# Supplementary material for: Noninvasive detection of audiovisual superadditivity in rat brain by miniaturized SERF magnetometer
Source: PLoS One. 2026 Apr 15;21(4):e0347319. doi: 10.1371/journal.pone.0347319 (PMC13082709; doi:10.1371/journal.pone.0347319)
Supplement: S1 Data — (ZIP) [file pone.0347319.s001.zip]

Archive with 17 entries (17 files):
- 4.3-3.xlsx
- 4.3-5.xlsx
- 4.3-7.xlsx
- 4.3-9.xlsx
- 6.3-3.xlsx
- 6.3-5.xlsx
- 6.3-7.xlsx
- 6.3-9.xlsx
- 8.3-3.xlsx
- 8.3-5.xlsx
- 8.3-7.xlsx
- 8.3-9.xlsx
- code.m
- 2.3-3.xlsx
- 2.3-5.xlsx
- 2.3-7.xlsx
- 2.3-9.xlsx
