# Supplementary material for: Noninvasive detection of audiovisual superadditivity in rat brain by miniaturized SERF magnetometer
Source: PLoS One. 2026 Apr 15;21(4):e0347319. doi: 10.1371/journal.pone.0347319 (PMC13082709; doi:10.1371/journal.pone.0347319)
Supplement: S1 Data — (ZIP) [file pone.0347319.s001.zip › 4.3-3.xlsx]

## Sheet: Sheet1
TIME/S	V	A	A+V	AV
-0.2	-0.00211	-0.00163	-0.00374	-0.00203
-0.1999	-0.0021	-0.00163	-0.00373	-0.00202
-0.1998	-0.0021	-0.00163	-0.00373	-0.00202
-0.1997	-0.0021	-0.00163	-0.00373	-0.00201
-0.1996	-0.0021	-0.00163	-0.00373	-0.00201
-0.1995	-0.00209	-0.00163	-0.00372	-0.00201
-0.1994	-0.00209	-0.00163	-0.00372	-0.00201
-0.1993	-0.00209	-0.00163	-0.00372	-0.00201
-0.1992	-0.00209	-0.00163	-0.00372	-0.002
-0.1991	-0.00208	-0.00163	-0.00371	-0.00201
-0.199	-0.00208	-0.00163	-0.00371	-0.002
-0.1989	-0.00208	-0.00163	-0.00371	-0.002
-0.1988	-0.00207	-0.00163	-0.0037	-0.00199
-0.1987	-0.00207	-0.00163	-0.0037	-0.00199
-0.1986	-0.00207	-0.00163	-0.0037	-0.00198
-0.1985	-0.00206	-0.00163	-0.00369	-0.00198
-0.1984	-0.00206	-0.00163	-0.00369	-0.00198
-0.1983	-0.00206	-0.00163	-0.00369	-0.00198
-0.1982	-0.00205	-0.00163	-0.00368	-0.00198
-0.1981	-0.00205	-0.00163	-0.00368	-0.00197
-0.198	-0.00204	-0.00163	-0.00367	-0.00197
-0.1979	-0.00204	-0.00163	-0.00367	-0.00197
-0.1978	-0.00203	-0.00163	-0.00366	-0.00197
-0.1977	-0.00203	-0.00163	-0.00366	-0.00196
-0.1976	-0.00202	-0.00163	-0.00365	-0.00196
-0.1975	-0.00202	-0.00163	-0.00365	-0.00195
-0.1974	-0.00202	-0.00163	-0.00365	-0.00195
-0.1973	-0.00201	-0.00163	-0.00364	-0.00195
-0.1972	-0.002	-0.00163	-0.00363	-0.00195
-0.1971	-0.002	-0.00163	-0.00363	-0.00194
-0.197	-0.00199	-0.00163	-0.00362	-0.00194
-0.1969	-0.00199	-0.00163	-0.00362	-0.00193
-0.1968	-0.00198	-0.00163	-0.00361	-0.00193
-0.1967	-0.00198	-0.00163	-0.00361	-0.00194
-0.1966	-0.00197	-0.00163	-0.0036	-0.00192
-0.1965	-0.00197	-0.00163	-0.0036	-0.00193
-0.1964	-0.00196	-0.00163	-0.00359	-0.00192
-0.1963	-0.00195	-0.00163	-0.00358	-0.00192
-0.1962	-0.00195	-0.00163	-0.00358	-0.00192
-0.1961	-0.00194	-0.00163	-0.00357	-0.00192
-0.196	-0.00193	-0.00162	-0.00355	-0.00191
-0.1959	-0.00193	-0.00162	-0.00355	-0.00191
-0.1958	-0.00192	-0.00162	-0.00354	-0.0019
-0.1957	-0.00191	-0.00162	-0.00353	-0.0019
-0.1956	-0.00191	-0.00162	-0.00353	-0.00189
-0.1955	-0.0019	-0.00162	-0.00352	-0.0019
-0.1954	-0.00189	-0.00162	-0.00351	-0.00188
-0.1953	-0.00189	-0.00162	-0.00351	-0.00189
-0.1952	-0.00188	-0.00162	-0.0035	-0.00188
-0.1951	-0.00187	-0.00162	-0.00349	-0.00188
-0.195	-0.00186	-0.00162	-0.00348	-0.00188
-0.1949	-0.00186	-0.00162	-0.00348	-0.00188
-0.1948	-0.00185	-0.00162	-0.00347	-0.00187
-0.1947	-0.00184	-0.00162	-0.00346	-0.00187
-0.1946	-0.00183	-0.00161	-0.00344	-0.00186
-0.1945	-0.00183	-0.00161	-0.00344	-0.00186
-0.1944	-0.00182	-0.00161	-0.00343	-0.00185
-0.1943	-0.00181	-0.00161	-0.00342	-0.00185
-0.1942	-0.0018	-0.00161	-0.00341	-0.00186
-0.1941	-0.00179	-0.00161	-0.0034	-0.00185
-0.194	-0.00179	-0.00161	-0.0034	-0.00185
-0.1939	-0.00178	-0.00161	-0.00339	-0.00184
-0.1938	-0.00177	-0.00161	-0.00338	-0.00184
-0.1937	-0.00176	-0.00161	-0.00337	-0.00183
-0.1936	-0.00175	-0.0016	-0.00335	-0.00183
-0.1935	-0.00174	-0.0016	-0.00334	-0.00183
-0.1934	-0.00173	-0.0016	-0.00333	-0.00183
-0.1933	-0.00172	-0.0016	-0.00332	-0.00182
-0.1932	-0.00172	-0.0016	-0.00332	-0.00182
-0.1931	-0.00171	-0.0016	-0.00331	-0.00181
-0.193	-0.0017	-0.0016	-0.0033	-0.00181
-0.1929	-0.00169	-0.0016	-0.00329	-0.00181
-0.1928	-0.00168	-0.0016	-0.00328	-0.00181
-0.1927	-0.00167	-0.00159	-0.00326	-0.0018
-0.1926	-0.00166	-0.00159	-0.00325	-0.0018
-0.1925	-0.00165	-0.00159	-0.00324	-0.00179
-0.1924	-0.00164	-0.00159	-0.00323	-0.00179
-0.1923	-0.00163	-0.00159	-0.00322	-0.00178
-0.1922	-0.00162	-0.00159	-0.00321	-0.00178
-0.1921	-0.00161	-0.00159	-0.0032	-0.00178
-0.192	-0.0016	-0.00159	-0.00319	-0.00178
-0.1919	-0.00159	-0.00158	-0.00317	-0.00177
-0.1918	-0.00158	-0.00158	-0.00316	-0.00177
-0.1917	-0.00157	-0.00158	-0.00315	-0.00176
-0.1916	-0.00156	-0.00158	-0.00314	-0.00176
-0.1915	-0.00155	-0.00158	-0.00313	-0.00176
-0.1914	-0.00154	-0.00158	-0.00312	-0.00175
-0.1913	-0.00153	-0.00158	-0.00311	-0.00176
-0.1912	-0.00152	-0.00158	-0.0031	-0.00175
-0.1911	-0.00151	-0.00157	-0.00308	-0.00175
-0.191	-0.0015	-0.00157	-0.00307	-0.00174
-0.1909	-0.00149	-0.00157	-0.00306	-0.00174
-0.1908	-0.00148	-0.00157	-0.00305	-0.00174
-0.1907	-0.00146	-0.00157	-0.00303	-0.00174
-0.1906	-0.00145	-0.00157	-0.00302	-0.00173
-0.1905	-0.00144	-0.00156	-0.003	-0.00173
-0.1904	-0.00143	-0.00156	-0.00299	-0.00171
-0.1903	-0.00142	-0.00156	-0.00298	-0.00172
-0.1902	-0.00141	-0.00156	-0.00297	-0.00171
-0.1901	-0.0014	-0.00156	-0.00296	-0.00171
-0.19	-0.00139	-0.00156	-0.00295	-0.00171
-0.1899	-0.00138	-0.00156	-0.00294	-0.00171
-0.1898	-0.00136	-0.00155	-0.00291	-0.0017
-0.1897	-0.00135	-0.00155	-0.0029	-0.0017
-0.1896	-0.00134	-0.00155	-0.00289	-0.0017
-0.1895	-0.00133	-0.00155	-0.00288	-0.00169
-0.1894	-0.00132	-0.00155	-0.00287	-0.00169
-0.1893	-0.00131	-0.00155	-0.00286	-0.00168
-0.1892	-0.0013	-0.00154	-0.00284	-0.00168
-0.1891	-0.00128	-0.00154	-0.00282	-0.00168
-0.189	-0.00127	-0.00154	-0.00281	-0.00168
-0.1889	-0.00126	-0.00154	-0.0028	-0.00167
-0.1888	-0.00125	-0.00154	-0.00279	-0.00167
-0.1887	-0.00124	-0.00154	-0.00278	-0.00166
-0.1886	-0.00122	-0.00153	-0.00275	-0.00166
-0.1885	-0.00121	-0.00153	-0.00274	-0.00165
-0.1884	-0.0012	-0.00153	-0.00273	-0.00165
-0.1883	-0.00119	-0.00153	-0.00272	-0.00164
-0.1882	-0.00118	-0.00153	-0.00271	-0.00164
-0.1881	-0.00116	-0.00152	-0.00268	-0.00164
-0.188	-0.00115	-0.00152	-0.00267	-0.00164
-0.1879	-0.00114	-0.00152	-0.00266	-0.00164
-0.1878	-0.00113	-0.00152	-0.00265	-0.00163
-0.1877	-0.00112	-0.00152	-0.00264	-0.00163
-0.1876	-0.0011	-0.00152	-0.00262	-0.00162
-0.1875	-0.00109	-0.00151	-0.0026	-0.00162
-0.1874	-0.00108	-0.00151	-0.00259	-0.00161
-0.1873	-0.00107	-0.00151	-0.00258	-0.00161
-0.1872	-0.00106	-0.00151	-0.00257	-0.00161
-0.1871	-0.00104	-0.00151	-0.00255	-0.00161
-0.187	-0.00103	-0.00151	-0.00254	-0.0016
-0.1869	-0.00102	-0.0015	-0.00252	-0.0016
-0.1868	-0.00101	-0.0015	-0.00251	-0.00159
-0.1867	-0.000993472	-0.0015	-0.00249	-0.00159
-0.1866	-0.000981094	-0.0015	-0.00248	-0.00159
-0.1865	-0.000968703	-0.0015	-0.00247	-0.00158
-0.1864	-0.000956302	-0.00149	-0.00245	-0.00158
-0.1863	-0.00094389	-0.00149	-0.00243	-0.00158
-0.1862	-0.000931471	-0.00149	-0.00242	-0.00158
-0.1861	-0.000919044	-0.00149	-0.00241	-0.00157
-0.186	-0.000906611	-0.00149	-0.0024	-0.00157
-0.1859	-0.000894174	-0.00148	-0.00237	-0.00156
-0.1858	-0.000881733	-0.00148	-0.00236	-0.00156
-0.1857	-0.000869291	-0.00148	-0.00235	-0.00156
-0.1856	-0.000856848	-0.00148	-0.00234	-0.00156
-0.1855	-0.000844405	-0.00148	-0.00232	-0.00156
-0.1854	-0.000831965	-0.00147	-0.0023	-0.00155
-0.1853	-0.000819528	-0.00147	-0.00229	-0.00155
-0.1852	-0.000807095	-0.00147	-0.00228	-0.00154
-0.1851	-0.000794669	-0.00147	-0.00226	-0.00154
-0.185	-0.00078225	-0.00147	-0.00225	-0.00153
-0.1849	-0.000769839	-0.00147	-0.00224	-0.00153
-0.1848	-0.000757439	-0.00146	-0.00222	-0.00153
-0.1847	-0.000745049	-0.00146	-0.00221	-0.00153
-0.1846	-0.000732672	-0.00146	-0.00219	-0.00152
-0.1845	-0.00072031	-0.00146	-0.00218	-0.00152
-0.1844	-0.000707962	-0.00146	-0.00217	-0.00152
-0.1843	-0.000695631	-0.00145	-0.00215	-0.00151
-0.1842	-0.000683317	-0.00145	-0.00213	-0.00151
-0.1841	-0.000671023	-0.00145	-0.00212	-0.0015
-0.184	-0.00065875	-0.00145	-0.00211	-0.00151
-0.1839	-0.000646498	-0.00145	-0.0021	-0.0015
-0.1838	-0.000634269	-0.00144	-0.00207	-0.0015
-0.1837	-0.000622065	-0.00144	-0.00206	-0.00149
-0.1836	-0.000609887	-0.00144	-0.00205	-0.00149
-0.1835	-0.000597736	-0.00144	-0.00204	-0.00149
-0.1834	-0.000585613	-0.00144	-0.00203	-0.00149
-0.1833	-0.000573519	-0.00143	-0.002	-0.00149
-0.1832	-0.000561457	-0.00143	-0.00199	-0.00148
-0.1831	-0.000549427	-0.00143	-0.00198	-0.00148
-0.183	-0.00053743	-0.00143	-0.00197	-0.00147
-0.1829	-0.000525468	-0.00143	-0.00196	-0.00147
-0.1828	-0.000513543	-0.00143	-0.00194	-0.00146
-0.1827	-0.000501655	-0.00142	-0.00192	-0.00146
-0.1826	-0.000489805	-0.00142	-0.00191	-0.00146
-0.1825	-0.000477995	-0.00142	-0.0019	-0.00146
-0.1824	-0.000466226	-0.00142	-0.00189	-0.00146
-0.1823	-0.0004545	-0.00142	-0.00187	-0.00145
-0.1822	-0.000442817	-0.00141	-0.00185	-0.00145
-0.1821	-0.000431179	-0.00141	-0.00184	-0.00144
-0.182	-0.000419588	-0.00141	-0.00183	-0.00144
-0.1819	-0.000408043	-0.00141	-0.00182	-0.00143
-0.1818	-0.000396547	-0.00141	-0.00181	-0.00144
-0.1817	-0.0003851	-0.0014	-0.00179	-0.00144
-0.1816	-0.000373705	-0.0014	-0.00177	-0.00143
-0.1815	-0.000362361	-0.0014	-0.00176	-0.00143
-0.1814	-0.000351071	-0.0014	-0.00175	-0.00142
-0.1813	-0.000339834	-0.0014	-0.00174	-0.00142
-0.1812	-0.000328653	-0.0014	-0.00173	-0.00142
-0.1811	-0.000317529	-0.00139	-0.00171	-0.00142
-0.181	-0.000306463	-0.00139	-0.0017	-0.00141
-0.1809	-0.000295455	-0.00139	-0.00169	-0.00141
-0.1808	-0.000284507	-0.00139	-0.00167	-0.00141
-0.1807	-0.000273619	-0.00139	-0.00166	-0.0014
-0.1806	-0.000262794	-0.00138	-0.00164	-0.0014
-0.1805	-0.000252032	-0.00138	-0.00163	-0.00139
-0.1804	-0.000241334	-0.00138	-0.00162	-0.0014
-0.1803	-0.000230701	-0.00138	-0.00161	-0.00139
-0.1802	-0.000220134	-0.00138	-0.0016	-0.00139
-0.1801	-0.000209634	-0.00138	-0.00159	-0.00138
-0.18	-0.000199202	-0.00137	-0.00157	-0.00138
-0.1799	-0.000188839	-0.00137	-0.00156	-0.00138
-0.1798	-0.000178546	-0.00137	-0.00155	-0.00137
-0.1797	-0.000168324	-0.00137	-0.00154	-0.00137
-0.1796	-0.000158173	-0.00137	-0.00153	-0.00137
-0.1795	-0.000148095	-0.00137	-0.00152	-0.00137
-0.1794	-0.000138091	-0.00136	-0.0015	-0.00137
-0.1793	-0.00012816	-0.00136	-0.00149	-0.00137
-0.1792	-0.000118305	-0.00136	-0.00148	-0.00135
-0.1791	-0.000108526	-0.00136	-0.00147	-0.00136
-0.179	-9.88233e-05	-0.00136	-0.00146	-0.00135
-0.1789	-8.91982e-05	-0.00135	-0.00144	-0.00135
-0.1788	-7.96512e-05	-0.00135	-0.00143	-0.00135
-0.1787	-7.01833e-05	-0.00135	-0.00142	-0.00134
-0.1786	-6.07949e-05	-0.00135	-0.00141	-0.00134
-0.1785	-5.14868e-05	-0.00135	-0.0014	-0.00133
-0.1784	-4.22597e-05	-0.00135	-0.00139	-0.00133
-0.1783	-3.31143e-05	-0.00134	-0.00137	-0.00133
-0.1782	-2.4051e-05	-0.00134	-0.00136	-0.00133
-0.1781	-1.50705e-05	-0.00134	-0.00136	-0.00133
-0.178	-6.17343e-06	-0.00134	-0.00135	-0.00133
-0.1779	2.63974e-06	-0.00134	-0.00134	-0.00133
-0.1778	1.13685e-05	-0.00134	-0.00133	-0.00132
-0.1777	2.00123e-05	-0.00133	-0.00131	-0.00132
-0.1776	2.85707e-05	-0.00133	-0.0013	-0.00131
-0.1775	3.70432e-05	-0.00133	-0.00129	-0.00131
-0.1774	4.54294e-05	-0.00133	-0.00128	-0.00131
-0.1773	5.3729e-05	-0.00133	-0.00128	-0.00131
-0.1772	6.19415e-05	-0.00133	-0.00127	-0.0013
-0.1771	7.00667e-05	-0.00132	-0.00125	-0.0013
-0.177	7.81041e-05	-0.00132	-0.00124	-0.00131
-0.1769	8.60535e-05	-0.00132	-0.00123	-0.00129
-0.1768	9.39146e-05	-0.00132	-0.00123	-0.0013
-0.1767	0.000101687	-0.00132	-0.00122	-0.00128
-0.1766	0.000109371	-0.00132	-0.00121	-0.00129
-0.1765	0.000116966	-0.00131	-0.00119	-0.00128
-0.1764	0.000124472	-0.00131	-0.00119	-0.00128
-0.1763	0.000131888	-0.00131	-0.00118	-0.00128
-0.1762	0.000139216	-0.00131	-0.00117	-0.00128
-0.1761	0.000146454	-0.00131	-0.00116	-0.00128
-0.176	0.000153602	-0.00131	-0.00116	-0.00127
-0.1759	0.000160661	-0.0013	-0.00114	-0.00127
-0.1758	0.00016763	-0.0013	-0.00113	-0.00127
-0.1757	0.00017451	-0.0013	-0.00113	-0.00127
-0.1756	0.000181301	-0.0013	-0.00112	-0.00126
-0.1755	0.000188002	-0.0013	-0.00111	-0.00126
-0.1754	0.000194614	-0.0013	-0.00111	-0.00125
-0.1753	0.000201137	-0.00129	-0.00109	-0.00125
-0.1752	0.000207571	-0.00129	-0.00108	-0.00125
-0.1751	0.000213917	-0.00129	-0.00108	-0.00125
-0.175	0.000220174	-0.00129	-0.00107	-0.00125
-0.1749	0.000226343	-0.00129	-0.00106	-0.00125
-0.1748	0.000232424	-0.00129	-0.00106	-0.00125
-0.1747	0.000238418	-0.00128	-0.00104	-0.00124
-0.1746	0.000244324	-0.00128	-0.00104	-0.00124
-0.1745	0.000250144	-0.00128	-0.00103	-0.00123
-0.1744	0.000255877	-0.00128	-0.00102	-0.00123
-0.1743	0.000261524	-0.00128	-0.00102	-0.00122
-0.1742	0.000267085	-0.00128	-0.00101	-0.00123
-0.1741	0.000272562	-0.00127	-0.000997438	-0.00122
-0.174	0.000277954	-0.00127	-0.000992046	-0.00122
-0.1739	0.000283262	-0.00127	-0.000986738	-0.00123
-0.1738	0.000288487	-0.00127	-0.000981513	-0.00121
-0.1737	0.000293629	-0.00127	-0.000976371	-0.00122
-0.1736	0.000298689	-0.00127	-0.000971311	-0.00121
-0.1735	0.000303667	-0.00126	-0.000956333	-0.00121
-0.1734	0.000308565	-0.00126	-0.000951435	-0.0012
-0.1733	0.000313382	-0.00126	-0.000946618	-0.0012
-0.1732	0.000318121	-0.00126	-0.000941879	-0.00119
-0.1731	0.00032278	-0.00126	-0.00093722	-0.0012
-0.173	0.000327362	-0.00126	-0.000932638	-0.00119
-0.1729	0.000331868	-0.00125	-0.000918132	-0.00119
-0.1728	0.000336297	-0.00125	-0.000913703	-0.0012
-0.1727	0.000340651	-0.00125	-0.000909349	-0.00119
-0.1726	0.000344931	-0.00125	-0.000905069	-0.00119
-0.1725	0.000349137	-0.00125	-0.000900863	-0.00118
-0.1724	0.000353272	-0.00125	-0.000896728	-0.00118
-0.1723	0.000357334	-0.00125	-0.000892666	-0.00117
-0.1722	0.000361327	-0.00124	-0.000878673	-0.00118
-0.1721	0.000365251	-0.00124	-0.000874749	-0.00117
-0.172	0.000369106	-0.00124	-0.000870894	-0.00117
-0.1719	0.000372894	-0.00124	-0.000867106	-0.00117
-0.1718	0.000376616	-0.00124	-0.000863384	-0.00117
-0.1717	0.000380274	-0.00123	-0.000849726	-0.00117
-0.1716	0.000383868	-0.00123	-0.000846132	-0.00116
-0.1715	0.000387399	-0.00123	-0.000842601	-0.00116
-0.1714	0.000390869	-0.00123	-0.000839131	-0.00116
-0.1713	0.000394279	-0.00123	-0.000835721	-0.00116
-0.1712	0.000397631	-0.00123	-0.000832369	-0.00115
-0.1711	0.000400925	-0.00122	-0.000819075	-0.00115
-0.171	0.000404163	-0.00122	-0.000815837	-0.00114
-0.1709	0.000407346	-0.00122	-0.000812654	-0.00114
-0.1708	0.000410476	-0.00122	-0.000809524	-0.00114
-0.1707	0.000413554	-0.00122	-0.000806446	-0.00114
-0.1706	0.000416581	-0.00122	-0.000803419	-0.00114
-0.1705	0.000419559	-0.00121	-0.000790441	-0.00114
-0.1704	0.000422489	-0.00121	-0.000787511	-0.00114
-0.1703	0.000425373	-0.00121	-0.000784627	-0.00113
-0.1702	0.000428212	-0.00121	-0.000781788	-0.00113
-0.1701	0.000431007	-0.00121	-0.000778993	-0.00112
-0.17	0.000433761	-0.00121	-0.000776239	-0.00112
-0.1699	0.000436474	-0.0012	-0.000763526	-0.00112
-0.1698	0.000439149	-0.0012	-0.000760851	-0.00112
-0.1697	0.000441786	-0.0012	-0.000758214	-0.00112
-0.1696	0.000444388	-0.0012	-0.000755612	-0.00112
-0.1695	0.000446956	-0.0012	-0.000753044	-0.00111
-0.1694	0.000449491	-0.00119	-0.000740509	-0.00111
-0.1693	0.000451995	-0.00119	-0.000738005	-0.00111
-0.1692	0.00045447	-0.00119	-0.00073553	-0.00111
-0.1691	0.000456918	-0.00119	-0.000733082	-0.00111
-0.169	0.00045934	-0.00119	-0.00073066	-0.0011
-0.1689	0.000461737	-0.00119	-0.000728263	-0.0011
-0.1688	0.000464112	-0.00118	-0.000715888	-0.00109
-0.1687	0.000466466	-0.00118	-0.000713534	-0.00109
-0.1686	0.000468801	-0.00118	-0.000711199	-0.00109
-0.1685	0.000471119	-0.00118	-0.000708881	-0.00109
-0.1684	0.000473421	-0.00118	-0.000706579	-0.00108
-0.1683	0.000475709	-0.00117	-0.000694291	-0.00108
-0.1682	0.000477984	-0.00117	-0.000692016	-0.00109
-0.1681	0.000480249	-0.00117	-0.000689751	-0.00108
-0.168	0.000482506	-0.00117	-0.000687494	-0.00109
-0.1679	0.000484755	-0.00117	-0.000685245	-0.00108
-0.1678	0.000486999	-0.00116	-0.000673001	-0.00108
-0.1677	0.00048924	-0.00116	-0.00067076	-0.00107
-0.1676	0.000491479	-0.00116	-0.000668521	-0.00107
-0.1675	0.000493718	-0.00116	-0.000666282	-0.00107
-0.1674	0.000495959	-0.00116	-0.000664041	-0.00107
-0.1673	0.000498204	-0.00115	-0.000651796	-0.00106
-0.1672	0.000500454	-0.00115	-0.000649546	-0.00106
-0.1671	0.000502712	-0.00115	-0.000647288	-0.00107
-0.167	0.000504978	-0.00115	-0.000645022	-0.00106
-0.1669	0.000507255	-0.00115	-0.000642745	-0.00107
-0.1668	0.000509545	-0.00114	-0.000630455	-0.00105
-0.1667	0.000511849	-0.00114	-0.000628151	-0.00106
-0.1666	0.000514169	-0.00114	-0.000625831	-0.00105
-0.1665	0.000516507	-0.00114	-0.000623493	-0.00106
-0.1664	0.000518865	-0.00114	-0.000621135	-0.00104
-0.1663	0.000521244	-0.00113	-0.000608756	-0.00105
-0.1662	0.000523646	-0.00113	-0.000606354	-0.00104
-0.1661	0.000526074	-0.00113	-0.000603926	-0.00104
-0.166	0.000528528	-0.00113	-0.000601472	-0.00104
-0.1659	0.00053101	-0.00112	-0.00058899	-0.00104
-0.1658	0.000533522	-0.00112	-0.000586478	-0.00104
-0.1657	0.000536066	-0.00112	-0.000583934	-0.00103
-0.1656	0.000538644	-0.00112	-0.000581356	-0.00103
-0.1655	0.000541257	-0.00112	-0.000578743	-0.00103
-0.1654	0.000543907	-0.00111	-0.000566093	-0.00103
-0.1653	0.000546596	-0.00111	-0.000563404	-0.00103
-0.1652	0.000549324	-0.00111	-0.000560676	-0.00103
-0.1651	0.000552095	-0.00111	-0.000557905	-0.00103
-0.165	0.000554909	-0.00111	-0.000555091	-0.00102
-0.1649	0.000557769	-0.0011	-0.000542231	-0.00102
-0.1648	0.000560675	-0.0011	-0.000539325	-0.00102
-0.1647	0.00056363	-0.0011	-0.00053637	-0.00102
-0.1646	0.000566634	-0.0011	-0.000533366	-0.00101
-0.1645	0.00056969	-0.00109	-0.00052031	-0.00101
-0.1644	0.000572799	-0.00109	-0.000517201	-0.00101
-0.1643	0.000575963	-0.00109	-0.000514037	-0.00101
-0.1642	0.000579183	-0.00109	-0.000510817	-0.00102
-0.1641	0.00058246	-0.00108	-0.00049754	-0.00101
-0.164	0.000585796	-0.00108	-0.000494204	-0.00101
-0.1639	0.000589193	-0.00108	-0.000490807	-0.000996667
-0.1638	0.000592652	-0.00108	-0.000487348	-0.001
-0.1637	0.000596174	-0.00107	-0.000473826	-0.000996667
-0.1636	0.00059976	-0.00107	-0.00047024	-0.001
-0.1635	0.000603413	-0.00107	-0.000466587	-0.001
-0.1634	0.000607133	-0.00107	-0.000462867	-0.00099
-0.1633	0.000610921	-0.00106	-0.000449079	-0.000993333
-0.1632	0.000614779	-0.00106	-0.000445221	-0.00099
-0.1631	0.000618709	-0.00106	-0.000441291	-0.000993333
-0.163	0.000622711	-0.00106	-0.000437289	-0.00099
-0.1629	0.000626786	-0.00106	-0.000433214	-0.000993333
-0.1628	0.000630936	-0.00105	-0.000419064	-0.000993333
-0.1627	0.000635163	-0.00105	-0.000414837	-0.000983333
-0.1626	0.000639466	-0.00105	-0.000410534	-0.000986667
-0.1625	0.000643847	-0.00104	-0.000396153	-0.000983333
-0.1624	0.000648307	-0.00104	-0.000391693	-0.000986667
-0.1623	0.000652848	-0.00104	-0.000387152	-0.000976667
-0.1622	0.00065747	-0.00104	-0.00038253	-0.00098
-0.1621	0.000662174	-0.00103	-0.000367826	-0.00098
-0.162	0.000666961	-0.00103	-0.000363039	-0.000976667
-0.1619	0.000671832	-0.00103	-0.000358168	-0.00098
-0.1618	0.000676787	-0.00103	-0.000353213	-0.00097
-0.1617	0.000681829	-0.00102	-0.000338171	-0.000973333
-0.1616	0.000686957	-0.00102	-0.000333043	-0.00097
-0.1615	0.000692172	-0.00102	-0.000327828	-0.000973333
-0.1614	0.000697476	-0.00102	-0.000322524	-0.000976667
-0.1613	0.000702868	-0.00101	-0.000307132	-0.000963333
-0.1612	0.000708349	-0.00101	-0.000301651	-0.000966667
-0.1611	0.00071392	-0.00101	-0.00029608	-0.000956667
-0.161	0.000719582	-0.00101	-0.000290418	-0.00096
-0.1609	0.000725336	-0.001	-0.000274664	-0.000963333
-0.1608	0.000731181	-0.001	-0.000268819	-0.00096
-0.1607	0.000737118	-0.000997525	-0.000260407	-0.000963333
-0.1606	0.000743148	-0.000994792	-0.000251644	-0.000953333
-0.1605	0.00074927	-0.00099205	-0.00024278	-0.000956667
-0.1604	0.000755487	-0.000989297	-0.00023381	-0.00096
-0.1603	0.000761797	-0.000986535	-0.000224738	-0.000953333
-0.1602	0.000768201	-0.000983763	-0.000215562	-0.000956667
-0.1601	0.0007747	-0.000980981	-0.000206281	-0.000953333
-0.16	0.000781293	-0.00097819	-0.000196897	-0.000956667
-0.1599	0.000787981	-0.00097539	-0.000187409	-0.00096
-0.1598	0.000794764	-0.00097258	-0.000177816	-0.00095
-0.1597	0.000801642	-0.000969761	-0.000168119	-0.000953333
-0.1596	0.000808615	-0.000966932	-0.000158317	-0.00095
-0.1595	0.000815684	-0.000964094	-0.00014841	-0.000953333
-0.1594	0.000822847	-0.000961248	-0.000138401	-0.000956667
-0.1593	0.000830106	-0.000958392	-0.000128286	-0.000946667
-0.1592	0.00083746	-0.000955527	-0.000118067	-0.00095
-0.1591	0.000844909	-0.000952653	-0.000107744	-0.000946667
-0.159	0.000852453	-0.000949771	-9.7318e-05	-0.00095
-0.1589	0.000860091	-0.000946879	-8.6788e-05	-0.000953333
-0.1588	0.000867823	-0.000943979	-7.6156e-05	-0.000943333
-0.1587	0.00087565	-0.000941071	-6.5421e-05	-0.000946667
-0.1586	0.000883571	-0.000938153	-5.4582e-05	-0.00095
-0.1585	0.000891585	-0.000935228	-4.3643e-05	-0.00094
-0.1584	0.000899692	-0.000932294	-3.2602e-05	-0.000943333
-0.1583	0.000907891	-0.000929351	-2.146e-05	-0.00094
-0.1582	0.000916183	-0.0009264	-1.0217e-05	-0.000943333
-0.1581	0.000924566	-0.000923441	1.125e-06	-0.000946667
-0.158	0.000933041	-0.000920474	1.2567e-05	-0.000936667
-0.1579	0.000941606	-0.000917499	2.4107e-05	-0.00094
-0.1578	0.000950261	-0.000914516	3.5745e-05	-0.000943333
-0.1577	0.000959005	-0.000911525	4.748e-05	-0.00094
-0.1576	0.000967838	-0.000908526	5.9312e-05	-0.000943333
-0.1575	0.000976758	-0.000905519	7.1239e-05	-0.00094
-0.1574	0.000985766	-0.000902505	8.3261e-05	-0.000943333
-0.1573	0.00099486	-0.000899483	9.5377e-05	-0.000946667
-0.1572	0.001	-0.000896453	0.000103547	-0.000936667
-0.1571	0.00101	-0.000893415	0.000116585	-0.00094
-0.157	0.00102	-0.000890371	0.000129629	-0.000943333
-0.1569	0.00103	-0.000887318	0.000142682	-0.00094
-0.1568	0.00104	-0.000884259	0.000155741	-0.000943333
-0.1567	0.00105	-0.000881192	0.000168808	-0.000946667
-0.1566	0.00106	-0.000878118	0.000181882	-0.000936667
-0.1565	0.00107	-0.000875037	0.000194963	-0.00094
-0.1564	0.00108	-0.000871948	0.000208052	-0.000943333
-0.1563	0.00109	-0.000868853	0.000221147	-0.00094
-0.1562	0.0011	-0.00086575	0.00023425	-0.000943333
-0.1561	0.00111	-0.000862641	0.000247359	-0.000946667
-0.156	0.00112	-0.000859524	0.000260476	-0.000936667
-0.1559	0.00113	-0.000856401	0.000273599	-0.00094
-0.1558	0.00114	-0.000853271	0.000286729	-0.000946667
-0.1557	0.00115	-0.000850134	0.000299866	-0.000943333
-0.1556	0.00116	-0.000846991	0.000313009	-0.000946667
-0.1555	0.00117	-0.000843841	0.000326159	-0.00095
-0.1554	0.00118	-0.000840684	0.000339316	-0.00094
-0.1553	0.00119	-0.000837521	0.000352479	-0.000943333
-0.1552	0.0012	-0.000834351	0.000365649	-0.000946667
-0.1551	0.00121	-0.000831175	0.000378825	-0.000936667
-0.155	0.00123	-0.000827992	0.000402008	-0.00094
-0.1549	0.00124	-0.000824803	0.000415197	-0.000943333
-0.1548	0.00125	-0.000821608	0.000428392	-0.000943333
-0.1547	0.00126	-0.000818406	0.000441594	-0.000946667
-0.1546	0.00127	-0.000815198	0.000454802	-0.00095
-0.1545	0.00128	-0.000811984	0.000468016	-0.000953333
-0.1544	0.00129	-0.000808763	0.000481237	-0.000943333
-0.1543	0.0013	-0.000805537	0.000494463	-0.000946667
-0.1542	0.00131	-0.000802304	0.000507696	-0.00095
-0.1541	0.00132	-0.000799065	0.000520935	-0.000946667
-0.154	0.00134	-0.00079582	0.00054418	-0.000953333
-0.1539	0.00135	-0.000792569	0.000557431	-0.000956667
-0.1538	0.00136	-0.000789311	0.000570689	-0.000953333
-0.1537	0.00137	-0.000786048	0.000583952	-0.000956667
-0.1536	0.00138	-0.000782779	0.000597221	-0.00096
-0.1535	0.00139	-0.000779504	0.000610496	-0.000963333
-0.1534	0.0014	-0.000776223	0.000623777	-0.000953333
-0.1533	0.00142	-0.000772935	0.000647065	-0.00096
-0.1532	0.00143	-0.000769642	0.000660358	-0.000963333
-0.1531	0.00144	-0.000766343	0.000673657	-0.000966667
-0.153	0.00145	-0.000763039	0.000686961	-0.000963333
-0.1529	0.00146	-0.000759728	0.000700272	-0.000966667
-0.1528	0.00147	-0.000756411	0.000713589	-0.00097
-0.1527	0.00149	-0.000753089	0.000736911	-0.000963333
-0.1526	0.0015	-0.00074976	0.00075024	-0.000966667
-0.1525	0.00151	-0.000746426	0.000763574	-0.00097
-0.1524	0.00152	-0.000743086	0.000776914	-0.000973333
-0.1523	0.00153	-0.00073974	0.00079026	-0.00097
-0.1522	0.00154	-0.000736388	0.000803612	-0.000976667
-0.1521	0.00155	-0.00073303	0.00081697	-0.00098
-0.152	0.00157	-0.000729667	0.000840333	-0.000983333
-0.1519	0.00158	-0.000726297	0.000853703	-0.000973333
-0.1518	0.00159	-0.000722922	0.000867078	-0.000976667
-0.1517	0.0016	-0.000719541	0.000880459	-0.000983333
-0.1516	0.00161	-0.000716154	0.000893846	-0.000986667
-0.1515	0.00162	-0.000712761	0.000907239	-0.000976667
-0.1514	0.00164	-0.000709362	0.000930638	-0.00098
-0.1513	0.00165	-0.000705958	0.000944042	-0.000983333
-0.1512	0.00166	-0.000702547	0.000957453	-0.00099
-0.1511	0.00167	-0.000699131	0.000970869	-0.000993333
-0.151	0.00168	-0.000695709	0.000984291	-0.00099
-0.1509	0.00169	-0.00069228	0.00099772	-0.000993333
-0.1508	0.00171	-0.000688846	0.00102	-0.001
-0.1507	0.00172	-0.000685406	0.00103	-0.001
-0.1506	0.00173	-0.00068196	0.00105	-0.000993333
-0.1505	0.00174	-0.000678508	0.00106	-0.000996667
-0.1504	0.00175	-0.00067505	0.00107	-0.001
-0.1503	0.00176	-0.000671586	0.00109	-0.00101
-0.1502	0.00177	-0.000668116	0.0011	-0.00101
-0.1501	0.00179	-0.000664639	0.00113	-0.00101
-0.15	0.0018	-0.000661157	0.00114	-0.00101
-0.1499	0.00181	-0.000657669	0.00115	-0.00102
-0.1498	0.00183	-0.000654175	0.00118	-0.00102
-0.1497	0.00185	-0.000650674	0.0012	-0.00102
-0.1496	0.00187	-0.000647167	0.00122	-0.00102
-0.1495	0.00188	-0.000643655	0.00124	-0.00103
-0.1494	0.0019	-0.000640136	0.00126	-0.00103
-0.1493	0.00192	-0.00063661	0.00128	-0.00103
-0.1492	0.00193	-0.000633079	0.0013	-0.00104
-0.1491	0.00195	-0.000629541	0.00132	-0.00103
-0.149	0.00197	-0.000625998	0.00134	-0.00103
-0.1489	0.00199	-0.000622448	0.00137	-0.00104
-0.1488	0.002	-0.000618891	0.00138	-0.00104
-0.1487	0.00202	-0.000615328	0.0014	-0.00105
-0.1486	0.00204	-0.000611759	0.00143	-0.00104
-0.1485	0.00206	-0.000608184	0.00145	-0.00105
-0.1484	0.00207	-0.000604602	0.00147	-0.00105
-0.1483	0.00209	-0.000601014	0.00149	-0.00106
-0.1482	0.00211	-0.00059742	0.00151	-0.00106
-0.1481	0.00212	-0.000593819	0.00153	-0.00106
-0.148	0.00214	-0.000590211	0.00155	-0.00105
-0.1479	0.00216	-0.000586597	0.00157	-0.00106
-0.1478	0.00217	-0.000582977	0.00159	-0.00106
-0.1477	0.00219	-0.00057935	0.00161	-0.00107
-0.1476	0.00221	-0.000575717	0.00163	-0.00107
-0.1475	0.00222	-0.000572077	0.00165	-0.00108
-0.1474	0.00224	-0.000568431	0.00167	-0.00107
-0.1473	0.00226	-0.000564778	0.0017	-0.00108
-0.1472	0.00227	-0.000561119	0.00171	-0.00108
-0.1471	0.00229	-0.000557453	0.00173	-0.00109
-0.147	0.0023	-0.000553781	0.00175	-0.00109
-0.1469	0.00232	-0.000550102	0.00177	-0.00109
-0.1468	0.00234	-0.000546416	0.00179	-0.0011
-0.1467	0.00235	-0.000542724	0.00181	-0.00109
-0.1466	0.00237	-0.000539025	0.00183	-0.00109
-0.1465	0.00238	-0.00053532	0.00184	-0.0011
-0.1464	0.0024	-0.000531608	0.00187	-0.0011
-0.1463	0.00242	-0.00052789	0.00189	-0.00111
-0.1462	0.00243	-0.000524165	0.00191	-0.00111
-0.1461	0.00245	-0.000520434	0.00193	-0.00111
-0.146	0.00246	-0.000516696	0.00194	-0.00111
-0.1459	0.00248	-0.000512951	0.00197	-0.00112
-0.1458	0.00249	-0.0005092	0.00198	-0.00112
-0.1457	0.00251	-0.000505442	0.002	-0.00113
-0.1456	0.00252	-0.000501678	0.00202	-0.00113
-0.1455	0.00253	-0.000497908	0.00203	-0.00113
-0.1454	0.00255	-0.000494131	0.00206	-0.00114
-0.1453	0.00256	-0.000490348	0.00207	-0.00113
-0.1452	0.00258	-0.000486558	0.00209	-0.00113
-0.1451	0.00259	-0.000482762	0.00211	-0.00114
-0.145	0.0026	-0.000478959	0.00212	-0.00114
-0.1449	0.00262	-0.000475151	0.00214	-0.00115
-0.1448	0.00263	-0.000471335	0.00216	-0.00115
-0.1447	0.00264	-0.000467514	0.00217	-0.00115
-0.1446	0.00266	-0.000463687	0.0022	-0.00116
-0.1445	0.00267	-0.000459853	0.00221	-0.00115
-0.1444	0.00268	-0.000456013	0.00222	-0.00115
-0.1443	0.0027	-0.000452167	0.00225	-0.00116
-0.1442	0.00271	-0.000448315	0.00226	-0.00116
-0.1441	0.00272	-0.000444458	0.00228	-0.00117
-0.144	0.00273	-0.000440594	0.00229	-0.00117
-0.1439	0.00274	-0.000436724	0.0023	-0.00117
-0.1438	0.00276	-0.000432849	0.00233	-0.00118
-0.1437	0.00277	-0.000428968	0.00234	-0.00118
-0.1436	0.00278	-0.000425081	0.00235	-0.00118
-0.1435	0.00279	-0.000421188	0.00237	-0.00118
-0.1434	0.0028	-0.000417291	0.00238	-0.00119
-0.1433	0.00281	-0.000413387	0.0024	-0.00119
-0.1432	0.00282	-0.000409478	0.00241	-0.0012
-0.1431	0.00283	-0.000405564	0.00242	-0.0012
-0.143	0.00284	-0.000401645	0.00244	-0.0012
-0.1429	0.00285	-0.000397721	0.00245	-0.00121
-0.1428	0.00286	-0.000393791	0.00247	-0.00121
-0.1427	0.00287	-0.000389857	0.00248	-0.0012
-0.1426	0.00288	-0.000385918	0.00249	-0.00121
-0.1425	0.00289	-0.000381974	0.00251	-0.00121
-0.1424	0.0029	-0.000378026	0.00252	-0.00121
-0.1423	0.00291	-0.000374073	0.00254	-0.00122
-0.1422	0.00292	-0.000370115	0.00255	-0.00122
-0.1421	0.00293	-0.000366154	0.00256	-0.00123
-0.142	0.00294	-0.000362188	0.00258	-0.00123
-0.1419	0.00295	-0.000358218	0.00259	-0.00123
-0.1418	0.00295	-0.000354244	0.0026	-0.00123
-0.1417	0.00296	-0.000350266	0.00261	-0.00124
-0.1416	0.00297	-0.000346285	0.00262	-0.00124
-0.1415	0.00298	-0.0003423	0.00264	-0.00124
-0.1414	0.00298	-0.000338312	0.00264	-0.00125
-0.1413	0.00299	-0.00033432	0.00266	-0.00125
-0.1412	0.003	-0.000330325	0.00267	-0.00126
-0.1411	0.00301	-0.000326328	0.00268	-0.00126
-0.141	0.00301	-0.000322327	0.00269	-0.00126
-0.1409	0.00302	-0.000318324	0.0027	-0.00127
-0.1408	0.00302	-0.000314319	0.00271	-0.00127
-0.1407	0.00303	-0.000310311	0.00272	-0.00127
-0.1406	0.00304	-0.0003063	0.00273	-0.00127
-0.1405	0.00304	-0.000302288	0.00274	-0.00128
-0.1404	0.00305	-0.000298274	0.00275	-0.00128
-0.1403	0.00305	-0.000294259	0.00276	-0.00128
-0.1402	0.00306	-0.000290241	0.00277	-0.00129
-0.1401	0.00306	-0.000286223	0.00277	-0.00129
-0.14	0.00307	-0.000282203	0.00279	-0.0013
-0.1399	0.00307	-0.000278183	0.00279	-0.00129
-0.1398	0.00307	-0.000274161	0.0028	-0.00129
-0.1397	0.00308	-0.000270139	0.00281	-0.00129
-0.1396	0.00308	-0.000266117	0.00281	-0.0013
-0.1395	0.00309	-0.000262095	0.00283	-0.0013
-0.1394	0.00309	-0.000258072	0.00283	-0.00131
-0.1393	0.00309	-0.00025405	0.00284	-0.00131
-0.1392	0.0031	-0.000250028	0.00285	-0.00131
-0.1391	0.0031	-0.000246007	0.00285	-0.00132
-0.139	0.0031	-0.000241987	0.00286	-0.00131
-0.1389	0.0031	-0.000237968	0.00286	-0.00132
-0.1388	0.00311	-0.00023395	0.00288	-0.00132
-0.1387	0.00311	-0.000229934	0.00288	-0.00133
-0.1386	0.00311	-0.000225919	0.00288	-0.00133
-0.1385	0.00311	-0.000221907	0.00289	-0.00133
-0.1384	0.00311	-0.000217896	0.00289	-0.00134
-0.1383	0.00312	-0.000213888	0.00291	-0.00134
-0.1382	0.00312	-0.000209883	0.00291	-0.00134
-0.1381	0.00312	-0.000205881	0.00291	-0.00133
-0.138	0.00312	-0.000201882	0.00292	-0.00134
-0.1379	0.00312	-0.000197886	0.00292	-0.00134
-0.1378	0.00312	-0.000193894	0.00293	-0.00135
-0.1377	0.00312	-0.000189905	0.00293	-0.00135
-0.1376	0.00312	-0.000185921	0.00293	-0.00135
-0.1375	0.00312	-0.000181941	0.00294	-0.00136
-0.1374	0.00312	-0.000177966	0.00294	-0.00136
-0.1373	0.00312	-0.000173996	0.00295	-0.00136
-0.1372	0.00312	-0.000170031	0.00295	-0.00136
-0.1371	0.00312	-0.000166071	0.00295	-0.00136
-0.137	0.00312	-0.000162117	0.00296	-0.00137
-0.1369	0.00312	-0.000158169	0.00296	-0.00137
-0.1368	0.00312	-0.000154227	0.00297	-0.00138
-0.1367	0.00312	-0.000150291	0.00297	-0.00138
-0.1366	0.00312	-0.000146362	0.00297	-0.00138
-0.1365	0.00312	-0.00014244	0.00298	-0.00137
-0.1364	0.00311	-0.000138526	0.00297	-0.00138
-0.1363	0.00311	-0.000134618	0.00298	-0.00138
-0.1362	0.00311	-0.000130719	0.00298	-0.00138
-0.1361	0.00311	-0.000126828	0.00298	-0.00139
-0.136	0.00311	-0.000122944	0.00299	-0.00139
-0.1359	0.00311	-0.00011907	0.00299	-0.00139
-0.1358	0.0031	-0.000115204	0.00298	-0.00138
-0.1357	0.0031	-0.000111348	0.00299	-0.00139
-0.1356	0.0031	-0.000107501	0.00299	-0.00139
-0.1355	0.0031	-0.000103663	0.003	-0.00139
-0.1354	0.00309	-9.98355e-05	0.00299	-0.0014
-0.1353	0.00309	-9.60182e-05	0.00299	-0.0014
-0.1352	0.00309	-9.22113e-05	0.003	-0.0014
-0.1351	0.00309	-8.84152e-05	0.003	-0.0014
-0.135	0.00308	-8.46301e-05	0.003	-0.00141
-0.1349	0.00308	-8.08564e-05	0.003	-0.00141
-0.1348	0.00308	-7.70942e-05	0.003	-0.00141
-0.1347	0.00308	-7.33438e-05	0.00301	-0.00142
-0.1346	0.00307	-6.96056e-05	0.003	-0.00142
-0.1345	0.00307	-6.58797e-05	0.003	-0.00141
-0.1344	0.00307	-6.21665e-05	0.00301	-0.00141
-0.1343	0.00306	-5.84663e-05	0.003	-0.00142
-0.1342	0.00306	-5.47792e-05	0.00301	-0.00142
-0.1341	0.00306	-5.11056e-05	0.00301	-0.00142
-0.134	0.00305	-4.74457e-05	0.003	-0.00143
-0.1339	0.00305	-4.37999e-05	0.00301	-0.00143
-0.1338	0.00304	-4.01682e-05	0.003	-0.00143
-0.1337	0.00304	-3.65511e-05	0.003	-0.00143
-0.1336	0.00304	-3.29488e-05	0.00301	-0.00143
-0.1335	0.00303	-2.93615e-05	0.003	-0.00144
-0.1334	0.00303	-2.57895e-05	0.003	-0.00144
-0.1333	0.00303	-2.22331e-05	0.00301	-0.00144
-0.1332	0.00302	-1.86925e-05	0.003	-0.00144
-0.1331	0.00302	-1.51679e-05	0.003	-0.00144
-0.133	0.00301	-1.16596e-05	0.003	-0.00145
-0.1329	0.00301	-8.16786e-06	0.003	-0.00145
-0.1328	0.00301	-4.69292e-06	0.00301	-0.00145
-0.1327	0.003	-1.23501e-06	0.003	-0.00144
-0.1326	0.003	2.20562e-06	0.003	-0.00145
-0.1325	0.00299	5.62874e-06	0.003	-0.00145
-0.1324	0.00299	9.03413e-06	0.003	-0.00145
-0.1323	0.00299	1.24215e-05	0.003	-0.00146
-0.1322	0.00298	1.57907e-05	0.003	-0.00146
-0.1321	0.00298	1.91415e-05	0.003	-0.00146
-0.132	0.00297	2.24737e-05	0.00299	-0.00146
-0.1319	0.00297	2.57869e-05	0.003	-0.00146
-0.1318	0.00297	2.90811e-05	0.003	-0.00147
-0.1317	0.00296	3.2356e-05	0.00299	-0.00147
-0.1316	0.00296	3.56114e-05	0.003	-0.00146
-0.1315	0.00295	3.88471e-05	0.00299	-0.00146
-0.1314	0.00295	4.20629e-05	0.00299	-0.00147
-0.1313	0.00295	4.52586e-05	0.003	-0.00147
-0.1312	0.00294	4.8434e-05	0.00299	-0.00147
-0.1311	0.00294	5.15889e-05	0.00299	-0.00148
-0.131	0.00293	5.47231e-05	0.00298	-0.00147
-0.1309	0.00293	5.78365e-05	0.00299	-0.00148
-0.1308	0.00293	6.09289e-05	0.00299	-0.00148
-0.1307	0.00292	6.40001e-05	0.00298	-0.00148
-0.1306	0.00292	6.70499e-05	0.00299	-0.00149
-0.1305	0.00291	7.00782e-05	0.00298	-0.00148
-0.1304	0.00291	7.30849e-05	0.00298	-0.00148
-0.1303	0.00291	7.60696e-05	0.00299	-0.00148
-0.1302	0.0029	7.90325e-05	0.00298	-0.00149
-0.1301	0.0029	8.19731e-05	0.00298	-0.00149
-0.13	0.0029	8.48915e-05	0.00298	-0.00149
-0.1299	0.00289	8.77876e-05	0.00298	-0.00149
-0.1298	0.00289	9.06611e-05	0.00298	-0.00149
-0.1297	0.00289	9.35119e-05	0.00298	-0.0015
-0.1296	0.00288	9.634e-05	0.00298	-0.0015
-0.1295	0.00288	9.91451e-05	0.00298	-0.00149
-0.1294	0.00288	0.000101927	0.00298	-0.00149
-0.1293	0.00288	0.000104686	0.00298	-0.0015
-0.1292	0.00287	0.000107422	0.00298	-0.0015
-0.1291	0.00287	0.000110135	0.00298	-0.0015
-0.129	0.00287	0.000112824	0.00298	-0.00149
-0.1289	0.00286	0.00011549	0.00298	-0.0015
-0.1288	0.00286	0.000118132	0.00298	-0.0015
-0.1287	0.00286	0.000120751	0.00298	-0.0015
-0.1286	0.00286	0.000123346	0.00298	-0.0015
-0.1285	0.00286	0.000125917	0.00299	-0.0015
-0.1284	0.00285	0.000128465	0.00298	-0.00151
-0.1283	0.00285	0.000130989	0.00298	-0.00151
-0.1282	0.00285	0.000133489	0.00298	-0.00151
-0.1281	0.00285	0.000135965	0.00299	-0.0015
-0.128	0.00285	0.000138417	0.00299	-0.00151
-0.1279	0.00284	0.000140845	0.00298	-0.00151
-0.1278	0.00284	0.000143249	0.00298	-0.00151
-0.1277	0.00284	0.00014563	0.00299	-0.00152
-0.1276	0.00284	0.000147986	0.00299	-0.00151
-0.1275	0.00284	0.000150318	0.00299	-0.00152
-0.1274	0.00284	0.000152627	0.00299	-0.00152
-0.1273	0.00284	0.000154911	0.00299	-0.00152
-0.1272	0.00284	0.000157172	0.003	-0.00153
-0.1271	0.00284	0.000159408	0.003	-0.00152
-0.127	0.00283	0.000161621	0.00299	-0.00153
-0.1269	0.00283	0.00016381	0.00299	-0.00153
-0.1268	0.00283	0.000165975	0.003	-0.00153
-0.1267	0.00283	0.000168117	0.003	-0.00152
-0.1266	0.00283	0.000170235	0.003	-0.00153
-0.1265	0.00283	0.000172329	0.003	-0.00153
-0.1264	0.00283	0.0001744	0.003	-0.00153
-0.1263	0.00283	0.000176447	0.00301	-0.00154
-0.1262	0.00283	0.000178471	0.00301	-0.00153
-0.1261	0.00283	0.000180472	0.00301	-0.00154
-0.126	0.00283	0.000182449	0.00301	-0.00154
-0.1259	0.00283	0.000184403	0.00301	-0.00154
-0.1258	0.00284	0.000186335	0.00303	-0.00155
-0.1257	0.00284	0.000188243	0.00303	-0.00154
-0.1256	0.00284	0.000190129	0.00303	-0.00154
-0.1255	0.00284	0.000191992	0.00303	-0.00154
-0.1254	0.00284	0.000193833	0.00303	-0.00155
-0.1253	0.00284	0.000195652	0.00304	-0.00155
-0.1252	0.00284	0.000197448	0.00304	-0.00155
-0.1251	0.00284	0.000199222	0.00304	-0.00155
-0.125	0.00285	0.000200974	0.00305	-0.00155
-0.1249	0.00285	0.000202705	0.00305	-0.00156
-0.1248	0.00285	0.000204414	0.00305	-0.00155
-0.1247	0.00285	0.000206101	0.00306	-0.00155
-0.1246	0.00285	0.000207768	0.00306	-0.00155
-0.1245	0.00286	0.000209413	0.00307	-0.00156
-0.1244	0.00286	0.000211038	0.00307	-0.00156
-0.1243	0.00286	0.000212641	0.00307	-0.00155
-0.1242	0.00286	0.000214225	0.00307	-0.00155
-0.1241	0.00287	0.000215788	0.00309	-0.00156
-0.124	0.00287	0.000217331	0.00309	-0.00156
-0.1239	0.00287	0.000218855	0.00309	-0.00156
-0.1238	0.00288	0.000220358	0.0031	-0.00156
-0.1237	0.00288	0.000221843	0.0031	-0.00156
-0.1236	0.00288	0.000223308	0.0031	-0.00157
-0.1235	0.00289	0.000224755	0.00311	-0.00157
-0.1234	0.00289	0.000226182	0.00312	-0.00157
-0.1233	0.00289	0.000227592	0.00312	-0.00156
-0.1232	0.0029	0.000228983	0.00313	-0.00157
-0.1231	0.0029	0.000230356	0.00313	-0.00157
-0.123	0.00291	0.000231712	0.00314	-0.00157
-0.1229	0.00291	0.00023305	0.00314	-0.00158
-0.1228	0.00292	0.000234372	0.00315	-0.00157
-0.1227	0.00292	0.000235676	0.00316	-0.00158
-0.1226	0.00292	0.000236964	0.00316	-0.00158
-0.1225	0.00293	0.000238236	0.00317	-0.00158
-0.1224	0.00293	0.000239491	0.00317	-0.00159
-0.1223	0.00294	0.000240731	0.00318	-0.00159
-0.1222	0.00294	0.000241956	0.00318	-0.00159
-0.1221	0.00295	0.000243165	0.00319	-0.00159
-0.122	0.00295	0.00024436	0.00319	-0.00159
-0.1219	0.00296	0.00024554	0.00321	-0.0016
-0.1218	0.00296	0.000246706	0.00321	-0.0016
-0.1217	0.00297	0.000247858	0.00322	-0.00159
-0.1216	0.00298	0.000248997	0.00323	-0.00159
-0.1215	0.00298	0.000250122	0.00323	-0.0016
-0.1214	0.00299	0.000251235	0.00324	-0.0016
-0.1213	0.00299	0.000252335	0.00324	-0.0016
-0.1212	0.003	0.000253422	0.00325	-0.0016
-0.1211	0.00301	0.000254498	0.00326	-0.0016
-0.121	0.00301	0.000255562	0.00327	-0.00161
-0.1209	0.00302	0.000256615	0.00328	-0.00161
-0.1208	0.00302	0.000257656	0.00328	-0.00161
-0.1207	0.00303	0.000258688	0.00329	-0.00162
-0.1206	0.00304	0.000259709	0.0033	-0.00161
-0.1205	0.00304	0.00026072	0.0033	-0.00161
-0.1204	0.00305	0.000261721	0.00331	-0.00161
-0.1203	0.00306	0.000262713	0.00332	-0.00162
-0.1202	0.00306	0.000263696	0.00332	-0.00162
-0.1201	0.00307	0.000264671	0.00333	-0.00162
-0.12	0.00308	0.000265638	0.00335	-0.00162
-0.1199	0.00308	0.000266596	0.00335	-0.00162
-0.1198	0.00309	0.000267548	0.00336	-0.00163
-0.1197	0.0031	0.000268492	0.00337	-0.00163
-0.1196	0.0031	0.000269429	0.00337	-0.00163
-0.1195	0.00311	0.00027036	0.00338	-0.00164
-0.1194	0.00312	0.000271285	0.00339	-0.00163
-0.1193	0.00313	0.000272204	0.0034	-0.00163
-0.1192	0.00313	0.000273117	0.0034	-0.00163
-0.1191	0.00314	0.000274026	0.00341	-0.00164
-0.119	0.00315	0.00027493	0.00342	-0.00164
-0.1189	0.00316	0.000275829	0.00344	-0.00164
-0.1188	0.00316	0.000276725	0.00344	-0.00164
-0.1187	0.00317	0.000277617	0.00345	-0.00164
-0.1186	0.00318	0.000278505	0.00346	-0.00165
-0.1185	0.00319	0.000279391	0.00347	-0.00165
-0.1184	0.00319	0.000280274	0.00347	-0.00165
-0.1183	0.0032	0.000281155	0.00348	-0.00166
-0.1182	0.00321	0.000282034	0.00349	-0.00165
-0.1181	0.00322	0.000282911	0.0035	-0.00165
-0.118	0.00323	0.000283788	0.00351	-0.00165
-0.1179	0.00323	0.000284663	0.00351	-0.00166
-0.1178	0.00324	0.000285538	0.00353	-0.00166
-0.1177	0.00325	0.000286413	0.00354	-0.00166
-0.1176	0.00326	0.000287287	0.00355	-0.00167
-0.1175	0.00326	0.000288163	0.00355	-0.00166
-0.1174	0.00327	0.000289039	0.00356	-0.00166
-0.1173	0.00328	0.000289916	0.00357	-0.00166
-0.1172	0.00329	0.000290795	0.00358	-0.00167
-0.1171	0.0033	0.000291676	0.00359	-0.00167
-0.117	0.0033	0.000292558	0.00359	-0.00167
-0.1169	0.00331	0.000293443	0.0036	-0.00168
-0.1168	0.00332	0.000294331	0.00361	-0.00167
-0.1167	0.00333	0.000295222	0.00363	-0.00168
-0.1166	0.00334	0.000296117	0.00364	-0.00168
-0.1165	0.00334	0.000297014	0.00364	-0.00168
-0.1164	0.00335	0.000297916	0.00365	-0.00168
-0.1163	0.00336	0.000298823	0.00366	-0.00169
-0.1162	0.00337	0.000299733	0.00367	-0.00169
-0.1161	0.00337	0.000300649	0.00367	-0.00168
-0.116	0.00338	0.00030157	0.00368	-0.00168
-0.1159	0.00339	0.000302496	0.00369	-0.00169
-0.1158	0.0034	0.000303428	0.0037	-0.00169
-0.1157	0.00341	0.000304366	0.00371	-0.00169
-0.1156	0.00341	0.00030531	0.00372	-0.0017
-0.1155	0.00342	0.000306261	0.00373	-0.0017
-0.1154	0.00343	0.000307218	0.00374	-0.0017
-0.1153	0.00344	0.000308183	0.00375	-0.0017
-0.1152	0.00344	0.000309154	0.00375	-0.0017
-0.1151	0.00345	0.000310134	0.00376	-0.0017
-0.115	0.00346	0.000311121	0.00377	-0.00171
-0.1149	0.00347	0.000312116	0.00378	-0.00171
-0.1148	0.00347	0.000313119	0.00378	-0.00171
-0.1147	0.00348	0.000314131	0.00379	-0.00172
-0.1146	0.00349	0.000315151	0.00381	-0.00171
-0.1145	0.0035	0.00031618	0.00382	-0.00172
-0.1144	0.0035	0.000317219	0.00382	-0.00172
-0.1143	0.00351	0.000318266	0.00383	-0.00172
-0.1142	0.00352	0.000319323	0.00384	-0.00172
-0.1141	0.00353	0.00032039	0.00385	-0.00173
-0.114	0.00353	0.000321467	0.00385	-0.00173
-0.1139	0.00354	0.000322554	0.00386	-0.00172
-0.1138	0.00355	0.00032365	0.00387	-0.00172
-0.1137	0.00355	0.000324758	0.00387	-0.00173
-0.1136	0.00356	0.000325876	0.00389	-0.00173
-0.1135	0.00357	0.000327004	0.0039	-0.00173
-0.1134	0.00357	0.000328144	0.0039	-0.00173
-0.1133	0.00358	0.000329294	0.00391	-0.00174
-0.1132	0.00359	0.000330456	0.00392	-0.00174
-0.1131	0.00359	0.000331629	0.00392	-0.00174
-0.113	0.0036	0.000332813	0.00393	-0.00174
-0.1129	0.00361	0.000334008	0.00394	-0.00174
-0.1128	0.00361	0.000335216	0.00395	-0.00174
-0.1127	0.00362	0.000336435	0.00396	-0.00175
-0.1126	0.00362	0.000337666	0.00396	-0.00175
-0.1125	0.00363	0.000338908	0.00397	-0.00175
-0.1124	0.00364	0.000340163	0.00398	-0.00176
-0.1123	0.00364	0.00034143	0.00398	-0.00174
-0.1122	0.00365	0.000342709	0.00399	-0.00175
-0.1121	0.00365	0.000344	0.00399	-0.00175
-0.112	0.00366	0.000345304	0.00401	-0.00175
-0.1119	0.00367	0.000346619	0.00402	-0.00175
-0.1118	0.00367	0.000347947	0.00402	-0.00176
-0.1117	0.00368	0.000349288	0.00403	-0.00176
-0.1116	0.00368	0.000350641	0.00403	-0.00176
-0.1115	0.00369	0.000352006	0.00404	-0.00176
-0.1114	0.00369	0.000353384	0.00404	-0.00176
-0.1113	0.0037	0.000354774	0.00405	-0.00176
-0.1112	0.0037	0.000356177	0.00406	-0.00177
-0.1111	0.00371	0.000357592	0.00407	-0.00177
-0.111	0.00371	0.00035902	0.00407	-0.00177
-0.1109	0.00372	0.00036046	0.00408	-0.00177
-0.1108	0.00372	0.000361913	0.00408	-0.00176
-0.1107	0.00373	0.000363378	0.00409	-0.00177
-0.1106	0.00373	0.000364855	0.00409	-0.00177
-0.1105	0.00374	0.000366344	0.00411	-0.00177
-0.1104	0.00374	0.000367846	0.00411	-0.00177
-0.1103	0.00374	0.00036936	0.00411	-0.00178
-0.1102	0.00375	0.000370887	0.00412	-0.00178
-0.1101	0.00375	0.000372425	0.00412	-0.00178
-0.11	0.00376	0.000373975	0.00413	-0.00177
-0.1099	0.00376	0.000375537	0.00414	-0.00177
-0.1098	0.00376	0.000377111	0.00414	-0.00177
-0.1097	0.00377	0.000378697	0.00415	-0.00178
-0.1096	0.00377	0.000380294	0.00415	-0.00178
-0.1095	0.00377	0.000381903	0.00415	-0.00178
-0.1094	0.00378	0.000383524	0.00416	-0.00178
-0.1093	0.00378	0.000385155	0.00417	-0.00178
-0.1092	0.00378	0.000386798	0.00417	-0.00178
-0.1091	0.00379	0.000388452	0.00418	-0.00178
-0.109	0.00379	0.000390116	0.00418	-0.00179
-0.1089	0.00379	0.000391792	0.00418	-0.00179
-0.1088	0.0038	0.000393478	0.00419	-0.00179
-0.1087	0.0038	0.000395174	0.0042	-0.00179
-0.1086	0.0038	0.000396881	0.0042	-0.00179
-0.1085	0.0038	0.000398597	0.0042	-0.00179
-0.1084	0.00381	0.000400324	0.00421	-0.00179
-0.1083	0.00381	0.00040206	0.00421	-0.0018
-0.1082	0.00381	0.000403806	0.00421	-0.0018
-0.1081	0.00381	0.000405562	0.00422	-0.0018
-0.108	0.00381	0.000407326	0.00422	-0.0018
-0.1079	0.00382	0.0004091	0.00423	-0.0018
-0.1078	0.00382	0.000410882	0.00423	-0.00179
-0.1077	0.00382	0.000412673	0.00423	-0.0018
-0.1076	0.00382	0.000414472	0.00423	-0.0018
-0.1075	0.00382	0.00041628	0.00424	-0.0018
-0.1074	0.00382	0.000418095	0.00424	-0.0018
-0.1073	0.00382	0.000419918	0.00424	-0.0018
-0.1072	0.00383	0.000421749	0.00425	-0.00181
-0.1071	0.00383	0.000423587	0.00425	-0.0018
-0.107	0.00383	0.000425431	0.00426	-0.0018
-0.1069	0.00383	0.000427283	0.00426	-0.00181
-0.1068	0.00383	0.000429141	0.00426	-0.00181
-0.1067	0.00383	0.000431005	0.00426	-0.00181
-0.1066	0.00383	0.000432875	0.00426	-0.00181
-0.1065	0.00383	0.000434751	0.00426	-0.00181
-0.1064	0.00383	0.000436633	0.00427	-0.0018
-0.1063	0.00383	0.000438519	0.00427	-0.00181
-0.1062	0.00383	0.000440411	0.00427	-0.00181
-0.1061	0.00383	0.000442307	0.00427	-0.00181
-0.106	0.00383	0.000444208	0.00427	-0.00181
-0.1059	0.00383	0.000446112	0.00428	-0.00181
-0.1058	0.00383	0.000448021	0.00428	-0.00182
-0.1057	0.00383	0.000449933	0.00428	-0.0018
-0.1056	0.00383	0.000451848	0.00428	-0.00181
-0.1055	0.00383	0.000453767	0.00428	-0.00181
-0.1054	0.00383	0.000455688	0.00429	-0.00181
-0.1053	0.00383	0.000457611	0.00429	-0.00181
-0.1052	0.00383	0.000459537	0.00429	-0.00182
-0.1051	0.00383	0.000461464	0.00429	-0.00182
-0.105	0.00383	0.000463393	0.00429	-0.00181
-0.1049	0.00383	0.000465323	0.0043	-0.00181
-0.1048	0.00383	0.000467254	0.0043	-0.00182
-0.1047	0.00383	0.000469185	0.0043	-0.00182
-0.1046	0.00382	0.000471117	0.00429	-0.00182
-0.1045	0.00382	0.000473049	0.00429	-0.00182
-0.1044	0.00382	0.00047498	0.00429	-0.00182
-0.1043	0.00382	0.000476911	0.0043	-0.00183
-0.1042	0.00382	0.000478841	0.0043	-0.00182
-0.1041	0.00382	0.00048077	0.0043	-0.00182
-0.104	0.00382	0.000482697	0.0043	-0.00183
-0.1039	0.00381	0.000484623	0.00429	-0.00183
-0.1038	0.00381	0.000486546	0.0043	-0.00183
-0.1037	0.00381	0.000488467	0.0043	-0.00183
-0.1036	0.00381	0.000490385	0.0043	-0.00183
-0.1035	0.00381	0.0004923	0.0043	-0.00182
-0.1034	0.0038	0.000494211	0.00429	-0.00182
-0.1033	0.0038	0.000496119	0.0043	-0.00183
-0.1032	0.0038	0.000498023	0.0043	-0.00183
-0.1031	0.0038	0.000499923	0.0043	-0.00183
-0.103	0.00379	0.000501818	0.00429	-0.00183
-0.1029	0.00379	0.000503708	0.00429	-0.00184
-0.1028	0.00379	0.000505593	0.0043	-0.00184
-0.1027	0.00379	0.000507472	0.0043	-0.00183
-0.1026	0.00378	0.000509346	0.00429	-0.00183
-0.1025	0.00378	0.000511213	0.00429	-0.00184
-0.1024	0.00378	0.000513075	0.00429	-0.00184
-0.1023	0.00377	0.000514929	0.00428	-0.00184
-0.1022	0.00377	0.000516777	0.00429	-0.00184
-0.1021	0.00377	0.000518617	0.00429	-0.00184
-0.102	0.00376	0.00052045	0.00428	-0.00185
-0.1019	0.00376	0.000522275	0.00428	-0.00185
-0.1018	0.00376	0.000524091	0.00428	-0.00184
-0.1017	0.00375	0.0005259	0.00428	-0.00184
-0.1016	0.00375	0.0005277	0.00428	-0.00184
-0.1015	0.00375	0.00052949	0.00428	-0.00184
-0.1014	0.00374	0.000531272	0.00427	-0.00185
-0.1013	0.00374	0.000533044	0.00427	-0.00185
-0.1012	0.00374	0.000534807	0.00427	-0.00185
-0.1011	0.00373	0.000536559	0.00427	-0.00185
-0.101	0.00373	0.000538301	0.00427	-0.00185
-0.1009	0.00372	0.000540033	0.00426	-0.00186
-0.1008	0.00372	0.000541754	0.00426	-0.00185
-0.1007	0.00372	0.000543464	0.00426	-0.00185
-0.1006	0.00371	0.000545163	0.00426	-0.00185
-0.1005	0.00371	0.00054685	0.00426	-0.00185
-0.1004	0.0037	0.000548526	0.00425	-0.00185
-0.1003	0.0037	0.000550189	0.00425	-0.00186
-0.1002	0.00369	0.000551841	0.00424	-0.00186
-0.1001	0.00369	0.00055348	0.00424	-0.00186
-0.1	0.00368	0.000555106	0.00424	-0.00186
-0.0999	0.00368	0.00055672	0.00424	-0.00187
-0.0998	0.00367	0.00055832	0.00423	-0.00187
-0.0997	0.00367	0.000559907	0.00423	-0.00187
-0.0996	0.00366	0.000561481	0.00422	-0.00187
-0.0995	0.00366	0.000563042	0.00422	-0.00187
-0.0994	0.00365	0.000564588	0.00421	-0.00187
-0.0993	0.00365	0.000566121	0.00422	-0.00187
-0.0992	0.00364	0.000567639	0.00421	-0.00187
-0.0991	0.00364	0.000569143	0.00421	-0.00188
-0.099	0.00363	0.000570633	0.0042	-0.00188
-0.0989	0.00363	0.000572108	0.0042	-0.00188
-0.0988	0.00362	0.000573568	0.00419	-0.00188
-0.0987	0.00362	0.000575013	0.0042	-0.00189
-0.0986	0.00361	0.000576443	0.00419	-0.00189
-0.0985	0.00361	0.000577857	0.00419	-0.00189
-0.0984	0.0036	0.000579256	0.00418	-0.00189
-0.0983	0.00359	0.00058064	0.00417	-0.0019
-0.0982	0.00359	0.000582008	0.00417	-0.0019
-0.0981	0.00358	0.00058336	0.00416	-0.0019
-0.098	0.00358	0.000584696	0.00416	-0.0019
-0.0979	0.00357	0.000586016	0.00416	-0.00191
-0.0978	0.00356	0.00058732	0.00415	-0.00191
-0.0977	0.00356	0.000588608	0.00415	-0.00191
-0.0976	0.00355	0.000589879	0.00414	-0.00191
-0.0975	0.00354	0.000591134	0.00413	-0.00192
-0.0974	0.00354	0.000592372	0.00413	-0.00192
-0.0973	0.00353	0.000593594	0.00412	-0.00192
-0.0972	0.00352	0.000594799	0.00411	-0.00192
-0.0971	0.00352	0.000595987	0.00412	-0.00193
-0.097	0.00351	0.000597158	0.00411	-0.00193
-0.0969	0.0035	0.000598313	0.0041	-0.00193
-0.0968	0.0035	0.000599451	0.0041	-0.00194
-0.0967	0.00349	0.000600572	0.00409	-0.00194
-0.0966	0.00348	0.000601675	0.00408	-0.00194
-0.0965	0.00348	0.000602762	0.00408	-0.00194
-0.0964	0.00347	0.000603832	0.00407	-0.00195
-0.0963	0.00346	0.000604884	0.00406	-0.00195
-0.0962	0.00345	0.00060592	0.00406	-0.00195
-0.0961	0.00345	0.000606938	0.00406	-0.00195
-0.096	0.00344	0.00060794	0.00405	-0.00196
-0.0959	0.00343	0.000608924	0.00404	-0.00196
-0.0958	0.00342	0.000609891	0.00403	-0.00196
-0.0957	0.00342	0.000610841	0.00403	-0.00197
-0.0956	0.00341	0.000611774	0.00402	-0.00197
-0.0955	0.0034	0.00061269	0.00401	-0.00197
-0.0954	0.00339	0.000613589	0.004	-0.00198
-0.0953	0.00338	0.000614471	0.00399	-0.00198
-0.0952	0.00338	0.000615336	0.004	-0.00199
-0.0951	0.00337	0.000616185	0.00399	-0.00199
-0.095	0.00336	0.000617016	0.00398	-0.00199
-0.0949	0.00335	0.000617831	0.00397	-0.002
-0.0948	0.00334	0.000618629	0.00396	-0.002
-0.0947	0.00333	0.00061941	0.00395	-0.002
-0.0946	0.00333	0.000620175	0.00395	-0.00201
-0.0945	0.00332	0.000620923	0.00394	-0.00201
-0.0944	0.00331	0.000621655	0.00393	-0.00203
-0.0943	0.0033	0.000622371	0.00392	-0.00203
-0.0942	0.00329	0.00062307	0.00391	-0.00203
-0.0941	0.00328	0.000623754	0.0039	-0.00204
-0.094	0.00327	0.000624421	0.00389	-0.00204
-0.0939	0.00326	0.000625072	0.00389	-0.00204
-0.0938	0.00325	0.000625708	0.00388	-0.00204
-0.0937	0.00324	0.000626328	0.00387	-0.00205
-0.0936	0.00323	0.000626933	0.00386	-0.00206
-0.0935	0.00323	0.000627522	0.00386	-0.00207
-0.0934	0.00322	0.000628095	0.00385	-0.00207
-0.0933	0.00321	0.000628654	0.00384	-0.00207
-0.0932	0.0032	0.000629198	0.00383	-0.00208
-0.0931	0.00319	0.000629726	0.00382	-0.00208
-0.093	0.00318	0.00063024	0.00381	-0.00209
-0.0929	0.00317	0.00063074	0.0038	-0.0021
-0.0928	0.00316	0.000631225	0.00379	-0.0021
-0.0927	0.00315	0.000631695	0.00378	-0.0021
-0.0926	0.00314	0.000632152	0.00377	-0.00211
-0.0925	0.00313	0.000632595	0.00376	-0.00212
-0.0924	0.00312	0.000633024	0.00375	-0.00213
-0.0923	0.00311	0.000633439	0.00374	-0.00213
-0.0922	0.0031	0.000633841	0.00373	-0.00213
-0.0921	0.00308	0.00063423	0.00371	-0.00214
-0.092	0.00307	0.000634606	0.0037	-0.00215
-0.0919	0.00306	0.000634968	0.00369	-0.00215
-0.0918	0.00305	0.000635318	0.00369	-0.00216
-0.0917	0.00304	0.000635656	0.00368	-0.00216
-0.0916	0.00303	0.000635981	0.00367	-0.00217
-0.0915	0.00302	0.000636295	0.00366	-0.00217
-0.0914	0.00301	0.000636596	0.00365	-0.00218
-0.0913	0.003	0.000636885	0.00364	-0.00218
-0.0912	0.00299	0.000637164	0.00363	-0.0022
-0.0911	0.00297	0.00063743	0.00361	-0.0022
-0.091	0.00296	0.000637686	0.0036	-0.00221
-0.0909	0.00295	0.000637931	0.00359	-0.00222
-0.0908	0.00294	0.000638165	0.00358	-0.00223
-0.0907	0.00293	0.000638389	0.00357	-0.00223
-0.0906	0.00292	0.000638602	0.00356	-0.00224
-0.0905	0.0029	0.000638805	0.00354	-0.00225
-0.0904	0.00289	0.000638999	0.00353	-0.00225
-0.0903	0.00288	0.000639182	0.00352	-0.00225
-0.0902	0.00287	0.000639357	0.00351	-0.00227
-0.0901	0.00286	0.000639522	0.0035	-0.00228
-0.09	0.00284	0.000639678	0.00348	-0.00228
-0.0899	0.00283	0.000639826	0.00347	-0.00229
-0.0898	0.00282	0.000639965	0.00346	-0.00229
-0.0897	0.00281	0.000640095	0.00345	-0.0023
-0.0896	0.00279	0.000640218	0.00343	-0.00231
-0.0895	0.00278	0.000640333	0.00342	-0.00231
-0.0894	0.00277	0.00064044	0.00341	-0.00232
-0.0893	0.00276	0.000640539	0.0034	-0.00234
-0.0892	0.00274	0.000640631	0.00338	-0.00234
-0.0891	0.00273	0.000640717	0.00337	-0.00234
-0.089	0.00272	0.000640795	0.00336	-0.00236
-0.0889	0.0027	0.000640867	0.00334	-0.00237
-0.0888	0.00269	0.000640933	0.00333	-0.00237
-0.0887	0.00268	0.000640992	0.00332	-0.00238
-0.0886	0.00266	0.000641046	0.0033	-0.00239
-0.0885	0.00265	0.000641093	0.00329	-0.00239
-0.0884	0.00264	0.000641135	0.00328	-0.00241
-0.0883	0.00262	0.000641172	0.00326	-0.00241
-0.0882	0.00261	0.000641204	0.00325	-0.00242
-0.0881	0.0026	0.000641231	0.00324	-0.00243
-0.088	0.00258	0.000641253	0.00322	-0.00243
-0.0879	0.00257	0.000641271	0.00321	-0.00245
-0.0878	0.00256	0.000641284	0.0032	-0.00246
-0.0877	0.00254	0.000641294	0.00318	-0.00247
-0.0876	0.00253	0.000641299	0.00317	-0.00247
-0.0875	0.00251	0.000641301	0.00315	-0.00248
-0.0874	0.0025	0.000641299	0.00314	-0.00249
-0.0873	0.00249	0.000641294	0.00313	-0.00249
-0.0872	0.00247	0.000641286	0.00311	-0.00251
-0.0871	0.00246	0.000641275	0.0031	-0.00252
-0.087	0.00244	0.000641261	0.00308	-0.00253
-0.0869	0.00243	0.000641245	0.00307	-0.00253
-0.0868	0.00241	0.000641226	0.00305	-0.00255
-0.0867	0.0024	0.000641205	0.00304	-0.00255
-0.0866	0.00239	0.000641181	0.00303	-0.00256
-0.0865	0.00237	0.000641156	0.00301	-0.00258
-0.0864	0.00236	0.000641129	0.003	-0.00258
-0.0863	0.00234	0.000641101	0.00298	-0.00259
-0.0862	0.00233	0.000641071	0.00297	-0.0026
-0.0861	0.00231	0.00064104	0.00295	-0.00262
-0.086	0.0023	0.000641008	0.00294	-0.00262
-0.0859	0.00228	0.000640975	0.00292	-0.00263
-0.0858	0.00227	0.000640941	0.00291	-0.00264
-0.0857	0.00225	0.000640906	0.00289	-0.00266
-0.0856	0.00224	0.000640871	0.00288	-0.00266
-0.0855	0.00222	0.000640835	0.00286	-0.00267
-0.0854	0.00221	0.000640799	0.00285	-0.00268
-0.0853	0.00219	0.000640763	0.00283	-0.0027
-0.0852	0.00218	0.000640727	0.00282	-0.0027
-0.0851	0.00216	0.00064069	0.0028	-0.00271
-0.085	0.00215	0.000640654	0.00279	-0.00272
-0.0849	0.00213	0.000640618	0.00277	-0.00273
-0.0848	0.00212	0.000640583	0.00276	-0.00274
-0.0847	0.0021	0.000640548	0.00274	-0.00276
-0.0846	0.00209	0.000640513	0.00273	-0.00276
-0.0845	0.00207	0.000640479	0.00271	-0.00277
-0.0844	0.00206	0.000640446	0.0027	-0.00278
-0.0843	0.00204	0.000640414	0.00268	-0.0028
-0.0842	0.00203	0.000640382	0.00267	-0.0028
-0.0841	0.00201	0.000640352	0.00265	-0.00282
-0.084	0.002	0.000640322	0.00264	-0.00283
-0.0839	0.00198	0.000640293	0.00262	-0.00284
-0.0838	0.00197	0.000640266	0.00261	-0.00284
-0.0837	0.00195	0.000640239	0.00259	-0.00286
-0.0836	0.00194	0.000640214	0.00258	-0.00287
-0.0835	0.00192	0.00064019	0.00256	-0.00288
-0.0834	0.00191	0.000640167	0.00255	-0.00288
-0.0833	0.00189	0.000640146	0.00253	-0.0029
-0.0832	0.00188	0.000640126	0.00252	-0.00291
-0.0831	0.00186	0.000640107	0.0025	-0.00292
-0.083	0.00185	0.000640089	0.00249	-0.00293
-0.0829	0.00183	0.000640073	0.00247	-0.00294
-0.0828	0.00182	0.000640058	0.00246	-0.00296
-0.0827	0.0018	0.000640044	0.00244	-0.00296
-0.0826	0.00179	0.000640032	0.00243	-0.00298
-0.0825	0.00177	0.000640021	0.00241	-0.00298
-0.0824	0.00176	0.000640011	0.0024	-0.003
-0.0823	0.00174	0.000640003	0.00238	-0.00301
-0.0822	0.00173	0.000639996	0.00237	-0.00302
-0.0821	0.00171	0.00063999	0.00235	-0.00304
-0.082	0.0017	0.000639985	0.00234	-0.00304
-0.0819	0.00168	0.000639981	0.00232	-0.00306
-0.0818	0.00167	0.000639979	0.00231	-0.00307
-0.0817	0.00165	0.000639977	0.00229	-0.00308
-0.0816	0.00164	0.000639977	0.00228	-0.00309
-0.0815	0.00162	0.000639977	0.00226	-0.0031
-0.0814	0.00161	0.000639978	0.00225	-0.00312
-0.0813	0.00159	0.00063998	0.00223	-0.00312
-0.0812	0.00158	0.000639983	0.00222	-0.00314
-0.0811	0.00156	0.000639986	0.0022	-0.00315
-0.081	0.00155	0.00063999	0.00219	-0.00316
-0.0809	0.00154	0.000639995	0.00218	-0.00317
-0.0808	0.00152	0.000639999	0.00216	-0.00318
-0.0807	0.00151	0.000640004	0.00215	-0.0032
-0.0806	0.00149	0.000640009	0.00213	-0.0032
-0.0805	0.00148	0.000640014	0.00212	-0.00322
-0.0804	0.00147	0.000640019	0.00211	-0.00322
-0.0803	0.00145	0.000640024	0.00209	-0.00324
-0.0802	0.00144	0.000640029	0.00208	-0.00325
-0.0801	0.00142	0.000640033	0.00206	-0.00327
-0.08	0.00141	0.000640036	0.00205	-0.00328
-0.0799	0.0014	0.000640039	0.00204	-0.00328
-0.0798	0.00138	0.000640041	0.00202	-0.0033
-0.0797	0.00137	0.000640042	0.00201	-0.00331
-0.0796	0.00136	0.000640042	0.002	-0.00332
-0.0795	0.00134	0.000640041	0.00198	-0.00334
-0.0794	0.00133	0.000640038	0.00197	-0.00335
-0.0793	0.00132	0.000640034	0.00196	-0.00336
-0.0792	0.0013	0.000640028	0.00194	-0.00337
-0.0791	0.00129	0.00064002	0.00193	-0.00338
-0.079	0.00128	0.00064001	0.00192	-0.0034
-0.0789	0.00126	0.000639998	0.0019	-0.0034
-0.0788	0.00125	0.000639983	0.00189	-0.00342
-0.0787	0.00124	0.000639966	0.00188	-0.00342
-0.0786	0.00123	0.000639947	0.00187	-0.00344
-0.0785	0.00121	0.000639924	0.00185	-0.00346
-0.0784	0.0012	0.000639898	0.00184	-0.00347
-0.0783	0.00119	0.000639869	0.00183	-0.00348
-0.0782	0.00118	0.000639836	0.00182	-0.00349
-0.0781	0.00117	0.0006398	0.00181	-0.00351
-0.078	0.00115	0.00063976	0.00179	-0.00352
-0.0779	0.00114	0.000639716	0.00178	-0.00353
-0.0778	0.00113	0.000639668	0.00177	-0.00355
-0.0777	0.00112	0.000639615	0.00176	-0.00355
-0.0776	0.00111	0.000639558	0.00175	-0.00357
-0.0775	0.0011	0.000639495	0.00174	-0.00359
-0.0774	0.00108	0.000639428	0.00172	-0.00359
-0.0773	0.00107	0.000639356	0.00171	-0.0036
-0.0772	0.00106	0.000639278	0.0017	-0.00361
-0.0771	0.00105	0.000639194	0.00169	-0.00362
-0.077	0.00104	0.000639105	0.00168	-0.00364
-0.0769	0.00103	0.000639009	0.00167	-0.00365
-0.0768	0.00102	0.000638907	0.00166	-0.00366
-0.0767	0.00101	0.000638799	0.00165	-0.00367
-0.0766	0.000998939	0.000638684	0.00164	-0.00369
-0.0765	0.000988736	0.000638562	0.00163	-0.00371
-0.0764	0.000978654	0.000638433	0.00162	-0.00372
-0.0763	0.000968692	0.000638297	0.00161	-0.00373
-0.0762	0.00095885	0.000638153	0.0016	-0.00373
-0.0761	0.00094913	0.000638001	0.00159	-0.00375
-0.076	0.000939532	0.000637841	0.00158	-0.00377
-0.0759	0.000930055	0.000637673	0.00157	-0.00377
-0.0758	0.000920701	0.000637497	0.00156	-0.00379
-0.0757	0.00091147	0.000637312	0.00155	-0.0038
-0.0756	0.000902361	0.000637118	0.00154	-0.00381
-0.0755	0.000893375	0.000636915	0.00153	-0.00383
-0.0754	0.000884513	0.000636703	0.00152	-0.00383
-0.0753	0.000875774	0.000636481	0.00151	-0.00385
-0.0752	0.000867157	0.000636249	0.0015	-0.00386
-0.0751	0.000858664	0.000636008	0.00149	-0.00387
-0.075	0.000850294	0.000635757	0.00149	-0.00389
-0.0749	0.000842047	0.000635495	0.00148	-0.0039
-0.0748	0.000833923	0.000635222	0.00147	-0.00392
-0.0747	0.000825921	0.000634939	0.00146	-0.00393
-0.0746	0.000818041	0.000634645	0.00145	-0.00394
-0.0745	0.000810283	0.00063434	0.00144	-0.00396
-0.0744	0.000802647	0.000634023	0.00144	-0.00397
-0.0743	0.000795131	0.000633695	0.00143	-0.00398
-0.0742	0.000787736	0.000633355	0.00142	-0.004
-0.0741	0.000780461	0.000633003	0.00141	-0.00401
-0.074	0.000773305	0.000632639	0.00141	-0.00402
-0.0739	0.000766267	0.000632263	0.0014	-0.00403
-0.0738	0.000759347	0.000631874	0.00139	-0.00405
-0.0737	0.000752545	0.000631473	0.00138	-0.00406
-0.0736	0.000745858	0.000631058	0.00138	-0.00407
-0.0735	0.000739287	0.000630631	0.00137	-0.00408
-0.0734	0.000732831	0.00063019	0.00136	-0.0041
-0.0733	0.000726487	0.000629736	0.00136	-0.00411
-0.0732	0.000720256	0.000629268	0.00135	-0.00412
-0.0731	0.000714137	0.000628786	0.00134	-0.00413
-0.073	0.000708127	0.00062829	0.00134	-0.00415
-0.0729	0.000702226	0.000627781	0.00133	-0.00417
-0.0728	0.000696433	0.000627257	0.00132	-0.00418
-0.0727	0.000690746	0.000626718	0.00132	-0.00419
-0.0726	0.000685164	0.000626165	0.00131	-0.00421
-0.0725	0.000679685	0.000625598	0.00131	-0.00422
-0.0724	0.000674309	0.000625015	0.0013	-0.00423
-0.0723	0.000669033	0.000624418	0.00129	-0.00424
-0.0722	0.000663856	0.000623805	0.00129	-0.00426
-0.0721	0.000658776	0.000623177	0.00128	-0.00427
-0.072	0.000653792	0.000622533	0.00128	-0.00428
-0.0719	0.000648902	0.000621874	0.00127	-0.00429
-0.0718	0.000644104	0.000621199	0.00127	-0.00431
-0.0717	0.000639396	0.000620509	0.00126	-0.00432
-0.0716	0.000634777	0.000619802	0.00125	-0.00434
-0.0715	0.000630244	0.00061908	0.00125	-0.00436
-0.0714	0.000625796	0.000618341	0.00124	-0.00436
-0.0713	0.00062143	0.000617586	0.00124	-0.00438
-0.0712	0.000617145	0.000616815	0.00123	-0.00439
-0.0711	0.000612938	0.000616027	0.00123	-0.00441
-0.071	0.000608808	0.000615223	0.00122	-0.00443
-0.0709	0.000604751	0.000614402	0.00122	-0.00443
-0.0708	0.000600767	0.000613564	0.00121	-0.00445
-0.0707	0.000596852	0.00061271	0.00121	-0.00447
-0.0706	0.000593004	0.000611839	0.0012	-0.00448
-0.0705	0.000589221	0.000610951	0.0012	-0.00449
-0.0704	0.0005855	0.000610045	0.0012	-0.00451
-0.0703	0.00058184	0.000609123	0.00119	-0.00452
-0.0702	0.000578237	0.000608184	0.00119	-0.00453
-0.0701	0.000574688	0.000607228	0.00118	-0.00455
-0.07	0.000571193	0.000606254	0.00118	-0.00455
-0.0699	0.000567747	0.000605263	0.00117	-0.00457
-0.0698	0.000564349	0.000604255	0.00117	-0.00459
-0.0697	0.000560995	0.00060323	0.00116	-0.0046
-0.0696	0.000557683	0.000602187	0.00116	-0.00462
-0.0695	0.000554409	0.000601127	0.00116	-0.00464
-0.0694	0.000551173	0.00060005	0.00115	-0.00464
-0.0693	0.00054797	0.000598955	0.00115	-0.00466
-0.0692	0.000544797	0.000597843	0.00114	-0.00468
-0.0691	0.000541653	0.000596714	0.00114	-0.00469
-0.069	0.000538533	0.000595567	0.00113	-0.0047
-0.0689	0.000535436	0.000594403	0.00113	-0.00472
-0.0688	0.000532358	0.000593221	0.00113	-0.00473
-0.0687	0.000529295	0.000592023	0.00112	-0.00474
-0.0686	0.000526246	0.000590807	0.00112	-0.00476
-0.0685	0.000523208	0.000589573	0.00111	-0.00478
-0.0684	0.000520176	0.000588323	0.00111	-0.00479
-0.0683	0.000517148	0.000587055	0.0011	-0.0048
-0.0682	0.000514122	0.00058577	0.0011	-0.00482
-0.0681	0.000511093	0.000584468	0.0011	-0.00483
-0.068	0.000508059	0.000583149	0.00109	-0.00485
-0.0679	0.000505017	0.000581813	0.00109	-0.00487
-0.0678	0.000501963	0.000580461	0.00108	-0.00489
-0.0677	0.000498895	0.000579091	0.00108	-0.0049
-0.0676	0.000495808	0.000577704	0.00107	-0.00491
-0.0675	0.000492701	0.000576301	0.00107	-0.00493
-0.0674	0.00048957	0.000574881	0.00106	-0.00494
-0.0673	0.000486411	0.000573445	0.00106	-0.00495
-0.0672	0.000483222	0.000571992	0.00106	-0.00498
-0.0671	0.000479999	0.000570523	0.00105	-0.00499
-0.067	0.000476739	0.000569038	0.00105	-0.005
-0.0669	0.000473438	0.000567536	0.00104	-0.00501
-0.0668	0.000470094	0.000566019	0.00104	-0.00503
-0.0667	0.000466703	0.000564485	0.00103	-0.00505
-0.0666	0.000463263	0.000562936	0.00103	-0.00506
-0.0665	0.000459769	0.000561371	0.00102	-0.00508
-0.0664	0.000456219	0.00055979	0.00102	-0.0051
-0.0663	0.000452609	0.000558194	0.00101	-0.00512
-0.0662	0.000448936	0.000556583	0.00101	-0.00512
-0.0661	0.000445197	0.000554957	0.001	-0.00515
-0.066	0.000441388	0.000553315	0.000994703	-0.00516
-0.0659	0.000437508	0.000551659	0.000989167	-0.00518
-0.0658	0.000433551	0.000549988	0.000983539	-0.00518
-0.0657	0.000429515	0.000548302	0.000977817	-0.0052
-0.0656	0.000425398	0.000546602	0.000972	-0.00523
-0.0655	0.000421195	0.000544887	0.000966082	-0.00524
-0.0654	0.000416903	0.000543159	0.000960062	-0.00525
-0.0653	0.00041252	0.000541416	0.000953936	-0.00526
-0.0652	0.000408043	0.00053966	0.000947703	-0.00529
-0.0651	0.000403467	0.00053789	0.000941357	-0.00531
-0.065	0.000398791	0.000536107	0.000934898	-0.00532
-0.0649	0.000394011	0.00053431	0.000928321	-0.00533
-0.0648	0.000389124	0.000532501	0.000921625	-0.00535
-0.0647	0.000384127	0.000530678	0.000914805	-0.00537
-0.0646	0.000379017	0.000528843	0.00090786	-0.00538
-0.0645	0.000373791	0.000526995	0.000900786	-0.00541
-0.0644	0.000368446	0.000525135	0.000893581	-0.00541
-0.0643	0.000362979	0.000523262	0.000886241	-0.00544
-0.0642	0.000357388	0.000521378	0.000878766	-0.00545
-0.0641	0.000351669	0.000519482	0.000871151	-0.00547
-0.064	0.00034582	0.000517574	0.000863394	-0.00549
-0.0639	0.000339837	0.000515655	0.000855492	-0.00551
-0.0638	0.000333719	0.000513725	0.000847444	-0.00552
-0.0637	0.000327462	0.000511784	0.000839246	-0.00553
-0.0636	0.000321064	0.000509832	0.000830896	-0.00556
-0.0635	0.000314521	0.000507869	0.00082239	-0.00557
-0.0634	0.000307832	0.000505897	0.000813729	-0.00559
-0.0633	0.000300994	0.000503913	0.000804907	-0.00561
-0.0632	0.000294004	0.000501921	0.000795925	-0.00563
-0.0631	0.00028686	0.000499918	0.000786778	-0.00564
-0.063	0.000279559	0.000497906	0.000777465	-0.00566
-0.0629	0.0002721	0.000495884	0.000767984	-0.00567
-0.0628	0.000264478	0.000493854	0.000758332	-0.00569
-0.0627	0.000256693	0.000491814	0.000748507	-0.00572
-0.0626	0.000248742	0.000489766	0.000738508	-0.00573
-0.0625	0.000240623	0.000487709	0.000728332	-0.00575
-0.0624	0.000232333	0.000485644	0.000717977	-0.00577
-0.0623	0.000223871	0.000483571	0.000707442	-0.00578
-0.0622	0.000215233	0.000481491	0.000696724	-0.00579
-0.0621	0.00020642	0.000479402	0.000685822	-0.00582
-0.062	0.000197427	0.000477307	0.000674734	-0.00584
-0.0619	0.000188254	0.000475204	0.000663458	-0.00585
-0.0618	0.000178898	0.000473094	0.000651992	-0.00587
-0.0617	0.000169358	0.000470977	0.000640335	-0.00589
-0.0616	0.000159632	0.000468854	0.000628486	-0.00592
-0.0615	0.000149719	0.000466725	0.000616444	-0.00593
-0.0614	0.000139615	0.000464589	0.000604204	-0.00595
-0.0613	0.000129321	0.000462448	0.000591769	-0.00597
-0.0612	0.000118834	0.000460301	0.000579135	-0.00599
-0.0611	0.000108153	0.000458148	0.000566301	-0.00601
-0.061	9.72767e-05	0.00045599	0.000553267	-0.00602
-0.0609	8.62034e-05	0.000453827	0.00054003	-0.00604
-0.0608	7.49319e-05	0.000451659	0.000526591	-0.00606
-0.0607	6.34611e-05	0.000449487	0.000512948	-0.00607
-0.0606	5.17898e-05	0.00044731	0.0004991	-0.00609
-0.0605	3.99167e-05	0.000445128	0.000485045	-0.00612
-0.0604	2.78409e-05	0.000442943	0.000470784	-0.00613
-0.0603	1.55614e-05	0.000440753	0.000456314	-0.00615
-0.0602	3.07728e-06	0.00043856	0.000441637	-0.00617
-0.0601	-9.61238e-06	0.000436364	0.000426752	-0.00619
-0.06	-2.25083e-05	0.000434164	0.000411656	-0.00621
-0.0599	-3.56113e-05	0.000431961	0.00039635	-0.00623
-0.0598	-4.8922e-05	0.000429755	0.000380833	-0.00625
-0.0597	-6.2441e-05	0.000427546	0.000365105	-0.00626
-0.0596	-7.61688e-05	0.000425335	0.000349166	-0.00629
-0.0595	-9.0106e-05	0.000423121	0.000333015	-0.00631
-0.0594	-0.000104253	0.000420905	0.000316652	-0.00633
-0.0593	-0.00011861	0.000418687	0.000300077	-0.00634
-0.0592	-0.000133177	0.000416467	0.00028329	-0.00637
-0.0591	-0.000147954	0.000414245	0.000266291	-0.00639
-0.059	-0.000162943	0.000412021	0.000249078	-0.0064
-0.0589	-0.000178142	0.000409796	0.000231654	-0.00643
-0.0588	-0.000193551	0.00040757	0.000214019	-0.00644
-0.0587	-0.000209172	0.000405343	0.000196171	-0.00646
-0.0586	-0.000225002	0.000403114	0.000178112	-0.00648
-0.0585	-0.000241043	0.000400885	0.000159842	-0.00651
-0.0584	-0.000257294	0.000398655	0.000141361	-0.00652
-0.0583	-0.000273755	0.000396424	0.000122669	-0.00654
-0.0582	-0.000290424	0.000394193	0.000103769	-0.00658
-0.0581	-0.000307303	0.000391962	8.4659e-05	-0.00659
-0.058	-0.00032439	0.00038973	6.534e-05	-0.00661
-0.0579	-0.000341684	0.000387498	4.5814e-05	-0.00663
-0.0578	-0.000359185	0.000385266	2.6081e-05	-0.00665
-0.0577	-0.000376892	0.000383035	6.143e-06	-0.00667
-0.0576	-0.000394804	0.000380803	-1.4001e-05	-0.00669
-0.0575	-0.000412921	0.000378572	-3.4349e-05	-0.00671
-0.0574	-0.000431241	0.000376341	-5.49e-05	-0.00673
-0.0573	-0.000449764	0.000374111	-7.5653e-05	-0.00675
-0.0572	-0.000468488	0.000371882	-9.6606e-05	-0.00677
-0.0571	-0.000487412	0.000369653	-0.000117759	-0.00679
-0.057	-0.000506534	0.000367425	-0.000139109	-0.00682
-0.0569	-0.000525855	0.000365197	-0.000160658	-0.00684
-0.0568	-0.000545372	0.000362971	-0.000182401	-0.00686
-0.0567	-0.000565083	0.000360746	-0.000204337	-0.00688
-0.0566	-0.000584988	0.000358521	-0.000226467	-0.0069
-0.0565	-0.000605085	0.000356298	-0.000248787	-0.00692
-0.0564	-0.000625372	0.000354076	-0.000271296	-0.00694
-0.0563	-0.000645847	0.000351855	-0.000293992	-0.00696
-0.0562	-0.000666509	0.000349635	-0.000316874	-0.00698
-0.0561	-0.000687356	0.000347417	-0.000339939	-0.00701
-0.056	-0.000708386	0.0003452	-0.000363186	-0.00703
-0.0559	-0.000729597	0.000342984	-0.000386613	-0.00705
-0.0558	-0.000750987	0.000340769	-0.000410218	-0.00707
-0.0557	-0.000772555	0.000338556	-0.000433999	-0.00709
-0.0556	-0.000794297	0.000336345	-0.000457952	-0.00711
-0.0555	-0.000816212	0.000334135	-0.000482077	-0.00714
-0.0554	-0.000838298	0.000331926	-0.000506372	-0.00716
-0.0553	-0.000860552	0.000329718	-0.000530834	-0.00718
-0.0552	-0.000882972	0.000327512	-0.00055546	-0.0072
-0.0551	-0.000905556	0.000325308	-0.000580248	-0.00722
-0.055	-0.0009283	0.000323104	-0.000605196	-0.00724
-0.0549	-0.000951204	0.000320903	-0.000630301	-0.00727
-0.0548	-0.000974263	0.000318702	-0.000655561	-0.00729
-0.0547	-0.000997476	0.000316503	-0.000680973	-0.00731
-0.0546	-0.00102	0.000314305	-0.000705695	-0.00734
-0.0545	-0.00104	0.000312108	-0.000727892	-0.00735
-0.0544	-0.00107	0.000309913	-0.000760087	-0.00738
-0.0543	-0.00109	0.000307718	-0.000782282	-0.00741
-0.0542	-0.00112	0.000305525	-0.000814475	-0.00742
-0.0541	-0.00114	0.000303333	-0.000836667	-0.00744
-0.054	-0.00116	0.000301142	-0.000858858	-0.00746
-0.0539	-0.00119	0.000298952	-0.000891048	-0.0075
-0.0538	-0.00121	0.000296762	-0.000913238	-0.00752
-0.0537	-0.00124	0.000294574	-0.000945426	-0.00754
-0.0536	-0.00126	0.000292386	-0.000967614	-0.00755
-0.0535	-0.00129	0.000290199	-0.000999801	-0.00759
-0.0534	-0.00131	0.000288012	-0.00102	-0.00761
-0.0533	-0.00134	0.000285826	-0.00105	-0.00762
-0.0532	-0.00136	0.00028364	-0.00108	-0.00765
-0.0531	-0.00139	0.000281454	-0.00111	-0.00768
-0.053	-0.00141	0.000279269	-0.00113	-0.0077
-0.0529	-0.00144	0.000277083	-0.00116	-0.00772
-0.0528	-0.00146	0.000274898	-0.00119	-0.00774
-0.0527	-0.00149	0.000272713	-0.00122	-0.00777
-0.0526	-0.00152	0.000270527	-0.00125	-0.00779
-0.0525	-0.00154	0.00026834	-0.00127	-0.00781
-0.0524	-0.00157	0.000266154	-0.0013	-0.00783
-0.0523	-0.00159	0.000263966	-0.00133	-0.00786
-0.0522	-0.00162	0.000261778	-0.00136	-0.00789
-0.0521	-0.00165	0.000259589	-0.00139	-0.00791
-0.052	-0.00167	0.000257399	-0.00141	-0.00794
-0.0519	-0.0017	0.000255208	-0.00144	-0.00796
-0.0518	-0.00172	0.000253015	-0.00147	-0.00798
-0.0517	-0.00175	0.000250821	-0.0015	-0.00801
-0.0516	-0.00178	0.000248625	-0.00153	-0.00803
-0.0515	-0.0018	0.000246428	-0.00155	-0.00805
-0.0514	-0.00183	0.000244228	-0.00159	-0.00808
-0.0513	-0.00186	0.000242027	-0.00162	-0.0081
-0.0512	-0.00188	0.000239823	-0.00164	-0.00812
-0.0511	-0.00191	0.000237617	-0.00167	-0.00815
-0.051	-0.00194	0.000235409	-0.0017	-0.00817
-0.0509	-0.00196	0.000233197	-0.00173	-0.00819
-0.0508	-0.00199	0.000230983	-0.00176	-0.00823
-0.0507	-0.00202	0.000228766	-0.00179	-0.00824
-0.0506	-0.00204	0.000226545	-0.00181	-0.00827
-0.0505	-0.00207	0.000224322	-0.00185	-0.0083
-0.0504	-0.0021	0.000222094	-0.00188	-0.00832
-0.0503	-0.00212	0.000219863	-0.0019	-0.00834
-0.0502	-0.00215	0.000217628	-0.00193	-0.00837
-0.0501	-0.00218	0.000215389	-0.00196	-0.0084
-0.05	-0.0022	0.000213145	-0.00199	-0.00841
-0.0499	-0.00223	0.000210897	-0.00202	-0.00844
-0.0498	-0.00226	0.000208645	-0.00205	-0.00847
-0.0497	-0.00228	0.000206387	-0.00207	-0.0085
-0.0496	-0.00231	0.000204125	-0.00211	-0.00852
-0.0495	-0.00234	0.000201857	-0.00214	-0.00854
-0.0494	-0.00236	0.000199584	-0.00216	-0.00857
-0.0493	-0.00239	0.000197306	-0.00219	-0.00859
-0.0492	-0.00242	0.000195022	-0.00222	-0.00862
-0.0491	-0.00244	0.000192732	-0.00225	-0.00865
-0.049	-0.00247	0.000190436	-0.00228	-0.00866
-0.0489	-0.0025	0.000188133	-0.00231	-0.0087
-0.0488	-0.00252	0.000185824	-0.00233	-0.00871
-0.0487	-0.00255	0.000183508	-0.00237	-0.00875
-0.0486	-0.00258	0.000181186	-0.0024	-0.00877
-0.0485	-0.0026	0.000178857	-0.00242	-0.0088
-0.0484	-0.00263	0.00017652	-0.00245	-0.00882
-0.0483	-0.00265	0.000174176	-0.00248	-0.00886
-0.0482	-0.00268	0.000171824	-0.00251	-0.00887
-0.0481	-0.00271	0.000169465	-0.00254	-0.00889
-0.048	-0.00273	0.000167098	-0.00256	-0.00893
-0.0479	-0.00276	0.000164723	-0.0026	-0.00895
-0.0478	-0.00278	0.000162339	-0.00262	-0.00898
-0.0477	-0.00281	0.000159947	-0.00265	-0.009
-0.0476	-0.00283	0.000157547	-0.00267	-0.00903
-0.0475	-0.00286	0.000155137	-0.0027	-0.00905
-0.0474	-0.00288	0.000152719	-0.00273	-0.00909
-0.0473	-0.00291	0.000150292	-0.00276	-0.00911
-0.0472	-0.00293	0.000147855	-0.00278	-0.00913
-0.0471	-0.00296	0.000145409	-0.00281	-0.00916
-0.047	-0.00298	0.000142953	-0.00284	-0.00919
-0.0469	-0.00301	0.000140488	-0.00287	-0.00921
-0.0468	-0.00303	0.000138013	-0.00289	-0.00925
-0.0467	-0.00306	0.000135528	-0.00292	-0.00927
-0.0466	-0.00308	0.000133032	-0.00295	-0.0093
-0.0465	-0.00311	0.000130526	-0.00298	-0.00933
-0.0464	-0.00313	0.00012801	-0.003	-0.00935
-0.0463	-0.00315	0.000125483	-0.00302	-0.00938
-0.0462	-0.00318	0.000122946	-0.00306	-0.0094
-0.0461	-0.0032	0.000120397	-0.00308	-0.00944
-0.046	-0.00322	0.000117838	-0.0031	-0.00946
-0.0459	-0.00325	0.000115267	-0.00313	-0.00949
-0.0458	-0.00327	0.000112685	-0.00316	-0.00951
-0.0457	-0.00329	0.000110092	-0.00318	-0.00954
-0.0456	-0.00332	0.000107487	-0.00321	-0.00957
-0.0455	-0.00334	0.000104871	-0.00324	-0.0096
-0.0454	-0.00336	0.000102243	-0.00326	-0.00963
-0.0453	-0.00338	9.96035e-05	-0.00328	-0.00965
-0.0452	-0.00341	9.69519e-05	-0.00331	-0.00968
-0.0451	-0.00343	9.42883e-05	-0.00334	-0.00971
-0.045	-0.00345	9.16127e-05	-0.00336	-0.00973
-0.0449	-0.00347	8.89249e-05	-0.00338	-0.00977
-0.0448	-0.00349	8.62248e-05	-0.0034	-0.00979
-0.0447	-0.00351	8.35125e-05	-0.00343	-0.00982
-0.0446	-0.00353	8.07878e-05	-0.00345	-0.00985
-0.0445	-0.00355	7.80507e-05	-0.00347	-0.00988
-0.0444	-0.00358	7.53011e-05	-0.0035	-0.0099
-0.0443	-0.0036	7.25389e-05	-0.00353	-0.00994
-0.0442	-0.00362	6.97641e-05	-0.00355	-0.00996
-0.0441	-0.00364	6.69767e-05	-0.00357	-0.00999
-0.044	-0.00366	6.41766e-05	-0.0036	-0.01003
-0.0439	-0.00368	6.13638e-05	-0.00362	-0.01005
-0.0438	-0.0037	5.85383e-05	-0.00364	-0.01008
-0.0437	-0.00371	5.57e-05	-0.00365	-0.01011
-0.0436	-0.00373	5.28489e-05	-0.00368	-0.01013
-0.0435	-0.00375	4.9985e-05	-0.0037	-0.01017
-0.0434	-0.00377	4.71083e-05	-0.00372	-0.0102
-0.0433	-0.00379	4.42187e-05	-0.00375	-0.01022
-0.0432	-0.00381	4.13164e-05	-0.00377	-0.01025
-0.0431	-0.00383	3.84013e-05	-0.00379	-0.01029
-0.043	-0.00384	3.54734e-05	-0.0038	-0.01032
-0.0429	-0.00386	3.25327e-05	-0.00383	-0.01034
-0.0428	-0.00388	2.95793e-05	-0.00385	-0.01037
-0.0427	-0.0039	2.66132e-05	-0.00387	-0.01041
-0.0426	-0.00391	2.36345e-05	-0.00389	-0.01044
-0.0425	-0.00393	2.06431e-05	-0.00391	-0.01046
-0.0424	-0.00395	1.76392e-05	-0.00393	-0.01049
-0.0423	-0.00396	1.46227e-05	-0.00395	-0.01053
-0.0422	-0.00398	1.15938e-05	-0.00397	-0.01056
-0.0421	-0.00399	8.55246e-06	-0.00398	-0.01058
-0.042	-0.00401	5.49883e-06	-0.004	-0.01061
-0.0419	-0.00403	2.43297e-06	-0.00403	-0.01065
-0.0418	-0.00404	-6.45048e-07	-0.00404	-0.01068
-0.0417	-0.00406	-3.73513e-06	-0.00406	-0.01071
-0.0416	-0.00407	-6.83717e-06	-0.00408	-0.01073
-0.0415	-0.00409	-9.95109e-06	-0.0041	-0.01077
-0.0414	-0.0041	-1.30768e-05	-0.00411	-0.0108
-0.0413	-0.00411	-1.62141e-05	-0.00413	-0.01083
-0.0412	-0.00413	-1.93629e-05	-0.00415	-0.01087
-0.0411	-0.00414	-2.25231e-05	-0.00416	-0.01089
-0.041	-0.00415	-2.56946e-05	-0.00418	-0.01092
-0.0409	-0.00417	-2.88773e-05	-0.0042	-0.01095
-0.0408	-0.00418	-3.20709e-05	-0.00421	-0.01099
-0.0407	-0.00419	-3.52754e-05	-0.00423	-0.01102
-0.0406	-0.00421	-3.84905e-05	-0.00425	-0.01105
-0.0405	-0.00422	-4.17162e-05	-0.00426	-0.01108
-0.0404	-0.00423	-4.49522e-05	-0.00427	-0.01111
-0.0403	-0.00424	-4.81984e-05	-0.00429	-0.01114
-0.0402	-0.00425	-5.14547e-05	-0.0043	-0.01117
-0.0401	-0.00426	-5.47208e-05	-0.00431	-0.01121
-0.04	-0.00428	-5.79965e-05	-0.00434	-0.01124
-0.0399	-0.00429	-6.12816e-05	-0.00435	-0.01127
-0.0398	-0.0043	-6.45761e-05	-0.00436	-0.0113
-0.0397	-0.00431	-6.78795e-05	-0.00438	-0.01134
-0.0396	-0.00432	-7.11919e-05	-0.00439	-0.01137
-0.0395	-0.00433	-7.45128e-05	-0.0044	-0.0114
-0.0394	-0.00434	-7.78422e-05	-0.00442	-0.01143
-0.0393	-0.00435	-8.11797e-05	-0.00443	-0.01146
-0.0392	-0.00436	-8.45252e-05	-0.00444	-0.0115
-0.0391	-0.00437	-8.78784e-05	-0.00446	-0.01153
-0.039	-0.00438	-9.12391e-05	-0.00447	-0.01156
-0.0389	-0.00438	-9.46071e-05	-0.00447	-0.0116
-0.0388	-0.00439	-9.7982e-05	-0.00449	-0.01163
-0.0387	-0.0044	-0.000101364	-0.0045	-0.01166
-0.0386	-0.00441	-0.000104752	-0.00451	-0.0117
-0.0385	-0.00442	-0.000108146	-0.00453	-0.01173
-0.0384	-0.00442	-0.000111547	-0.00453	-0.01176
-0.0383	-0.00443	-0.000114953	-0.00454	-0.0118
-0.0382	-0.00444	-0.000118364	-0.00456	-0.01183
-0.0381	-0.00445	-0.000121781	-0.00457	-0.01186
-0.038	-0.00445	-0.000125202	-0.00458	-0.0119
-0.0379	-0.00446	-0.000128628	-0.00459	-0.01193
-0.0378	-0.00447	-0.000132058	-0.0046	-0.01197
-0.0377	-0.00447	-0.000135493	-0.00461	-0.012
-0.0376	-0.00448	-0.00013893	-0.00462	-0.01203
-0.0375	-0.00448	-0.000142372	-0.00462	-0.01207
-0.0374	-0.00449	-0.000145816	-0.00464	-0.0121
-0.0373	-0.0045	-0.000149263	-0.00465	-0.01213
-0.0372	-0.0045	-0.000152713	-0.00465	-0.01217
-0.0371	-0.00451	-0.000156165	-0.00467	-0.0122
-0.037	-0.00451	-0.000159618	-0.00467	-0.01224
-0.0369	-0.00452	-0.000163073	-0.00468	-0.01228
-0.0368	-0.00452	-0.00016653	-0.00469	-0.01231
-0.0367	-0.00452	-0.000169987	-0.00469	-0.01235
-0.0366	-0.00453	-0.000173445	-0.0047	-0.01239
-0.0365	-0.00453	-0.000176903	-0.00471	-0.01241
-0.0364	-0.00454	-0.00018036	-0.00472	-0.01245
-0.0363	-0.00454	-0.000183818	-0.00472	-0.01249
-0.0362	-0.00454	-0.000187274	-0.00473	-0.01252
-0.0361	-0.00455	-0.00019073	-0.00474	-0.01256
-0.036	-0.00455	-0.000194184	-0.00474	-0.01259
-0.0359	-0.00455	-0.000197636	-0.00475	-0.01263
-0.0358	-0.00456	-0.000201086	-0.00476	-0.01267
-0.0357	-0.00456	-0.000204533	-0.00476	-0.0127
-0.0356	-0.00456	-0.000207978	-0.00477	-0.01274
-0.0355	-0.00456	-0.00021142	-0.00477	-0.01277
-0.0354	-0.00457	-0.000214858	-0.00478	-0.0128
-0.0353	-0.00457	-0.000218292	-0.00479	-0.01284
-0.0352	-0.00457	-0.000221722	-0.00479	-0.01289
-0.0351	-0.00457	-0.000225147	-0.0048	-0.01292
-0.035	-0.00457	-0.000228567	-0.0048	-0.01296
-0.0349	-0.00458	-0.000231982	-0.00481	-0.01299
-0.0348	-0.00458	-0.000235392	-0.00482	-0.01302
-0.0347	-0.00458	-0.000238796	-0.00482	-0.01306
-0.0346	-0.00458	-0.000242193	-0.00482	-0.0131
-0.0345	-0.00458	-0.000245583	-0.00483	-0.01314
-0.0344	-0.00458	-0.000248967	-0.00483	-0.01317
-0.0343	-0.00458	-0.000252343	-0.00483	-0.01321
-0.0342	-0.00458	-0.000255712	-0.00484	-0.01324
-0.0341	-0.00458	-0.000259072	-0.00484	-0.01329
-0.034	-0.00458	-0.000262424	-0.00484	-0.01332
-0.0339	-0.00459	-0.000265768	-0.00486	-0.01336
-0.0338	-0.00459	-0.000269102	-0.00486	-0.01339
-0.0337	-0.00459	-0.000272427	-0.00486	-0.01343
-0.0336	-0.00459	-0.000275742	-0.00487	-0.01347
-0.0335	-0.00459	-0.000279047	-0.00487	-0.0135
-0.0334	-0.00459	-0.000282342	-0.00487	-0.01354
-0.0333	-0.00459	-0.000285626	-0.00488	-0.01359
-0.0332	-0.00459	-0.000288899	-0.00488	-0.01362
-0.0331	-0.00459	-0.00029216	-0.00488	-0.01365
-0.033	-0.00458	-0.00029541	-0.00488	-0.01369
-0.0329	-0.00458	-0.000298648	-0.00488	-0.01374
-0.0328	-0.00458	-0.000301873	-0.00488	-0.01377
-0.0327	-0.00458	-0.000305085	-0.00489	-0.01381
-0.0326	-0.00458	-0.000308285	-0.00489	-0.01384
-0.0325	-0.00458	-0.000311471	-0.00489	-0.01388
-0.0324	-0.00458	-0.000314644	-0.00489	-0.01393
-0.0323	-0.00458	-0.000317802	-0.0049	-0.01396
-0.0322	-0.00458	-0.000320947	-0.0049	-0.014
-0.0321	-0.00458	-0.000324077	-0.0049	-0.01404
-0.032	-0.00458	-0.000327192	-0.00491	-0.01407
-0.0319	-0.00458	-0.000330291	-0.00491	-0.01412
-0.0318	-0.00458	-0.000333376	-0.00491	-0.01416
-0.0317	-0.00457	-0.000336445	-0.00491	-0.01419
-0.0316	-0.00457	-0.000339497	-0.00491	-0.01422
-0.0315	-0.00457	-0.000342534	-0.00491	-0.01427
-0.0314	-0.00457	-0.000345554	-0.00492	-0.01431
-0.0313	-0.00457	-0.000348557	-0.00492	-0.01434
-0.0312	-0.00457	-0.000351543	-0.00492	-0.01439
-0.0311	-0.00457	-0.000354512	-0.00492	-0.01443
-0.031	-0.00457	-0.000357463	-0.00493	-0.01446
-0.0309	-0.00456	-0.000360396	-0.00492	-0.01451
-0.0308	-0.00456	-0.000363312	-0.00492	-0.01454
-0.0307	-0.00456	-0.000366209	-0.00493	-0.01458
-0.0306	-0.00456	-0.000369087	-0.00493	-0.01463
-0.0305	-0.00456	-0.000371947	-0.00493	-0.01466
-0.0304	-0.00456	-0.000374788	-0.00493	-0.01471
-0.0303	-0.00456	-0.000377609	-0.00494	-0.01474
-0.0302	-0.00456	-0.000380412	-0.00494	-0.01478
-0.0301	-0.00455	-0.000383194	-0.00493	-0.01483
-0.03	-0.00455	-0.000385957	-0.00494	-0.01487
-0.0299	-0.00455	-0.0003887	-0.00494	-0.01489
-0.0298	-0.00455	-0.000391422	-0.00494	-0.01494
-0.0297	-0.00455	-0.000394124	-0.00494	-0.01498
-0.0296	-0.00455	-0.000396806	-0.00495	-0.01503
-0.0295	-0.00455	-0.000399467	-0.00495	-0.01507
-0.0294	-0.00455	-0.000402107	-0.00495	-0.0151
-0.0293	-0.00455	-0.000404726	-0.00495	-0.01515
-0.0292	-0.00454	-0.000407323	-0.00495	-0.01518
-0.0291	-0.00454	-0.0004099	-0.00495	-0.01522
-0.029	-0.00454	-0.000412455	-0.00495	-0.01527
-0.0289	-0.00454	-0.000414988	-0.00495	-0.01531
-0.0288	-0.00454	-0.0004175	-0.00496	-0.01535
-0.0287	-0.00454	-0.000419989	-0.00496	-0.01539
-0.0286	-0.00454	-0.000422457	-0.00496	-0.01542
-0.0285	-0.00454	-0.000424903	-0.00496	-0.01547
-0.0284	-0.00454	-0.000427326	-0.00497	-0.01551
-0.0283	-0.00454	-0.000429727	-0.00497	-0.01555
-0.0282	-0.00454	-0.000432106	-0.00497	-0.01559
-0.0281	-0.00454	-0.000434462	-0.00497	-0.01564
-0.028	-0.00454	-0.000436796	-0.00498	-0.01568
-0.0279	-0.00454	-0.000439108	-0.00498	-0.01571
-0.0278	-0.00454	-0.000441396	-0.00498	-0.01576
-0.0277	-0.00454	-0.000443662	-0.00498	-0.01579
-0.0276	-0.00454	-0.000445905	-0.00499	-0.01584
-0.0275	-0.00454	-0.000448126	-0.00499	-0.01588
-0.0274	-0.00454	-0.000450323	-0.00499	-0.01592
-0.0273	-0.00454	-0.000452498	-0.00499	-0.01596
-0.0272	-0.00454	-0.00045465	-0.00499	-0.016
-0.0271	-0.00454	-0.000456779	-0.005	-0.01604
-0.027	-0.00454	-0.000458885	-0.005	-0.01609
-0.0269	-0.00454	-0.000460968	-0.005	-0.01613
-0.0268	-0.00454	-0.000463029	-0.005	-0.01617
-0.0267	-0.00455	-0.000465066	-0.00502	-0.01622
-0.0266	-0.00455	-0.000467081	-0.00502	-0.01626
-0.0265	-0.00455	-0.000469073	-0.00502	-0.0163
-0.0264	-0.00455	-0.000471042	-0.00502	-0.01634
-0.0263	-0.00455	-0.000472988	-0.00502	-0.01637
-0.0262	-0.00455	-0.000474912	-0.00502	-0.01642
-0.0261	-0.00456	-0.000476813	-0.00504	-0.01646
-0.026	-0.00456	-0.000478692	-0.00504	-0.01651
-0.0259	-0.00456	-0.000480548	-0.00504	-0.01654
-0.0258	-0.00456	-0.000482381	-0.00504	-0.01659
-0.0257	-0.00457	-0.000484193	-0.00505	-0.01663
-0.0256	-0.00457	-0.000485982	-0.00506	-0.01668
-0.0255	-0.00457	-0.000487749	-0.00506	-0.01671
-0.0254	-0.00457	-0.000489494	-0.00506	-0.01677
-0.0253	-0.00458	-0.000491217	-0.00507	-0.0168
-0.0252	-0.00458	-0.000492918	-0.00507	-0.01685
-0.0251	-0.00459	-0.000494597	-0.00508	-0.01689
-0.025	-0.00459	-0.000496255	-0.00509	-0.01692
-0.0249	-0.00459	-0.000497891	-0.00509	-0.01697
-0.0248	-0.0046	-0.000499506	-0.0051	-0.01701
-0.0247	-0.0046	-0.0005011	-0.0051	-0.01706
-0.0246	-0.00461	-0.000502673	-0.00511	-0.01709
-0.0245	-0.00461	-0.000504225	-0.00511	-0.01715
-0.0244	-0.00462	-0.000505757	-0.00513	-0.01718
-0.0243	-0.00462	-0.000507268	-0.00513	-0.01723
-0.0242	-0.00463	-0.000508758	-0.00514	-0.01727
-0.0241	-0.00463	-0.000510229	-0.00514	-0.01731
-0.024	-0.00464	-0.000511679	-0.00515	-0.01736
-0.0239	-0.00464	-0.000513109	-0.00515	-0.0174
-0.0238	-0.00465	-0.00051452	-0.00516	-0.01744
-0.0237	-0.00466	-0.000515912	-0.00518	-0.01749
-0.0236	-0.00466	-0.000517284	-0.00518	-0.01753
-0.0235	-0.00467	-0.000518638	-0.00519	-0.01757
-0.0234	-0.00468	-0.000519972	-0.0052	-0.01761
-0.0233	-0.00468	-0.000521288	-0.0052	-0.01766
-0.0232	-0.00469	-0.000522586	-0.00521	-0.0177
-0.0231	-0.0047	-0.000523866	-0.00522	-0.01775
-0.023	-0.00471	-0.000525127	-0.00524	-0.01779
-0.0229	-0.00471	-0.000526371	-0.00524	-0.01784
-0.0228	-0.00472	-0.000527598	-0.00525	-0.01788
-0.0227	-0.00473	-0.000528808	-0.00526	-0.01792
-0.0226	-0.00474	-0.00053	-0.00527	-0.01796
-0.0225	-0.00475	-0.000531176	-0.00528	-0.01801
-0.0224	-0.00476	-0.000532336	-0.00529	-0.01805
-0.0223	-0.00477	-0.000533479	-0.0053	-0.0181
-0.0222	-0.00478	-0.000534607	-0.00531	-0.01814
-0.0221	-0.00479	-0.000535719	-0.00533	-0.01819
-0.022	-0.0048	-0.000536816	-0.00534	-0.01823
-0.0219	-0.00481	-0.000537898	-0.00535	-0.01827
-0.0218	-0.00482	-0.000538965	-0.00536	-0.01832
-0.0217	-0.00483	-0.000540017	-0.00537	-0.01836
-0.0216	-0.00484	-0.000541055	-0.00538	-0.01841
-0.0215	-0.00485	-0.00054208	-0.00539	-0.01845
-0.0214	-0.00486	-0.00054309	-0.0054	-0.01849
-0.0213	-0.00487	-0.000544088	-0.00541	-0.01854
-0.0212	-0.00489	-0.000545072	-0.00544	-0.01859
-0.0211	-0.0049	-0.000546043	-0.00545	-0.01862
-0.021	-0.00491	-0.000547002	-0.00546	-0.01868
-0.0209	-0.00492	-0.000547949	-0.00547	-0.01872
-0.0208	-0.00494	-0.000548884	-0.00549	-0.01876
-0.0207	-0.00495	-0.000549808	-0.0055	-0.0188
-0.0206	-0.00497	-0.00055072	-0.00552	-0.01885
-0.0205	-0.00498	-0.000551622	-0.00553	-0.0189
-0.0204	-0.00499	-0.000552512	-0.00554	-0.01894
-0.0203	-0.00501	-0.000553393	-0.00556	-0.01899
-0.0202	-0.00502	-0.000554263	-0.00557	-0.01903
-0.0201	-0.00504	-0.000555123	-0.0056	-0.01908
-0.02	-0.00505	-0.000555975	-0.00561	-0.01912
-0.0199	-0.00507	-0.000556817	-0.00563	-0.01916
-0.0198	-0.00508	-0.00055765	-0.00564	-0.01921
-0.0197	-0.0051	-0.000558475	-0.00566	-0.01926
-0.0196	-0.00512	-0.000559291	-0.00568	-0.01931
-0.0195	-0.00513	-0.0005601	-0.00569	-0.01934
-0.0194	-0.00515	-0.000560901	-0.00571	-0.0194
-0.0193	-0.00517	-0.000561695	-0.00573	-0.01944
-0.0192	-0.00519	-0.000562482	-0.00575	-0.01949
-0.0191	-0.0052	-0.000563263	-0.00576	-0.01954
-0.019	-0.00522	-0.000564037	-0.00578	-0.01958
-0.0189	-0.00524	-0.000564805	-0.0058	-0.01963
-0.0188	-0.00526	-0.000565567	-0.00583	-0.01966
-0.0187	-0.00528	-0.000566324	-0.00585	-0.01972
-0.0186	-0.0053	-0.000567076	-0.00587	-0.01976
-0.0185	-0.00532	-0.000567823	-0.00589	-0.01981
-0.0184	-0.00534	-0.000568566	-0.00591	-0.01986
-0.0183	-0.00536	-0.000569304	-0.00593	-0.0199
-0.0182	-0.00538	-0.000570038	-0.00595	-0.01994
-0.0181	-0.0054	-0.000570769	-0.00597	-0.02
-0.018	-0.00542	-0.000571497	-0.00599	-0.02004
-0.0179	-0.00544	-0.000572221	-0.00601	-0.02009
-0.0178	-0.00546	-0.000572943	-0.00603	-0.02013
-0.0177	-0.00549	-0.000573662	-0.00606	-0.02018
-0.0176	-0.00551	-0.00057438	-0.00608	-0.02023
-0.0175	-0.00553	-0.000575095	-0.00611	-0.02027
-0.0174	-0.00555	-0.000575808	-0.00613	-0.02032
-0.0173	-0.00558	-0.000576521	-0.00616	-0.02037
-0.0172	-0.0056	-0.000577232	-0.00618	-0.02041
-0.0171	-0.00562	-0.000577942	-0.0062	-0.02046
-0.017	-0.00565	-0.000578652	-0.00623	-0.02051
-0.0169	-0.00567	-0.000579362	-0.00625	-0.02055
-0.0168	-0.0057	-0.000580071	-0.00628	-0.0206
-0.0167	-0.00572	-0.000580781	-0.0063	-0.02065
-0.0166	-0.00575	-0.000581492	-0.00633	-0.0207
-0.0165	-0.00577	-0.000582203	-0.00635	-0.02075
-0.0164	-0.0058	-0.000582915	-0.00638	-0.0208
-0.0163	-0.00583	-0.000583628	-0.00641	-0.02084
-0.0162	-0.00585	-0.000584342	-0.00643	-0.02089
-0.0161	-0.00588	-0.000585059	-0.00647	-0.02094
-0.016	-0.00591	-0.000585777	-0.0065	-0.02098
-0.0159	-0.00593	-0.000586497	-0.00652	-0.02103
-0.0158	-0.00596	-0.00058722	-0.00655	-0.02108
-0.0157	-0.00599	-0.000587945	-0.00658	-0.02113
-0.0156	-0.00602	-0.000588674	-0.00661	-0.02117
-0.0155	-0.00605	-0.000589405	-0.00664	-0.02123
-0.0154	-0.00607	-0.000590139	-0.00666	-0.02128
-0.0153	-0.0061	-0.000590876	-0.00669	-0.02132
-0.0152	-0.00613	-0.000591617	-0.00672	-0.02137
-0.0151	-0.00616	-0.000592362	-0.00675	-0.02142
-0.015	-0.00619	-0.000593111	-0.00678	-0.02147
-0.0149	-0.00622	-0.000593864	-0.00681	-0.02152
-0.0148	-0.00625	-0.000594621	-0.00684	-0.02157
-0.0147	-0.00629	-0.000595382	-0.00689	-0.02162
-0.0146	-0.00632	-0.000596148	-0.00692	-0.02167
-0.0145	-0.00635	-0.000596919	-0.00695	-0.02171
-0.0144	-0.00638	-0.000597695	-0.00698	-0.02176
-0.0143	-0.00641	-0.000598475	-0.00701	-0.02181
-0.0142	-0.00645	-0.000599261	-0.00705	-0.02186
-0.0141	-0.00648	-0.000600052	-0.00708	-0.02191
-0.014	-0.00651	-0.000600848	-0.00711	-0.02196
-0.0139	-0.00654	-0.00060165	-0.00714	-0.02201
-0.0138	-0.00658	-0.000602458	-0.00718	-0.02206
-0.0137	-0.00661	-0.000603271	-0.00721	-0.02212
-0.0136	-0.00665	-0.00060409	-0.00725	-0.02216
-0.0135	-0.00668	-0.000604915	-0.00728	-0.02221
-0.0134	-0.00672	-0.000605746	-0.00733	-0.02226
-0.0133	-0.00675	-0.000606583	-0.00736	-0.02231
-0.0132	-0.00679	-0.000607426	-0.0074	-0.02237
-0.0131	-0.00682	-0.000608276	-0.00743	-0.02242
-0.013	-0.00686	-0.000609132	-0.00747	-0.02246
-0.0129	-0.00689	-0.000609994	-0.0075	-0.02251
-0.0128	-0.00693	-0.000610863	-0.00754	-0.02256
-0.0127	-0.00697	-0.000611738	-0.00758	-0.02262
-0.0126	-0.007	-0.000612619	-0.00761	-0.02267
-0.0125	-0.00704	-0.000613507	-0.00765	-0.02272
-0.0124	-0.00708	-0.000614402	-0.00769	-0.02277
-0.0123	-0.00712	-0.000615303	-0.00774	-0.02281
-0.0122	-0.00715	-0.000616211	-0.00777	-0.02287
-0.0121	-0.00719	-0.000617125	-0.00781	-0.02292
-0.012	-0.00723	-0.000618046	-0.00785	-0.02298
-0.0119	-0.00727	-0.000618974	-0.00789	-0.02302
-0.0118	-0.00731	-0.000619908	-0.00793	-0.02307
-0.0117	-0.00735	-0.000620849	-0.00797	-0.02313
-0.0116	-0.00739	-0.000621796	-0.00801	-0.02318
-0.0115	-0.00743	-0.00062275	-0.00805	-0.02324
-0.0114	-0.00747	-0.000623711	-0.00809	-0.02329
-0.0113	-0.00751	-0.000624677	-0.00813	-0.02334
-0.0112	-0.00755	-0.000625651	-0.00818	-0.02339
-0.0111	-0.00759	-0.00062663	-0.00822	-0.02345
-0.011	-0.00763	-0.000627617	-0.00826	-0.02349
-0.0109	-0.00767	-0.000628609	-0.0083	-0.02355
-0.0108	-0.00771	-0.000629607	-0.00834	-0.0236
-0.0107	-0.00776	-0.000630612	-0.00839	-0.02365
-0.0106	-0.0078	-0.000631623	-0.00843	-0.0237
-0.0105	-0.00784	-0.000632639	-0.00847	-0.02376
-0.0104	-0.00788	-0.000633662	-0.00851	-0.02381
-0.0103	-0.00793	-0.00063469	-0.00856	-0.02386
-0.0102	-0.00797	-0.000635724	-0.00861	-0.02391
-0.0101	-0.00801	-0.000636764	-0.00865	-0.02397
-0.01	-0.00805	-0.000637809	-0.00869	-0.02402
-0.0099	-0.0081	-0.000638859	-0.00874	-0.02408
-0.0098	-0.00814	-0.000639915	-0.00878	-0.02413
-0.0097	-0.00819	-0.000640975	-0.00883	-0.02418
-0.0096	-0.00823	-0.000642041	-0.00887	-0.02425
-0.0095	-0.00827	-0.000643112	-0.00891	-0.0243
-0.0094	-0.00832	-0.000644187	-0.00896	-0.02435
-0.0093	-0.00836	-0.000645267	-0.00901	-0.0244
-0.0092	-0.00841	-0.000646351	-0.00906	-0.02446
-0.0091	-0.00845	-0.000647439	-0.0091	-0.02451
-0.009	-0.0085	-0.000648532	-0.00915	-0.02457
-0.0089	-0.00854	-0.000649628	-0.00919	-0.02462
-0.0088	-0.00859	-0.000650729	-0.00924	-0.02468
-0.0087	-0.00864	-0.000651832	-0.00929	-0.02473
-0.0086	-0.00868	-0.00065294	-0.00933	-0.02478
-0.0085	-0.00873	-0.00065405	-0.00938	-0.02483
-0.0084	-0.00877	-0.000655164	-0.00943	-0.0249
-0.0083	-0.00882	-0.00065628	-0.00948	-0.02495
-0.0082	-0.00887	-0.000657399	-0.00953	-0.025
-0.0081	-0.00891	-0.000658521	-0.00957	-0.02506
-0.008	-0.00896	-0.000659645	-0.00962	-0.02511
-0.0079	-0.00901	-0.000660771	-0.00967	-0.02517
-0.0078	-0.00905	-0.000661899	-0.00971	-0.02522
-0.0077	-0.0091	-0.000663028	-0.00976	-0.02528
-0.0076	-0.00915	-0.000664159	-0.00981	-0.02534
-0.0075	-0.0092	-0.000665292	-0.00987	-0.02539
-0.0074	-0.00924	-0.000666425	-0.00991	-0.02545
-0.0073	-0.00929	-0.000667559	-0.00996	-0.0255
-0.0072	-0.00934	-0.000668694	-0.01001	-0.02556
-0.0071	-0.00939	-0.000669829	-0.01006	-0.02562
-0.007	-0.00944	-0.000670964	-0.01011	-0.02567
-0.0069	-0.00949	-0.000672099	-0.01016	-0.02573
-0.0068	-0.00953	-0.000673234	-0.0102	-0.02578
-0.0067	-0.00958	-0.000674368	-0.01025	-0.02584
-0.0066	-0.00963	-0.000675502	-0.01031	-0.0259
-0.0065	-0.00968	-0.000676634	-0.01036	-0.02595
-0.0064	-0.00973	-0.000677766	-0.01041	-0.02601
-0.0063	-0.00978	-0.000678895	-0.01046	-0.02606
-0.0062	-0.00983	-0.000680023	-0.01051	-0.02611
-0.0061	-0.00987	-0.000681149	-0.01055	-0.02618
-0.006	-0.00992	-0.000682273	-0.0106	-0.02624
-0.0059	-0.00997	-0.000683394	-0.01065	-0.02629
-0.0058	-0.01002	-0.000684512	-0.0107	-0.02634
-0.0057	-0.01007	-0.000685628	-0.01076	-0.02641
-0.0056	-0.01012	-0.00068674	-0.01081	-0.02647
-0.0055	-0.01017	-0.000687849	-0.01086	-0.02652
-0.0054	-0.01022	-0.000688954	-0.01091	-0.02658
-0.0053	-0.01027	-0.000690055	-0.01096	-0.02664
-0.0052	-0.01032	-0.000691152	-0.01101	-0.02669
-0.0051	-0.01037	-0.000692244	-0.01106	-0.02675
-0.005	-0.01042	-0.000693332	-0.01111	-0.02681
-0.0049	-0.01047	-0.000694414	-0.01116	-0.02687
-0.0048	-0.01052	-0.000695492	-0.01122	-0.02692
-0.0047	-0.01057	-0.000696563	-0.01127	-0.02698
-0.0046	-0.01062	-0.00069763	-0.01132	-0.02704
-0.0045	-0.01067	-0.00069869	-0.01137	-0.02709
-0.0044	-0.01072	-0.000699744	-0.01142	-0.02715
-0.0043	-0.01077	-0.000700791	-0.01147	-0.02721
-0.0042	-0.01081	-0.000701832	-0.01151	-0.02727
-0.0041	-0.01086	-0.000702865	-0.01156	-0.02732
-0.004	-0.01091	-0.000703892	-0.01161	-0.02739
-0.0039	-0.01096	-0.000704911	-0.01166	-0.02745
-0.0038	-0.01101	-0.000705922	-0.01172	-0.0275
-0.0037	-0.01106	-0.000706926	-0.01177	-0.02756
-0.0036	-0.01111	-0.000707921	-0.01182	-0.02762
-0.0035	-0.01116	-0.000708907	-0.01187	-0.02767
-0.0034	-0.01121	-0.000709885	-0.01192	-0.02774
-0.0033	-0.01126	-0.000710855	-0.01197	-0.02779
-0.0032	-0.01131	-0.000711815	-0.01202	-0.02785
-0.0031	-0.01136	-0.000712765	-0.01207	-0.02791
-0.003	-0.01141	-0.000713706	-0.01212	-0.02797
-0.0029	-0.01146	-0.000714638	-0.01217	-0.02803
-0.0028	-0.01151	-0.000715559	-0.01223	-0.02809
-0.0027	-0.01156	-0.00071647	-0.01228	-0.02814
-0.0026	-0.01161	-0.00071737	-0.01233	-0.02821
-0.0025	-0.01166	-0.00071826	-0.01238	-0.02826
-0.0024	-0.0117	-0.000719139	-0.01242	-0.02832
-0.0023	-0.01175	-0.000720007	-0.01247	-0.02838
-0.0022	-0.0118	-0.000720863	-0.01252	-0.02844
-0.0021	-0.01185	-0.000721708	-0.01257	-0.0285
-0.002	-0.0119	-0.000722541	-0.01262	-0.02856
-0.0019	-0.01195	-0.000723363	-0.01267	-0.02861
-0.0018	-0.012	-0.000724172	-0.01272	-0.02868
-0.0017	-0.01205	-0.000724969	-0.01277	-0.02873
-0.0016	-0.01209	-0.000725753	-0.01282	-0.02879
-0.0015	-0.01214	-0.000726525	-0.01287	-0.02885
-0.0014	-0.01219	-0.000727284	-0.01292	-0.02891
-0.0013	-0.01224	-0.000728029	-0.01297	-0.02897
-0.0012	-0.01229	-0.000728762	-0.01302	-0.02903
-0.0011	-0.01233	-0.000729481	-0.01306	-0.02908
-0.001	-0.01238	-0.000730187	-0.01311	-0.02915
-0.0009	-0.01243	-0.000730879	-0.01316	-0.0292
-0.0008	-0.01248	-0.000731557	-0.01321	-0.02927
-0.0007	-0.01252	-0.000732222	-0.01325	-0.02932
-0.0006	-0.01257	-0.000732872	-0.0133	-0.02938
-0.0005	-0.01262	-0.000733507	-0.01335	-0.02944
-0.0004	-0.01266	-0.000734129	-0.01339	-0.0295
-0.0003	-0.01271	-0.000734736	-0.01344	-0.02956
-0.0002	-0.01276	-0.000735328	-0.0135	-0.02962
[truncated: 20,002 more rows]
