# Supplementary material for: Noninvasive detection of audiovisual superadditivity in rat brain by miniaturized SERF magnetometer
Source: PLoS One. 2026 Apr 15;21(4):e0347319. doi: 10.1371/journal.pone.0347319 (PMC13082709; doi:10.1371/journal.pone.0347319)
Supplement: S1 Data — (ZIP) [file pone.0347319.s001.zip › 4.3-5.xlsx]

## Sheet: Sheet1
TIME/S	V	A	A+V	AV
-0.2	-0.00188	0.00895	0.00707	0.00102
-0.1999	-0.00188	0.00894	0.00706	0.00103
-0.1998	-0.00188	0.00894	0.00706	0.00103
-0.1997	-0.00189	0.00894	0.00705	0.00103
-0.1996	-0.00189	0.00894	0.00705	0.00103
-0.1995	-0.00189	0.00893	0.00704	0.00104
-0.1994	-0.00189	0.00893	0.00704	0.00104
-0.1993	-0.0019	0.00893	0.00703	0.00103
-0.1992	-0.0019	0.00893	0.00703	0.00103
-0.1991	-0.0019	0.00892	0.00702	0.00104
-0.199	-0.0019	0.00892	0.00702	0.00104
-0.1989	-0.0019	0.00892	0.00702	0.00104
-0.1988	-0.0019	0.00891	0.00701	0.00104
-0.1987	-0.00191	0.00891	0.007	0.00105
-0.1986	-0.00191	0.00891	0.007	0.00105
-0.1985	-0.00191	0.00891	0.007	0.00105
-0.1984	-0.00191	0.0089	0.00699	0.00104
-0.1983	-0.00191	0.0089	0.00699	0.00105
-0.1982	-0.00191	0.0089	0.00699	0.00105
-0.1981	-0.00191	0.00889	0.00698	0.00105
-0.198	-0.00191	0.00889	0.00698	0.00105
-0.1979	-0.00191	0.00889	0.00698	0.00106
-0.1978	-0.00191	0.00888	0.00697	0.00106
-0.1977	-0.00191	0.00888	0.00697	0.00106
-0.1976	-0.00191	0.00888	0.00697	0.00106
-0.1975	-0.00192	0.00887	0.00695	0.00106
-0.1974	-0.00192	0.00887	0.00695	0.00107
-0.1973	-0.00192	0.00887	0.00695	0.00107
-0.1972	-0.00192	0.00886	0.00694	0.00107
-0.1971	-0.00192	0.00886	0.00694	0.00107
-0.197	-0.00192	0.00886	0.00694	0.00107
-0.1969	-0.00192	0.00885	0.00693	0.00107
-0.1968	-0.00192	0.00885	0.00693	0.00108
-0.1967	-0.00192	0.00885	0.00693	0.00108
-0.1966	-0.00192	0.00884	0.00692	0.00108
-0.1965	-0.00191	0.00884	0.00693	0.00108
-0.1964	-0.00191	0.00884	0.00693	0.00108
-0.1963	-0.00191	0.00883	0.00692	0.00109
-0.1962	-0.00191	0.00883	0.00692	0.00109
-0.1961	-0.00191	0.00882	0.00691	0.00109
-0.196	-0.00191	0.00882	0.00691	0.00109
-0.1959	-0.00191	0.00882	0.00691	0.0011
-0.1958	-0.00191	0.00881	0.0069	0.0011
-0.1957	-0.00191	0.00881	0.0069	0.0011
-0.1956	-0.00191	0.00881	0.0069	0.0011
-0.1955	-0.00191	0.0088	0.00689	0.0011
-0.1954	-0.00191	0.0088	0.00689	0.0011
-0.1953	-0.00191	0.00879	0.00688	0.00111
-0.1952	-0.0019	0.00879	0.00689	0.00111
-0.1951	-0.0019	0.00878	0.00688	0.00111
-0.195	-0.0019	0.00878	0.00688	0.00111
-0.1949	-0.0019	0.00878	0.00688	0.00112
-0.1948	-0.0019	0.00877	0.00687	0.00112
-0.1947	-0.0019	0.00877	0.00687	0.00112
-0.1946	-0.0019	0.00876	0.00686	0.00112
-0.1945	-0.00189	0.00876	0.00687	0.00112
-0.1944	-0.00189	0.00876	0.00687	0.00113
-0.1943	-0.00189	0.00875	0.00686	0.00113
-0.1942	-0.00189	0.00875	0.00686	0.00113
-0.1941	-0.00189	0.00874	0.00685	0.00113
-0.194	-0.00189	0.00874	0.00685	0.00114
-0.1939	-0.00188	0.00873	0.00685	0.00114
-0.1938	-0.00188	0.00873	0.00685	0.00114
-0.1937	-0.00188	0.00872	0.00684	0.00114
-0.1936	-0.00188	0.00872	0.00684	0.00115
-0.1935	-0.00188	0.00872	0.00684	0.00115
-0.1934	-0.00187	0.00871	0.00684	0.00115
-0.1933	-0.00187	0.00871	0.00684	0.00115
-0.1932	-0.00187	0.0087	0.00683	0.00116
-0.1931	-0.00187	0.0087	0.00683	0.00117
-0.193	-0.00187	0.00869	0.00682	0.00117
-0.1929	-0.00186	0.00869	0.00683	0.00117
-0.1928	-0.00186	0.00868	0.00682	0.00117
-0.1927	-0.00186	0.00868	0.00682	0.00118
-0.1926	-0.00186	0.00867	0.00681	0.00118
-0.1925	-0.00185	0.00867	0.00682	0.00118
-0.1924	-0.00185	0.00866	0.00681	0.00118
-0.1923	-0.00185	0.00866	0.00681	0.00119
-0.1922	-0.00185	0.00865	0.0068	0.00119
-0.1921	-0.00184	0.00865	0.00681	0.00119
-0.192	-0.00184	0.00864	0.0068	0.00119
-0.1919	-0.00184	0.00864	0.0068	0.0012
-0.1918	-0.00183	0.00863	0.0068	0.0012
-0.1917	-0.00183	0.00863	0.0068	0.0012
-0.1916	-0.00183	0.00862	0.00679	0.0012
-0.1915	-0.00183	0.00862	0.00679	0.00122
-0.1914	-0.00182	0.00861	0.00679	0.00122
-0.1913	-0.00182	0.00861	0.00679	0.00122
-0.1912	-0.00182	0.0086	0.00678	0.00122
-0.1911	-0.00181	0.0086	0.00679	0.00122
-0.191	-0.00181	0.00859	0.00678	0.00123
-0.1909	-0.00181	0.00859	0.00678	0.00123
-0.1908	-0.0018	0.00858	0.00678	0.00123
-0.1907	-0.0018	0.00858	0.00678	0.00124
-0.1906	-0.0018	0.00857	0.00677	0.00124
-0.1905	-0.00179	0.00857	0.00678	0.00125
-0.1904	-0.00179	0.00856	0.00677	0.00125
-0.1903	-0.00179	0.00856	0.00677	0.00125
-0.1902	-0.00178	0.00855	0.00677	0.00126
-0.1901	-0.00178	0.00854	0.00676	0.00126
-0.19	-0.00177	0.00854	0.00677	0.00126
-0.1899	-0.00177	0.00853	0.00676	0.00126
-0.1898	-0.00177	0.00853	0.00676	0.00127
-0.1897	-0.00176	0.00852	0.00676	0.00128
-0.1896	-0.00176	0.00852	0.00676	0.00128
-0.1895	-0.00176	0.00851	0.00675	0.00128
-0.1894	-0.00175	0.00851	0.00676	0.00128
-0.1893	-0.00175	0.0085	0.00675	0.00129
-0.1892	-0.00174	0.00849	0.00675	0.00129
-0.1891	-0.00174	0.00849	0.00675	0.00129
-0.189	-0.00174	0.00848	0.00674	0.00129
-0.1889	-0.00173	0.00848	0.00675	0.00131
-0.1888	-0.00173	0.00847	0.00674	0.00131
-0.1887	-0.00172	0.00847	0.00675	0.00132
-0.1886	-0.00172	0.00846	0.00674	0.00132
-0.1885	-0.00171	0.00845	0.00674	0.00132
-0.1884	-0.00171	0.00845	0.00674	0.00132
-0.1883	-0.0017	0.00844	0.00674	0.00133
-0.1882	-0.0017	0.00844	0.00674	0.00133
-0.1881	-0.0017	0.00843	0.00673	0.00134
-0.188	-0.00169	0.00842	0.00673	0.00134
-0.1879	-0.00169	0.00842	0.00673	0.00135
-0.1878	-0.00168	0.00841	0.00673	0.00135
-0.1877	-0.00168	0.00841	0.00673	0.00135
-0.1876	-0.00167	0.0084	0.00673	0.00136
-0.1875	-0.00167	0.00839	0.00672	0.00136
-0.1874	-0.00166	0.00839	0.00673	0.00136
-0.1873	-0.00166	0.00838	0.00672	0.00137
-0.1872	-0.00165	0.00838	0.00673	0.00137
-0.1871	-0.00165	0.00837	0.00672	0.00137
-0.187	-0.00164	0.00836	0.00672	0.00138
-0.1869	-0.00164	0.00836	0.00672	0.00138
-0.1868	-0.00163	0.00835	0.00672	0.00139
-0.1867	-0.00163	0.00834	0.00671	0.00139
-0.1866	-0.00162	0.00834	0.00672	0.00139
-0.1865	-0.00162	0.00833	0.00671	0.0014
-0.1864	-0.00161	0.00833	0.00672	0.00141
-0.1863	-0.0016	0.00832	0.00672	0.00141
-0.1862	-0.0016	0.00831	0.00671	0.00141
-0.1861	-0.00159	0.00831	0.00672	0.00141
-0.186	-0.00159	0.0083	0.00671	0.00142
-0.1859	-0.00158	0.00829	0.00671	0.00142
-0.1858	-0.00158	0.00829	0.00671	0.00143
-0.1857	-0.00157	0.00828	0.00671	0.00143
-0.1856	-0.00156	0.00827	0.00671	0.00143
-0.1855	-0.00156	0.00827	0.00671	0.00144
-0.1854	-0.00155	0.00826	0.00671	0.00144
-0.1853	-0.00155	0.00825	0.0067	0.00145
-0.1852	-0.00154	0.00825	0.00671	0.00145
-0.1851	-0.00153	0.00824	0.00671	0.00145
-0.185	-0.00153	0.00823	0.0067	0.00146
-0.1849	-0.00152	0.00823	0.00671	0.00146
-0.1848	-0.00151	0.00822	0.00671	0.00146
-0.1847	-0.00151	0.00821	0.0067	0.00147
-0.1846	-0.0015	0.00821	0.00671	0.00148
-0.1845	-0.00149	0.0082	0.00671	0.00148
-0.1844	-0.00149	0.00819	0.0067	0.00148
-0.1843	-0.00148	0.00819	0.00671	0.00148
-0.1842	-0.00147	0.00818	0.00671	0.00148
-0.1841	-0.00147	0.00817	0.0067	0.00149
-0.184	-0.00146	0.00817	0.00671	0.0015
-0.1839	-0.00145	0.00816	0.00671	0.0015
-0.1838	-0.00145	0.00815	0.0067	0.0015
-0.1837	-0.00144	0.00815	0.00671	0.00151
-0.1836	-0.00143	0.00814	0.00671	0.00151
-0.1835	-0.00143	0.00813	0.0067	0.00151
-0.1834	-0.00142	0.00812	0.0067	0.00152
-0.1833	-0.00141	0.00812	0.00671	0.00152
-0.1832	-0.0014	0.00811	0.00671	0.00152
-0.1831	-0.0014	0.0081	0.0067	0.00153
-0.183	-0.00139	0.00809	0.0067	0.00153
-0.1829	-0.00138	0.00809	0.00671	0.00153
-0.1828	-0.00137	0.00808	0.00671	0.00155
-0.1827	-0.00137	0.00807	0.0067	0.00155
-0.1826	-0.00136	0.00807	0.00671	0.00155
-0.1825	-0.00135	0.00806	0.00671	0.00155
-0.1824	-0.00134	0.00805	0.00671	0.00156
-0.1823	-0.00134	0.00804	0.0067	0.00156
-0.1822	-0.00133	0.00804	0.00671	0.00156
-0.1821	-0.00132	0.00803	0.00671	0.00157
-0.182	-0.00131	0.00802	0.00671	0.00157
-0.1819	-0.0013	0.00801	0.00671	0.00158
-0.1818	-0.0013	0.00801	0.00671	0.00158
-0.1817	-0.00129	0.008	0.00671	0.00158
-0.1816	-0.00128	0.00799	0.00671	0.00159
-0.1815	-0.00127	0.00798	0.00671	0.00159
-0.1814	-0.00126	0.00797	0.00671	0.00159
-0.1813	-0.00125	0.00797	0.00672	0.0016
-0.1812	-0.00125	0.00796	0.00671	0.0016
-0.1811	-0.00124	0.00795	0.00671	0.0016
-0.181	-0.00123	0.00794	0.00671	0.0016
-0.1809	-0.00122	0.00794	0.00672	0.00161
-0.1808	-0.00121	0.00793	0.00672	0.00161
-0.1807	-0.0012	0.00792	0.00672	0.00161
-0.1806	-0.00119	0.00791	0.00672	0.00162
-0.1805	-0.00118	0.0079	0.00672	0.00162
-0.1804	-0.00118	0.0079	0.00672	0.00162
-0.1803	-0.00117	0.00789	0.00672	0.00163
-0.1802	-0.00116	0.00788	0.00672	0.00163
-0.1801	-0.00115	0.00787	0.00672	0.00163
-0.18	-0.00114	0.00786	0.00672	0.00163
-0.1799	-0.00113	0.00785	0.00672	0.00164
-0.1798	-0.00112	0.00785	0.00673	0.00164
-0.1797	-0.00111	0.00784	0.00673	0.00164
-0.1796	-0.0011	0.00783	0.00673	0.00164
-0.1795	-0.00109	0.00782	0.00673	0.00165
-0.1794	-0.00108	0.00781	0.00673	0.00165
-0.1793	-0.00107	0.0078	0.00673	0.00165
-0.1792	-0.00107	0.0078	0.00673	0.00165
-0.1791	-0.00106	0.00779	0.00673	0.00166
-0.179	-0.00105	0.00778	0.00673	0.00166
-0.1789	-0.00104	0.00777	0.00673	0.00167
-0.1788	-0.00103	0.00776	0.00673	0.00167
-0.1787	-0.00102	0.00775	0.00673	0.00167
-0.1786	-0.00101	0.00774	0.00673	0.00167
-0.1785	-0.000998171	0.00773	0.00673	0.00167
-0.1784	-0.000988422	0.00773	0.00674	0.00168
-0.1783	-0.000978637	0.00772	0.00674	0.00168
-0.1782	-0.000968817	0.00771	0.00674	0.00168
-0.1781	-0.000958962	0.0077	0.00674	0.00168
-0.178	-0.000949074	0.00769	0.00674	0.00168
-0.1779	-0.000939153	0.00768	0.00674	0.00169
-0.1778	-0.000929201	0.00767	0.00674	0.00169
-0.1777	-0.000919217	0.00766	0.00674	0.00169
-0.1776	-0.000909203	0.00765	0.00674	0.00169
-0.1775	-0.00089916	0.00764	0.00674	0.00169
-0.1774	-0.000889089	0.00764	0.00675	0.0017
-0.1773	-0.00087899	0.00763	0.00675	0.0017
-0.1772	-0.000868864	0.00762	0.00675	0.0017
-0.1771	-0.000858713	0.00761	0.00675	0.0017
-0.177	-0.000848537	0.0076	0.00675	0.0017
-0.1769	-0.000838338	0.00759	0.00675	0.00171
-0.1768	-0.000828115	0.00758	0.00675	0.00171
-0.1767	-0.00081787	0.00757	0.00675	0.00171
-0.1766	-0.000807605	0.00756	0.00675	0.00171
-0.1765	-0.000797319	0.00755	0.00675	0.00171
-0.1764	-0.000787015	0.00754	0.00675	0.00171
-0.1763	-0.000776692	0.00753	0.00675	0.00172
-0.1762	-0.000766352	0.00752	0.00675	0.00172
-0.1761	-0.000755996	0.00751	0.00675	0.00172
-0.176	-0.000745624	0.0075	0.00675	0.00172
-0.1759	-0.000735239	0.00749	0.00675	0.00172
-0.1758	-0.00072484	0.00748	0.00676	0.00173
-0.1757	-0.000714429	0.00747	0.00676	0.00173
-0.1756	-0.000704006	0.00746	0.00676	0.00173
-0.1755	-0.000693573	0.00745	0.00676	0.00173
-0.1754	-0.000683131	0.00744	0.00676	0.00173
-0.1753	-0.00067268	0.00743	0.00676	0.00173
-0.1752	-0.000662223	0.00742	0.00676	0.00174
-0.1751	-0.000651758	0.00741	0.00676	0.00174
-0.175	-0.000641289	0.0074	0.00676	0.00174
-0.1749	-0.000630815	0.00739	0.00676	0.00174
-0.1748	-0.000620337	0.00738	0.00676	0.00174
-0.1747	-0.000609857	0.00737	0.00676	0.00174
-0.1746	-0.000599376	0.00736	0.00676	0.00174
-0.1745	-0.000588894	0.00735	0.00676	0.00175
-0.1744	-0.000578413	0.00734	0.00676	0.00175
-0.1743	-0.000567933	0.00733	0.00676	0.00175
-0.1742	-0.000557456	0.00732	0.00676	0.00175
-0.1741	-0.000546982	0.00731	0.00676	0.00175
-0.174	-0.000536513	0.0073	0.00676	0.00175
-0.1739	-0.000526049	0.00729	0.00676	0.00175
-0.1738	-0.000515591	0.00727	0.00675	0.00176
-0.1737	-0.000505141	0.00726	0.00675	0.00175
-0.1736	-0.000494699	0.00725	0.00676	0.00175
-0.1735	-0.000484266	0.00724	0.00676	0.00175
-0.1734	-0.000473843	0.00723	0.00676	0.00175
-0.1733	-0.000463431	0.00722	0.00676	0.00176
-0.1732	-0.000453031	0.00721	0.00676	0.00176
-0.1731	-0.000442644	0.0072	0.00676	0.00176
-0.173	-0.000432271	0.00719	0.00676	0.00176
-0.1729	-0.000421912	0.00718	0.00676	0.00176
-0.1728	-0.000411569	0.00717	0.00676	0.00176
-0.1727	-0.000401243	0.00715	0.00675	0.00176
-0.1726	-0.000390934	0.00714	0.00675	0.00176
-0.1725	-0.000380642	0.00713	0.00675	0.00176
-0.1724	-0.00037037	0.00712	0.00675	0.00177
-0.1723	-0.000360118	0.00711	0.00675	0.00177
-0.1722	-0.000349887	0.0071	0.00675	0.00176
-0.1721	-0.000339677	0.00709	0.00675	0.00176
-0.172	-0.000329489	0.00707	0.00674	0.00177
-0.1719	-0.000319325	0.00706	0.00674	0.00177
-0.1718	-0.000309184	0.00705	0.00674	0.00177
-0.1717	-0.000299068	0.00704	0.00674	0.00177
-0.1716	-0.000288978	0.00703	0.00674	0.00177
-0.1715	-0.000278914	0.00702	0.00674	0.00177
-0.1714	-0.000268877	0.007	0.00673	0.00177
-0.1713	-0.000258867	0.00699	0.00673	0.00177
-0.1712	-0.000248886	0.00698	0.00673	0.00178
-0.1711	-0.000238934	0.00697	0.00673	0.00177
-0.171	-0.000229011	0.00696	0.00673	0.00177
-0.1709	-0.00021912	0.00694	0.00672	0.00177
-0.1708	-0.000209259	0.00693	0.00672	0.00177
-0.1707	-0.00019943	0.00692	0.00672	0.00177
-0.1706	-0.000189633	0.00691	0.00672	0.00177
-0.1705	-0.000179869	0.0069	0.00672	0.00177
-0.1704	-0.000170139	0.00688	0.00671	0.00177
-0.1703	-0.000160443	0.00687	0.00671	0.00177
-0.1702	-0.000150782	0.00686	0.00671	0.00177
-0.1701	-0.000141156	0.00685	0.00671	0.00178
-0.17	-0.000131565	0.00684	0.00671	0.00177
-0.1699	-0.000122012	0.00682	0.0067	0.00177
-0.1698	-0.000112494	0.00681	0.0067	0.00177
-0.1697	-0.000103015	0.0068	0.0067	0.00177
-0.1696	-9.35727e-05	0.00679	0.0067	0.00178
-0.1695	-8.41689e-05	0.00677	0.00669	0.00178
-0.1694	-7.48038e-05	0.00676	0.00669	0.00178
-0.1693	-6.54777e-05	0.00675	0.00668	0.00178
-0.1692	-5.61912e-05	0.00674	0.00668	0.00178
-0.1691	-4.69445e-05	0.00672	0.00667	0.00178
-0.169	-3.7738e-05	0.00671	0.00667	0.00177
-0.1689	-2.85722e-05	0.0067	0.00667	0.00177
-0.1688	-1.94472e-05	0.00668	0.00666	0.00177
-0.1687	-1.03635e-05	0.00667	0.00666	0.00177
-0.1686	-1.32133e-06	0.00666	0.00666	0.00177
-0.1685	7.67904e-06	0.00665	0.00666	0.00177
-0.1684	1.66373e-05	0.00663	0.00665	0.00177
-0.1683	2.55533e-05	0.00662	0.00665	0.00177
-0.1682	3.44267e-05	0.00661	0.00664	0.00177
-0.1681	4.32574e-05	0.00659	0.00663	0.00177
-0.168	5.20451e-05	0.00658	0.00663	0.00177
-0.1679	6.07897e-05	0.00657	0.00663	0.00177
-0.1678	6.9491e-05	0.00655	0.00662	0.00177
-0.1677	7.81489e-05	0.00654	0.00662	0.00177
-0.1676	8.67632e-05	0.00653	0.00662	0.00177
-0.1675	9.53339e-05	0.00652	0.00662	0.00177
-0.1674	0.000103861	0.0065	0.0066	0.00177
-0.1673	0.000112344	0.00649	0.0066	0.00177
-0.1672	0.000120783	0.00648	0.0066	0.00177
-0.1671	0.000129179	0.00646	0.00659	0.00177
-0.167	0.00013753	0.00645	0.00659	0.00177
-0.1669	0.000145838	0.00644	0.00659	0.00177
-0.1668	0.000154102	0.00642	0.00657	0.00177
-0.1667	0.000162322	0.00641	0.00657	0.00176
-0.1666	0.000170498	0.0064	0.00657	0.00177
-0.1665	0.00017863	0.00638	0.00656	0.00176
-0.1664	0.000186719	0.00637	0.00656	0.00177
-0.1663	0.000194764	0.00635	0.00654	0.00177
-0.1662	0.000202766	0.00634	0.00654	0.00176
-0.1661	0.000210724	0.00633	0.00654	0.00176
-0.166	0.00021864	0.00631	0.00653	0.00176
-0.1659	0.000226512	0.0063	0.00653	0.00176
-0.1658	0.000234342	0.00629	0.00652	0.00176
-0.1657	0.000242129	0.00627	0.00651	0.00176
-0.1656	0.000249874	0.00626	0.00651	0.00176
-0.1655	0.000257576	0.00625	0.00651	0.00176
-0.1654	0.000265237	0.00623	0.0065	0.00176
-0.1653	0.000272856	0.00622	0.00649	0.00176
-0.1652	0.000280434	0.0062	0.00648	0.00176
-0.1651	0.000287971	0.00619	0.00648	0.00176
-0.165	0.000295467	0.00618	0.00648	0.00176
-0.1649	0.000302922	0.00616	0.00646	0.00176
-0.1648	0.000310337	0.00615	0.00646	0.00176
-0.1647	0.000317713	0.00613	0.00645	0.00176
-0.1646	0.000325049	0.00612	0.00645	0.00176
-0.1645	0.000332347	0.00611	0.00644	0.00176
-0.1644	0.000339605	0.00609	0.00643	0.00175
-0.1643	0.000346826	0.00608	0.00643	0.00175
-0.1642	0.000354008	0.00606	0.00641	0.00175
-0.1641	0.000361154	0.00605	0.00641	0.00175
-0.164	0.000368262	0.00604	0.00641	0.00175
-0.1639	0.000375334	0.00602	0.0064	0.00175
-0.1638	0.000382369	0.00601	0.00639	0.00175
-0.1637	0.000389369	0.00599	0.00638	0.00175
-0.1636	0.000396334	0.00598	0.00638	0.00176
-0.1635	0.000403265	0.00596	0.00636	0.00175
-0.1634	0.000410161	0.00595	0.00636	0.00175
-0.1633	0.000417024	0.00594	0.00636	0.00175
-0.1632	0.000423854	0.00592	0.00634	0.00175
-0.1631	0.000430651	0.00591	0.00634	0.00175
-0.163	0.000437416	0.00589	0.00633	0.00175
-0.1629	0.00044415	0.00588	0.00632	0.00175
-0.1628	0.000450852	0.00586	0.00631	0.00175
-0.1627	0.000457525	0.00585	0.00631	0.00174
-0.1626	0.000464168	0.00584	0.0063	0.00174
-0.1625	0.000470781	0.00582	0.00629	0.00174
-0.1624	0.000477366	0.00581	0.00629	0.00174
-0.1623	0.000483923	0.00579	0.00627	0.00174
-0.1622	0.000490453	0.00578	0.00627	0.00174
-0.1621	0.000496956	0.00576	0.00626	0.00174
-0.162	0.000503433	0.00575	0.00625	0.00174
-0.1619	0.000509884	0.00573	0.00624	0.00174
-0.1618	0.00051631	0.00572	0.00624	0.00174
-0.1617	0.000522712	0.00571	0.00623	0.00174
-0.1616	0.000529091	0.00569	0.00622	0.00174
-0.1615	0.000535446	0.00568	0.00622	0.00174
-0.1614	0.000541779	0.00566	0.0062	0.00174
-0.1613	0.000548091	0.00565	0.0062	0.00174
-0.1612	0.000554381	0.00563	0.00618	0.00173
-0.1611	0.000560651	0.00562	0.00618	0.00173
-0.161	0.000566901	0.0056	0.00617	0.00173
-0.1609	0.000573132	0.00559	0.00616	0.00173
-0.1608	0.000579344	0.00557	0.00615	0.00173
-0.1607	0.000585539	0.00556	0.00615	0.00173
-0.1606	0.000591717	0.00555	0.00614	0.00173
-0.1605	0.000597878	0.00553	0.00613	0.00173
-0.1604	0.000604024	0.00552	0.00612	0.00173
-0.1603	0.000610154	0.0055	0.00611	0.00171
-0.1602	0.00061627	0.00549	0.00611	0.00171
-0.1601	0.000622372	0.00547	0.00609	0.00172
-0.16	0.000628461	0.00546	0.00609	0.00171
-0.1599	0.000634537	0.00544	0.00607	0.00171
-0.1598	0.000640602	0.00543	0.00607	0.00171
-0.1597	0.000646656	0.00541	0.00606	0.00171
-0.1596	0.000652699	0.0054	0.00605	0.00171
-0.1595	0.000658732	0.00538	0.00604	0.00171
-0.1594	0.000664756	0.00537	0.00603	0.00171
-0.1593	0.000670771	0.00535	0.00602	0.00171
-0.1592	0.000676779	0.00534	0.00602	0.00171
-0.1591	0.000682779	0.00533	0.00601	0.00171
-0.159	0.000688773	0.00531	0.006	0.00171
-0.1589	0.000694761	0.0053	0.00599	0.0017
-0.1588	0.000700743	0.00528	0.00598	0.0017
-0.1587	0.000706721	0.00527	0.00598	0.0017
-0.1586	0.000712695	0.00525	0.00596	0.0017
-0.1585	0.000718665	0.00524	0.00596	0.0017
-0.1584	0.000724632	0.00522	0.00594	0.0017
-0.1583	0.000730597	0.00521	0.00594	0.0017
-0.1582	0.000736561	0.00519	0.00593	0.00169
-0.1581	0.000742523	0.00518	0.00592	0.00169
-0.158	0.000748485	0.00516	0.00591	0.00169
-0.1579	0.000754447	0.00515	0.0059	0.00169
-0.1578	0.000760409	0.00513	0.00589	0.00169
-0.1577	0.000766373	0.00512	0.00589	0.00169
-0.1576	0.000772338	0.0051	0.00587	0.00168
-0.1575	0.000778306	0.00509	0.00587	0.00168
-0.1574	0.000784277	0.00507	0.00585	0.00168
-0.1573	0.000790251	0.00506	0.00585	0.00168
-0.1572	0.000796229	0.00504	0.00584	0.00168
-0.1571	0.000802212	0.00503	0.00583	0.00168
-0.157	0.0008082	0.00502	0.00583	0.00168
-0.1569	0.000814192	0.005	0.00581	0.00167
-0.1568	0.000820191	0.00499	0.00581	0.00168
-0.1567	0.000826197	0.00497	0.0058	0.00167
-0.1566	0.000832209	0.00496	0.00579	0.00167
-0.1565	0.000838229	0.00494	0.00578	0.00167
-0.1564	0.000844256	0.00493	0.00577	0.00167
-0.1563	0.000850292	0.00491	0.00576	0.00167
-0.1562	0.000856336	0.0049	0.00576	0.00167
-0.1561	0.000862389	0.00488	0.00574	0.00167
-0.156	0.000868452	0.00487	0.00574	0.00167
-0.1559	0.000874525	0.00485	0.00572	0.00166
-0.1558	0.000880608	0.00484	0.00572	0.00166
-0.1557	0.000886702	0.00482	0.00571	0.00166
-0.1556	0.000892807	0.00481	0.0057	0.00165
-0.1555	0.000898923	0.00479	0.00569	0.00166
-0.1554	0.000905051	0.00478	0.00569	0.00165
-0.1553	0.000911191	0.00476	0.00567	0.00165
-0.1552	0.000917343	0.00475	0.00567	0.00165
-0.1551	0.000923508	0.00473	0.00565	0.00165
-0.155	0.000929686	0.00472	0.00565	0.00165
-0.1549	0.000935877	0.00471	0.00565	0.00164
-0.1548	0.000942082	0.00469	0.00563	0.00164
-0.1547	0.000948301	0.00468	0.00563	0.00164
-0.1546	0.000954534	0.00466	0.00561	0.00164
-0.1545	0.000960781	0.00465	0.00561	0.00164
-0.1544	0.000967042	0.00463	0.0056	0.00163
-0.1543	0.000973318	0.00462	0.00559	0.00163
-0.1542	0.000979609	0.0046	0.00558	0.00163
-0.1541	0.000985916	0.00459	0.00558	0.00163
-0.154	0.000992237	0.00457	0.00556	0.00163
-0.1539	0.000998574	0.00456	0.00556	0.00162
-0.1538	0.001	0.00454	0.00554	0.00162
-0.1537	0.00101	0.00453	0.00554	0.00161
-0.1536	0.00102	0.00451	0.00553	0.00161
-0.1535	0.00102	0.0045	0.00552	0.00161
-0.1534	0.00103	0.00448	0.00551	0.00161
-0.1533	0.00104	0.00447	0.00551	0.00161
-0.1532	0.00104	0.00445	0.00549	0.00161
-0.1531	0.00105	0.00444	0.00549	0.0016
-0.153	0.00106	0.00443	0.00549	0.0016
-0.1529	0.00106	0.00441	0.00547	0.0016
-0.1528	0.00107	0.0044	0.00547	0.0016
-0.1527	0.00108	0.00438	0.00546	0.0016
-0.1526	0.00108	0.00437	0.00545	0.0016
-0.1525	0.00109	0.00435	0.00544	0.00159
-0.1524	0.0011	0.00434	0.00544	0.00159
-0.1523	0.0011	0.00432	0.00542	0.00159
-0.1522	0.00111	0.00431	0.00542	0.00159
-0.1521	0.00112	0.00429	0.00541	0.00158
-0.152	0.00112	0.00428	0.0054	0.00158
-0.1519	0.00113	0.00426	0.00539	0.00158
-0.1518	0.00114	0.00425	0.00539	0.00158
-0.1517	0.00114	0.00424	0.00538	0.00157
-0.1516	0.00115	0.00422	0.00537	0.00157
-0.1515	0.00116	0.00421	0.00537	0.00157
-0.1514	0.00116	0.00419	0.00535	0.00157
-0.1513	0.00117	0.00418	0.00535	0.00157
-0.1512	0.00118	0.00416	0.00534	0.00156
-0.1511	0.00118	0.00415	0.00533	0.00156
-0.151	0.00119	0.00413	0.00532	0.00156
-0.1509	0.0012	0.00412	0.00532	0.00156
-0.1508	0.0012	0.0041	0.0053	0.00155
-0.1507	0.00121	0.00409	0.0053	0.00155
-0.1506	0.00122	0.00407	0.00529	0.00155
-0.1505	0.00122	0.00406	0.00528	0.00155
-0.1504	0.00123	0.00405	0.00528	0.00155
-0.1503	0.00124	0.00403	0.00527	0.00154
-0.1502	0.00124	0.00402	0.00526	0.00154
-0.1501	0.00125	0.004	0.00525	0.00154
-0.15	0.00126	0.00399	0.00525	0.00154
-0.1499	0.00127	0.00397	0.00524	0.00153
-0.1498	0.00127	0.00396	0.00523	0.00153
-0.1497	0.00128	0.00394	0.00522	0.00153
-0.1496	0.00129	0.00393	0.00522	0.00152
-0.1495	0.0013	0.00392	0.00522	0.00151
-0.1494	0.0013	0.0039	0.0052	0.00151
-0.1493	0.00131	0.00389	0.0052	0.00151
-0.1492	0.00132	0.00387	0.00519	0.00151
-0.1491	0.00133	0.00386	0.00519	0.0015
-0.149	0.00134	0.00384	0.00518	0.0015
-0.1489	0.00135	0.00383	0.00518	0.0015
-0.1488	0.00136	0.00381	0.00517	0.0015
-0.1487	0.00136	0.0038	0.00516	0.0015
-0.1486	0.00137	0.00379	0.00516	0.00149
-0.1485	0.00138	0.00377	0.00515	0.00149
-0.1484	0.00139	0.00376	0.00515	0.00149
-0.1483	0.0014	0.00374	0.00514	0.00149
-0.1482	0.00141	0.00373	0.00514	0.00148
-0.1481	0.00142	0.00371	0.00513	0.00148
-0.148	0.00143	0.0037	0.00513	0.00148
-0.1479	0.00144	0.00369	0.00513	0.00148
-0.1478	0.00145	0.00367	0.00512	0.00148
-0.1477	0.00146	0.00366	0.00512	0.00147
-0.1476	0.00147	0.00364	0.00511	0.00147
-0.1475	0.00148	0.00363	0.00511	0.00147
-0.1474	0.00149	0.00361	0.0051	0.00147
-0.1473	0.0015	0.0036	0.0051	0.00146
-0.1472	0.00151	0.00359	0.0051	0.00146
-0.1471	0.00152	0.00357	0.00509	0.00146
-0.147	0.00153	0.00356	0.00509	0.00146
-0.1469	0.00154	0.00354	0.00508	0.00145
-0.1468	0.00156	0.00353	0.00509	0.00145
-0.1467	0.00157	0.00352	0.00509	0.00145
-0.1466	0.00158	0.0035	0.00508	0.00144
-0.1465	0.00159	0.00349	0.00508	0.00144
-0.1464	0.0016	0.00347	0.00507	0.00144
-0.1463	0.00161	0.00346	0.00507	0.00143
-0.1462	0.00162	0.00344	0.00506	0.00143
-0.1461	0.00163	0.00343	0.00506	0.00143
-0.146	0.00165	0.00342	0.00507	0.00143
-0.1459	0.00166	0.0034	0.00506	0.00142
-0.1458	0.00167	0.00339	0.00506	0.00142
-0.1457	0.00168	0.00337	0.00505	0.00142
-0.1456	0.00169	0.00336	0.00505	0.00142
-0.1455	0.00171	0.00335	0.00506	0.00142
-0.1454	0.00172	0.00333	0.00505	0.00141
-0.1453	0.00173	0.00332	0.00505	0.00141
-0.1452	0.00174	0.0033	0.00504	0.00141
-0.1451	0.00176	0.00329	0.00505	0.00141
-0.145	0.00177	0.00328	0.00505	0.00141
-0.1449	0.00178	0.00326	0.00504	0.00139
-0.1448	0.00179	0.00325	0.00504	0.00139
-0.1447	0.00181	0.00323	0.00504	0.00139
-0.1446	0.00182	0.00322	0.00504	0.00139
-0.1445	0.00183	0.00321	0.00504	0.00139
-0.1444	0.00184	0.00319	0.00503	0.00138
-0.1443	0.00186	0.00318	0.00504	0.00138
-0.1442	0.00187	0.00317	0.00504	0.00138
-0.1441	0.00188	0.00315	0.00503	0.00138
-0.144	0.00189	0.00314	0.00503	0.00138
-0.1439	0.00191	0.00312	0.00503	0.00137
-0.1438	0.00192	0.00311	0.00503	0.00137
-0.1437	0.00193	0.0031	0.00503	0.00136
-0.1436	0.00195	0.00308	0.00503	0.00136
-0.1435	0.00196	0.00307	0.00503	0.00136
-0.1434	0.00197	0.00305	0.00502	0.00136
-0.1433	0.00199	0.00304	0.00503	0.00136
-0.1432	0.002	0.00303	0.00503	0.00135
-0.1431	0.00201	0.00301	0.00502	0.00135
-0.143	0.00203	0.003	0.00503	0.00135
-0.1429	0.00204	0.00299	0.00503	0.00135
-0.1428	0.00205	0.00297	0.00502	0.00135
-0.1427	0.00207	0.00296	0.00503	0.00135
-0.1426	0.00208	0.00295	0.00503	0.00134
-0.1425	0.00209	0.00293	0.00502	0.00134
-0.1424	0.0021	0.00292	0.00502	0.00134
-0.1423	0.00212	0.0029	0.00502	0.00134
-0.1422	0.00213	0.00289	0.00502	0.00133
-0.1421	0.00214	0.00288	0.00502	0.00133
-0.142	0.00216	0.00286	0.00502	0.00133
-0.1419	0.00217	0.00285	0.00502	0.00133
-0.1418	0.00218	0.00284	0.00502	0.00133
-0.1417	0.0022	0.00282	0.00502	0.00132
-0.1416	0.00221	0.00281	0.00502	0.00132
-0.1415	0.00222	0.0028	0.00502	0.00132
-0.1414	0.00224	0.00278	0.00502	0.00132
-0.1413	0.00225	0.00277	0.00502	0.00132
-0.1412	0.00226	0.00276	0.00502	0.00131
-0.1411	0.00228	0.00274	0.00502	0.00131
-0.141	0.00229	0.00273	0.00502	0.00131
-0.1409	0.0023	0.00272	0.00502	0.00131
-0.1408	0.00231	0.0027	0.00501	0.00131
-0.1407	0.00233	0.00269	0.00502	0.00131
-0.1406	0.00234	0.00268	0.00502	0.0013
-0.1405	0.00235	0.00266	0.00501	0.0013
-0.1404	0.00237	0.00265	0.00502	0.0013
-0.1403	0.00238	0.00264	0.00502	0.0013
-0.1402	0.00239	0.00262	0.00501	0.00129
-0.1401	0.0024	0.00261	0.00501	0.00129
-0.14	0.00242	0.0026	0.00502	0.00129
-0.1399	0.00243	0.00258	0.00501	0.00129
-0.1398	0.00244	0.00257	0.00501	0.00129
-0.1397	0.00245	0.00256	0.00501	0.00129
-0.1396	0.00247	0.00254	0.00501	0.00129
-0.1395	0.00248	0.00253	0.00501	0.00128
-0.1394	0.00249	0.00252	0.00501	0.00128
-0.1393	0.0025	0.0025	0.005	0.00128
-0.1392	0.00251	0.00249	0.005	0.00128
-0.1391	0.00253	0.00248	0.00501	0.00128
-0.139	0.00254	0.00247	0.00501	0.00127
-0.1389	0.00255	0.00245	0.005	0.00127
-0.1388	0.00256	0.00244	0.005	0.00127
-0.1387	0.00257	0.00243	0.005	0.00127
-0.1386	0.00259	0.00241	0.005	0.00127
-0.1385	0.0026	0.0024	0.005	0.00126
-0.1384	0.00261	0.00239	0.005	0.00126
-0.1383	0.00262	0.00238	0.005	0.00126
-0.1382	0.00263	0.00236	0.00499	0.00126
-0.1381	0.00264	0.00235	0.00499	0.00126
-0.138	0.00265	0.00234	0.00499	0.00126
-0.1379	0.00266	0.00232	0.00498	0.00126
-0.1378	0.00267	0.00231	0.00498	0.00126
-0.1377	0.00269	0.0023	0.00499	0.00126
-0.1376	0.0027	0.00229	0.00499	0.00126
-0.1375	0.00271	0.00227	0.00498	0.00126
-0.1374	0.00272	0.00226	0.00498	0.00124
-0.1373	0.00273	0.00225	0.00498	0.00124
-0.1372	0.00274	0.00223	0.00497	0.00124
-0.1371	0.00275	0.00222	0.00497	0.00124
-0.137	0.00276	0.00221	0.00497	0.00124
-0.1369	0.00277	0.0022	0.00497	0.00124
-0.1368	0.00278	0.00218	0.00496	0.00124
-0.1367	0.00279	0.00217	0.00496	0.00124
-0.1366	0.0028	0.00216	0.00496	0.00123
-0.1365	0.00281	0.00215	0.00496	0.00123
-0.1364	0.00282	0.00213	0.00495	0.00123
-0.1363	0.00283	0.00212	0.00495	0.00123
-0.1362	0.00284	0.00211	0.00495	0.00122
-0.1361	0.00284	0.0021	0.00494	0.00122
-0.136	0.00285	0.00208	0.00493	0.00123
-0.1359	0.00286	0.00207	0.00493	0.00122
-0.1358	0.00287	0.00206	0.00493	0.00122
-0.1357	0.00288	0.00205	0.00493	0.00122
-0.1356	0.00289	0.00204	0.00493	0.00122
-0.1355	0.0029	0.00202	0.00492	0.00122
-0.1354	0.00291	0.00201	0.00492	0.00122
-0.1353	0.00291	0.002	0.00491	0.00122
-0.1352	0.00292	0.00199	0.00491	0.00121
-0.1351	0.00293	0.00197	0.0049	0.00121
-0.135	0.00294	0.00196	0.0049	0.00121
-0.1349	0.00295	0.00195	0.0049	0.00121
-0.1348	0.00295	0.00194	0.00489	0.00121
-0.1347	0.00296	0.00193	0.00489	0.00121
-0.1346	0.00297	0.00191	0.00488	0.00121
-0.1345	0.00298	0.0019	0.00488	0.00121
-0.1344	0.00298	0.00189	0.00487	0.00121
-0.1343	0.00299	0.00188	0.00487	0.0012
-0.1342	0.003	0.00187	0.00487	0.0012
-0.1341	0.003	0.00185	0.00485	0.0012
-0.134	0.00301	0.00184	0.00485	0.0012
-0.1339	0.00302	0.00183	0.00485	0.0012
-0.1338	0.00302	0.00182	0.00484	0.0012
-0.1337	0.00303	0.00181	0.00484	0.0012
-0.1336	0.00304	0.00179	0.00483	0.0012
-0.1335	0.00304	0.00178	0.00482	0.0012
-0.1334	0.00305	0.00177	0.00482	0.00119
-0.1333	0.00305	0.00176	0.00481	0.0012
-0.1332	0.00306	0.00175	0.00481	0.00119
-0.1331	0.00306	0.00173	0.00479	0.00119
-0.133	0.00307	0.00172	0.00479	0.00119
-0.1329	0.00308	0.00171	0.00479	0.00119
-0.1328	0.00308	0.0017	0.00478	0.00119
-0.1327	0.00309	0.00169	0.00478	0.00119
-0.1326	0.00309	0.00168	0.00477	0.00118
-0.1325	0.0031	0.00166	0.00476	0.00119
-0.1324	0.0031	0.00165	0.00475	0.00119
-0.1323	0.00311	0.00164	0.00475	0.00118
-0.1322	0.00311	0.00163	0.00474	0.00119
-0.1321	0.00311	0.00162	0.00473	0.00118
-0.132	0.00312	0.00161	0.00473	0.00118
-0.1319	0.00312	0.00159	0.00471	0.00118
-0.1318	0.00313	0.00158	0.00471	0.00118
-0.1317	0.00313	0.00157	0.0047	0.00118
-0.1316	0.00314	0.00156	0.0047	0.00118
-0.1315	0.00314	0.00155	0.00469	0.00118
-0.1314	0.00314	0.00154	0.00468	0.00117
-0.1313	0.00315	0.00153	0.00468	0.00117
-0.1312	0.00315	0.00151	0.00466	0.00117
-0.1311	0.00315	0.0015	0.00465	0.00117
-0.131	0.00316	0.00149	0.00465	0.00117
-0.1309	0.00316	0.00148	0.00464	0.00117
-0.1308	0.00316	0.00147	0.00463	0.00117
-0.1307	0.00317	0.00146	0.00463	0.00117
-0.1306	0.00317	0.00145	0.00462	0.00117
-0.1305	0.00317	0.00144	0.00461	0.00117
-0.1304	0.00317	0.00142	0.00459	0.00117
-0.1303	0.00318	0.00141	0.00459	0.00116
-0.1302	0.00318	0.0014	0.00458	0.00116
-0.1301	0.00318	0.00139	0.00457	0.00116
-0.13	0.00318	0.00138	0.00456	0.00116
-0.1299	0.00319	0.00137	0.00456	0.00116
-0.1298	0.00319	0.00136	0.00455	0.00115
-0.1297	0.00319	0.00135	0.00454	0.00115
-0.1296	0.00319	0.00134	0.00453	0.00115
-0.1295	0.00319	0.00132	0.00451	0.00115
-0.1294	0.0032	0.00131	0.00451	0.00114
-0.1293	0.0032	0.0013	0.0045	0.00115
-0.1292	0.0032	0.00129	0.00449	0.00114
-0.1291	0.0032	0.00128	0.00448	0.00115
-0.129	0.0032	0.00127	0.00447	0.00115
-0.1289	0.0032	0.00126	0.00446	0.00114
-0.1288	0.00321	0.00125	0.00446	0.00114
-0.1287	0.00321	0.00124	0.00445	0.00114
-0.1286	0.00321	0.00123	0.00444	0.00114
-0.1285	0.00321	0.00122	0.00443	0.00114
-0.1284	0.00321	0.0012	0.00441	0.00114
-0.1283	0.00321	0.00119	0.0044	0.00114
-0.1282	0.00321	0.00118	0.00439	0.00113
-0.1281	0.00321	0.00117	0.00438	0.00113
-0.128	0.00321	0.00116	0.00437	0.00113
-0.1279	0.00321	0.00115	0.00436	0.00113
-0.1278	0.00321	0.00114	0.00435	0.00113
-0.1277	0.00321	0.00113	0.00434	0.00113
-0.1276	0.00321	0.00112	0.00433	0.00113
-0.1275	0.00322	0.00111	0.00433	0.00113
-0.1274	0.00322	0.0011	0.00432	0.00112
-0.1273	0.00322	0.00109	0.00431	0.00112
-0.1272	0.00322	0.00108	0.0043	0.00112
-0.1271	0.00322	0.00107	0.00429	0.00112
-0.127	0.00322	0.00105	0.00427	0.00112
-0.1269	0.00322	0.00104	0.00426	0.00112
-0.1268	0.00322	0.00103	0.00425	0.00111
-0.1267	0.00322	0.00102	0.00424	0.00112
-0.1266	0.00322	0.00101	0.00423	0.00112
-0.1265	0.00322	0.001	0.00422	0.00112
-0.1264	0.00322	0.000991441	0.00421	0.00111
-0.1263	0.00321	0.000980946	0.00419	0.00111
-0.1262	0.00321	0.000970465	0.00418	0.00111
-0.1261	0.00321	0.000959999	0.00417	0.0011
-0.126	0.00321	0.000949547	0.00416	0.0011
-0.1259	0.00321	0.000939109	0.00415	0.0011
-0.1258	0.00321	0.000928685	0.00414	0.0011
-0.1257	0.00321	0.000918274	0.00413	0.0011
-0.1256	0.00321	0.000907878	0.00412	0.0011
-0.1255	0.00321	0.000897495	0.00411	0.00109
-0.1254	0.00321	0.000887125	0.0041	0.0011
-0.1253	0.00321	0.000876768	0.00409	0.00109
-0.1252	0.00321	0.000866425	0.00408	0.00109
-0.1251	0.00321	0.000856094	0.00407	0.00109
-0.125	0.00321	0.000845776	0.00406	0.00109
-0.1249	0.00321	0.000835471	0.00405	0.00109
-0.1248	0.00321	0.000825179	0.00404	0.00109
-0.1247	0.0032	0.000814898	0.00401	0.00108
-0.1246	0.0032	0.00080463	0.004	0.00108
-0.1245	0.0032	0.000794374	0.00399	0.00108
-0.1244	0.0032	0.00078413	0.00398	0.00108
-0.1243	0.0032	0.000773898	0.00397	0.00108
-0.1242	0.0032	0.000763677	0.00396	0.00107
-0.1241	0.0032	0.000753468	0.00395	0.00107
-0.124	0.0032	0.00074327	0.00394	0.00108
-0.1239	0.0032	0.000733084	0.00393	0.00107
-0.1238	0.00319	0.000722909	0.00391	0.00107
-0.1237	0.00319	0.000712744	0.0039	0.00106
-0.1236	0.00319	0.000702591	0.00389	0.00107
-0.1235	0.00319	0.000692448	0.00388	0.00107
-0.1234	0.00319	0.000682316	0.00387	0.00106
-0.1233	0.00319	0.000672194	0.00386	0.00106
-0.1232	0.00319	0.000662083	0.00385	0.00105
-0.1231	0.00319	0.000651982	0.00384	0.00105
-0.123	0.00318	0.00064189	0.00382	0.00106
-0.1229	0.00318	0.000631809	0.00381	0.00105
-0.1228	0.00318	0.000621738	0.0038	0.00105
-0.1227	0.00318	0.000611676	0.00379	0.00104
-0.1226	0.00318	0.000601625	0.00378	0.00105
-0.1225	0.00318	0.000591582	0.00377	0.00105
-0.1224	0.00318	0.000581549	0.00376	0.00104
-0.1223	0.00318	0.000571525	0.00375	0.00104
-0.1222	0.00317	0.00056151	0.00373	0.00104
-0.1221	0.00317	0.000551505	0.00372	0.00104
-0.122	0.00317	0.000541508	0.00371	0.00103
-0.1219	0.00317	0.00053152	0.0037	0.00104
-0.1218	0.00317	0.000521541	0.00369	0.00104
-0.1217	0.00317	0.00051157	0.00368	0.00103
-0.1216	0.00317	0.000501608	0.00367	0.00103
-0.1215	0.00316	0.000491654	0.00365	0.00103
-0.1214	0.00316	0.000481709	0.00364	0.00103
-0.1213	0.00316	0.000471772	0.00363	0.00102
-0.1212	0.00316	0.000461843	0.00362	0.00103
-0.1211	0.00316	0.000451922	0.00361	0.00103
-0.121	0.00316	0.000442009	0.0036	0.00102
-0.1209	0.00316	0.000432103	0.00359	0.00102
-0.1208	0.00315	0.000422206	0.00357	0.00101
-0.1207	0.00315	0.000412316	0.00356	0.00101
-0.1206	0.00315	0.000402434	0.00355	0.00101
-0.1205	0.00315	0.000392559	0.00354	0.00101
-0.1204	0.00315	0.000382692	0.00353	0.00101
-0.1203	0.00315	0.000372832	0.00352	0.001
-0.1202	0.00315	0.00036298	0.00351	0.00101
-0.1201	0.00314	0.000353135	0.00349	0.001
-0.12	0.00314	0.000343296	0.00348	0.001
-0.1199	0.00314	0.000333465	0.00347	0.000996
-0.1198	0.00314	0.000323641	0.00346	0.000998
-0.1197	0.00314	0.000313824	0.00345	0.000994
-0.1196	0.00314	0.000304014	0.00344	0.000994
-0.1195	0.00314	0.000294211	0.00343	0.000996
-0.1194	0.00313	0.000284414	0.00341	0.00099065
-0.1193	0.00313	0.000274625	0.0034	0.000991775
-0.1192	0.00313	0.000264842	0.00339	0.000986896
-0.1191	0.00313	0.000255065	0.00339	0.000988013
-0.119	0.00313	0.000245295	0.00338	0.000977124
-0.1189	0.00313	0.000235532	0.00337	0.000978231
-0.1188	0.00313	0.000225775	0.00336	0.000973333
-0.1187	0.00313	0.000216025	0.00335	0.00097443
-0.1186	0.00312	0.000206281	0.00333	0.000975523
-0.1185	0.00312	0.000196544	0.00332	0.000970611
-0.1184	0.00312	0.000186813	0.00331	0.000971694
-0.1183	0.00312	0.000177088	0.0033	0.000966773
-0.1182	0.00312	0.00016737	0.00329	0.000967847
-0.1181	0.00312	0.000157657	0.00328	0.000962916
-0.118	0.00312	0.000147951	0.00327	0.000963981
-0.1179	0.00311	0.000138252	0.00325	0.000959042
-0.1178	0.00311	0.000128558	0.00324	0.000960098
-0.1177	0.00311	0.000118871	0.00323	0.00096115
-0.1176	0.00311	0.00010919	0.00322	0.000958197
-0.1175	0.00311	9.9515e-05	0.00321	0.00095924
-0.1174	0.00311	8.98462e-05	0.0032	0.000954278
-0.1173	0.00311	8.01835e-05	0.00319	0.000955312
-0.1172	0.00311	7.0527e-05	0.00318	0.000950342
-0.1171	0.0031	6.08767e-05	0.00316	0.000951368
-0.117	0.0031	5.12324e-05	0.00315	0.00094639
-0.1169	0.0031	4.15943e-05	0.00314	0.000947407
-0.1168	0.0031	3.19623e-05	0.00313	0.000948421
-0.1167	0.0031	2.23365e-05	0.00312	0.00094343
-0.1166	0.0031	1.27168e-05	0.00311	0.000944435
-0.1165	0.0031	3.10317e-06	0.0031	0.000933437
-0.1164	0.0031	-6.50427e-06	0.00309	0.000936435
-0.1163	0.0031	-1.61055e-05	0.00308	0.000931428
-0.1162	0.00309	-2.57006e-05	0.00306	0.000932418
-0.1161	0.00309	-3.52896e-05	0.00305	0.000933405
-0.116	0.00309	-4.48723e-05	0.00305	0.000928387
-0.1159	0.00309	-5.44488e-05	0.00304	0.000929366
-0.1158	0.00309	-6.40191e-05	0.00303	0.000924342
-0.1157	0.00309	-7.35831e-05	0.00302	0.000925314
-0.1156	0.00309	-8.31409e-05	0.00301	0.000922282
-0.1155	0.00309	-9.26923e-05	0.003	0.000923247
-0.1154	0.00309	-0.000102237	0.00299	0.000924209
-0.1153	0.00308	-0.000111776	0.00297	0.000919167
-0.1152	0.00308	-0.000121309	0.00296	0.000920122
-0.1151	0.00308	-0.000130835	0.00295	0.000915074
-0.115	0.00308	-0.000140354	0.00294	0.000916023
-0.1149	0.00308	-0.000149867	0.00293	0.000912969
-0.1148	0.00308	-0.000159374	0.00292	0.000913912
-0.1147	0.00308	-0.000168874	0.00291	0.000914852
-0.1146	0.00308	-0.000178367	0.0029	0.000909789
-0.1145	0.00308	-0.000187854	0.00289	0.000910724
-0.1144	0.00307	-0.000197334	0.00287	0.000905655
-0.1143	0.00307	-0.000206808	0.00286	0.000906584
-0.1142	0.00307	-0.000216275	0.00285	0.000909511
-0.1141	0.00307	-0.000225735	0.00284	0.000898434
-0.114	0.00307	-0.000235188	0.00283	0.000899355
-0.1139	0.00307	-0.000244634	0.00283	0.000894274
-0.1138	0.00307	-0.000254073	0.00282	0.000895191
-0.1137	0.00307	-0.000263506	0.00281	0.000892105
-0.1136	0.00307	-0.000272931	0.0028	0.000893017
-0.1135	0.00307	-0.00028235	0.00279	0.000893927
-0.1134	0.00307	-0.000291761	0.00278	0.000888834
-0.1133	0.00306	-0.000301166	0.00276	0.00088974
-0.1132	0.00306	-0.000310563	0.00275	0.000884643
-0.1131	0.00306	-0.000319952	0.00274	0.000889545
-0.113	0.00306	-0.000329335	0.00273	0.000890444
-0.1129	0.00306	-0.00033871	0.00272	0.000885342
-0.1128	0.00306	-0.000348078	0.00271	0.000886238
-0.1127	0.00306	-0.000357438	0.0027	0.000881133
-0.1126	0.00306	-0.000366791	0.00269	0.000884026
-0.1125	0.00306	-0.000376137	0.00268	0.000884917
-0.1124	0.00306	-0.000385474	0.00267	0.000879806
-0.1123	0.00306	-0.000394804	0.00267	0.000880694
-0.1122	0.00305	-0.000404127	0.00265	0.000877581
-0.1121	0.00305	-0.000413442	0.00264	0.000878466
-0.112	0.00305	-0.000422748	0.00263	0.00087935
-0.1119	0.00305	-0.000432048	0.00262	0.000868233
-0.1118	0.00305	-0.000441339	0.00261	0.000869114
-0.1117	0.00305	-0.000450622	0.0026	0.000865994
-0.1116	0.00305	-0.000459897	0.00259	0.000866873
-0.1115	0.00305	-0.000469164	0.00258	0.000867751
-0.1114	0.00305	-0.000478423	0.00257	0.000862628
-0.1113	0.00305	-0.000487674	0.00256	0.000865504
-0.1112	0.00305	-0.000496917	0.00255	0.000860379
-0.1111	0.00305	-0.000506151	0.00254	0.000861253
-0.111	0.00305	-0.000515377	0.00253	0.000862126
-0.1109	0.00304	-0.000524595	0.00252	0.000858999
-0.1108	0.00304	-0.000533804	0.00251	0.00085987
-0.1107	0.00304	-0.000543005	0.0025	0.000854741
-0.1106	0.00304	-0.000552197	0.00249	0.000855611
-0.1105	0.00304	-0.000561381	0.00248	0.00085848
-0.1104	0.00304	-0.000570556	0.00247	0.000853349
-0.1103	0.00304	-0.000579723	0.00246	0.000854217
-0.1102	0.00304	-0.00058888	0.00245	0.000849085
-0.1101	0.00304	-0.000598029	0.00244	0.000851952
-0.11	0.00304	-0.00060717	0.00243	0.000846818
-0.1099	0.00304	-0.000616301	0.00242	0.000847684
-0.1098	0.00304	-0.000625424	0.00241	0.000848549
-0.1097	0.00304	-0.000634537	0.00241	0.000845414
-0.1096	0.00304	-0.000643642	0.0024	0.000846279
-0.1095	0.00304	-0.000652738	0.00239	0.000841143
-0.1094	0.00304	-0.000661824	0.00238	0.000842006
-0.1093	0.00303	-0.000670902	0.00236	0.000844869
-0.1092	0.00303	-0.00067997	0.00235	0.000833732
-0.1091	0.00303	-0.00068903	0.00234	0.000834595
-0.109	0.00303	-0.00069808	0.00233	0.000833457
-0.1089	0.00303	-0.000707121	0.00232	0.000834318
-0.1088	0.00303	-0.000716152	0.00231	0.00083518
-0.1087	0.00303	-0.000725175	0.0023	0.00083004
-0.1086	0.00303	-0.000734188	0.0023	0.000832901
-0.1085	0.00303	-0.000743192	0.00229	0.000827761
-0.1084	0.00303	-0.000752186	0.00228	0.000828621
-0.1083	0.00303	-0.000761172	0.00227	0.00082548
-0.1082	0.00303	-0.000770147	0.00226	0.000826339
-0.1081	0.00303	-0.000779114	0.00225	0.000827198
-0.108	0.00303	-0.00078807	0.00224	0.000822056
-0.1079	0.00303	-0.000797018	0.00223	0.000824914
-0.1078	0.00303	-0.000805956	0.00222	0.000819771
-0.1077	0.00303	-0.000814884	0.00222	0.000820628
-0.1076	0.00303	-0.000823803	0.00221	0.000817484
-0.1075	0.00303	-0.000832712	0.0022	0.00081834
-0.1074	0.00303	-0.000841612	0.00219	0.000819196
-0.1073	0.00303	-0.000850503	0.00218	0.00081605
-0.1072	0.00303	-0.000859384	0.00217	0.000816905
-0.1071	0.00303	-0.000868255	0.00216	0.000811758
-0.107	0.00303	-0.000877116	0.00215	0.000812611
-0.1069	0.00303	-0.000885969	0.00214	0.000803463
-0.1068	0.00303	-0.000894811	0.00214	0.000804315
-0.1067	0.00303	-0.000903644	0.00213	0.000799166
-0.1066	0.00303	-0.000912468	0.00212	0.000802016
-0.1065	0.00303	-0.000921282	0.00211	0.000796865
-0.1064	0.00303	-0.000930086	0.0021	0.000797713
-0.1063	0.00303	-0.000938881	0.00209	0.000800561
-0.1062	0.00303	-0.000947666	0.00208	0.000795407
-0.1061	0.00303	-0.000956442	0.00207	0.000796252
-0.106	0.00303	-0.000965208	0.00206	0.000793096
-0.1059	0.00303	-0.000973965	0.00206	0.000793939
-0.1058	0.00303	-0.000982712	0.00205	0.000788781
-0.1057	0.00303	-0.00099145	0.00204	0.000793622
-0.1056	0.00303	-0.001	0.00203	0.000788461
-0.1055	0.00303	-0.00101	0.00202	0.000789299
-0.1054	0.00303	-0.00102	0.00201	0.000784135
-0.1053	0.00303	-0.00103	0.002	0.000786969
-0.1052	0.00303	-0.00103	0.002	0.000781803
-0.1051	0.00303	-0.00104	0.00199	0.000782634
-0.105	0.00303	-0.00105	0.00198	0.000773464
-0.1049	0.00303	-0.00106	0.00197	0.000774291
-0.1048	0.00303	-0.00107	0.00196	0.000769117
-0.1047	0.00303	-0.00108	0.00195	0.000771941
-0.1046	0.00304	-0.00109	0.00195	0.000766763
-0.1045	0.00304	-0.0011	0.00194	0.000761583
-0.1044	0.00304	-0.0011	0.00194	0.0007644
-0.1043	0.00304	-0.00111	0.00193	0.000759215
-0.1042	0.00304	-0.00112	0.00192	0.000760028
-0.1041	0.00304	-0.00113	0.00191	0.000756838
-0.104	0.00304	-0.00114	0.0019	0.000757645
-0.1039	0.00304	-0.00115	0.00189	0.00075245
-0.1038	0.00304	-0.00116	0.00188	0.000755252
-0.1037	0.00304	-0.00116	0.00188	0.00075005
-0.1036	0.00304	-0.00117	0.00187	0.000744846
-0.1035	0.00305	-0.00118	0.00187	0.000747639
-0.1034	0.00305	-0.00119	0.00186	0.000742429
-0.1033	0.00305	-0.0012	0.00185	0.000743215
-0.1032	0.00305	-0.00121	0.00184	0.000739997
-0.1031	0.00305	-0.00122	0.00183	0.000740777
-0.103	0.00305	-0.00122	0.00183	0.000731552
-0.1029	0.00305	-0.00123	0.00182	0.000726324
-0.1028	0.00305	-0.00124	0.00181	0.000727092
-0.1027	0.00306	-0.00125	0.00181	0.000725855
-0.1026	0.00306	-0.00126	0.0018	0.000720615
-0.1025	0.00306	-0.00127	0.00179	0.00072137
-0.1024	0.00306	-0.00127	0.00179	0.000718121
-0.1023	0.00306	-0.00128	0.00178	0.000718868
-0.1022	0.00306	-0.00129	0.00177	0.00071361
-0.1021	0.00306	-0.0013	0.00176	0.000710347
-0.102	0.00307	-0.00131	0.00176	0.000711079
-0.1019	0.00307	-0.00132	0.00175	0.000705807
-0.1018	0.00307	-0.00133	0.00174	0.000702529
-0.1017	0.00307	-0.00133	0.00174	0.000703246
-0.1016	0.00307	-0.00134	0.00173	0.000697958
-0.1015	0.00308	-0.00135	0.00173	0.000688664
-0.1014	0.00308	-0.00136	0.00172	0.000689364
-0.1013	0.00308	-0.00137	0.00171	0.000684059
-0.1012	0.00308	-0.00138	0.0017	0.000680748
-0.1011	0.00308	-0.00138	0.0017	0.000675431
-0.101	0.00309	-0.00139	0.0017	0.000676108
-0.1009	0.00309	-0.0014	0.00169	0.000672778
-0.1008	0.00309	-0.00141	0.00168	0.000667443
-0.1007	0.00309	-0.00142	0.00167	0.0006701
-0.1006	0.00309	-0.00143	0.00166	0.000664751
-0.1005	0.0031	-0.00143	0.00167	0.000659395
-0.1004	0.0031	-0.00144	0.00166	0.000656032
-0.1003	0.0031	-0.00145	0.00165	0.000656662
-0.1002	0.0031	-0.00146	0.00164	0.000645285
-0.1001	0.00311	-0.00147	0.00164	0.000643901
-0.1	0.00311	-0.00148	0.00163	0.000638509
-0.0999	0.00311	-0.00148	0.00163	0.000639109
-0.0998	0.00311	-0.00149	0.00162	0.000635702
-0.0997	0.00312	-0.0015	0.00162	0.000630287
-0.0996	0.00312	-0.00151	0.00161	0.000624864
-0.0995	0.00312	-0.00152	0.0016	0.000621433
-0.0994	0.00312	-0.00152	0.0016	0.000621994
-0.0993	0.00313	-0.00153	0.0016	0.000616546
-0.0992	0.00313	-0.00154	0.00159	0.00061309
-0.0991	0.00313	-0.00155	0.00158	0.000607626
-0.099	0.00314	-0.00156	0.00158	0.000604152
-0.0989	0.00314	-0.00157	0.00157	0.00059267
-0.0988	0.00314	-0.00157	0.00157	0.000593179
-0.0987	0.00314	-0.00158	0.00156	0.000589678
-0.0986	0.00315	-0.00159	0.00156	0.000584176
-0.0985	0.00315	-0.0016	0.00155	0.00057866
-0.0984	0.00315	-0.00161	0.00154	0.000575122
-0.0983	0.00316	-0.00162	0.00154	0.000569584
-0.0982	0.00316	-0.00162	0.00154	0.000564024
-0.0981	0.00316	-0.00163	0.00153	0.000566486
-0.098	0.00317	-0.00164	0.00153	0.000560904
-0.0979	0.00317	-0.00165	0.00152	0.000555322
-0.0978	0.00317	-0.00166	0.00151	0.00055174
-0.0977	0.00318	-0.00166	0.00152	0.000540136
-0.0976	0.00318	-0.00167	0.00151	0.000536532
-0.0975	0.00318	-0.00168	0.0015	0.000530906
-0.0974	0.00318	-0.00169	0.00149	0.00052528
-0.0973	0.00319	-0.0017	0.00149	0.000521632
-0.0972	0.00319	-0.00171	0.00148	0.000515984
-0.0971	0.00319	-0.00171	0.00148	0.000510314
-0.097	0.0032	-0.00172	0.00148	0.000514644
-0.0969	0.0032	-0.00173	0.00147	0.000508974
-0.0968	0.00321	-0.00174	0.00147	0.00050326
-0.0967	0.00321	-0.00175	0.00146	0.000493546
-0.0966	0.00321	-0.00175	0.00146	0.000487832
-0.0965	0.00322	-0.00176	0.00146	0.000482096
-0.0964	0.00322	-0.00177	0.00145	0.00047836
-0.0963	0.00322	-0.00178	0.00144	0.000472602
-0.0962	0.00323	-0.00179	0.00144	0.000468822
-0.0961	0.00323	-0.00179	0.00144	0.000463042
-0.096	0.00323	-0.0018	0.00143	0.000457262
-0.0959	0.00324	-0.00181	0.00143	0.00045346
-0.0958	0.00324	-0.00182	0.00142	0.000447636
-0.0957	0.00324	-0.00183	0.00141	0.000441812
-0.0956	0.00325	-0.00184	0.00141	0.000431966
-0.0955	0.00325	-0.00184	0.00141	0.000426098
-0.0954	0.00325	-0.00185	0.0014	0.00042023
-0.0953	0.00326	-0.00186	0.0014	0.000416362
-0.0952	0.00326	-0.00187	0.00139	0.00040445
-0.0951	0.00326	-0.00188	0.00138	0.000400538
-0.095	0.00327	-0.00188	0.00139	0.000394626
-0.0949	0.00327	-0.00189	0.00138	0.000388692
-0.0948	0.00327	-0.0019	0.00137	0.000384736
-0.0947	0.00328	-0.00191	0.00137	0.00037278
-0.0946	0.00328	-0.00192	0.00136	0.000366802
-0.0945	0.00329	-0.00192	0.00137	0.000362824
-0.0944	0.00329	-0.00193	0.00136	0.000356824
-0.0943	0.00329	-0.00194	0.00135	0.000350802
-0.0942	0.0033	-0.00195	0.00135	0.00034878
-0.0941	0.0033	-0.00196	0.00134	0.000342736
-0.094	0.0033	-0.00196	0.00134	0.00033667
-0.0939	0.00331	-0.00197	0.00134	0.000320604
-0.0938	0.00331	-0.00198	0.00133	0.000314516
-0.0937	0.00331	-0.00199	0.00132	0.000310428
-0.0936	0.00332	-0.002	0.00132	0.000304318
-0.0935	0.00332	-0.00201	0.00131	0.000298186
-0.0934	0.00332	-0.00201	0.00131	0.000294054
-0.0933	0.00333	-0.00202	0.00131	0.0002879
-0.0932	0.00333	-0.00203	0.0013	0.000275724
-0.0931	0.00333	-0.00204	0.00129	0.000271548
-0.093	0.00333	-0.00205	0.00128	0.00026535
-0.0929	0.00334	-0.00205	0.00129	0.00025313
-0.0928	0.00334	-0.00206	0.00128	0.00024891
-0.0927	0.00334	-0.00207	0.00127	0.000242668
-0.0926	0.00335	-0.00208	0.00127	0.000230426
-0.0925	0.00335	-0.00209	0.00126	0.000226162
-0.0924	0.00335	-0.00209	0.00126	0.000219876
-0.0923	0.00336	-0.0021	0.00126	0.000215568
-0.0922	0.00336	-0.00211	0.00125	0.00020926
-0.0921	0.00336	-0.00212	0.00124	0.000202952
-0.092	0.00336	-0.00213	0.00123	0.0001866
-0.0919	0.00337	-0.00213	0.00124	0.000180248
-0.0918	0.00337	-0.00214	0.00123	0.000173896
-0.0917	0.00337	-0.00215	0.00122	0.0001715
-0.0916	0.00337	-0.00216	0.00121	0.000165104
-0.0915	0.00338	-0.00217	0.00121	0.000152708
-0.0914	0.00338	-0.00217	0.00121	0.000148268
-0.0913	0.00338	-0.00218	0.0012	0.00013585
-0.0912	0.00338	-0.00219	0.00119	0.000129388
-0.0911	0.00339	-0.0022	0.00119	0.000118926
-0.091	0.00339	-0.00221	0.00118	0.000112442
-0.0909	0.00339	-0.00222	0.00117	0.000107958
-0.0908	0.00339	-0.00222	0.00117	0.00010143
-0.0907	0.00339	-0.00223	0.00116	8.8924e-05
-0.0906	0.0034	-0.00224	0.00116	8.4374e-05
-0.0905	0.0034	-0.00225	0.00115	7.78338e-05
-0.0904	0.0034	-0.00226	0.00114	6.5271e-05
-0.0903	0.0034	-0.00226	0.00114	5.4694e-05
-0.0902	0.0034	-0.00227	0.00113	4.81036e-05
-0.0901	0.0034	-0.00228	0.00112	4.14994e-05
-0.09	0.00341	-0.00229	0.00112	3.68818e-05
-0.0899	0.00341	-0.0023	0.00111	2.42506e-05
-0.0898	0.00341	-0.0023	0.00111	1.7606e-05
-0.0897	0.00341	-0.00231	0.0011	1.29482e-05
-0.0896	0.00341	-0.00232	0.00109	-5.723e-06
-0.0895	0.00341	-0.00233	0.00108	-1.04076e-05
-0.0894	0.00341	-0.00234	0.00107	-1.71052e-05
-0.0893	0.00341	-0.00234	0.00107	-2.38158e-05
-0.0892	0.00341	-0.00235	0.00106	-3.45394e-05
-0.0891	0.00342	-0.00236	0.00106	-4.12756e-05
-0.089	0.00342	-0.00237	0.00105	-5.4025e-05
-0.0889	0.00342	-0.00238	0.00104	-5.8787e-05
-0.0888	0.00342	-0.00238	0.00104	-7.15614e-05
-0.0887	0.00342	-0.00239	0.00103	-7.83486e-05
-0.0886	0.00342	-0.0024	0.00102	-8.441e-05
-0.0885	0.00342	-0.00241	0.00101	-9.39098e-05
-0.0884	0.00342	-0.00242	0.001	-0.000103439
-0.0883	0.00342	-0.00242	0.001	-0.000110999
-0.0882	0.00342	-0.00243	0.00099	-0.000120586
-0.0881	0.00342	-0.00244	0.00098	-0.000128203
-0.088	0.00342	-0.00245	0.00097	-0.000137847
-0.0879	0.00342	-0.00246	0.00096	-0.00014752
-0.0878	0.00342	-0.00246	0.00096	-0.000155221
-0.0877	0.00342	-0.00247	0.00095	-0.000164948
-0.0876	0.00342	-0.00248	0.00094	-0.000174703
-0.0875	0.00341	-0.00249	0.00092	-0.000182485
-0.0874	0.00341	-0.0025	0.00091	-0.000192292
-0.0873	0.00341	-0.0025	0.00091	-0.000202126
-0.0872	0.00341	-0.00251	0.0009	-0.000209985
-0.0871	0.00341	-0.00252	0.00089	-0.00021987
-0.087	0.00341	-0.00253	0.00088	-0.000227781
-0.0869	0.00341	-0.00254	0.00087	-0.000237716
-0.0868	0.00341	-0.00254	0.00087	-0.000247675
-0.0867	0.0034	-0.00255	0.00085	-0.000255659
-0.0866	0.0034	-0.00256	0.00084	-0.000265667
-0.0865	0.0034	-0.00257	0.00083	-0.0002757
-0.0864	0.0034	-0.00258	0.00082	-0.000283755
-0.0863	0.0034	-0.00258	0.00082	-0.000293833
-0.0862	0.00339	-0.00259	0.0008	-0.000303935
-0.0861	0.00339	-0.0026	0.00079	-0.000312058
-0.086	0.00339	-0.00261	0.00078	-0.000322205
-0.0859	0.00339	-0.00262	0.00077	-0.000332374
-0.0858	0.00339	-0.00262	0.00077	-0.000338563
-0.0857	0.00338	-0.00263	0.00075	-0.000348775
-0.0856	0.00338	-0.00264	0.00074	-0.000357008
-0.0855	0.00338	-0.00265	0.00073	-0.000367263
-0.0854	0.00337	-0.00265	0.00072	-0.000377537
-0.0853	0.00337	-0.00266	0.00071	-0.000385833
-0.0852	0.00337	-0.00267	0.0007	-0.000396148
-0.0851	0.00336	-0.00268	0.00068	-0.000406485
-0.085	0.00336	-0.00269	0.00067	-0.00041484
-0.0849	0.00336	-0.00269	0.00067	-0.000425216
-0.0848	0.00335	-0.0027	0.00065	-0.00043561
-0.0847	0.00335	-0.00271	0.00064	-0.000444024
-0.0846	0.00335	-0.00272	0.00063	-0.000454458
-0.0845	0.00334	-0.00273	0.00061	-0.000462909
-0.0844	0.00334	-0.00273	0.00061	-0.000473379
-0.0843	0.00333	-0.00274	0.00059	-0.000483867
-0.0842	0.00333	-0.00275	0.00058	-0.000492373
-0.0841	0.00332	-0.00276	0.00056	-0.000502897
-0.084	0.00332	-0.00276	0.00056	-0.00051344
-0.0839	0.00331	-0.00277	0.00054	-0.000521999
-0.0838	0.00331	-0.00278	0.00053	-0.000532576
-0.0837	0.0033	-0.00279	0.00051	-0.000543169
-0.0836	0.0033	-0.0028	0.0005	-0.00055178
-0.0835	0.00329	-0.0028	0.00049	-0.000562408
-0.0834	0.00329	-0.00281	0.00048	-0.000569051
-0.0833	0.00328	-0.00282	0.00046	-0.000579711
-0.0832	0.00328	-0.00283	0.00045	-0.000590388
-0.0831	0.00327	-0.00283	0.00044	-0.00059908
-0.083	0.00327	-0.00284	0.00043	-0.000609788
-0.0829	0.00326	-0.00285	0.00041	-0.000620513
-0.0828	0.00326	-0.00286	0.0004	-0.000629252
-0.0827	0.00325	-0.00286	0.00039	-0.000639986
-0.0826	0.00324	-0.00287	0.00037	-0.000650796
-0.0825	0.00324	-0.00288	0.00036	-0.000659544
-0.0824	0.00323	-0.00289	0.00034	-0.000670362
-0.0823	0.00322	-0.0029	0.00032	-0.000679183
-0.0822	0.00322	-0.0029	0.00032	-0.000690008
-0.0821	0.00321	-0.00291	0.0003	-0.000700855
-0.082	0.0032	-0.00292	0.00028	-0.000709733
-0.0819	0.0032	-0.00293	0.00027	-0.000720566
-0.0818	0.00319	-0.00293	0.00026	-0.000731469
-0.0817	0.00318	-0.00294	0.00024	-0.000740375
-0.0816	0.00318	-0.00295	0.00023	-0.000751283
-0.0815	0.00317	-0.00296	0.00021	-0.000762193
-0.0814	0.00316	-0.00296	0.0002	-0.000771172
-0.0813	0.00316	-0.00297	0.00019	-0.000782117
-0.0812	0.00315	-0.00298	0.00017	-0.000791087
-0.0811	0.00314	-0.00299	0.00015	-0.000802071
-0.081	0.00313	-0.00299	0.00014	-0.000813067
-0.0809	0.00312	-0.003	0.00012	-0.000822078
-0.0808	0.00312	-0.00301	0.00011	-0.000833101
-0.0807	0.00311	-0.00302	9e-05	-0.000844137
-0.0806	0.0031	-0.00302	8e-05	-0.000853185
-0.0805	0.00309	-0.00303	6e-05	-0.000864248
-0.0804	0.00308	-0.00304	4e-05	-0.000875322
-0.0803	0.00308	-0.00305	3e-05	-0.00088241
-0.0802	0.00307	-0.00305	2e-05	-0.000893509
-0.0801	0.00306	-0.00306	0	-0.000902622
-0.08	0.00305	-0.00307	-2e-05	-0.000913747
-0.0799	0.00304	-0.00308	-4e-05	-0.000924885
-0.0798	0.00303	-0.00308	-5e-05	-0.000934035
-0.0797	0.00303	-0.00309	-6e-05	-0.000945197
-0.0796	0.00302	-0.0031	-8e-05	-0.000956371
-0.0795	0.00301	-0.00311	-0.0001	-0.000965558
-0.0794	0.003	-0.00311	-0.00011	-0.000976756
-0.0793	0.00299	-0.00312	-0.00013	-0.000987967
-0.0792	0.00298	-0.00313	-0.00015	-0.00099719
-0.0791	0.00297	-0.00313	-0.00016	-0.00101
-0.079	0.00296	-0.00314	-0.00018	-0.00102
-0.0789	0.00295	-0.00315	-0.0002	-0.00103
-0.0788	0.00294	-0.00316	-0.00022	-0.00104
-0.0787	0.00293	-0.00316	-0.00023	-0.00105
-0.0786	0.00292	-0.00317	-0.00025	-0.00106
-0.0785	0.00292	-0.00318	-0.00026	-0.00107
-0.0784	0.00291	-0.00319	-0.00028	-0.00108
-0.0783	0.0029	-0.00319	-0.00029	-0.00109
-0.0782	0.00289	-0.0032	-0.00031	-0.0011
-0.0781	0.00288	-0.00321	-0.00033	-0.00111
-0.078	0.00287	-0.00321	-0.00034	-0.00112
-0.0779	0.00286	-0.00322	-0.00036	-0.00113
-0.0778	0.00285	-0.00323	-0.00038	-0.00115
-0.0777	0.00284	-0.00324	-0.0004	-0.00116
-0.0776	0.00283	-0.00324	-0.00041	-0.00116
-0.0775	0.00282	-0.00325	-0.00043	-0.00118
-0.0774	0.00281	-0.00326	-0.00045	-0.00119
-0.0773	0.0028	-0.00326	-0.00046	-0.0012
-0.0772	0.00279	-0.00327	-0.00048	-0.00121
-0.0771	0.00278	-0.00328	-0.0005	-0.00122
-0.077	0.00277	-0.00328	-0.00051	-0.00123
-0.0769	0.00276	-0.00329	-0.00053	-0.00124
-0.0768	0.00275	-0.0033	-0.00055	-0.00125
-0.0767	0.00273	-0.00331	-0.00058	-0.00126
-0.0766	0.00272	-0.00331	-0.00059	-0.00127
-0.0765	0.00271	-0.00332	-0.00061	-0.00128
-0.0764	0.0027	-0.00333	-0.00063	-0.00129
-0.0763	0.00269	-0.00333	-0.00064	-0.0013
-0.0762	0.00268	-0.00334	-0.00066	-0.00132
-0.0761	0.00267	-0.00335	-0.00068	-0.00133
-0.076	0.00266	-0.00335	-0.00069	-0.00134
-0.0759	0.00265	-0.00336	-0.00071	-0.00135
-0.0758	0.00264	-0.00337	-0.00073	-0.00136
-0.0757	0.00263	-0.00338	-0.00075	-0.00137
-0.0756	0.00262	-0.00338	-0.00076	-0.00138
-0.0755	0.00261	-0.00339	-0.00078	-0.00139
-0.0754	0.0026	-0.0034	-0.0008	-0.0014
-0.0753	0.00259	-0.0034	-0.00081	-0.00141
-0.0752	0.00258	-0.00341	-0.00083	-0.00142
-0.0751	0.00256	-0.00342	-0.00086	-0.00144
-0.075	0.00255	-0.00342	-0.00087	-0.00145
-0.0749	0.00254	-0.00343	-0.00089	-0.00145
-0.0748	0.00253	-0.00344	-0.00091	-0.00147
-0.0747	0.00252	-0.00344	-0.00092	-0.00147
-0.0746	0.00251	-0.00345	-0.00094	-0.00149
-0.0745	0.0025	-0.00346	-0.00096	-0.0015
-0.0744	0.00249	-0.00346	-0.00097	-0.00151
-0.0743	0.00248	-0.00347	-0.00099	-0.00152
-0.0742	0.00247	-0.00348	-0.00101	-0.00153
-0.0741	0.00246	-0.00348	-0.00102	-0.00154
-0.074	0.00245	-0.00349	-0.00104	-0.00155
-0.0739	0.00243	-0.0035	-0.00107	-0.00156
-0.0738	0.00242	-0.0035	-0.00108	-0.00158
-0.0737	0.00241	-0.00351	-0.0011	-0.00159
-0.0736	0.0024	-0.00352	-0.00112	-0.0016
-0.0735	0.00239	-0.00352	-0.00113	-0.00161
-0.0734	0.00238	-0.00353	-0.00115	-0.00162
-0.0733	0.00237	-0.00354	-0.00117	-0.00163
-0.0732	0.00236	-0.00354	-0.00118	-0.00165
-0.0731	0.00235	-0.00355	-0.0012	-0.00166
-0.073	0.00234	-0.00356	-0.00122	-0.00167
-0.0729	0.00233	-0.00356	-0.00123	-0.00167
-0.0728	0.00231	-0.00357	-0.00126	-0.00169
-0.0727	0.0023	-0.00358	-0.00128	-0.0017
-0.0726	0.00229	-0.00358	-0.00129	-0.00171
-0.0725	0.00228	-0.00359	-0.00131	-0.00173
-0.0724	0.00227	-0.0036	-0.00133	-0.00173
-0.0723	0.00226	-0.0036	-0.00134	-0.00174
-0.0722	0.00225	-0.00361	-0.00136	-0.00176
-0.0721	0.00224	-0.00362	-0.00138	-0.00176
-0.072	0.00223	-0.00362	-0.00139	-0.00177
-0.0719	0.00222	-0.00363	-0.00141	-0.00179
-0.0718	0.00221	-0.00364	-0.00143	-0.0018
-0.0717	0.00219	-0.00364	-0.00145	-0.00181
-0.0716	0.00218	-0.00365	-0.00147	-0.00182
-0.0715	0.00217	-0.00365	-0.00148	-0.00183
-0.0714	0.00216	-0.00366	-0.0015	-0.00185
-0.0713	0.00215	-0.00367	-0.00152	-0.00186
-0.0712	0.00214	-0.00367	-0.00153	-0.00187
-0.0711	0.00213	-0.00368	-0.00155	-0.00188
-0.071	0.00212	-0.00369	-0.00157	-0.00189
-0.0709	0.00211	-0.00369	-0.00158	-0.0019
-0.0708	0.0021	-0.0037	-0.0016	-0.00192
-0.0707	0.00209	-0.00371	-0.00162	-0.00192
-0.0706	0.00208	-0.00371	-0.00163	-0.00194
-0.0705	0.00206	-0.00372	-0.00166	-0.00195
-0.0704	0.00205	-0.00372	-0.00167	-0.00195
-0.0703	0.00204	-0.00373	-0.00169	-0.00197
-0.0702	0.00203	-0.00374	-0.00171	-0.00198
-0.0701	0.00202	-0.00374	-0.00172	-0.00199
-0.07	0.00201	-0.00375	-0.00174	-0.002
-0.0699	0.002	-0.00376	-0.00176	-0.00202
-0.0698	0.00199	-0.00376	-0.00177	-0.00202
-0.0697	0.00198	-0.00377	-0.00179	-0.00204
-0.0696	0.00197	-0.00378	-0.00181	-0.00205
-0.0695	0.00196	-0.00378	-0.00182	-0.00206
-0.0694	0.00195	-0.00379	-0.00184	-0.00207
-0.0693	0.00194	-0.00379	-0.00185	-0.00208
-0.0692	0.00193	-0.0038	-0.00187	-0.00209
-0.0691	0.00191	-0.00381	-0.0019	-0.0021
-0.069	0.0019	-0.00381	-0.00191	-0.00212
-0.0689	0.00189	-0.00382	-0.00193	-0.00213
-0.0688	0.00188	-0.00383	-0.00195	-0.00214
-0.0687	0.00187	-0.00383	-0.00196	-0.00215
-0.0686	0.00186	-0.00384	-0.00198	-0.00217
-0.0685	0.00185	-0.00384	-0.00199	-0.00217
-0.0684	0.00184	-0.00385	-0.00201	-0.00218
-0.0683	0.00183	-0.00386	-0.00203	-0.0022
-0.0682	0.00182	-0.00386	-0.00204	-0.00221
-0.0681	0.00181	-0.00387	-0.00206	-0.00222
-0.068	0.0018	-0.00388	-0.00208	-0.00223
-0.0679	0.00179	-0.00388	-0.00209	-0.00224
-0.0678	0.00178	-0.00389	-0.00211	-0.00226
-0.0677	0.00177	-0.0039	-0.00213	-0.00227
-0.0676	0.00175	-0.0039	-0.00215	-0.00228
-0.0675	0.00174	-0.00391	-0.00217	-0.00229
-0.0674	0.00173	-0.00391	-0.00218	-0.0023
-0.0673	0.00172	-0.00392	-0.0022	-0.00231
-0.0672	0.00171	-0.00393	-0.00222	-0.00233
-0.0671	0.0017	-0.00393	-0.00223	-0.00234
-0.067	0.00169	-0.00394	-0.00225	-0.00235
-0.0669	0.00168	-0.00395	-0.00227	-0.00236
-0.0668	0.00167	-0.00395	-0.00228	-0.00237
-0.0667	0.00166	-0.00396	-0.0023	-0.00238
-0.0666	0.00165	-0.00396	-0.00231	-0.0024
-0.0665	0.00164	-0.00397	-0.00233	-0.0024
-0.0664	0.00163	-0.00398	-0.00235	-0.00242
-0.0663	0.00161	-0.00398	-0.00237	-0.00243
-0.0662	0.0016	-0.00399	-0.00239	-0.00244
-0.0661	0.00159	-0.004	-0.00241	-0.00245
-0.066	0.00158	-0.004	-0.00242	-0.00247
-0.0659	0.00157	-0.00401	-0.00244	-0.00247
-0.0658	0.00156	-0.00401	-0.00245	-0.00249
-0.0657	0.00155	-0.00402	-0.00247	-0.0025
-0.0656	0.00154	-0.00403	-0.00249	-0.00251
-0.0655	0.00153	-0.00403	-0.0025	-0.00252
-0.0654	0.00152	-0.00404	-0.00252	-0.00254
-0.0653	0.0015	-0.00405	-0.00255	-0.00255
-0.0652	0.00149	-0.00405	-0.00256	-0.00255
-0.0651	0.00148	-0.00406	-0.00258	-0.00257
-0.065	0.00147	-0.00406	-0.00259	-0.00258
-0.0649	0.00146	-0.00407	-0.00261	-0.00259
-0.0648	0.00145	-0.00408	-0.00263	-0.00261
-0.0647	0.00144	-0.00408	-0.00264	-0.00262
-0.0646	0.00142	-0.00409	-0.00267	-0.00263
-0.0645	0.00141	-0.0041	-0.00269	-0.00264
-0.0644	0.0014	-0.0041	-0.0027	-0.00265
-0.0643	0.00139	-0.00411	-0.00272	-0.00267
-0.0642	0.00138	-0.00411	-0.00273	-0.00268
-0.0641	0.00137	-0.00412	-0.00275	-0.00269
-0.064	0.00135	-0.00413	-0.00278	-0.0027
-0.0639	0.00134	-0.00413	-0.00279	-0.00271
-0.0638	0.00133	-0.00414	-0.00281	-0.00272
-0.0637	0.00132	-0.00415	-0.00283	-0.00274
-0.0636	0.00131	-0.00415	-0.00284	-0.00275
-0.0635	0.00129	-0.00416	-0.00287	-0.00276
-0.0634	0.00128	-0.00417	-0.00289	-0.00277
-0.0633	0.00127	-0.00417	-0.0029	-0.00278
-0.0632	0.00126	-0.00418	-0.00292	-0.00279
-0.0631	0.00125	-0.00418	-0.00293	-0.0028
-0.063	0.00123	-0.00419	-0.00296	-0.00282
-0.0629	0.00122	-0.0042	-0.00298	-0.00283
-0.0628	0.00121	-0.0042	-0.00299	-0.00284
-0.0627	0.00119	-0.00421	-0.00302	-0.00285
-0.0626	0.00118	-0.00422	-0.00304	-0.00286
-0.0625	0.00117	-0.00422	-0.00305	-0.00288
-0.0624	0.00116	-0.00423	-0.00307	-0.00289
-0.0623	0.00114	-0.00424	-0.0031	-0.0029
-0.0622	0.00113	-0.00424	-0.00311	-0.00291
-0.0621	0.00112	-0.00425	-0.00313	-0.00292
-0.062	0.0011	-0.00425	-0.00315	-0.00293
-0.0619	0.00109	-0.00426	-0.00317	-0.00295
-0.0618	0.00108	-0.00427	-0.00319	-0.00296
-0.0617	0.00106	-0.00427	-0.00321	-0.00297
-0.0616	0.00105	-0.00428	-0.00323	-0.00298
-0.0615	0.00104	-0.00429	-0.00325	-0.00299
-0.0614	0.00102	-0.00429	-0.00327	-0.00301
-0.0613	0.00101	-0.0043	-0.00329	-0.00302
-0.0612	0.000994296	-0.00431	-0.00332	-0.00303
-0.0611	0.00098016	-0.00431	-0.00333	-0.00304
-0.061	0.000965918	-0.00432	-0.00335	-0.00306
-0.0609	0.000951571	-0.00433	-0.00338	-0.00306
-0.0608	0.000937116	-0.00433	-0.00339	-0.00308
-0.0607	0.000922552	-0.00434	-0.00342	-0.00309
-0.0606	0.000907877	-0.00435	-0.00344	-0.0031
-0.0605	0.000893089	-0.00435	-0.00346	-0.00311
-0.0604	0.000878188	-0.00436	-0.00348	-0.00312
-0.0603	0.000863172	-0.00437	-0.00351	-0.00314
-0.0602	0.000848039	-0.00437	-0.00352	-0.00315
-0.0601	0.000832787	-0.00438	-0.00355	-0.00316
-0.06	0.000817416	-0.00439	-0.00357	-0.00317
-0.0599	0.000801924	-0.00439	-0.00359	-0.00318
-0.0598	0.000786309	-0.0044	-0.00361	-0.00319
-0.0597	0.00077057	-0.00441	-0.00364	-0.00321
-0.0596	0.000754705	-0.00441	-0.00366	-0.00322
-0.0595	0.000738714	-0.00442	-0.00368	-0.00324
-0.0594	0.000722594	-0.00443	-0.00371	-0.00325
-0.0593	0.000706345	-0.00443	-0.00372	-0.00326
-0.0592	0.000689964	-0.00444	-0.00375	-0.00327
-0.0591	0.000673452	-0.00445	-0.00378	-0.00328
-0.059	0.000656805	-0.00445	-0.00379	-0.00329
-0.0589	0.000640024	-0.00446	-0.00382	-0.00331
-0.0588	0.000623106	-0.00447	-0.00385	-0.00332
-0.0587	0.000606051	-0.00447	-0.00386	-0.00333
-0.0586	0.000588857	-0.00448	-0.00389	-0.00334
-0.0585	0.000571523	-0.00449	-0.00392	-0.00336
-0.0584	0.000554048	-0.00449	-0.00394	-0.00337
-0.0583	0.000536431	-0.0045	-0.00396	-0.00338
-0.0582	0.000518669	-0.00451	-0.00399	-0.00339
-0.0581	0.000500763	-0.00451	-0.00401	-0.0034
-0.058	0.000482711	-0.00452	-0.00404	-0.00342
-0.0579	0.000464512	-0.00453	-0.00407	-0.00342
-0.0578	0.000446165	-0.00453	-0.00408	-0.00344
-0.0577	0.000427669	-0.00454	-0.00411	-0.00345
-0.0576	0.000409022	-0.00455	-0.00414	-0.00346
-0.0575	0.000390224	-0.00455	-0.00416	-0.00347
-0.0574	0.000371274	-0.00456	-0.00419	-0.00348
-0.0573	0.00035217	-0.00457	-0.00422	-0.0035
-0.0572	0.000332912	-0.00458	-0.00425	-0.00352
-0.0571	0.000313498	-0.00458	-0.00427	-0.00352
-0.057	0.000293929	-0.00459	-0.0043	-0.00353
-0.0569	0.000274202	-0.0046	-0.00433	-0.00355
-0.0568	0.000254317	-0.0046	-0.00435	-0.00356
-0.0567	0.000234273	-0.00461	-0.00438	-0.00357
-0.0566	0.000214069	-0.00462	-0.00441	-0.00359
-0.0565	0.000193705	-0.00462	-0.00443	-0.0036
-0.0564	0.000173179	-0.00463	-0.00446	-0.00361
-0.0563	0.000152491	-0.00464	-0.00449	-0.00362
-0.0562	0.00013164	-0.00465	-0.00452	-0.00364
-0.0561	0.000110625	-0.00465	-0.00454	-0.00365
-0.056	8.94455e-05	-0.00466	-0.00457	-0.00366
-0.0559	6.81009e-05	-0.00467	-0.0046	-0.00367
-0.0558	4.65905e-05	-0.00467	-0.00462	-0.00368
-0.0557	2.49136e-05	-0.00468	-0.00466	-0.00369
-0.0556	3.06949e-06	-0.00469	-0.00469	-0.00371
-0.0555	-1.89424e-05	-0.0047	-0.00472	-0.00373
-0.0554	-4.11226e-05	-0.0047	-0.00474	-0.00373
-0.0553	-6.34718e-05	-0.00471	-0.00477	-0.00375
-0.0552	-8.59905e-05	-0.00472	-0.00481	-0.00376
-0.0551	-0.000108679	-0.00473	-0.00484	-0.00378
-0.055	-0.000131538	-0.00473	-0.00486	-0.00378
-0.0549	-0.000154569	-0.00474	-0.00489	-0.0038
-0.0548	-0.00017777	-0.00475	-0.00493	-0.00381
-0.0547	-0.000201144	-0.00475	-0.00495	-0.00382
-0.0546	-0.00022469	-0.00476	-0.00498	-0.00383
-0.0545	-0.000248409	-0.00477	-0.00502	-0.00384
-0.0544	-0.0002723	-0.00478	-0.00505	-0.00386
-0.0543	-0.000296365	-0.00478	-0.00508	-0.00387
-0.0542	-0.000320604	-0.00479	-0.00511	-0.00389
-0.0541	-0.000345017	-0.0048	-0.00515	-0.0039
-0.054	-0.000369605	-0.00481	-0.00518	-0.00391
-0.0539	-0.000394367	-0.00481	-0.0052	-0.00392
-0.0538	-0.000419304	-0.00482	-0.00524	-0.00394
-0.0537	-0.000444416	-0.00483	-0.00527	-0.00395
-0.0536	-0.000469703	-0.00484	-0.00531	-0.00396
-0.0535	-0.000495166	-0.00484	-0.00534	-0.00398
-0.0534	-0.000520804	-0.00485	-0.00537	-0.00398
-0.0533	-0.000546619	-0.00486	-0.00541	-0.004
-0.0532	-0.000572609	-0.00487	-0.00544	-0.00402
-0.0531	-0.000598775	-0.00487	-0.00547	-0.00403
-0.053	-0.000625117	-0.00488	-0.00551	-0.00404
-0.0529	-0.000651636	-0.00489	-0.00554	-0.00406
-0.0528	-0.000678331	-0.0049	-0.00558	-0.00407
-0.0527	-0.000705202	-0.0049	-0.00561	-0.00408
-0.0526	-0.000732249	-0.00491	-0.00564	-0.00409
-0.0525	-0.000759472	-0.00492	-0.00568	-0.0041
-0.0524	-0.000786872	-0.00493	-0.00572	-0.00412
-0.0523	-0.000814448	-0.00494	-0.00575	-0.00414
-0.0522	-0.0008422	-0.00494	-0.00578	-0.00415
-0.0521	-0.000870128	-0.00495	-0.00582	-0.00416
-0.052	-0.000898231	-0.00496	-0.00586	-0.00417
-0.0519	-0.000926511	-0.00497	-0.0059	-0.00418
-0.0518	-0.000954966	-0.00497	-0.00592	-0.0042
-0.0517	-0.000983597	-0.00498	-0.00596	-0.00421
-0.0516	-0.00101	-0.00499	-0.006	-0.00423
-0.0515	-0.00104	-0.005	-0.00604	-0.00424
-0.0514	-0.00107	-0.00501	-0.00608	-0.00425
-0.0513	-0.0011	-0.00501	-0.00611	-0.00426
-0.0512	-0.00113	-0.00502	-0.00615	-0.00428
-0.0511	-0.00116	-0.00503	-0.00619	-0.00429
-0.051	-0.00119	-0.00504	-0.00623	-0.00431
-0.0509	-0.00122	-0.00504	-0.00626	-0.00432
-0.0508	-0.00125	-0.00505	-0.0063	-0.00433
-0.0507	-0.00128	-0.00506	-0.00634	-0.00435
-0.0506	-0.00131	-0.00507	-0.00638	-0.00436
-0.0505	-0.00134	-0.00508	-0.00642	-0.00438
-0.0504	-0.00137	-0.00508	-0.00645	-0.00439
-0.0503	-0.0014	-0.00509	-0.00649	-0.0044
-0.0502	-0.00143	-0.0051	-0.00653	-0.00441
-0.0501	-0.00147	-0.00511	-0.00658	-0.00443
-0.05	-0.0015	-0.00512	-0.00662	-0.00444
-0.0499	-0.00153	-0.00512	-0.00665	-0.00446
-0.0498	-0.00156	-0.00513	-0.00669	-0.00447
-0.0497	-0.00159	-0.00514	-0.00673	-0.00449
-0.0496	-0.00162	-0.00515	-0.00677	-0.0045
-0.0495	-0.00166	-0.00516	-0.00682	-0.00451
-0.0494	-0.00169	-0.00517	-0.00686	-0.00453
-0.0493	-0.00172	-0.00517	-0.00689	-0.00454
-0.0492	-0.00175	-0.00518	-0.00693	-0.00456
-0.0491	-0.00179	-0.00519	-0.00698	-0.00457
-0.049	-0.00182	-0.0052	-0.00702	-0.00459
-0.0489	-0.00185	-0.00521	-0.00706	-0.0046
-0.0488	-0.00189	-0.00521	-0.0071	-0.00461
-0.0487	-0.00192	-0.00522	-0.00714	-0.00463
-0.0486	-0.00195	-0.00523	-0.00718	-0.00465
-0.0485	-0.00199	-0.00524	-0.00723	-0.00466
-0.0484	-0.00202	-0.00525	-0.00727	-0.00467
-0.0483	-0.00206	-0.00526	-0.00732	-0.00468
-0.0482	-0.00209	-0.00526	-0.00735	-0.0047
-0.0481	-0.00213	-0.00527	-0.0074	-0.00472
-0.048	-0.00216	-0.00528	-0.00744	-0.00473
-0.0479	-0.0022	-0.00529	-0.00749	-0.00475
-0.0478	-0.00223	-0.0053	-0.00753	-0.00476
-0.0477	-0.00227	-0.00531	-0.00758	-0.00477
-0.0476	-0.0023	-0.00531	-0.00761	-0.00479
-0.0475	-0.00234	-0.00532	-0.00766	-0.0048
-0.0474	-0.00237	-0.00533	-0.0077	-0.00482
-0.0473	-0.00241	-0.00534	-0.00775	-0.00483
-0.0472	-0.00244	-0.00535	-0.00779	-0.00484
-0.0471	-0.00248	-0.00536	-0.00784	-0.00486
-0.047	-0.00252	-0.00536	-0.00788	-0.00488
-0.0469	-0.00255	-0.00537	-0.00792	-0.00489
-0.0468	-0.00259	-0.00538	-0.00797	-0.0049
-0.0467	-0.00263	-0.00539	-0.00802	-0.00492
-0.0466	-0.00266	-0.0054	-0.00806	-0.00494
-0.0465	-0.0027	-0.00541	-0.00811	-0.00495
-0.0464	-0.00274	-0.00542	-0.00816	-0.00496
-0.0463	-0.00277	-0.00542	-0.00819	-0.00498
-0.0462	-0.00281	-0.00543	-0.00824	-0.005
-0.0461	-0.00285	-0.00544	-0.00829	-0.00501
-0.046	-0.00289	-0.00545	-0.00834	-0.00503
-0.0459	-0.00293	-0.00546	-0.00839	-0.00504
-0.0458	-0.00296	-0.00547	-0.00843	-0.00506
-0.0457	-0.003	-0.00548	-0.00848	-0.00508
-0.0456	-0.00304	-0.00548	-0.00852	-0.00509
-0.0455	-0.00308	-0.00549	-0.00857	-0.00511
-0.0454	-0.00312	-0.0055	-0.00862	-0.00512
-0.0453	-0.00316	-0.00551	-0.00867	-0.00513
-0.0452	-0.00319	-0.00552	-0.00871	-0.00515
-0.0451	-0.00323	-0.00553	-0.00876	-0.00517
-0.045	-0.00327	-0.00554	-0.00881	-0.00518
-0.0449	-0.00331	-0.00555	-0.00886	-0.0052
-0.0448	-0.00335	-0.00555	-0.0089	-0.00521
-0.0447	-0.00339	-0.00556	-0.00895	-0.00524
-0.0446	-0.00343	-0.00557	-0.009	-0.00525
-0.0445	-0.00347	-0.00558	-0.00905	-0.00526
-0.0444	-0.00351	-0.00559	-0.0091	-0.00528
-0.0443	-0.00355	-0.0056	-0.00915	-0.00529
-0.0442	-0.00359	-0.00561	-0.0092	-0.00531
-0.0441	-0.00363	-0.00562	-0.00925	-0.00533
-0.044	-0.00367	-0.00562	-0.00929	-0.00534
-0.0439	-0.00371	-0.00563	-0.00934	-0.00536
-0.0438	-0.00375	-0.00564	-0.00939	-0.00538
-0.0437	-0.00379	-0.00565	-0.00944	-0.00539
-0.0436	-0.00383	-0.00566	-0.00949	-0.00541
-0.0435	-0.00388	-0.00567	-0.00955	-0.00542
-0.0434	-0.00392	-0.00568	-0.0096	-0.00544
-0.0433	-0.00396	-0.00569	-0.00965	-0.00546
-0.0432	-0.004	-0.00569	-0.00969	-0.00548
-0.0431	-0.00404	-0.0057	-0.00974	-0.00549
-0.043	-0.00408	-0.00571	-0.00979	-0.00551
-0.0429	-0.00412	-0.00572	-0.00984	-0.00553
-0.0428	-0.00417	-0.00573	-0.0099	-0.00554
-0.0427	-0.00421	-0.00574	-0.00995	-0.00555
-0.0426	-0.00425	-0.00575	-0.01	-0.00558
-0.0425	-0.00429	-0.00576	-0.01005	-0.00559
-0.0424	-0.00433	-0.00577	-0.0101	-0.00561
-0.0423	-0.00438	-0.00577	-0.01015	-0.00562
-0.0422	-0.00442	-0.00578	-0.0102	-0.00564
-0.0421	-0.00446	-0.00579	-0.01025	-0.00565
-0.042	-0.00451	-0.0058	-0.01031	-0.00567
-0.0419	-0.00455	-0.00581	-0.01036	-0.00569
-0.0418	-0.00459	-0.00582	-0.01041	-0.00571
-0.0417	-0.00463	-0.00583	-0.01046	-0.00572
-0.0416	-0.00468	-0.00584	-0.01052	-0.00574
-0.0415	-0.00472	-0.00585	-0.01057	-0.00577
-0.0414	-0.00476	-0.00586	-0.01062	-0.00578
-0.0413	-0.00481	-0.00586	-0.01067	-0.00579
-0.0412	-0.00485	-0.00587	-0.01072	-0.00581
-0.0411	-0.00489	-0.00588	-0.01077	-0.00582
-0.041	-0.00494	-0.00589	-0.01083	-0.00585
-0.0409	-0.00498	-0.0059	-0.01088	-0.00587
-0.0408	-0.00502	-0.00591	-0.01093	-0.00588
-0.0407	-0.00507	-0.00592	-0.01099	-0.0059
-0.0406	-0.00511	-0.00593	-0.01104	-0.00592
-0.0405	-0.00516	-0.00594	-0.0111	-0.00594
-0.0404	-0.0052	-0.00595	-0.01115	-0.00595
-0.0403	-0.00525	-0.00595	-0.0112	-0.00597
-0.0402	-0.00529	-0.00596	-0.01125	-0.00598
-0.0401	-0.00533	-0.00597	-0.0113	-0.006
-0.04	-0.00538	-0.00598	-0.01136	-0.00602
-0.0399	-0.00542	-0.00599	-0.01141	-0.00604
-0.0398	-0.00547	-0.006	-0.01147	-0.00606
-0.0397	-0.00551	-0.00601	-0.01152	-0.00607
-0.0396	-0.00556	-0.00602	-0.01158	-0.00609
-0.0395	-0.0056	-0.00603	-0.01163	-0.00611
-0.0394	-0.00565	-0.00604	-0.01169	-0.00613
-0.0393	-0.00569	-0.00605	-0.01174	-0.00614
-0.0392	-0.00574	-0.00605	-0.01179	-0.00617
-0.0391	-0.00578	-0.00606	-0.01184	-0.00619
-0.039	-0.00583	-0.00607	-0.0119	-0.0062
-0.0389	-0.00587	-0.00608	-0.01195	-0.00622
-0.0388	-0.00592	-0.00609	-0.01201	-0.00623
-0.0387	-0.00596	-0.0061	-0.01206	-0.00625
-0.0386	-0.00601	-0.00611	-0.01212	-0.00628
-0.0385	-0.00605	-0.00612	-0.01217	-0.00629
-0.0384	-0.0061	-0.00613	-0.01223	-0.00631
-0.0383	-0.00614	-0.00614	-0.01228	-0.00633
-0.0382	-0.00619	-0.00614	-0.01233	-0.00635
-0.0381	-0.00623	-0.00615	-0.01238	-0.00637
-0.038	-0.00628	-0.00616	-0.01244	-0.00638
-0.0379	-0.00633	-0.00617	-0.0125	-0.0064
-0.0378	-0.00637	-0.00618	-0.01255	-0.00642
-0.0377	-0.00642	-0.00619	-0.01261	-0.00644
-0.0376	-0.00646	-0.0062	-0.01266	-0.00646
-0.0375	-0.00651	-0.00621	-0.01272	-0.00647
-0.0374	-0.00655	-0.00622	-0.01277	-0.00649
-0.0373	-0.0066	-0.00623	-0.01283	-0.00652
-0.0372	-0.00665	-0.00624	-0.01289	-0.00653
-0.0371	-0.00669	-0.00624	-0.01293	-0.00655
-0.037	-0.00674	-0.00625	-0.01299	-0.00657
-0.0369	-0.00678	-0.00626	-0.01304	-0.00659
-0.0368	-0.00683	-0.00627	-0.0131	-0.00661
-0.0367	-0.00687	-0.00628	-0.01315	-0.00663
-0.0366	-0.00692	-0.00629	-0.01321	-0.00664
-0.0365	-0.00697	-0.0063	-0.01327	-0.00666
-0.0364	-0.00701	-0.00631	-0.01332	-0.00668
-0.0363	-0.00706	-0.00632	-0.01338	-0.0067
-0.0362	-0.0071	-0.00633	-0.01343	-0.00672
-0.0361	-0.00715	-0.00633	-0.01348	-0.00674
-0.036	-0.0072	-0.00634	-0.01354	-0.00676
-0.0359	-0.00724	-0.00635	-0.01359	-0.00678
-0.0358	-0.00729	-0.00636	-0.01365	-0.00679
-0.0357	-0.00733	-0.00637	-0.0137	-0.00681
-0.0356	-0.00738	-0.00638	-0.01376	-0.00683
-0.0355	-0.00742	-0.00639	-0.01381	-0.00686
-0.0354	-0.00747	-0.0064	-0.01387	-0.00687
-0.0353	-0.00752	-0.00641	-0.01393	-0.00689
-0.0352	-0.00756	-0.00642	-0.01398	-0.00691
-0.0351	-0.00761	-0.00642	-0.01403	-0.00693
-0.035	-0.00765	-0.00643	-0.01408	-0.00695
-0.0349	-0.0077	-0.00644	-0.01414	-0.00697
-0.0348	-0.00774	-0.00645	-0.01419	-0.00698
-0.0347	-0.00779	-0.00646	-0.01425	-0.00701
-0.0346	-0.00784	-0.00647	-0.01431	-0.00703
-0.0345	-0.00788	-0.00648	-0.01436	-0.00705
-0.0344	-0.00793	-0.00649	-0.01442	-0.00706
-0.0343	-0.00797	-0.0065	-0.01447	-0.00708
-0.0342	-0.00802	-0.00651	-0.01453	-0.00711
-0.0341	-0.00806	-0.00651	-0.01457	-0.00713
-0.034	-0.00811	-0.00652	-0.01463	-0.00714
-0.0339	-0.00815	-0.00653	-0.01468	-0.00716
-0.0338	-0.0082	-0.00654	-0.01474	-0.00719
-0.0337	-0.00824	-0.00655	-0.01479	-0.00721
-0.0336	-0.00829	-0.00656	-0.01485	-0.00722
-0.0335	-0.00833	-0.00657	-0.0149	-0.00724
-0.0334	-0.00838	-0.00658	-0.01496	-0.00725
-0.0333	-0.00842	-0.00659	-0.01501	-0.00728
-0.0332	-0.00847	-0.00659	-0.01506	-0.0073
-0.0331	-0.00851	-0.0066	-0.01511	-0.00732
-0.033	-0.00856	-0.00661	-0.01517	-0.00733
-0.0329	-0.0086	-0.00662	-0.01522	-0.00736
-0.0328	-0.00865	-0.00663	-0.01528	-0.00738
-0.0327	-0.00869	-0.00664	-0.01533	-0.0074
-0.0326	-0.00873	-0.00665	-0.01538	-0.00742
-0.0325	-0.00878	-0.00666	-0.01544	-0.00743
-0.0324	-0.00882	-0.00667	-0.01549	-0.00746
-0.0323	-0.00887	-0.00667	-0.01554	-0.00748
-0.0322	-0.00891	-0.00668	-0.01559	-0.0075
-0.0321	-0.00895	-0.00669	-0.01564	-0.00751
-0.032	-0.009	-0.0067	-0.0157	-0.00754
-0.0319	-0.00904	-0.00671	-0.01575	-0.00756
-0.0318	-0.00908	-0.00672	-0.0158	-0.00758
-0.0317	-0.00913	-0.00673	-0.01586	-0.0076
-0.0316	-0.00917	-0.00674	-0.01591	-0.00762
-0.0315	-0.00921	-0.00674	-0.01595	-0.00764
-0.0314	-0.00926	-0.00675	-0.01601	-0.00766
-0.0313	-0.0093	-0.00676	-0.01606	-0.00768
-0.0312	-0.00934	-0.00677	-0.01611	-0.0077
-0.0311	-0.00939	-0.00678	-0.01617	-0.00772
-0.031	-0.00943	-0.00679	-0.01622	-0.00774
-0.0309	-0.00947	-0.0068	-0.01627	-0.00776
-0.0308	-0.00951	-0.00681	-0.01632	-0.00778
-0.0307	-0.00955	-0.00681	-0.01636	-0.0078
-0.0306	-0.0096	-0.00682	-0.01642	-0.00782
-0.0305	-0.00964	-0.00683	-0.01647	-0.00784
-0.0304	-0.00968	-0.00684	-0.01652	-0.00786
-0.0303	-0.00972	-0.00685	-0.01657	-0.00788
-0.0302	-0.00976	-0.00686	-0.01662	-0.0079
-0.0301	-0.0098	-0.00687	-0.01667	-0.00792
-0.03	-0.00985	-0.00687	-0.01672	-0.00794
-0.0299	-0.00989	-0.00688	-0.01677	-0.00796
-0.0298	-0.00993	-0.00689	-0.01682	-0.00798
-0.0297	-0.00997	-0.0069	-0.01687	-0.008
-0.0296	-0.01001	-0.00691	-0.01692	-0.00803
-0.0295	-0.01005	-0.00692	-0.01697	-0.00804
-0.0294	-0.01009	-0.00693	-0.01702	-0.00806
-0.0293	-0.01013	-0.00693	-0.01706	-0.00808
-0.0292	-0.01017	-0.00694	-0.01711	-0.00811
-0.0291	-0.01021	-0.00695	-0.01716	-0.00813
-0.029	-0.01025	-0.00696	-0.01721	-0.00815
-0.0289	-0.01029	-0.00697	-0.01726	-0.00817
-0.0288	-0.01032	-0.00698	-0.0173	-0.00819
-0.0287	-0.01036	-0.00699	-0.01735	-0.00821
-0.0286	-0.0104	-0.00699	-0.01739	-0.00823
-0.0285	-0.01044	-0.007	-0.01744	-0.00825
-0.0284	-0.01048	-0.00701	-0.01749	-0.00827
-0.0283	-0.01052	-0.00702	-0.01754	-0.0083
-0.0282	-0.01055	-0.00703	-0.01758	-0.00831
-0.0281	-0.01059	-0.00704	-0.01763	-0.00833
-0.028	-0.01063	-0.00705	-0.01768	-0.00836
-0.0279	-0.01067	-0.00705	-0.01772	-0.00837
-0.0278	-0.0107	-0.00706	-0.01776	-0.0084
-0.0277	-0.01074	-0.00707	-0.01781	-0.00842
-0.0276	-0.01078	-0.00708	-0.01786	-0.00843
-0.0275	-0.01081	-0.00709	-0.0179	-0.00846
-0.0274	-0.01085	-0.0071	-0.01795	-0.00848
-0.0273	-0.01089	-0.00711	-0.018	-0.0085
-0.0272	-0.01092	-0.00711	-0.01803	-0.00852
-0.0271	-0.01096	-0.00712	-0.01808	-0.00854
-0.027	-0.01099	-0.00713	-0.01812	-0.00857
-0.0269	-0.01103	-0.00714	-0.01817	-0.00859
-0.0268	-0.01106	-0.00715	-0.01821	-0.0086
-0.0267	-0.0111	-0.00716	-0.01826	-0.00862
-0.0266	-0.01113	-0.00716	-0.01829	-0.00865
-0.0265	-0.01117	-0.00717	-0.01834	-0.00867
-0.0264	-0.0112	-0.00718	-0.01838	-0.00869
-0.0263	-0.01124	-0.00719	-0.01843	-0.00871
-0.0262	-0.01127	-0.0072	-0.01847	-0.00874
-0.0261	-0.0113	-0.00721	-0.01851	-0.00876
-0.026	-0.01134	-0.00721	-0.01855	-0.00877
-0.0259	-0.01137	-0.00722	-0.01859	-0.00879
-0.0258	-0.0114	-0.00723	-0.01863	-0.00882
-0.0257	-0.01144	-0.00724	-0.01868	-0.00884
-0.0256	-0.01147	-0.00725	-0.01872	-0.00886
-0.0255	-0.0115	-0.00726	-0.01876	-0.00888
-0.0254	-0.01153	-0.00726	-0.01879	-0.0089
-0.0253	-0.01156	-0.00727	-0.01883	-0.00893
-0.0252	-0.0116	-0.00728	-0.01888	-0.00895
-0.0251	-0.01163	-0.00729	-0.01892	-0.00896
-0.025	-0.01166	-0.0073	-0.01896	-0.00899
-0.0249	-0.01169	-0.00731	-0.019	-0.00901
-0.0248	-0.01172	-0.00731	-0.01903	-0.00903
-0.0247	-0.01175	-0.00732	-0.01907	-0.00905
-0.0246	-0.01178	-0.00733	-0.01911	-0.00907
-0.0245	-0.01181	-0.00734	-0.01915	-0.00909
-0.0244	-0.01184	-0.00735	-0.01919	-0.00912
-0.0243	-0.01187	-0.00736	-0.01923	-0.00914
-0.0242	-0.0119	-0.00736	-0.01926	-0.00916
-0.0241	-0.01193	-0.00737	-0.0193	-0.00918
-0.024	-0.01196	-0.00738	-0.01934	-0.00921
-0.0239	-0.01198	-0.00739	-0.01937	-0.00923
-0.0238	-0.01201	-0.0074	-0.01941	-0.00925
-0.0237	-0.01204	-0.00741	-0.01945	-0.00926
-0.0236	-0.01207	-0.00741	-0.01948	-0.00929
-0.0235	-0.0121	-0.00742	-0.01952	-0.00931
-0.0234	-0.01212	-0.00743	-0.01955	-0.00933
-0.0233	-0.01215	-0.00744	-0.01959	-0.00936
-0.0232	-0.01218	-0.00745	-0.01963	-0.00938
-0.0231	-0.01221	-0.00746	-0.01967	-0.0094
-0.023	-0.01223	-0.00746	-0.01969	-0.00942
-0.0229	-0.01226	-0.00747	-0.01973	-0.00944
-0.0228	-0.01229	-0.00748	-0.01977	-0.00946
-0.0227	-0.01231	-0.00749	-0.0198	-0.00949
-0.0226	-0.01234	-0.0075	-0.01984	-0.00951
-0.0225	-0.01236	-0.0075	-0.01986	-0.00953
-0.0224	-0.01239	-0.00751	-0.0199	-0.00955
-0.0223	-0.01241	-0.00752	-0.01993	-0.00958
-0.0222	-0.01244	-0.00753	-0.01997	-0.00959
-0.0221	-0.01246	-0.00754	-0.02	-0.00962
-0.022	-0.01249	-0.00755	-0.02004	-0.00964
-0.0219	-0.01251	-0.00755	-0.02006	-0.00965
-0.0218	-0.01254	-0.00756	-0.0201	-0.00969
-0.0217	-0.01256	-0.00757	-0.02013	-0.00971
-0.0216	-0.01258	-0.00758	-0.02016	-0.00972
-0.0215	-0.01261	-0.00759	-0.0202	-0.00975
-0.0214	-0.01263	-0.0076	-0.02023	-0.00978
-0.0213	-0.01266	-0.0076	-0.02026	-0.0098
-0.0212	-0.01268	-0.00761	-0.02029	-0.00982
-0.0211	-0.0127	-0.00762	-0.02032	-0.00984
-0.021	-0.01272	-0.00763	-0.02035	-0.00987
-0.0209	-0.01275	-0.00764	-0.02039	-0.00989
-0.0208	-0.01277	-0.00764	-0.02041	-0.00991
-0.0207	-0.01279	-0.00765	-0.02044	-0.00993
-0.0206	-0.01281	-0.00766	-0.02047	-0.00995
-0.0205	-0.01284	-0.00767	-0.02051	-0.00998
-0.0204	-0.01286	-0.00768	-0.02054	-0.01
-0.0203	-0.01288	-0.00769	-0.02057	-0.01002
-0.0202	-0.0129	-0.00769	-0.02059	-0.01005
-0.0201	-0.01292	-0.0077	-0.02062	-0.01007
-0.02	-0.01294	-0.00771	-0.02065	-0.01009
-0.0199	-0.01297	-0.00772	-0.02069	-0.01011
-0.0198	-0.01299	-0.00773	-0.02072	-0.01013
-0.0197	-0.01301	-0.00773	-0.02074	-0.01016
-0.0196	-0.01303	-0.00774	-0.02077	-0.01018
-0.0195	-0.01305	-0.00775	-0.0208	-0.0102
-0.0194	-0.01307	-0.00776	-0.02083	-0.01022
-0.0193	-0.01309	-0.00777	-0.02086	-0.01025
-0.0192	-0.01311	-0.00778	-0.02089	-0.01027
-0.0191	-0.01313	-0.00778	-0.02091	-0.01029
-0.019	-0.01315	-0.00779	-0.02094	-0.01031
-0.0189	-0.01317	-0.0078	-0.02097	-0.01034
-0.0188	-0.01319	-0.00781	-0.021	-0.01036
-0.0187	-0.01321	-0.00782	-0.02103	-0.01039
-0.0186	-0.01323	-0.00782	-0.02105	-0.01041
-0.0185	-0.01325	-0.00783	-0.02108	-0.01044
-0.0184	-0.01327	-0.00784	-0.02111	-0.01046
-0.0183	-0.01329	-0.00785	-0.02114	-0.01048
-0.0182	-0.01331	-0.00786	-0.02117	-0.0105
-0.0181	-0.01333	-0.00787	-0.0212	-0.01053
-0.018	-0.01335	-0.00787	-0.02122	-0.01055
-0.0179	-0.01337	-0.00788	-0.02125	-0.01057
-0.0178	-0.01339	-0.00789	-0.02128	-0.01059
-0.0177	-0.01341	-0.0079	-0.02131	-0.01062
-0.0176	-0.01343	-0.00791	-0.02134	-0.01064
-0.0175	-0.01345	-0.00791	-0.02136	-0.01067
-0.0174	-0.01347	-0.00792	-0.02139	-0.01069
-0.0173	-0.01348	-0.00793	-0.02141	-0.01072
-0.0172	-0.0135	-0.00794	-0.02144	-0.01074
-0.0171	-0.01352	-0.00795	-0.02147	-0.01076
-0.017	-0.01354	-0.00796	-0.0215	-0.01078
-0.0169	-0.01356	-0.00796	-0.02152	-0.01081
-0.0168	-0.01358	-0.00797	-0.02155	-0.01083
-0.0167	-0.0136	-0.00798	-0.02158	-0.01086
-0.0166	-0.01362	-0.00799	-0.02161	-0.01088
-0.0165	-0.01364	-0.008	-0.02164	-0.01091
-0.0164	-0.01366	-0.008	-0.02166	-0.01093
-0.0163	-0.01368	-0.00801	-0.02169	-0.01095
-0.0162	-0.0137	-0.00802	-0.02172	-0.01098
-0.0161	-0.01372	-0.00803	-0.02175	-0.011
-0.016	-0.01374	-0.00804	-0.02178	-0.01103
-0.0159	-0.01376	-0.00805	-0.02181	-0.01105
-0.0158	-0.01378	-0.00805	-0.02183	-0.01108
-0.0157	-0.0138	-0.00806	-0.02186	-0.0111
-0.0156	-0.01381	-0.00807	-0.02188	-0.01112
-0.0155	-0.01383	-0.00808	-0.02191	-0.01115
-0.0154	-0.01385	-0.00809	-0.02194	-0.01117
-0.0153	-0.01388	-0.00809	-0.02197	-0.0112
-0.0152	-0.0139	-0.0081	-0.022	-0.01122
-0.0151	-0.01392	-0.00811	-0.02203	-0.01124
-0.015	-0.01394	-0.00812	-0.02206	-0.01127
-0.0149	-0.01396	-0.00813	-0.02209	-0.01129
-0.0148	-0.01398	-0.00813	-0.02211	-0.01132
-0.0147	-0.014	-0.00814	-0.02214	-0.01134
-0.0146	-0.01402	-0.00815	-0.02217	-0.01137
-0.0145	-0.01404	-0.00816	-0.0222	-0.01139
-0.0144	-0.01406	-0.00817	-0.02223	-0.01141
-0.0143	-0.01408	-0.00817	-0.02225	-0.01144
-0.0142	-0.0141	-0.00818	-0.02228	-0.01147
-0.0141	-0.01413	-0.00819	-0.02232	-0.01149
-0.014	-0.01415	-0.0082	-0.02235	-0.01151
-0.0139	-0.01417	-0.00821	-0.02238	-0.01154
-0.0138	-0.01419	-0.00821	-0.0224	-0.01157
-0.0137	-0.01421	-0.00822	-0.02243	-0.01159
-0.0136	-0.01424	-0.00823	-0.02247	-0.01162
-0.0135	-0.01426	-0.00824	-0.0225	-0.01164
-0.0134	-0.01428	-0.00825	-0.02253	-0.01167
-0.0133	-0.01431	-0.00825	-0.02256	-0.01169
-0.0132	-0.01433	-0.00826	-0.02259	-0.01171
-0.0131	-0.01435	-0.00827	-0.02262	-0.01174
-0.013	-0.01438	-0.00828	-0.02266	-0.01177
-0.0129	-0.0144	-0.00829	-0.02269	-0.01179
-0.0128	-0.01443	-0.00829	-0.02272	-0.01181
-0.0127	-0.01445	-0.0083	-0.02275	-0.01185
-0.0126	-0.01447	-0.00831	-0.02278	-0.01187
-0.0125	-0.0145	-0.00832	-0.02282	-0.01189
-0.0124	-0.01453	-0.00833	-0.02286	-0.01192
-0.0123	-0.01455	-0.00833	-0.02288	-0.01194
-0.0122	-0.01458	-0.00834	-0.02292	-0.01197
-0.0121	-0.0146	-0.00835	-0.02295	-0.012
-0.012	-0.01463	-0.00836	-0.02299	-0.01202
-0.0119	-0.01466	-0.00836	-0.02302	-0.01205
-0.0118	-0.01468	-0.00837	-0.02305	-0.01207
-0.0117	-0.01471	-0.00838	-0.02309	-0.0121
-0.0116	-0.01474	-0.00839	-0.02313	-0.01212
-0.0115	-0.01477	-0.0084	-0.02317	-0.01215
-0.0114	-0.01479	-0.0084	-0.02319	-0.01218
-0.0113	-0.01482	-0.00841	-0.02323	-0.0122
-0.0112	-0.01485	-0.00842	-0.02327	-0.01223
-0.0111	-0.01488	-0.00843	-0.02331	-0.01225
-0.011	-0.01491	-0.00843	-0.02334	-0.01228
-0.0109	-0.01494	-0.00844	-0.02338	-0.01231
-0.0108	-0.01497	-0.00845	-0.02342	-0.01233
-0.0107	-0.015	-0.00846	-0.02346	-0.01236
-0.0106	-0.01503	-0.00846	-0.02349	-0.01239
-0.0105	-0.01506	-0.00847	-0.02353	-0.01241
-0.0104	-0.01509	-0.00848	-0.02357	-0.01244
-0.0103	-0.01513	-0.00849	-0.02362	-0.01247
-0.0102	-0.01516	-0.00849	-0.02365	-0.01249
-0.0101	-0.01519	-0.0085	-0.02369	-0.01252
-0.01	-0.01522	-0.00851	-0.02373	-0.01254
-0.0099	-0.01526	-0.00852	-0.02378	-0.01257
-0.0098	-0.01529	-0.00852	-0.02381	-0.0126
-0.0097	-0.01533	-0.00853	-0.02386	-0.01262
-0.0096	-0.01536	-0.00854	-0.0239	-0.01265
-0.0095	-0.01539	-0.00855	-0.02394	-0.01267
-0.0094	-0.01543	-0.00855	-0.02398	-0.01271
-0.0093	-0.01547	-0.00856	-0.02403	-0.01273
-0.0092	-0.0155	-0.00857	-0.02407	-0.01275
-0.0091	-0.01554	-0.00857	-0.02411	-0.01278
-0.009	-0.01558	-0.00858	-0.02416	-0.01281
-0.0089	-0.01561	-0.00859	-0.0242	-0.01283
-0.0088	-0.01565	-0.0086	-0.02425	-0.01286
-0.0087	-0.01569	-0.0086	-0.02429	-0.01289
-0.0086	-0.01573	-0.00861	-0.02434	-0.01292
-0.0085	-0.01577	-0.00862	-0.02439	-0.01294
-0.0084	-0.01581	-0.00862	-0.02443	-0.01297
-0.0083	-0.01585	-0.00863	-0.02448	-0.013
-0.0082	-0.01589	-0.00864	-0.02453	-0.01303
-0.0081	-0.01593	-0.00865	-0.02458	-0.01305
-0.008	-0.01597	-0.00865	-0.02462	-0.01307
-0.0079	-0.01601	-0.00866	-0.02467	-0.01311
-0.0078	-0.01605	-0.00867	-0.02472	-0.01314
-0.0077	-0.01609	-0.00867	-0.02476	-0.01316
-0.0076	-0.01614	-0.00868	-0.02482	-0.01319
-0.0075	-0.01618	-0.00869	-0.02487	-0.01322
-0.0074	-0.01622	-0.00869	-0.02491	-0.01324
-0.0073	-0.01627	-0.0087	-0.02497	-0.01328
-0.0072	-0.01631	-0.00871	-0.02502	-0.0133
-0.0071	-0.01636	-0.00871	-0.02507	-0.01332
-0.007	-0.0164	-0.00872	-0.02512	-0.01335
-0.0069	-0.01645	-0.00873	-0.02518	-0.01339
-0.0068	-0.01649	-0.00873	-0.02522	-0.01341
-0.0067	-0.01654	-0.00874	-0.02528	-0.01344
-0.0066	-0.01659	-0.00875	-0.02534	-0.01346
-0.0065	-0.01663	-0.00875	-0.02538	-0.01349
-0.0064	-0.01668	-0.00876	-0.02544	-0.01352
-0.0063	-0.01673	-0.00876	-0.02549	-0.01355
-0.0062	-0.01678	-0.00877	-0.02555	-0.01358
-0.0061	-0.01683	-0.00878	-0.02561	-0.0136
-0.006	-0.01688	-0.00878	-0.02566	-0.01363
-0.0059	-0.01693	-0.00879	-0.02572	-0.01366
-0.0058	-0.01698	-0.0088	-0.02578	-0.01369
-0.0057	-0.01703	-0.0088	-0.02583	-0.01371
-0.0056	-0.01708	-0.00881	-0.02589	-0.01374
-0.0055	-0.01713	-0.00881	-0.02594	-0.01377
-0.0054	-0.01719	-0.00882	-0.02601	-0.0138
-0.0053	-0.01724	-0.00883	-0.02607	-0.01383
-0.0052	-0.01729	-0.00883	-0.02612	-0.01385
-0.0051	-0.01735	-0.00884	-0.02619	-0.01388
-0.005	-0.0174	-0.00884	-0.02624	-0.01391
-0.0049	-0.01746	-0.00885	-0.02631	-0.01394
-0.0048	-0.01751	-0.00886	-0.02637	-0.01397
-0.0047	-0.01757	-0.00886	-0.02643	-0.01399
-0.0046	-0.01762	-0.00887	-0.02649	-0.01402
-0.0045	-0.01768	-0.00887	-0.02655	-0.01405
-0.0044	-0.01773	-0.00888	-0.02661	-0.01408
-0.0043	-0.01779	-0.00888	-0.02667	-0.01411
-0.0042	-0.01785	-0.00889	-0.02674	-0.01413
-0.0041	-0.01791	-0.00889	-0.0268	-0.01416
-0.004	-0.01797	-0.0089	-0.02687	-0.01419
-0.0039	-0.01802	-0.00891	-0.02693	-0.01422
-0.0038	-0.01808	-0.00891	-0.02699	-0.01425
-0.0037	-0.01814	-0.00892	-0.02706	-0.01428
-0.0036	-0.0182	-0.00892	-0.02712	-0.01431
-0.0035	-0.01826	-0.00893	-0.02719	-0.01433
-0.0034	-0.01832	-0.00893	-0.02725	-0.01436
-0.0033	-0.01838	-0.00894	-0.02732	-0.0144
-0.0032	-0.01845	-0.00894	-0.02739	-0.01442
-0.0031	-0.01851	-0.00895	-0.02746	-0.01445
-0.003	-0.01857	-0.00895	-0.02752	-0.01447
-0.0029	-0.01863	-0.00896	-0.02759	-0.01451
-0.0028	-0.0187	-0.00896	-0.02766	-0.01454
-0.0027	-0.01876	-0.00897	-0.02773	-0.01456
-0.0026	-0.01882	-0.00897	-0.02779	-0.01459
-0.0025	-0.01889	-0.00898	-0.02787	-0.01462
-0.0024	-0.01895	-0.00898	-0.02793	-0.01465
-0.0023	-0.01901	-0.00898	-0.02799	-0.01467
-0.0022	-0.01908	-0.00899	-0.02807	-0.01471
-0.0021	-0.01915	-0.00899	-0.02814	-0.01473
-0.002	-0.01921	-0.009	-0.02821	-0.01476
-0.0019	-0.01928	-0.009	-0.02828	-0.01479
-0.0018	-0.01934	-0.00901	-0.02835	-0.01482
-0.0017	-0.01941	-0.00901	-0.02842	-0.01484
-0.0016	-0.01948	-0.00902	-0.0285	-0.01487
-0.0015	-0.01954	-0.00902	-0.02856	-0.01491
-0.0014	-0.01961	-0.00902	-0.02863	-0.01493
-0.0013	-0.01968	-0.00903	-0.02871	-0.01496
-0.0012	-0.01975	-0.00903	-0.02878	-0.01499
-0.0011	-0.01982	-0.00904	-0.02886	-0.01502
-0.001	-0.01988	-0.00904	-0.02892	-0.01505
-0.0009	-0.01995	-0.00904	-0.02899	-0.01507
-0.0008	-0.02002	-0.00905	-0.02907	-0.0151
-0.0007	-0.02009	-0.00905	-0.02914	-0.01513
-0.0006	-0.02016	-0.00905	-0.02921	-0.01516
-0.0005	-0.02023	-0.00906	-0.02929	-0.01518
-0.0004	-0.0203	-0.00906	-0.02936	-0.01522
-0.0003	-0.02037	-0.00907	-0.02944	-0.01525
-0.0002	-0.02044	-0.00907	-0.02951	-0.01528
[truncated: 12,002 more rows]
