# Supplementary material for: Noninvasive detection of audiovisual superadditivity in rat brain by miniaturized SERF magnetometer
Source: PLoS One. 2026 Apr 15;21(4):e0347319. doi: 10.1371/journal.pone.0347319 (PMC13082709; doi:10.1371/journal.pone.0347319)
Supplement: S1 Data — (ZIP) [file pone.0347319.s001.zip › 4.3-7.xlsx]

## Sheet: Sheet1
TIME/S	V	A	A+V	AV
-0.2	-0.00456	-0.000756761	-0.00474	0.00672
-0.1999	-0.00455	-0.000757144	-0.00473	0.00672
-0.1998	-0.00454	-0.000757522	-0.00472	0.00671
-0.1997	-0.00453	-0.000757896	-0.00471	0.00671
-0.1996	-0.00453	-0.000758266	-0.00471	0.00671
-0.1995	-0.00452	-0.000758632	-0.0047	0.00671
-0.1994	-0.00451	-0.000758995	-0.00469	0.0067
-0.1993	-0.0045	-0.000759353	-0.00468	0.0067
-0.1992	-0.00449	-0.000759708	-0.00467	0.00669
-0.1991	-0.00448	-0.000760059	-0.00466	0.00669
-0.199	-0.00447	-0.000760406	-0.00465	0.00669
-0.1989	-0.00446	-0.000760749	-0.00464	0.00668
-0.1988	-0.00446	-0.000761089	-0.00464	0.00668
-0.1987	-0.00445	-0.000761425	-0.00463	0.00667
-0.1986	-0.00444	-0.000761757	-0.00462	0.00667
-0.1985	-0.00443	-0.000762086	-0.00461	0.00666
-0.1984	-0.00442	-0.000762412	-0.0046	0.00666
-0.1983	-0.00441	-0.000762734	-0.00459	0.00665
-0.1982	-0.0044	-0.000763052	-0.00459	0.00665
-0.1981	-0.00439	-0.000763367	-0.00458	0.00664
-0.198	-0.00438	-0.000763678	-0.00457	0.00664
-0.1979	-0.00437	-0.000763986	-0.00456	0.00664
-0.1978	-0.00436	-0.000764291	-0.00455	0.00663
-0.1977	-0.00435	-0.000764592	-0.00454	0.00663
-0.1976	-0.00434	-0.00076489	-0.00453	0.00662
-0.1975	-0.00433	-0.000765184	-0.00452	0.00662
-0.1974	-0.00432	-0.000765475	-0.00451	0.00661
-0.1973	-0.00431	-0.000765763	-0.0045	0.00661
-0.1972	-0.0043	-0.000766047	-0.00449	0.00661
-0.1971	-0.00429	-0.000766328	-0.00448	0.00661
-0.197	-0.00428	-0.000766606	-0.00447	0.00659
-0.1969	-0.00427	-0.00076688	-0.00446	0.00659
-0.1968	-0.00426	-0.000767151	-0.00445	0.00659
-0.1967	-0.00425	-0.000767418	-0.00444	0.00658
-0.1966	-0.00424	-0.000767683	-0.00443	0.00658
-0.1965	-0.00423	-0.000767943	-0.00442	0.00658
-0.1964	-0.00422	-0.0007682	-0.00441	0.00657
-0.1963	-0.00421	-0.000768454	-0.0044	0.00657
-0.1962	-0.0042	-0.000768705	-0.00439	0.00656
-0.1961	-0.00419	-0.000768951	-0.00438	0.00656
-0.196	-0.00418	-0.000769195	-0.00437	0.00655
-0.1959	-0.00417	-0.000769435	-0.00436	0.00655
-0.1958	-0.00416	-0.000769671	-0.00435	0.00654
-0.1957	-0.00415	-0.000769904	-0.00434	0.00653
-0.1956	-0.00413	-0.000770133	-0.00432	0.00653
-0.1955	-0.00412	-0.000770358	-0.00431	0.00652
-0.1954	-0.00411	-0.00077058	-0.0043	0.00652
-0.1953	-0.0041	-0.000770798	-0.00429	0.00651
-0.1952	-0.00409	-0.000771012	-0.00428	0.00651
-0.1951	-0.00408	-0.000771223	-0.00427	0.00651
-0.195	-0.00407	-0.00077143	-0.00426	0.0065
-0.1949	-0.00406	-0.000771633	-0.00425	0.00649
-0.1948	-0.00405	-0.000771832	-0.00424	0.00649
-0.1947	-0.00403	-0.000772026	-0.00422	0.00648
-0.1946	-0.00402	-0.000772217	-0.00421	0.00648
-0.1945	-0.00401	-0.000772404	-0.0042	0.00648
-0.1944	-0.004	-0.000772587	-0.00419	0.00647
-0.1943	-0.00399	-0.000772765	-0.00418	0.00647
-0.1942	-0.00398	-0.00077294	-0.00417	0.00646
-0.1941	-0.00397	-0.00077311	-0.00417	0.00645
-0.194	-0.00396	-0.000773275	-0.00416	0.00645
-0.1939	-0.00394	-0.000773437	-0.00414	0.00644
-0.1938	-0.00393	-0.000773593	-0.00413	0.00644
-0.1937	-0.00392	-0.000773745	-0.00412	0.00643
-0.1936	-0.00391	-0.000773893	-0.00411	0.00643
-0.1935	-0.0039	-0.000774036	-0.0041	0.00642
-0.1934	-0.00389	-0.000774174	-0.00409	0.00641
-0.1933	-0.00387	-0.000774307	-0.00407	0.00641
-0.1932	-0.00386	-0.000774435	-0.00406	0.00641
-0.1931	-0.00385	-0.000774559	-0.00405	0.0064
-0.193	-0.00384	-0.000774677	-0.00404	0.00639
-0.1929	-0.00383	-0.00077479	-0.00403	0.00639
-0.1928	-0.00381	-0.000774898	-0.00401	0.00638
-0.1927	-0.0038	-0.000775001	-0.004	0.00638
-0.1926	-0.00379	-0.000775098	-0.00399	0.00637
-0.1925	-0.00378	-0.00077519	-0.00398	0.00636
-0.1924	-0.00377	-0.000775276	-0.00397	0.00636
-0.1923	-0.00376	-0.000775357	-0.00396	0.00635
-0.1922	-0.00374	-0.000775431	-0.00394	0.00634
-0.1921	-0.00373	-0.000775501	-0.00393	0.00634
-0.192	-0.00372	-0.000775564	-0.00392	0.00633
-0.1919	-0.00371	-0.000775621	-0.00391	0.00633
-0.1918	-0.0037	-0.000775672	-0.0039	0.00632
-0.1917	-0.00368	-0.000775717	-0.00388	0.00632
-0.1916	-0.00367	-0.000775756	-0.00387	0.00631
-0.1915	-0.00366	-0.000775788	-0.00386	0.0063
-0.1914	-0.00365	-0.000775814	-0.00385	0.0063
-0.1913	-0.00364	-0.000775834	-0.00384	0.00629
-0.1912	-0.00363	-0.000775847	-0.00383	0.00628
-0.1911	-0.00361	-0.000775853	-0.00381	0.00628
-0.191	-0.0036	-0.000775852	-0.0038	0.00627
-0.1909	-0.00359	-0.000775845	-0.00379	0.00626
-0.1908	-0.00358	-0.00077583	-0.00378	0.00626
-0.1907	-0.00357	-0.000775808	-0.00377	0.00625
-0.1906	-0.00355	-0.000775779	-0.00375	0.00625
-0.1905	-0.00354	-0.000775743	-0.00374	0.00624
-0.1904	-0.00353	-0.0007757	-0.00373	0.00623
-0.1903	-0.00352	-0.000775649	-0.00372	0.00622
-0.1902	-0.00351	-0.00077559	-0.00371	0.00622
-0.1901	-0.0035	-0.000775524	-0.0037	0.00621
-0.19	-0.00348	-0.00077545	-0.00368	0.00621
-0.1899	-0.00347	-0.000775368	-0.00367	0.0062
-0.1898	-0.00346	-0.000775278	-0.00366	0.00619
-0.1897	-0.00345	-0.00077518	-0.00365	0.00619
-0.1896	-0.00344	-0.000775074	-0.00364	0.00618
-0.1895	-0.00343	-0.00077496	-0.00363	0.00617
-0.1894	-0.00342	-0.000774837	-0.00362	0.00617
-0.1893	-0.0034	-0.000774706	-0.0036	0.00615
-0.1892	-0.00339	-0.000774566	-0.00359	0.00615
-0.1891	-0.00338	-0.000774418	-0.00358	0.00614
-0.189	-0.00337	-0.000774261	-0.00357	0.00614
-0.1889	-0.00336	-0.000774095	-0.00356	0.00612
-0.1888	-0.00335	-0.00077392	-0.00355	0.00612
-0.1887	-0.00334	-0.000773736	-0.00354	0.00611
-0.1886	-0.00333	-0.000773544	-0.00353	0.00611
-0.1885	-0.00332	-0.000773341	-0.00352	0.0061
-0.1884	-0.0033	-0.00077313	-0.0035	0.00609
-0.1883	-0.00329	-0.000772909	-0.00348	0.00608
-0.1882	-0.00328	-0.000772679	-0.00347	0.00607
-0.1881	-0.00327	-0.000772439	-0.00346	0.00607
-0.188	-0.00326	-0.00077219	-0.00345	0.00606
-0.1879	-0.00325	-0.000771931	-0.00344	0.00605
-0.1878	-0.00324	-0.000771662	-0.00343	0.00604
-0.1877	-0.00323	-0.000771383	-0.00342	0.00604
-0.1876	-0.00322	-0.000771095	-0.00341	0.00603
-0.1875	-0.00321	-0.000770796	-0.0034	0.00602
-0.1874	-0.0032	-0.000770487	-0.00339	0.00601
-0.1873	-0.00319	-0.000770168	-0.00338	0.00601
-0.1872	-0.00318	-0.000769838	-0.00337	0.006
-0.1871	-0.00317	-0.000769499	-0.00336	0.00599
-0.187	-0.00316	-0.000769148	-0.00335	0.00598
-0.1869	-0.00315	-0.000768788	-0.00334	0.00598
-0.1868	-0.00314	-0.000768417	-0.00333	0.00597
-0.1867	-0.00313	-0.000768035	-0.00332	0.00596
-0.1866	-0.00312	-0.000767642	-0.00331	0.00595
-0.1865	-0.00311	-0.000767239	-0.0033	0.00595
-0.1864	-0.0031	-0.000766824	-0.00329	0.00594
-0.1863	-0.00309	-0.000766399	-0.00328	0.00593
-0.1862	-0.00308	-0.000765963	-0.00327	0.00592
-0.1861	-0.00308	-0.000765516	-0.00327	0.00592
-0.186	-0.00307	-0.000765058	-0.00326	0.00591
-0.1859	-0.00306	-0.000764589	-0.00325	0.00589
-0.1858	-0.00305	-0.000764108	-0.00324	0.00589
-0.1857	-0.00304	-0.000763616	-0.00323	0.00588
-0.1856	-0.00303	-0.000763113	-0.00322	0.00588
-0.1855	-0.00302	-0.000762599	-0.0032	0.00587
-0.1854	-0.00302	-0.000762073	-0.0032	0.00585
-0.1853	-0.00301	-0.000761536	-0.00319	0.00585
-0.1852	-0.003	-0.000760987	-0.00318	0.00584
-0.1851	-0.00299	-0.000760427	-0.00317	0.00583
-0.185	-0.00298	-0.000759855	-0.00316	0.00583
-0.1849	-0.00298	-0.000759272	-0.00316	0.00581
-0.1848	-0.00297	-0.000758677	-0.00315	0.00581
-0.1847	-0.00296	-0.00075807	-0.00314	0.0058
-0.1846	-0.00296	-0.000757452	-0.00314	0.00579
-0.1845	-0.00295	-0.000756822	-0.00313	0.00578
-0.1844	-0.00294	-0.000756181	-0.00312	0.00577
-0.1843	-0.00293	-0.000755527	-0.00311	0.00577
-0.1842	-0.00293	-0.000754862	-0.00311	0.00576
-0.1841	-0.00292	-0.000754185	-0.0031	0.00575
-0.184	-0.00291	-0.000753496	-0.00309	0.00574
-0.1839	-0.00291	-0.000752796	-0.00308	0.00573
-0.1838	-0.0029	-0.000752083	-0.00307	0.00572
-0.1837	-0.0029	-0.000751359	-0.00307	0.00572
-0.1836	-0.00289	-0.000750623	-0.00306	0.00571
-0.1835	-0.00288	-0.000749875	-0.00305	0.0057
-0.1834	-0.00288	-0.000749116	-0.00305	0.00569
-0.1833	-0.00287	-0.000748344	-0.00304	0.00568
-0.1832	-0.00287	-0.000747561	-0.00304	0.00567
-0.1831	-0.00286	-0.000746766	-0.00303	0.00567
-0.183	-0.00286	-0.000745959	-0.00303	0.00565
-0.1829	-0.00285	-0.00074514	-0.00302	0.00565
-0.1828	-0.00285	-0.000744309	-0.00302	0.00564
-0.1827	-0.00284	-0.000743467	-0.00301	0.00562
-0.1826	-0.00284	-0.000742613	-0.003	0.00562
-0.1825	-0.00284	-0.000741747	-0.003	0.00561
-0.1824	-0.00283	-0.00074087	-0.00299	0.0056
-0.1823	-0.00283	-0.00073998	-0.00299	0.0056
-0.1822	-0.00282	-0.00073908	-0.00298	0.00558
-0.1821	-0.00282	-0.000738167	-0.00298	0.00557
-0.182	-0.00282	-0.000737243	-0.00298	0.00556
-0.1819	-0.00281	-0.000736308	-0.00297	0.00556
-0.1818	-0.00281	-0.000735361	-0.00297	0.00555
-0.1817	-0.00281	-0.000734402	-0.00297	0.00554
-0.1816	-0.0028	-0.000733432	-0.00296	0.00553
-0.1815	-0.0028	-0.000732451	-0.00295	0.00552
-0.1814	-0.0028	-0.000731459	-0.00295	0.00551
-0.1813	-0.0028	-0.000730455	-0.00295	0.0055
-0.1812	-0.00279	-0.00072944	-0.00294	0.00549
-0.1811	-0.00279	-0.000728413	-0.00294	0.00549
-0.181	-0.00279	-0.000727376	-0.00294	0.00548
-0.1809	-0.00279	-0.000726328	-0.00294	0.00547
-0.1808	-0.00279	-0.000725269	-0.00294	0.00546
-0.1807	-0.00279	-0.000724198	-0.00294	0.00545
-0.1806	-0.00278	-0.000723117	-0.00293	0.00544
-0.1805	-0.00278	-0.000722025	-0.00292	0.00543
-0.1804	-0.00278	-0.000720923	-0.00292	0.00542
-0.1803	-0.00278	-0.00071981	-0.00292	0.00541
-0.1802	-0.00278	-0.000718686	-0.00292	0.00541
-0.1801	-0.00278	-0.000717552	-0.00292	0.0054
-0.18	-0.00278	-0.000716407	-0.00292	0.00539
-0.1799	-0.00278	-0.000715253	-0.00292	0.00538
-0.1798	-0.00278	-0.000714088	-0.00292	0.00537
-0.1797	-0.00278	-0.000712912	-0.00291	0.00536
-0.1796	-0.00278	-0.000711727	-0.00291	0.00535
-0.1795	-0.00278	-0.000710532	-0.00291	0.00534
-0.1794	-0.00278	-0.000709327	-0.00291	0.00533
-0.1793	-0.00278	-0.000708112	-0.00291	0.00532
-0.1792	-0.00278	-0.000706888	-0.00291	0.00531
-0.1791	-0.00278	-0.000705654	-0.00291	0.0053
-0.179	-0.00278	-0.00070441	-0.00291	0.0053
-0.1789	-0.00279	-0.000703158	-0.00292	0.00529
-0.1788	-0.00279	-0.000701896	-0.00291	0.00528
-0.1787	-0.00279	-0.000700625	-0.00291	0.00526
-0.1786	-0.00279	-0.000699344	-0.00291	0.00526
-0.1785	-0.00279	-0.000698055	-0.00291	0.00524
-0.1784	-0.00279	-0.000696757	-0.00291	0.00524
-0.1783	-0.0028	-0.000695451	-0.00292	0.00523
-0.1782	-0.0028	-0.000694135	-0.00292	0.00522
-0.1781	-0.0028	-0.000692812	-0.00291	0.00521
-0.178	-0.0028	-0.00069148	-0.00291	0.0052
-0.1779	-0.00281	-0.000690139	-0.00292	0.00519
-0.1778	-0.00281	-0.000688791	-0.00292	0.00518
-0.1777	-0.00281	-0.000687435	-0.00292	0.00517
-0.1776	-0.00282	-0.000686071	-0.00293	0.00516
-0.1775	-0.00282	-0.000684699	-0.00293	0.00515
-0.1774	-0.00282	-0.000683319	-0.00293	0.00515
-0.1773	-0.00283	-0.000681932	-0.00293	0.00514
-0.1772	-0.00283	-0.000680538	-0.00293	0.00513
-0.1771	-0.00283	-0.000679136	-0.00293	0.00512
-0.177	-0.00284	-0.000677727	-0.00294	0.00511
-0.1769	-0.00284	-0.000676312	-0.00294	0.00509
-0.1768	-0.00284	-0.000674889	-0.00294	0.00509
-0.1767	-0.00285	-0.00067346	-0.00295	0.00508
-0.1766	-0.00285	-0.000672024	-0.00294	0.00507
-0.1765	-0.00286	-0.000670582	-0.00295	0.00506
-0.1764	-0.00286	-0.000669133	-0.00295	0.00505
-0.1763	-0.00287	-0.000667678	-0.00296	0.00504
-0.1762	-0.00287	-0.000666218	-0.00296	0.00504
-0.1761	-0.00288	-0.000664751	-0.00297	0.00502
-0.176	-0.00288	-0.000663279	-0.00297	0.00501
-0.1759	-0.00289	-0.000661801	-0.00297	0.005
-0.1758	-0.00289	-0.000660317	-0.00297	0.00499
-0.1757	-0.0029	-0.000658829	-0.00298	0.00498
-0.1756	-0.0029	-0.000657335	-0.00298	0.00498
-0.1755	-0.00291	-0.000655836	-0.00299	0.00496
-0.1754	-0.00291	-0.000654332	-0.00299	0.00496
-0.1753	-0.00292	-0.000652823	-0.00299	0.00494
-0.1752	-0.00293	-0.00065131	-0.003	0.00494
-0.1751	-0.00293	-0.000649792	-0.003	0.00493
-0.175	-0.00294	-0.000648269	-0.00301	0.00491
-0.1749	-0.00294	-0.000646743	-0.00301	0.0049
-0.1748	-0.00295	-0.000645213	-0.00302	0.0049
-0.1747	-0.00296	-0.000643678	-0.00303	0.00488
-0.1746	-0.00296	-0.00064214	-0.00302	0.00488
-0.1745	-0.00297	-0.000640598	-0.00303	0.00487
-0.1744	-0.00297	-0.000639053	-0.00303	0.00486
-0.1743	-0.00298	-0.000637504	-0.00304	0.00485
-0.1742	-0.00299	-0.000635952	-0.00305	0.00484
-0.1741	-0.00299	-0.000634397	-0.00305	0.00483
-0.174	-0.003	-0.000632839	-0.00305	0.00481
-0.1739	-0.00301	-0.000631278	-0.00306	0.0048
-0.1738	-0.00301	-0.000629714	-0.00306	0.0048
-0.1737	-0.00302	-0.000628148	-0.00307	0.00479
-0.1736	-0.00303	-0.000626579	-0.00308	0.00478
-0.1735	-0.00303	-0.000625008	-0.00308	0.00477
-0.1734	-0.00304	-0.000623435	-0.00309	0.00476
-0.1733	-0.00305	-0.00062186	-0.00309	0.00475
-0.1732	-0.00306	-0.000620283	-0.0031	0.00473
-0.1731	-0.00306	-0.000618705	-0.0031	0.00473
-0.173	-0.00307	-0.000617124	-0.00311	0.00472
-0.1729	-0.00308	-0.000615543	-0.00312	0.00471
-0.1728	-0.00308	-0.000613959	-0.00312	0.0047
-0.1727	-0.00309	-0.000612375	-0.00312	0.00469
-0.1726	-0.0031	-0.000610789	-0.00313	0.00468
-0.1725	-0.00311	-0.000609203	-0.00314	0.00467
-0.1724	-0.00311	-0.000607615	-0.00314	0.00466
-0.1723	-0.00312	-0.000606027	-0.00315	0.00464
-0.1722	-0.00313	-0.000604438	-0.00316	0.00464
-0.1721	-0.00314	-0.000602849	-0.00316	0.00463
-0.172	-0.00314	-0.000601259	-0.00316	0.00462
-0.1719	-0.00315	-0.000599669	-0.00317	0.0046
-0.1718	-0.00316	-0.000598079	-0.00318	0.0046
-0.1717	-0.00316	-0.000596489	-0.00318	0.00459
-0.1716	-0.00317	-0.000594898	-0.00319	0.00458
-0.1715	-0.00318	-0.000593308	-0.0032	0.00457
-0.1714	-0.00319	-0.000591718	-0.0032	0.00456
-0.1713	-0.00319	-0.000590129	-0.0032	0.00455
-0.1712	-0.0032	-0.00058854	-0.00321	0.00453
-0.1711	-0.00321	-0.000586952	-0.00322	0.00453
-0.171	-0.00322	-0.000585364	-0.00323	0.00452
-0.1709	-0.00322	-0.000583777	-0.00323	0.00451
-0.1708	-0.00323	-0.000582191	-0.00323	0.0045
-0.1707	-0.00324	-0.000580606	-0.00324	0.00449
-0.1706	-0.00325	-0.000579022	-0.00325	0.00448
-0.1705	-0.00325	-0.000577439	-0.00325	0.00447
-0.1704	-0.00326	-0.000575857	-0.00326	0.00445
-0.1703	-0.00327	-0.000574277	-0.00327	0.00445
-0.1702	-0.00327	-0.000572698	-0.00326	0.00443
-0.1701	-0.00328	-0.00057112	-0.00327	0.00443
-0.17	-0.00329	-0.000569544	-0.00328	0.00441
-0.1699	-0.0033	-0.00056797	-0.00329	0.00441
-0.1698	-0.0033	-0.000566398	-0.00329	0.0044
-0.1697	-0.00331	-0.000564827	-0.0033	0.00439
-0.1696	-0.00332	-0.000563258	-0.00331	0.00437
-0.1695	-0.00332	-0.000561691	-0.0033	0.00436
-0.1694	-0.00333	-0.000560126	-0.00331	0.00436
-0.1693	-0.00334	-0.000558563	-0.00332	0.00434
-0.1692	-0.00334	-0.000557002	-0.00332	0.00433
-0.1691	-0.00335	-0.000555444	-0.00333	0.00432
-0.169	-0.00336	-0.000553888	-0.00334	0.0043
-0.1689	-0.00336	-0.000552333	-0.00333	0.0043
-0.1688	-0.00337	-0.000550782	-0.00334	0.00429
-0.1687	-0.00338	-0.000549232	-0.00335	0.00428
-0.1686	-0.00338	-0.000547686	-0.00335	0.00427
-0.1685	-0.00339	-0.000546141	-0.00336	0.00426
-0.1684	-0.0034	-0.000544599	-0.00337	0.00425
-0.1683	-0.0034	-0.00054306	-0.00337	0.00423
-0.1682	-0.00341	-0.000541523	-0.00337	0.00423
-0.1681	-0.00342	-0.000539989	-0.00338	0.00422
-0.168	-0.00342	-0.000538458	-0.00338	0.00421
-0.1679	-0.00343	-0.000536929	-0.00339	0.0042
-0.1678	-0.00343	-0.000535403	-0.00339	0.00418
-0.1677	-0.00344	-0.00053388	-0.0034	0.00417
-0.1676	-0.00345	-0.00053236	-0.0034	0.00416
-0.1675	-0.00345	-0.000530842	-0.0034	0.00415
-0.1674	-0.00346	-0.000529327	-0.00341	0.00415
-0.1673	-0.00346	-0.000527815	-0.00341	0.00413
-0.1672	-0.00347	-0.000526306	-0.00342	0.00412
-0.1671	-0.00347	-0.0005248	-0.00342	0.00411
-0.167	-0.00348	-0.000523297	-0.00343	0.0041
-0.1669	-0.00348	-0.000521796	-0.00342	0.00409
-0.1668	-0.00349	-0.000520298	-0.00343	0.00408
-0.1667	-0.00349	-0.000518803	-0.00343	0.00406
-0.1666	-0.0035	-0.000517311	-0.00344	0.00405
-0.1665	-0.0035	-0.000515822	-0.00344	0.00405
-0.1664	-0.00351	-0.000514336	-0.00345	0.00403
-0.1663	-0.00351	-0.000512853	-0.00344	0.00402
-0.1662	-0.00352	-0.000511372	-0.00345	0.00401
-0.1661	-0.00352	-0.000509894	-0.00345	0.004
-0.166	-0.00353	-0.000508419	-0.00346	0.00398
-0.1659	-0.00353	-0.000506947	-0.00346	0.00398
-0.1658	-0.00354	-0.000505478	-0.00347	0.00397
-0.1657	-0.00354	-0.000504011	-0.00347	0.00396
-0.1656	-0.00354	-0.000502547	-0.00346	0.00395
-0.1655	-0.00355	-0.000501085	-0.00347	0.00393
-0.1654	-0.00355	-0.000499627	-0.00347	0.00392
-0.1653	-0.00356	-0.00049817	-0.00348	0.00391
-0.1652	-0.00356	-0.000496717	-0.00348	0.0039
-0.1651	-0.00356	-0.000495266	-0.00348	0.00389
-0.165	-0.00357	-0.000493817	-0.00349	0.00388
-0.1649	-0.00357	-0.000492371	-0.00348	0.00387
-0.1648	-0.00357	-0.000490927	-0.00348	0.00385
-0.1647	-0.00358	-0.000489486	-0.00349	0.00384
-0.1646	-0.00358	-0.000488047	-0.00349	0.00383
-0.1645	-0.00358	-0.00048661	-0.00349	0.00382
-0.1644	-0.00359	-0.000485176	-0.0035	0.00381
-0.1643	-0.00359	-0.000483743	-0.0035	0.0038
-0.1642	-0.00359	-0.000482313	-0.00349	0.00379
-0.1641	-0.0036	-0.000480885	-0.0035	0.00378
-0.164	-0.0036	-0.000479459	-0.0035	0.00376
-0.1639	-0.0036	-0.000478034	-0.0035	0.00375
-0.1638	-0.0036	-0.000476612	-0.0035	0.00374
-0.1637	-0.00361	-0.000475191	-0.00351	0.00373
-0.1636	-0.00361	-0.000473772	-0.00351	0.00372
-0.1635	-0.00361	-0.000472355	-0.0035	0.00371
-0.1634	-0.00361	-0.000470939	-0.0035	0.00369
-0.1633	-0.00361	-0.000469524	-0.0035	0.00368
-0.1632	-0.00362	-0.000468112	-0.00351	0.00367
-0.1631	-0.00362	-0.0004667	-0.00351	0.00366
-0.163	-0.00362	-0.00046529	-0.00351	0.00365
-0.1629	-0.00362	-0.000463881	-0.00351	0.00364
-0.1628	-0.00362	-0.000462473	-0.0035	0.00363
-0.1627	-0.00362	-0.000461066	-0.0035	0.00361
-0.1626	-0.00363	-0.00045966	-0.00351	0.0036
-0.1625	-0.00363	-0.000458255	-0.00351	0.00359
-0.1624	-0.00363	-0.000456851	-0.00351	0.00358
-0.1623	-0.00363	-0.000455447	-0.00351	0.00357
-0.1622	-0.00363	-0.000454044	-0.00351	0.00356
-0.1621	-0.00363	-0.000452641	-0.0035	0.00355
-0.162	-0.00363	-0.000451239	-0.0035	0.00353
-0.1619	-0.00363	-0.000449838	-0.0035	0.00352
-0.1618	-0.00363	-0.000448436	-0.0035	0.00351
-0.1617	-0.00364	-0.000447035	-0.00351	0.0035
-0.1616	-0.00364	-0.000445634	-0.00351	0.00349
-0.1615	-0.00364	-0.000444232	-0.00351	0.00347
-0.1614	-0.00364	-0.000442831	-0.0035	0.00346
-0.1613	-0.00364	-0.000441429	-0.0035	0.00345
-0.1612	-0.00364	-0.000440027	-0.0035	0.00344
-0.1611	-0.00364	-0.000438625	-0.0035	0.00343
-0.161	-0.00364	-0.000437222	-0.0035	0.00341
-0.1609	-0.00364	-0.000435818	-0.0035	0.00341
-0.1608	-0.00364	-0.000434414	-0.0035	0.0034
-0.1607	-0.00364	-0.000433008	-0.00349	0.00338
-0.1606	-0.00364	-0.000431602	-0.00349	0.00337
-0.1605	-0.00364	-0.000430195	-0.00349	0.00336
-0.1604	-0.00364	-0.000428787	-0.00349	0.00334
-0.1603	-0.00364	-0.000427378	-0.00349	0.00333
-0.1602	-0.00364	-0.000425967	-0.00349	0.00332
-0.1601	-0.00364	-0.000424555	-0.00349	0.00331
-0.16	-0.00364	-0.000423141	-0.00349	0.0033
-0.1599	-0.00364	-0.000421725	-0.00348	0.00329
-0.1598	-0.00364	-0.000420308	-0.00348	0.00327
-0.1597	-0.00363	-0.000418889	-0.00347	0.00326
-0.1596	-0.00363	-0.000417468	-0.00347	0.00325
-0.1595	-0.00363	-0.000416045	-0.00347	0.00324
-0.1594	-0.00363	-0.00041462	-0.00347	0.00323
-0.1593	-0.00363	-0.000413193	-0.00347	0.00322
-0.1592	-0.00363	-0.000411763	-0.00346	0.0032
-0.1591	-0.00363	-0.000410331	-0.00346	0.00319
-0.159	-0.00363	-0.000408896	-0.00346	0.00318
-0.1589	-0.00363	-0.000407459	-0.00346	0.00316
-0.1588	-0.00363	-0.000406019	-0.00346	0.00315
-0.1587	-0.00363	-0.000404576	-0.00346	0.00314
-0.1586	-0.00362	-0.00040313	-0.00345	0.00313
-0.1585	-0.00362	-0.000401681	-0.00344	0.00312
-0.1584	-0.00362	-0.000400229	-0.00344	0.00311
-0.1583	-0.00362	-0.000398774	-0.00344	0.00309
-0.1582	-0.00362	-0.000397315	-0.00344	0.00308
-0.1581	-0.00362	-0.000395853	-0.00344	0.00307
-0.158	-0.00362	-0.000394387	-0.00344	0.00306
-0.1579	-0.00362	-0.000392918	-0.00343	0.00305
-0.1578	-0.00361	-0.000391445	-0.00342	0.00303
-0.1577	-0.00361	-0.000389968	-0.00342	0.00302
-0.1576	-0.00361	-0.000388488	-0.00342	0.00301
-0.1575	-0.00361	-0.000387003	-0.00342	0.003
-0.1574	-0.00361	-0.000385514	-0.00342	0.00298
-0.1573	-0.00361	-0.000384022	-0.00342	0.00297
-0.1572	-0.00361	-0.000382525	-0.00341	0.00296
-0.1571	-0.0036	-0.000381023	-0.0034	0.00295
-0.157	-0.0036	-0.000379517	-0.0034	0.00294
-0.1569	-0.0036	-0.000378007	-0.0034	0.00293
-0.1568	-0.0036	-0.000376492	-0.0034	0.00291
-0.1567	-0.0036	-0.000374973	-0.0034	0.0029
-0.1566	-0.0036	-0.000373449	-0.0034	0.00288
-0.1565	-0.00359	-0.00037192	-0.00338	0.00287
-0.1564	-0.00359	-0.000370386	-0.00338	0.00286
-0.1563	-0.00359	-0.000368847	-0.00338	0.00285
-0.1562	-0.00359	-0.000367303	-0.00338	0.00284
-0.1561	-0.00359	-0.000365754	-0.00338	0.00282
-0.156	-0.00359	-0.0003642	-0.00338	0.00282
-0.1559	-0.00358	-0.00036264	-0.00336	0.0028
-0.1558	-0.00358	-0.000361076	-0.00336	0.00279
-0.1557	-0.00358	-0.000359506	-0.00336	0.00278
-0.1556	-0.00358	-0.00035793	-0.00336	0.00277
-0.1555	-0.00358	-0.000356349	-0.00336	0.00276
-0.1554	-0.00358	-0.000354763	-0.00336	0.00275
-0.1553	-0.00357	-0.000353171	-0.00335	0.00273
-0.1552	-0.00357	-0.000351573	-0.00334	0.00272
-0.1551	-0.00357	-0.00034997	-0.00334	0.0027
-0.155	-0.00357	-0.000348361	-0.00334	0.00269
-0.1549	-0.00357	-0.000346746	-0.00334	0.00268
-0.1548	-0.00357	-0.000345125	-0.00334	0.00266
-0.1547	-0.00356	-0.000343498	-0.00333	0.00266
-0.1546	-0.00356	-0.000341865	-0.00332	0.00265
-0.1545	-0.00356	-0.000340227	-0.00332	0.00264
-0.1544	-0.00356	-0.000338582	-0.00332	0.00263
-0.1543	-0.00356	-0.000336931	-0.00332	0.00261
-0.1542	-0.00356	-0.000335275	-0.00332	0.0026
-0.1541	-0.00356	-0.000333612	-0.00332	0.00259
-0.154	-0.00355	-0.000331943	-0.0033	0.00258
-0.1539	-0.00355	-0.000330267	-0.0033	0.00257
-0.1538	-0.00355	-0.000328586	-0.0033	0.00255
-0.1537	-0.00355	-0.000326898	-0.0033	0.00254
-0.1536	-0.00355	-0.000325204	-0.0033	0.00253
-0.1535	-0.00355	-0.000323504	-0.0033	0.00251
-0.1534	-0.00355	-0.000321797	-0.00329	0.0025
-0.1533	-0.00354	-0.000320084	-0.00328	0.00249
-0.1532	-0.00354	-0.000318365	-0.00328	0.00248
-0.1531	-0.00354	-0.00031664	-0.00328	0.00247
-0.153	-0.00354	-0.000314908	-0.00328	0.00246
-0.1529	-0.00354	-0.000313169	-0.00328	0.00245
-0.1528	-0.00354	-0.000311425	-0.00327	0.00243
-0.1527	-0.00354	-0.000309674	-0.00327	0.00242
-0.1526	-0.00353	-0.000307916	-0.00326	0.00241
-0.1525	-0.00353	-0.000306152	-0.00326	0.0024
-0.1524	-0.00353	-0.000304382	-0.00326	0.00239
-0.1523	-0.00353	-0.000302606	-0.00325	0.00238
-0.1522	-0.00353	-0.000300823	-0.00325	0.00236
-0.1521	-0.00353	-0.000299034	-0.00325	0.00235
-0.152	-0.00353	-0.000297238	-0.00325	0.00234
-0.1519	-0.00353	-0.000295436	-0.00325	0.00233
-0.1518	-0.00353	-0.000293628	-0.00325	0.00231
-0.1517	-0.00352	-0.000291813	-0.00323	0.00231
-0.1516	-0.00352	-0.000289992	-0.00323	0.00229
-0.1515	-0.00352	-0.000288165	-0.00323	0.00228
-0.1514	-0.00352	-0.000286332	-0.00323	0.00227
-0.1513	-0.00352	-0.000284492	-0.00323	0.00226
-0.1512	-0.00352	-0.000282647	-0.00322	0.00225
-0.1511	-0.00352	-0.000280795	-0.00322	0.00223
-0.151	-0.00352	-0.000278937	-0.00322	0.00222
-0.1509	-0.00352	-0.000277073	-0.00322	0.00221
-0.1508	-0.00352	-0.000275203	-0.00322	0.0022
-0.1507	-0.00351	-0.000273326	-0.00321	0.00219
-0.1506	-0.00351	-0.000271444	-0.0032	0.00218
-0.1505	-0.00351	-0.000269556	-0.0032	0.00216
-0.1504	-0.00351	-0.000267662	-0.0032	0.00215
-0.1503	-0.00351	-0.000265762	-0.0032	0.00214
-0.1502	-0.00351	-0.000263857	-0.0032	0.00214
-0.1501	-0.00351	-0.000261945	-0.00319	0.00212
-0.15	-0.00351	-0.000260028	-0.00319	0.00211
-0.1499	-0.0035	-0.000258106	-0.00318	0.0021
-0.1498	-0.00349	-0.000256177	-0.00317	0.00209
-0.1497	-0.00348	-0.000254243	-0.00316	0.00207
-0.1496	-0.00347	-0.000252304	-0.00314	0.00207
-0.1495	-0.00347	-0.000250359	-0.00314	0.00206
-0.1494	-0.00346	-0.000248409	-0.00313	0.00204
-0.1493	-0.00345	-0.000246453	-0.00312	0.00203
-0.1492	-0.00344	-0.000244492	-0.00311	0.00202
-0.1491	-0.00343	-0.000242526	-0.00309	0.002
-0.149	-0.00342	-0.000240555	-0.00308	0.002
-0.1489	-0.00341	-0.000238579	-0.00307	0.00199
-0.1488	-0.0034	-0.000236598	-0.00306	0.00198
-0.1487	-0.00339	-0.000234611	-0.00305	0.00196
-0.1486	-0.00338	-0.00023262	-0.00303	0.00195
-0.1485	-0.00337	-0.000230625	-0.00302	0.00194
-0.1484	-0.00336	-0.000228624	-0.00301	0.00193
-0.1483	-0.00335	-0.000226619	-0.003	0.00192
-0.1482	-0.00334	-0.000224609	-0.00299	0.00192
-0.1481	-0.00333	-0.000222595	-0.00297	0.00189
-0.148	-0.00332	-0.000220576	-0.00296	0.00189
-0.1479	-0.00331	-0.000218553	-0.00295	0.00188
-0.1478	-0.0033	-0.000216526	-0.00294	0.00186
-0.1477	-0.00329	-0.000214494	-0.00293	0.00186
-0.1476	-0.00328	-0.000212459	-0.00291	0.00185
-0.1475	-0.00327	-0.000210419	-0.0029	0.00183
-0.1474	-0.00326	-0.000208376	-0.00289	0.00182
-0.1473	-0.00325	-0.000206329	-0.00288	0.00181
-0.1472	-0.00324	-0.000204277	-0.00287	0.0018
-0.1471	-0.00322	-0.000202223	-0.00284	0.00179
-0.147	-0.00321	-0.000200164	-0.00283	0.00178
-0.1469	-0.0032	-0.000198102	-0.00282	0.00177
-0.1468	-0.00319	-0.000196037	-0.00281	0.00176
-0.1467	-0.00318	-0.000193968	-0.0028	0.00175
-0.1466	-0.00317	-0.000191896	-0.00278	0.00174
-0.1465	-0.00316	-0.000189821	-0.00277	0.00173
-0.1464	-0.00315	-0.000187743	-0.00276	0.00172
-0.1463	-0.00314	-0.000185661	-0.00275	0.0017
-0.1462	-0.00313	-0.000183577	-0.00274	0.00169
-0.1461	-0.00312	-0.00018149	-0.00272	0.00169
-0.146	-0.0031	-0.0001794	-0.0027	0.00168
-0.1459	-0.00309	-0.000177308	-0.00269	0.00166
-0.1458	-0.00308	-0.000175213	-0.00268	0.00166
-0.1457	-0.00307	-0.000173116	-0.00267	0.00164
-0.1456	-0.00306	-0.000171016	-0.00265	0.00163
-0.1455	-0.00305	-0.000168914	-0.00264	0.00162
-0.1454	-0.00304	-0.000166809	-0.00263	0.00161
-0.1453	-0.00303	-0.000164703	-0.00262	0.00161
-0.1452	-0.00301	-0.000162594	-0.00259	0.00159
-0.1451	-0.003	-0.000160484	-0.00258	0.00158
-0.145	-0.00299	-0.000158371	-0.00257	0.00157
-0.1449	-0.00298	-0.000156257	-0.00256	0.00156
-0.1448	-0.00297	-0.000154141	-0.00255	0.00155
-0.1447	-0.00296	-0.000152024	-0.00253	0.00154
-0.1446	-0.00295	-0.000149905	-0.00252	0.00153
-0.1445	-0.00293	-0.000147784	-0.0025	0.00152
-0.1444	-0.00292	-0.000145662	-0.00249	0.00151
-0.1443	-0.00291	-0.000143539	-0.00248	0.00149
-0.1442	-0.0029	-0.000141415	-0.00246	0.00149
-0.1441	-0.00289	-0.00013929	-0.00245	0.00148
-0.144	-0.00288	-0.000137163	-0.00244	0.00147
-0.1439	-0.00287	-0.000135036	-0.00243	0.00145
-0.1438	-0.00286	-0.000132907	-0.00241	0.00145
-0.1437	-0.00284	-0.000130778	-0.00239	0.00143
-0.1436	-0.00283	-0.000128648	-0.00238	0.00143
-0.1435	-0.00282	-0.000126518	-0.00237	0.00142
-0.1434	-0.00281	-0.000124387	-0.00236	0.0014
-0.1433	-0.0028	-0.000122255	-0.00234	0.0014
-0.1432	-0.00279	-0.000120123	-0.00233	0.00139
-0.1431	-0.00278	-0.00011799	-0.00232	0.00138
-0.143	-0.00277	-0.000115858	-0.00231	0.00137
-0.1429	-0.00275	-0.000113725	-0.00229	0.00136
-0.1428	-0.00274	-0.000111591	-0.00227	0.00134
-0.1427	-0.00273	-0.000109458	-0.00226	0.00134
-0.1426	-0.00272	-0.000107325	-0.00225	0.00133
-0.1425	-0.00271	-0.000105192	-0.00224	0.00132
-0.1424	-0.0027	-0.000103058	-0.00223	0.00131
-0.1423	-0.00269	-0.000100925	-0.00221	0.0013
-0.1422	-0.00268	-9.87926e-05	-0.0022	0.00129
-0.1421	-0.00267	-9.666e-05	-0.00219	0.00128
-0.142	-0.00266	-9.45277e-05	-0.00218	0.00127
-0.1419	-0.00265	-9.23958e-05	-0.00216	0.00125
-0.1418	-0.00264	-9.02644e-05	-0.00215	0.00124
-0.1417	-0.00263	-8.81334e-05	-0.00214	0.00124
-0.1416	-0.00262	-8.60029e-05	-0.00213	0.00123
-0.1415	-0.00261	-8.38729e-05	-0.00212	0.00121
-0.1414	-0.0026	-8.17436e-05	-0.0021	0.00121
-0.1413	-0.00258	-7.96149e-05	-0.00208	0.0012
-0.1412	-0.00257	-7.74869e-05	-0.00207	0.00119
-0.1411	-0.00256	-7.53597e-05	-0.00206	0.00118
-0.141	-0.00255	-7.32332e-05	-0.00205	0.00116
-0.1409	-0.00255	-7.11075e-05	-0.00204	0.00116
-0.1408	-0.00254	-6.89827e-05	-0.00203	0.00115
-0.1407	-0.00253	-6.68587e-05	-0.00202	0.00114
-0.1406	-0.00252	-6.47357e-05	-0.00201	0.00113
-0.1405	-0.00251	-6.26135e-05	-0.00199	0.00112
-0.1404	-0.0025	-6.04923e-05	-0.00198	0.00111
-0.1403	-0.00249	-5.83721e-05	-0.00197	0.0011
-0.1402	-0.00248	-5.62529e-05	-0.00196	0.00109
-0.1401	-0.00247	-5.41347e-05	-0.00195	0.00108
-0.14	-0.00246	-5.20175e-05	-0.00193	0.00107
-0.1399	-0.00245	-4.99014e-05	-0.00192	0.00106
-0.1398	-0.00244	-4.77864e-05	-0.00191	0.00105
-0.1397	-0.00243	-4.56724e-05	-0.0019	0.00104
-0.1396	-0.00243	-4.35595e-05	-0.0019	0.00103
-0.1395	-0.00242	-4.14477e-05	-0.00188	0.00102
-0.1394	-0.00241	-3.9337e-05	-0.00187	0.00101
-0.1393	-0.0024	-3.72275e-05	-0.00186	0.001
-0.1392	-0.00239	-3.5119e-05	-0.00185	0.000998016
-0.1391	-0.00238	-3.30116e-05	-0.00183	0.00098133
-0.139	-0.00238	-3.09053e-05	-0.00183	0.000974652
-0.1389	-0.00237	-2.88001e-05	-0.00182	0.00096298
-0.1388	-0.00236	-2.6696e-05	-0.00181	0.000951317
-0.1387	-0.00235	-2.4593e-05	-0.0018	0.000944662
-0.1386	-0.00234	-2.2491e-05	-0.00178	0.000933014
-0.1385	-0.00234	-2.03901e-05	-0.00178	0.000926374
-0.1384	-0.00233	-1.82902e-05	-0.00177	0.000914742
-0.1383	-0.00232	-1.61914e-05	-0.00176	0.000903117
-0.1382	-0.00232	-1.40935e-05	-0.00176	0.0008965
-0.1381	-0.00231	-1.19966e-05	-0.00174	0.000879891
-0.138	-0.0023	-9.90067e-06	-0.00173	0.000873289
-0.1379	-0.0023	-7.80566e-06	-0.00173	0.000866695
-0.1378	-0.00229	-5.71154e-06	-0.00172	0.000850108
-0.1377	-0.00228	-3.6183e-06	-0.00171	0.000843529
-0.1376	-0.00228	-1.52589e-06	-0.0017	0.000836958
-0.1375	-0.00227	5.65723e-07	-0.00169	0.000820394
-0.1374	-0.00226	2.65657e-06	-0.00168	0.000818837
-0.1373	-0.00226	4.74669e-06	-0.00168	0.000812287
-0.1372	-0.00225	6.83613e-06	-0.00167	0.000795745
-0.1371	-0.00225	8.92492e-06	-0.00166	0.00078921
-0.137	-0.00224	1.10131e-05	-0.00165	0.000782682
-0.1369	-0.00224	1.31008e-05	-0.00165	0.000766161
-0.1368	-0.00223	1.51879e-05	-0.00164	0.000759648
-0.1367	-0.00223	1.72746e-05	-0.00163	0.000753141
-0.1366	-0.00222	1.93609e-05	-0.00162	0.000736642
-0.1365	-0.00222	2.14468e-05	-0.00162	0.000730149
-0.1364	-0.00221	2.35324e-05	-0.00161	0.000723663
-0.1363	-0.00221	2.56178e-05	-0.00161	0.000707184
-0.1362	-0.0022	2.7703e-05	-0.00159	0.000700712
-0.1361	-0.0022	2.97881e-05	-0.00159	0.000689246
-0.136	-0.00219	3.18732e-05	-0.00158	0.000677787
-0.1359	-0.00219	3.39582e-05	-0.00158	0.000671335
-0.1358	-0.00219	3.60433e-05	-0.00158	0.000659889
-0.1357	-0.00218	3.81286e-05	-0.00156	0.000648449
-0.1356	-0.00218	4.02141e-05	-0.00156	0.000644515
-0.1355	-0.00218	4.22998e-05	-0.00156	0.000628088
-0.1354	-0.00217	4.43859e-05	-0.00155	0.000621667
-0.1353	-0.00217	4.64725e-05	-0.00155	0.000615251
-0.1352	-0.00217	4.85595e-05	-0.00154	0.000598842
-0.1351	-0.00216	5.06471e-05	-0.00153	0.000592438
-0.135	-0.00216	5.27353e-05	-0.00153	0.000576041
-0.1349	-0.00216	5.48243e-05	-0.00153	0.000569649
-0.1348	-0.00216	5.69141e-05	-0.00153	0.000563262
-0.1347	-0.00215	5.90047e-05	-0.00151	0.000546881
-0.1346	-0.00215	6.10964e-05	-0.00151	0.000540506
-0.1345	-0.00215	6.31891e-05	-0.00151	0.000524135
-0.1344	-0.00215	6.52829e-05	-0.00151	0.00051777
-0.1343	-0.00215	6.73779e-05	-0.0015	0.00051141
-0.1342	-0.00214	6.94743e-05	-0.00149	0.000495055
-0.1341	-0.00214	7.15721e-05	-0.00149	0.000488705
-0.134	-0.00214	7.36713e-05	-0.00149	0.00047236
-0.1339	-0.00214	7.57721e-05	-0.00149	0.000468519
-0.1338	-0.00214	7.78746e-05	-0.00148	0.000462183
-0.1337	-0.00214	7.99788e-05	-0.00148	0.000445851
-0.1336	-0.00214	8.20849e-05	-0.00148	0.000439523
-0.1335	-0.00214	8.41929e-05	-0.00148	0.0004232
-0.1334	-0.00214	8.6303e-05	-0.00148	0.000416882
-0.1333	-0.00214	8.84151e-05	-0.00147	0.000405567
-0.1332	-0.00214	9.05295e-05	-0.00147	0.000394256
-0.1331	-0.00214	9.26462e-05	-0.00147	0.000382949
-0.133	-0.00214	9.47653e-05	-0.00147	0.000376646
-0.1329	-0.00214	9.68869e-05	-0.00147	0.000365346
-0.1328	-0.00214	9.90111e-05	-0.00146	0.00035405
-0.1327	-0.00214	0.000101138	-0.00146	0.000347757
-0.1326	-0.00214	0.000103268	-0.00146	0.000331467
-0.1325	-0.00214	0.0001054	-0.00146	0.00032518
-0.1324	-0.00214	0.000107536	-0.00145	0.000308897
-0.1323	-0.00214	0.000109674	-0.00145	0.000302616
-0.1322	-0.00214	0.000111816	-0.00145	0.000286338
-0.1321	-0.00214	0.000113961	-0.00145	0.000280063
-0.132	-0.00214	0.000116109	-0.00145	0.000268791
-0.1319	-0.00215	0.000118261	-0.00145	0.000257521
-0.1318	-0.00215	0.000120417	-0.00145	0.000251253
-0.1317	-0.00215	0.000122576	-0.00145	0.000239987
-0.1316	-0.00215	0.000124739	-0.00145	0.000233724
-0.1315	-0.00215	0.000126905	-0.00145	0.000222462
-0.1314	-0.00216	0.000129076	-0.00145	0.000211203
-0.1313	-0.00216	0.00013125	-0.00145	0.000199945
-0.1312	-0.00216	0.000133429	-0.00145	0.000193689
-0.1311	-0.00216	0.000135612	-0.00145	0.000177434
-0.131	-0.00216	0.000137799	-0.00144	0.000171181
-0.1309	-0.00217	0.000139991	-0.00145	0.000154929
-0.1308	-0.00217	0.000142187	-0.00145	0.000148678
-0.1307	-0.00217	0.000144387	-0.00145	0.000132428
-0.1306	-0.00218	0.000146593	-0.00146	0.000126179
-0.1305	-0.00218	0.000148803	-0.00145	0.000114931
-0.1304	-0.00218	0.000151018	-0.00145	0.000103684
-0.1303	-0.00218	0.000153237	-0.00145	9.24372e-05
-0.1302	-0.00219	0.000155462	-0.00146	8.6191e-05
-0.1301	-0.00219	0.000157692	-0.00145	6.99452e-05
-0.13	-0.00219	0.000159927	-0.00145	6.36997e-05
-0.1299	-0.0022	0.000162167	-0.00146	4.74545e-05
-0.1298	-0.0022	0.000164413	-0.00146	4.1209e-05
-0.1297	-0.0022	0.000166664	-0.00146	2.49637e-05
-0.1296	-0.00221	0.000168921	-0.00146	1.87182e-05
-0.1295	-0.00221	0.000171183	-0.00146	7.4725e-06
-0.1294	-0.00222	0.00017345	-0.00147	-3.77375e-06
-0.1293	-0.00222	0.000175724	-0.00147	-1.50203e-05
-0.1292	-0.00222	0.000178003	-0.00146	-2.62675e-05
-0.1291	-0.00223	0.000180288	-0.00147	-3.7525e-05
-0.129	-0.00223	0.000182579	-0.00147	-4.3775e-05
-0.1289	-0.00224	0.000184876	-0.00148	-6.0025e-05
-0.1288	-0.00224	0.000187179	-0.00147	-7.1275e-05
-0.1287	-0.00224	0.000189488	-0.00147	-8.2525e-05
-0.1286	-0.00225	0.000191803	-0.00148	-9.3775e-05
-0.1285	-0.00225	0.000194125	-0.00148	-0.000100025
-0.1284	-0.00226	0.000196453	-0.00149	-0.000116275
-0.1283	-0.00226	0.000198787	-0.00148	-0.000122525
-0.1282	-0.00227	0.000201127	-0.00149	-0.0001388
-0.1281	-0.00227	0.000203474	-0.00149	-0.00014505
-0.128	-0.00228	0.000205828	-0.0015	-0.000161325
-0.1279	-0.00228	0.000208188	-0.00149	-0.000167575
-0.1278	-0.00228	0.000210555	-0.00149	-0.00017885
-0.1277	-0.00229	0.000212928	-0.0015	-0.0001901
-0.1276	-0.00229	0.000215308	-0.0015	-0.000201375
-0.1275	-0.0023	0.000217694	-0.0015	-0.00021265
-0.1274	-0.0023	0.000220088	-0.0015	-0.000223925
-0.1273	-0.00231	0.000222488	-0.00151	-0.0002402
-0.1272	-0.00231	0.000224895	-0.00151	-0.000246478
-0.1271	-0.00232	0.000227309	-0.00151	-0.000257758
-0.127	-0.00232	0.000229729	-0.00151	-0.000269043
-0.1269	-0.00233	0.000232157	-0.00152	-0.000280325
-0.1268	-0.00233	0.000234591	-0.00152	-0.000291625
-0.1267	-0.00234	0.000237032	-0.00152	-0.0003079
-0.1266	-0.00234	0.000239481	-0.00152	-0.0003142
-0.1265	-0.00235	0.000241936	-0.00153	-0.0003305
-0.1264	-0.00235	0.000244398	-0.00153	-0.0003368
-0.1263	-0.00236	0.000246867	-0.00154	-0.0003531
-0.1262	-0.00236	0.000249343	-0.00153	-0.0003594
-0.1261	-0.00236	0.000251826	-0.00153	-0.0003707
-0.126	-0.00237	0.000254317	-0.00154	-0.000387025
-0.1259	-0.00237	0.000256814	-0.00154	-0.000393325
-0.1258	-0.00238	0.000259318	-0.00154	-0.00040965
-0.1257	-0.00238	0.000261829	-0.00154	-0.000415975
-0.1256	-0.00239	0.000264346	-0.00155	-0.0004323
-0.1255	-0.00239	0.000266871	-0.00155	-0.000438625
-0.1254	-0.0024	0.000269403	-0.00155	-0.00044995
-0.1253	-0.0024	0.000271942	-0.00155	-0.000461275
-0.1252	-0.0024	0.000274487	-0.00155	-0.000472622
-0.1251	-0.00241	0.00027704	-0.00155	-0.000483962
-0.125	-0.00241	0.000279599	-0.00155	-0.000495306
-0.1249	-0.00242	0.000282165	-0.00156	-0.000506652
-0.1248	-0.00242	0.000284738	-0.00156	-0.000518003
-0.1247	-0.00243	0.000287317	-0.00156	-0.000529356
-0.1246	-0.00243	0.000289904	-0.00156	-0.000540714
-0.1245	-0.00243	0.000292497	-0.00156	-0.000552075
-0.1244	-0.00244	0.000295096	-0.00157	-0.000563439
-0.1243	-0.00244	0.000297702	-0.00156	-0.000577306
-0.1242	-0.00244	0.000300315	-0.00156	-0.000588677
-0.1241	-0.00245	0.000302934	-0.00157	-0.000600052
-0.124	-0.00245	0.000305559	-0.00157	-0.00061143
-0.1239	-0.00245	0.000308191	-0.00156	-0.000622812
-0.1238	-0.00246	0.000310829	-0.00157	-0.000632864
-0.1237	-0.00246	0.000313473	-0.00157	-0.000644065
-0.1236	-0.00246	0.000316123	-0.00157	-0.000655266
-0.1235	-0.00247	0.000318779	-0.00157	-0.000666467
-0.1234	-0.00247	0.000321442	-0.00157	-0.000677669
-0.1233	-0.00247	0.00032411	-0.00157	-0.000688871
-0.1232	-0.00248	0.000326784	-0.00158	-0.000700072
-0.1231	-0.00248	0.000329464	-0.00157	-0.000711273
-0.123	-0.00248	0.00033215	-0.00157	-0.000722473
-0.1229	-0.00248	0.000334841	-0.00157	-0.000733673
-0.1228	-0.00248	0.000337538	-0.00156	-0.00074487
-0.1227	-0.00249	0.00034024	-0.00157	-0.000756067
-0.1226	-0.00249	0.000342947	-0.00157	-0.000767262
-0.1225	-0.00249	0.00034566	-0.00157	-0.000778457
-0.1224	-0.00249	0.000348378	-0.00156	-0.000789648
-0.1223	-0.00249	0.000351101	-0.00156	-0.000803337
-0.1222	-0.0025	0.000353828	-0.00157	-0.000814525
-0.1221	-0.0025	0.000356561	-0.00157	-0.000825709
-0.122	-0.0025	0.000359298	-0.00156	-0.000836892
-0.1219	-0.0025	0.00036204	-0.00156	-0.00084807
-0.1218	-0.0025	0.000364786	-0.00156	-0.000859245
-0.1217	-0.0025	0.000367537	-0.00155	-0.000870418
-0.1216	-0.0025	0.000370292	-0.00155	-0.000881587
-0.1215	-0.0025	0.000373051	-0.00155	-0.000892751
-0.1214	-0.0025	0.000375814	-0.00155	-0.000903912
-0.1213	-0.0025	0.000378581	-0.00154	-0.000915068
-0.1212	-0.0025	0.000381351	-0.00154	-0.00092622
-0.1211	-0.0025	0.000384125	-0.00154	-0.000937367
-0.121	-0.0025	0.000386903	-0.00154	-0.00094851
-0.1209	-0.0025	0.000389684	-0.00153	-0.000959647
-0.1208	-0.0025	0.000392468	-0.00153	-0.00097078
-0.1207	-0.0025	0.000395255	-0.00153	-0.000981906
-0.1206	-0.0025	0.000398046	-0.00152	-0.000993027
-0.1205	-0.0025	0.000400838	-0.00152	-0.001
-0.1204	-0.0025	0.000403634	-0.00152	-0.00102
-0.1203	-0.0025	0.000406432	-0.00152	-0.00103
-0.1202	-0.00249	0.000409232	-0.0015	-0.00104
-0.1201	-0.00249	0.000412035	-0.0015	-0.00105
-0.12	-0.00249	0.00041484	-0.0015	-0.00106
-0.1199	-0.00249	0.000417646	-0.00149	-0.00108
-0.1198	-0.00249	0.000420454	-0.00149	-0.00109
-0.1197	-0.00248	0.000423264	-0.00148	-0.0011
-0.1196	-0.00248	0.000426075	-0.00148	-0.00111
-0.1195	-0.00248	0.000428888	-0.00147	-0.00112
-0.1194	-0.00248	0.000431701	-0.00147	-0.00113
-0.1193	-0.00247	0.000434516	-0.00146	-0.00114
-0.1192	-0.00247	0.000437331	-0.00145	-0.00115
-0.1191	-0.00247	0.000440147	-0.00145	-0.00116
-0.119	-0.00246	0.000442963	-0.00144	-0.00118
-0.1189	-0.00246	0.00044578	-0.00144	-0.00119
-0.1188	-0.00245	0.000448596	-0.00142	-0.0012
-0.1187	-0.00245	0.000451413	-0.00142	-0.00121
-0.1186	-0.00245	0.000454229	-0.00142	-0.00122
-0.1185	-0.00244	0.000457045	-0.0014	-0.00123
-0.1184	-0.00244	0.000459861	-0.0014	-0.00124
-0.1183	-0.00243	0.000462675	-0.00139	-0.00125
-0.1182	-0.00243	0.000465489	-0.00139	-0.00126
-0.1181	-0.00242	0.000468301	-0.00137	-0.00127
-0.118	-0.00241	0.000471113	-0.00136	-0.00128
-0.1179	-0.00241	0.000473922	-0.00136	-0.0013
-0.1178	-0.0024	0.000476731	-0.00135	-0.00131
-0.1177	-0.0024	0.000479537	-0.00134	-0.00132
-0.1176	-0.00239	0.000482341	-0.00133	-0.00133
-0.1175	-0.00238	0.000485144	-0.00132	-0.00134
-0.1174	-0.00238	0.000487943	-0.00131	-0.00135
-0.1173	-0.00237	0.000490741	-0.0013	-0.00136
-0.1172	-0.00236	0.000493536	-0.00129	-0.00137
-0.1171	-0.00236	0.000496327	-0.00129	-0.00138
-0.117	-0.00235	0.000499116	-0.00127	-0.00139
-0.1169	-0.00234	0.000501902	-0.00126	-0.0014
-0.1168	-0.00233	0.000504684	-0.00125	-0.00141
-0.1167	-0.00233	0.000507462	-0.00124	-0.00143
-0.1166	-0.00232	0.000510237	-0.00123	-0.00144
-0.1165	-0.00231	0.000513008	-0.00122	-0.00145
-0.1164	-0.0023	0.000515775	-0.00121	-0.00146
-0.1163	-0.00229	0.000518537	-0.00119	-0.00147
-0.1162	-0.00228	0.000521295	-0.00118	-0.00148
-0.1161	-0.00227	0.000524049	-0.00117	-0.00149
-0.116	-0.00226	0.000526797	-0.00116	-0.0015
-0.1159	-0.00225	0.000529541	-0.00114	-0.00151
-0.1158	-0.00225	0.000532279	-0.00114	-0.00152
-0.1157	-0.00224	0.000535013	-0.00113	-0.00153
-0.1156	-0.00223	0.00053774	-0.00111	-0.00154
-0.1155	-0.00222	0.000540462	-0.0011	-0.00155
-0.1154	-0.00221	0.000543178	-0.00109	-0.00156
-0.1153	-0.00219	0.000545888	-0.00107	-0.00157
-0.1152	-0.00218	0.000548592	-0.00105	-0.00158
-0.1151	-0.00217	0.00055129	-0.00104	-0.00159
-0.115	-0.00216	0.000553981	-0.00103	-0.0016
-0.1149	-0.00215	0.000556665	-0.00102	-0.00161
-0.1148	-0.00214	0.000559343	-0.001	-0.00162
-0.1147	-0.00213	0.000562013	-0.00099	-0.00163
-0.1146	-0.00212	0.000564677	-0.00098	-0.00164
-0.1145	-0.00211	0.000567333	-0.00096	-0.00165
-0.1144	-0.00209	0.000569981	-0.00094	-0.00166
-0.1143	-0.00208	0.000572622	-0.00093	-0.00167
-0.1142	-0.00207	0.000575255	-0.00092	-0.00168
-0.1141	-0.00206	0.00057788	-0.0009	-0.00169
-0.114	-0.00204	0.000580498	-0.00088	-0.00171
-0.1139	-0.00203	0.000583106	-0.00087	-0.00172
-0.1138	-0.00202	0.000585707	-0.00086	-0.00173
-0.1137	-0.00201	0.000588299	-0.00084	-0.00174
-0.1136	-0.00199	0.000590882	-0.00082	-0.00175
-0.1135	-0.00198	0.000593457	-0.00081	-0.00176
-0.1134	-0.00197	0.000596022	-0.0008	-0.00176
-0.1133	-0.00195	0.000598579	-0.00077	-0.00178
-0.1132	-0.00194	0.000601126	-0.00076	-0.00178
-0.1131	-0.00193	0.000603663	-0.00075	-0.0018
-0.113	-0.00191	0.000606192	-0.00073	-0.00181
-0.1129	-0.0019	0.00060871	-0.00071	-0.00181
-0.1128	-0.00189	0.000611219	-0.0007	-0.00183
-0.1127	-0.00187	0.000613718	-0.00068	-0.00184
-0.1126	-0.00186	0.000616207	-0.00067	-0.00185
-0.1125	-0.00184	0.000618686	-0.00064	-0.00186
-0.1124	-0.00183	0.000621155	-0.00063	-0.00187
-0.1123	-0.00181	0.000623613	-0.00061	-0.00188
-0.1122	-0.0018	0.000626061	-0.0006	-0.00189
-0.1121	-0.00178	0.000628498	-0.00057	-0.0019
-0.112	-0.00177	0.000630924	-0.00056	-0.0019
-0.1119	-0.00176	0.00063334	-0.00055	-0.00191
-0.1118	-0.00174	0.000635745	-0.00053	-0.00193
-0.1117	-0.00173	0.000638138	-0.00051	-0.00193
-0.1116	-0.00171	0.000640521	-0.00049	-0.00195
-0.1115	-0.0017	0.000642892	-0.00048	-0.00195
-0.1114	-0.00168	0.000645252	-0.00046	-0.00197
-0.1113	-0.00167	0.000647601	-0.00044	-0.00198
-0.1112	-0.00165	0.000649938	-0.00042	-0.00198
-0.1111	-0.00163	0.000652264	-0.0004	-0.00199
-0.111	-0.00162	0.000654578	-0.00039	-0.002
-0.1109	-0.0016	0.00065688	-0.00037	-0.00201
-0.1108	-0.00159	0.00065917	-0.00035	-0.00202
-0.1107	-0.00157	0.000661449	-0.00033	-0.00203
-0.1106	-0.00156	0.000663715	-0.00032	-0.00204
-0.1105	-0.00154	0.000665969	-0.0003	-0.00205
-0.1104	-0.00153	0.000668212	-0.00028	-0.00206
-0.1103	-0.00151	0.000670442	-0.00026	-0.00207
-0.1102	-0.0015	0.00067266	-0.00025	-0.00208
-0.1101	-0.00148	0.000674865	-0.00023	-0.00208
-0.11	-0.00146	0.000677059	-0.0002	-0.0021
-0.1099	-0.00145	0.000679239	-0.00019	-0.00211
-0.1098	-0.00143	0.000681408	-0.00017	-0.00211
-0.1097	-0.00142	0.000683564	-0.00016	-0.00213
-0.1096	-0.0014	0.000685707	-0.00014	-0.00214
-0.1095	-0.00139	0.000687838	-0.00012	-0.00214
-0.1094	-0.00137	0.000689956	-0.0001	-0.00215
-0.1093	-0.00135	0.000692061	-8e-05	-0.00216
-0.1092	-0.00134	0.000694153	-7e-05	-0.00216
-0.1091	-0.00132	0.000696233	-5e-05	-0.00218
-0.109	-0.00131	0.0006983	-3e-05	-0.00219
-0.1089	-0.00129	0.000700354	-1e-05	-0.00219
-0.1088	-0.00128	0.000702396	0	-0.00221
-0.1087	-0.00126	0.000704424	2e-05	-0.00221
-0.1086	-0.00125	0.00070644	3e-05	-0.00222
-0.1085	-0.00123	0.000708443	6e-05	-0.00224
-0.1084	-0.00122	0.000710432	7e-05	-0.00224
-0.1083	-0.0012	0.000712409	9e-05	-0.00225
-0.1082	-0.00119	0.000714373	0.0001	-0.00226
-0.1081	-0.00117	0.000716324	0.00012	-0.00227
-0.108	-0.00116	0.000718262	0.00014	-0.00228
-0.1079	-0.00114	0.000720187	0.00016	-0.00229
-0.1078	-0.00113	0.000722099	0.00017	-0.00229
-0.1077	-0.00111	0.000723998	0.00019	-0.00231
-0.1076	-0.0011	0.000725884	0.0002	-0.00231
-0.1075	-0.00108	0.000727758	0.00023	-0.00232
-0.1074	-0.00107	0.000729618	0.00024	-0.00233
-0.1073	-0.00105	0.000731465	0.00026	-0.00234
-0.1072	-0.00104	0.000733299	0.00027	-0.00234
-0.1071	-0.00102	0.000735121	0.00029	-0.00236
-0.107	-0.00101	0.00073693	0.0003	-0.00237
-0.1069	-0.000995281	0.000738725	0.000324719	-0.00238
-0.1068	-0.00098136	0.000740508	0.00033864	-0.00239
-0.1067	-0.000967554	0.000742278	0.000352446	-0.00239
-0.1066	-0.000953869	0.000744035	0.000366131	-0.0024
-0.1065	-0.000940305	0.00074578	0.000379695	-0.00241
-0.1064	-0.000926869	0.000747512	0.000403131	-0.00242
-0.1063	-0.000913562	0.000749231	0.000416438	-0.00243
-0.1062	-0.000900388	0.000750937	0.000429612	-0.00244
-0.1061	-0.00088735	0.000752631	0.00044265	-0.00245
-0.106	-0.000874453	0.000754312	0.000455547	-0.00246
-0.1059	-0.000861698	0.00075598	0.000468302	-0.00246
-0.1058	-0.00084909	0.000757636	0.00049091	-0.00248
-0.1057	-0.000836631	0.00075928	0.000503369	-0.00248
-0.1056	-0.000824324	0.000760911	0.000515676	-0.00249
-0.1055	-0.000812174	0.000762529	0.000527826	-0.0025
-0.1054	-0.000800182	0.000764136	0.000539818	-0.00251
-0.1053	-0.000788352	0.00076573	0.000551648	-0.00251
-0.1052	-0.000776687	0.000767311	0.000573313	-0.00253
-0.1051	-0.000765189	0.000768881	0.000584811	-0.00253
-0.105	-0.000753861	0.000770438	0.000596139	-0.00254
-0.1049	-0.000742707	0.000771983	0.000607293	-0.00256
-0.1048	-0.000731729	0.000773516	0.000618271	-0.00256
-0.1047	-0.000720929	0.000775038	0.000629071	-0.00257
-0.1046	-0.000710311	0.000776547	0.000639689	-0.00258
-0.1045	-0.000699876	0.000778044	0.000660124	-0.00259
-0.1044	-0.000689628	0.00077953	0.000670372	-0.00259
-0.1043	-0.000679569	0.000781003	0.000680431	-0.00261
-0.1042	-0.0006697	0.000782465	0.0006903	-0.00261
-0.1041	-0.000660025	0.000783915	0.000699975	-0.00262
-0.104	-0.000650546	0.000785354	0.000709454	-0.00263
-0.1039	-0.000641264	0.000786781	0.000718736	-0.00264
-0.1038	-0.000632183	0.000788197	0.000737817	-0.00265
-0.1037	-0.000623304	0.000789601	0.000746696	-0.00266
-0.1036	-0.000614628	0.000790994	0.000755372	-0.00266
-0.1035	-0.000606159	0.000792376	0.000763841	-0.00267
-0.1034	-0.000597898	0.000793746	0.000772102	-0.00268
-0.1033	-0.000589846	0.000795105	0.000780154	-0.00269
-0.1032	-0.000582005	0.000796453	0.000787995	-0.0027
-0.1031	-0.000574378	0.00079779	0.000805622	-0.00271
-0.103	-0.000566965	0.000799116	0.000813035	-0.00272
-0.1029	-0.000559768	0.000800431	0.000820232	-0.00273
-0.1028	-0.000552789	0.000801735	0.000827211	-0.00274
-0.1027	-0.000546029	0.000803029	0.000833971	-0.00275
-0.1026	-0.000539489	0.000804312	0.000840511	-0.00275
-0.1025	-0.00053317	0.000805584	0.00084683	-0.00276
-0.1024	-0.000527074	0.000806845	0.000852926	-0.00277
-0.1023	-0.000521201	0.000808096	0.000868799	-0.00278
-0.1022	-0.000515553	0.000809336	0.000874447	-0.0028
-0.1021	-0.00051013	0.000810566	0.00087987	-0.0028
-0.102	-0.000504934	0.000811786	0.000885066	-0.0028
-0.1019	-0.000499964	0.000812995	0.000890036	-0.00281
-0.1018	-0.000495223	0.000814194	0.000894777	-0.00282
-0.1017	-0.00049071	0.000815382	0.00089929	-0.00283
-0.1016	-0.000486425	0.000816561	0.000903575	-0.00284
-0.1015	-0.00048237	0.00081773	0.00091763	-0.00285
-0.1014	-0.000478545	0.000818888	0.000921455	-0.00286
-0.1013	-0.000474949	0.000820037	0.000925051	-0.00287
-0.1012	-0.000471584	0.000821175	0.000928416	-0.00288
-0.1011	-0.000468449	0.000822304	0.000931551	-0.00289
-0.101	-0.000465544	0.000823423	0.000934456	-0.0029
-0.1009	-0.00046287	0.000824532	0.00093713	-0.0029
-0.1008	-0.000460425	0.000825631	0.000939575	-0.00292
-0.1007	-0.000458211	0.000826721	0.000941789	-0.00292
-0.1006	-0.000456227	0.000827801	0.000953773	-0.00293
-0.1005	-0.000454471	0.000828872	0.000955529	-0.00294
-0.1004	-0.000452945	0.000829933	0.000957055	-0.00295
-0.1003	-0.000451647	0.000830984	0.000958353	-0.00295
-0.1002	-0.000450577	0.000832026	0.000959423	-0.00297
-0.1001	-0.000449734	0.000833058	0.000960266	-0.00298
-0.1	-0.000449118	0.000834082	0.000960882	-0.00298
-0.0999	-0.000448727	0.000835095	0.000961273	-0.003
-0.0998	-0.000448561	0.0008361	0.000961439	-0.003
-0.0997	-0.000448618	0.000837095	0.000971382	-0.00301
-0.0996	-0.000448898	0.000838081	0.000971102	-0.00302
-0.0995	-0.0004494	0.000839058	0.0009706	-0.00302
-0.0994	-0.000450122	0.000840025	0.000969878	-0.00304
-0.0993	-0.000451062	0.000840984	0.000968938	-0.00305
-0.0992	-0.000452221	0.000841933	0.000967779	-0.00305
-0.0991	-0.000453595	0.000842874	0.000966405	-0.00307
-0.099	-0.000455184	0.000843805	0.000964816	-0.00307
-0.0989	-0.000456986	0.000844727	0.000963014	-0.00309
-0.0988	-0.000459	0.00084564	0.000961	-0.00309
-0.0987	-0.000461223	0.000846544	0.000958777	-0.0031
-0.0986	-0.000463653	0.000847439	0.000966347	-0.00312
-0.0985	-0.00046629	0.000848325	0.00096371	-0.00312
-0.0984	-0.00046913	0.000849202	0.00096087	-0.00313
-0.0983	-0.000472172	0.00085007	0.000957828	-0.00314
-0.0982	-0.000475414	0.000850928	0.000954586	-0.00315
-0.0981	-0.000478854	0.000851778	0.000951146	-0.00316
-0.098	-0.000482489	0.000852619	0.000947511	-0.00317
-0.0979	-0.000486316	0.000853451	0.000943684	-0.00317
-0.0978	-0.000490335	0.000854273	0.000939665	-0.00318
-0.0977	-0.000494541	0.000855087	0.000935459	-0.00319
-0.0976	-0.000498933	0.000855891	0.000931067	-0.00321
-0.0975	-0.000503508	0.000856687	0.000926492	-0.00321
-0.0974	-0.000508263	0.000857473	0.000931737	-0.00322
-0.0973	-0.000513196	0.00085825	0.000926804	-0.00324
-0.0972	-0.000518304	0.000859018	0.000921696	-0.00324
-0.0971	-0.000523583	0.000859777	0.000916417	-0.00325
-0.097	-0.000529032	0.000860527	0.000910968	-0.00326
-0.0969	-0.000534647	0.000861267	0.000905353	-0.00327
-0.0968	-0.000540425	0.000861998	0.000899575	-0.00328
-0.0967	-0.000546363	0.000862719	0.000893637	-0.00329
-0.0966	-0.000552458	0.000863432	0.000887542	-0.0033
-0.0965	-0.000558707	0.000864135	0.000881293	-0.00331
-0.0964	-0.000565106	0.000864828	0.000874894	-0.00332
-0.0963	-0.000571652	0.000865512	0.000868348	-0.00333
-0.0962	-0.000578342	0.000866186	0.000861658	-0.00334
-0.0961	-0.000585172	0.000866851	0.000854828	-0.00335
-0.096	-0.00059214	0.000867505	0.00085786	-0.00336
-0.0959	-0.00059924	0.000868151	0.00085076	-0.00336
-0.0958	-0.000606471	0.000868786	0.000843529	-0.00338
-0.0957	-0.000613828	0.000869411	0.000836172	-0.00339
-0.0956	-0.000621308	0.000870027	0.000828692	-0.0034
-0.0955	-0.000628906	0.000870632	0.000821094	-0.0034
-0.0954	-0.00063662	0.000871228	0.00081338	-0.00342
-0.0953	-0.000644446	0.000871813	0.000805554	-0.00343
-0.0952	-0.000652379	0.000872388	0.000797621	-0.00343
-0.0951	-0.000660416	0.000872953	0.000789584	-0.00345
-0.095	-0.000668553	0.000873507	0.000781447	-0.00345
-0.0949	-0.000676786	0.00087405	0.000773214	-0.00347
-0.0948	-0.000685111	0.000874583	0.000764889	-0.00347
-0.0947	-0.000693524	0.000875106	0.000756476	-0.00349
-0.0946	-0.000702022	0.000875617	0.000747978	-0.0035
-0.0945	-0.000710599	0.000876118	0.000739401	-0.0035
-0.0944	-0.000719253	0.000876608	0.000730747	-0.00352
-0.0943	-0.000727979	0.000877087	0.000732021	-0.00352
-0.0942	-0.000736772	0.000877554	0.000723228	-0.00354
-0.0941	-0.00074563	0.00087801	0.00071437	-0.00355
-0.094	-0.000754546	0.000878455	0.000705454	-0.00356
-0.0939	-0.000763519	0.000878888	0.000696481	-0.00357
-0.0938	-0.000772542	0.00087931	0.000687458	-0.00358
-0.0937	-0.000781612	0.00087972	0.000678388	-0.00359
-0.0936	-0.000790725	0.000880118	0.000669275	-0.0036
-0.0935	-0.000799877	0.000880504	0.000660123	-0.00361
-0.0934	-0.000809063	0.000880877	0.000650937	-0.00362
-0.0933	-0.000818278	0.000881239	0.000641722	-0.00363
-0.0932	-0.00082752	0.000881588	0.00063248	-0.00364
-0.0931	-0.000836782	0.000881925	0.000623218	-0.00365
-0.093	-0.000846062	0.000882249	0.000613938	-0.00366
-0.0929	-0.000855355	0.000882561	0.000604645	-0.00367
-0.0928	-0.000864656	0.000882859	0.000595344	-0.00368
-0.0927	-0.000873961	0.000883144	0.000586039	-0.00369
-0.0926	-0.000883266	0.000883417	0.000576734	-0.00371
-0.0925	-0.000892567	0.000883676	0.000567433	-0.00372
-0.0924	-0.000901859	0.000883921	0.000558141	-0.00373
-0.0923	-0.000911138	0.000884153	0.000548862	-0.00374
-0.0922	-0.0009204	0.000884371	0.0005396	-0.00375
-0.0921	-0.00092964	0.000884575	0.00053036	-0.00376
-0.092	-0.000938854	0.000884766	0.000521146	-0.00377
-0.0919	-0.000948038	0.000884942	0.000511962	-0.00379
-0.0918	-0.000957187	0.000885103	0.000502813	-0.00379
-0.0917	-0.000966298	0.000885251	0.000493702	-0.00381
-0.0916	-0.000975366	0.000885383	0.000484634	-0.00381
-0.0915	-0.000984387	0.000885501	0.000475613	-0.00382
-0.0914	-0.000993356	0.000885604	0.000466644	-0.00383
-0.0913	-0.001	0.000885691	0.00046	-0.00385
-0.0912	-0.00101	0.000885764	0.00045	-0.00386
-0.0911	-0.00102	0.000885821	0.00044	-0.00388
-0.091	-0.00103	0.000885862	0.00043	-0.00388
-0.0909	-0.00104	0.000885887	0.00042	-0.0039
-0.0908	-0.00105	0.000885897	0.00041	-0.0039
-0.0907	-0.00105	0.000885891	0.00041	-0.00392
-0.0906	-0.00106	0.000885868	0.0004	-0.00392
-0.0905	-0.00107	0.000885829	0.00039	-0.00394
-0.0904	-0.00108	0.000885773	0.00038	-0.00395
-0.0903	-0.00109	0.000885701	0.00037	-0.00396
-0.0902	-0.0011	0.000885612	0.00036	-0.00397
-0.0901	-0.0011	0.000885505	0.00036	-0.00398
-0.09	-0.00111	0.000885382	0.00035	-0.00399
-0.0899	-0.00112	0.000885241	0.00034	-0.00401
-0.0898	-0.00113	0.000885082	0.00033	-0.00402
-0.0897	-0.00113	0.000884906	0.00033	-0.00404
-0.0896	-0.00114	0.000884712	0.00032	-0.00405
-0.0895	-0.00115	0.000884499	0.00031	-0.00405
-0.0894	-0.00116	0.000884269	0.0003	-0.00407
-0.0893	-0.00116	0.00088402	0.0003	-0.00408
-0.0892	-0.00117	0.000883752	0.00029	-0.00409
-0.0891	-0.00118	0.000883466	0.00028	-0.0041
-0.089	-0.00118	0.000883161	0.00028	-0.00412
-0.0889	-0.00119	0.000882837	0.00027	-0.00413
-0.0888	-0.0012	0.000882494	0.00026	-0.00414
-0.0887	-0.0012	0.000882131	0.00026	-0.00415
-0.0886	-0.00121	0.000881749	0.00025	-0.00416
-0.0885	-0.00121	0.000881347	0.00025	-0.00418
-0.0884	-0.00122	0.000880925	0.00024	-0.00419
-0.0883	-0.00122	0.000880484	0.00024	-0.0042
-0.0882	-0.00123	0.000880022	0.00023	-0.00421
-0.0881	-0.00123	0.000879539	0.00023	-0.00422
-0.088	-0.00124	0.000879037	0.00022	-0.00424
-0.0879	-0.00124	0.000878513	0.00022	-0.00425
-0.0878	-0.00125	0.000877969	0.00021	-0.00426
-0.0877	-0.00125	0.000877404	0.00021	-0.00427
-0.0876	-0.00126	0.000876818	0.00019	-0.00429
-0.0875	-0.00126	0.000876211	0.00019	-0.0043
-0.0874	-0.00127	0.000875582	0.00018	-0.00431
-0.0873	-0.00127	0.000874931	0.00018	-0.00433
-0.0872	-0.00127	0.00087426	0.00018	-0.00434
-0.0871	-0.00128	0.000873566	0.00017	-0.00435
-0.087	-0.00128	0.00087285	0.00017	-0.00437
-0.0869	-0.00128	0.000872112	0.00017	-0.00438
-0.0868	-0.00128	0.000871352	0.00017	-0.00439
-0.0867	-0.00129	0.00087057	0.00016	-0.0044
-0.0866	-0.00129	0.000869765	0.00016	-0.00442
-0.0865	-0.00129	0.000868938	0.00016	-0.00443
-0.0864	-0.00129	0.000868088	0.00016	-0.00444
-0.0863	-0.00129	0.000867214	0.00016	-0.00446
-0.0862	-0.0013	0.000866319	0.00014	-0.00447
-0.0861	-0.0013	0.000865399	0.00014	-0.00448
-0.086	-0.0013	0.000864457	0.00014	-0.0045
-0.0859	-0.0013	0.000863492	0.00014	-0.00451
-0.0858	-0.0013	0.000862502	0.00014	-0.00452
-0.0857	-0.0013	0.00086149	0.00014	-0.00454
-0.0856	-0.0013	0.000860454	0.00014	-0.00455
-0.0855	-0.0013	0.000859394	0.00014	-0.00456
-0.0854	-0.0013	0.00085831	0.00014	-0.00457
-0.0853	-0.0013	0.000857202	0.00014	-0.00459
-0.0852	-0.0013	0.00085607	0.00013	-0.0046
-0.0851	-0.0013	0.000854914	0.00013	-0.00462
-0.085	-0.0013	0.000853734	0.00013	-0.00463
-0.0849	-0.00129	0.00085253	0.00014	-0.00464
-0.0848	-0.00129	0.000851301	0.00014	-0.00466
-0.0847	-0.00129	0.000850048	0.00014	-0.00467
-0.0846	-0.00129	0.00084877	0.00014	-0.00469
-0.0845	-0.00129	0.000847467	0.00014	-0.0047
-0.0844	-0.00128	0.00084614	0.00014	-0.00472
-0.0843	-0.00128	0.000844788	0.00014	-0.00473
-0.0842	-0.00128	0.000843412	0.00014	-0.00473
-0.0841	-0.00127	0.00084201	0.00015	-0.00476
-0.084	-0.00127	0.000840584	0.00015	-0.00477
-0.0839	-0.00127	0.000839132	0.00015	-0.00479
-0.0838	-0.00126	0.000837656	0.00016	-0.00479
-0.0837	-0.00126	0.000836154	0.00015	-0.00481
-0.0836	-0.00125	0.000834628	0.00016	-0.00482
-0.0835	-0.00125	0.000833076	0.00016	-0.00484
-0.0834	-0.00124	0.000831499	0.00017	-0.00486
-0.0833	-0.00124	0.000829897	0.00017	-0.00486
-0.0832	-0.00123	0.00082827	0.00018	-0.00488
-0.0831	-0.00123	0.000826617	0.00017	-0.0049
-0.083	-0.00122	0.00082494	0.00018	-0.00492
-0.0829	-0.00121	0.000823236	0.00019	-0.00492
-0.0828	-0.00121	0.000821508	0.00019	-0.00494
-0.0827	-0.0012	0.000819754	0.0002	-0.00496
-0.0826	-0.00119	0.000817976	0.00021	-0.00497
-0.0825	-0.00119	0.000816171	0.0002	-0.00498
-0.0824	-0.00118	0.000814342	0.00021	-0.005
-0.0823	-0.00117	0.000812487	0.00022	-0.00502
-0.0822	-0.00116	0.000810607	0.00023	-0.00503
-0.0821	-0.00116	0.000808702	0.00023	-0.00505
-0.082	-0.00115	0.000806771	0.00023	-0.00507
-0.0819	-0.00114	0.000804815	0.00024	-0.00507
-0.0818	-0.00113	0.000802834	0.00025	-0.00509
-0.0817	-0.00112	0.000800828	0.00026	-0.00511
-0.0816	-0.00111	0.000798797	0.00027	-0.00513
-0.0815	-0.0011	0.000796741	0.00027	-0.00513
-0.0814	-0.00109	0.000794659	0.00028	-0.00515
-0.0813	-0.00108	0.000792553	0.00029	-0.00517
-0.0812	-0.00107	0.000790422	0.0003	-0.00518
-0.0811	-0.00106	0.000788265	0.00031	-0.0052
-0.081	-0.00105	0.000786084	0.00031	-0.00522
-0.0809	-0.00104	0.000783879	0.00032	-0.00523
-0.0808	-0.00103	0.000781648	0.00033	-0.00524
-0.0807	-0.00102	0.000779393	0.00034	-0.00526
-0.0806	-0.00101	0.000777114	0.00035	-0.00527
-0.0805	-0.000996661	0.000774809	0.000353339	-0.0053
-0.0804	-0.000984931	0.000772481	0.000365069	-0.00531
-0.0803	-0.000973	0.000770128	0.000377	-0.00533
-0.0802	-0.00096087	0.000767751	0.00038913	-0.00534
-0.0801	-0.000948543	0.00076535	0.000391457	-0.00536
-0.08	-0.00093602	0.000762925	0.00040398	-0.00537
-0.0799	-0.000923304	0.000760475	0.000416696	-0.00539
-0.0798	-0.000910397	0.000758002	0.000429603	-0.00541
-0.0797	-0.0008973	0.000755506	0.0004327	-0.00541
-0.0796	-0.000884015	0.000752985	0.000445985	-0.00544
-0.0795	-0.000870546	0.000750441	0.000459454	-0.00545
-0.0794	-0.000856893	0.000747874	0.000473107	-0.00547
-0.0793	-0.00084306	0.000745283	0.00047694	-0.00549
-0.0792	-0.000829047	0.000742669	0.000490953	-0.0055
-0.0791	-0.000814859	0.000740033	0.000505141	-0.00551
-0.079	-0.000800496	0.000737373	0.000519504	-0.00554
-0.0789	-0.000785961	0.00073469	0.000524039	-0.00554
-0.0788	-0.000771256	0.000731985	0.000538744	-0.00557
-0.0787	-0.000756384	0.000729257	0.000553616	-0.00559
-0.0786	-0.000741346	0.000726507	0.000558654	-0.0056
-0.0785	-0.000726146	0.000723735	0.000573854	-0.00561
-0.0784	-0.000710786	0.00072094	0.000589214	-0.00563
-0.0783	-0.000695268	0.000718124	0.000604732	-0.00565
-0.0782	-0.000679594	0.000715286	0.000610406	-0.00567
-0.0781	-0.000663767	0.000712426	0.000626233	-0.00569
-0.078	-0.000647789	0.000709545	0.000642211	-0.0057
-0.0779	-0.000631663	0.000706642	0.000648337	-0.00571
-0.0778	-0.000615392	0.000703718	0.000664608	-0.00573
-0.0777	-0.000598976	0.000700774	0.000681024	-0.00575
-0.0776	-0.00058242	0.000697808	0.00069758	-0.00577
-0.0775	-0.000565726	0.000694822	0.000704274	-0.00579
-0.0774	-0.000548896	0.000691815	0.000721104	-0.00581
-0.0773	-0.000531932	0.000688788	0.000738068	-0.00583
-0.0772	-0.000514838	0.000685741	0.000745162	-0.00583
-0.0771	-0.000497615	0.000682673	0.000762385	-0.00585
-0.077	-0.000480266	0.000679586	0.000779734	-0.00587
-0.0769	-0.000462794	0.00067648	0.000787206	-0.00588
-0.0768	-0.000445201	0.000673353	0.000804799	-0.00591
-0.0767	-0.00042749	0.000670208	0.00082251	-0.00593
-0.0766	-0.000409662	0.000667044	0.000840338	-0.00594
-0.0765	-0.000391722	0.00066386	0.000848278	-0.00596
-0.0764	-0.000373671	0.000660658	0.000866329	-0.00598
-0.0763	-0.000355511	0.000657438	0.000884489	-0.006
-0.0762	-0.000337246	0.000654199	0.000892754	-0.00601
-0.0761	-0.000318877	0.000650942	0.000911123	-0.00603
-0.076	-0.000300408	0.000647667	0.000929592	-0.00605
-0.0759	-0.00028184	0.000644374	0.00093816	-0.00607
-0.0758	-0.000263177	0.000641064	0.000956823	-0.00609
-0.0757	-0.00024442	0.000637736	0.00097558	-0.0061
-0.0756	-0.000225572	0.000634391	0.000984428	-0.00612
-0.0755	-0.000206635	0.00063103	0.001	-0.00614
-0.0754	-0.000187613	0.000627651	0.00102	-0.00615
-0.0753	-0.000168507	0.000624256	0.00103	-0.00618
-0.0752	-0.000149319	0.000620845	0.00105	-0.00619
-0.0751	-0.000130053	0.000617417	0.00107	-0.00621
-0.075	-0.00011071	0.000613973	0.00108	-0.00623
-0.0749	-9.12934e-05	0.000610514	0.0011	-0.00625
-0.0748	-7.18047e-05	0.000607039	0.00112	-0.00627
-0.0747	-5.22464e-05	0.000603549	0.00113	-0.00629
-0.0746	-3.2621e-05	0.000600043	0.00115	-0.00631
-0.0745	-1.29307e-05	0.000596523	0.00116	-0.00632
-0.0744	6.82216e-06	0.000592987	0.00118	-0.00634
-0.0743	2.66355e-05	0.000589437	0.0012	-0.00636
-0.0742	4.65069e-05	0.000585873	0.00121	-0.00638
-0.0741	6.64343e-05	0.000582295	0.00123	-0.0064
-0.074	8.64154e-05	0.000578702	0.00125	-0.00642
-0.0739	0.000106448	0.000575096	0.00126	-0.00644
-0.0738	0.00012653	0.000571476	0.00128	-0.00646
-0.0737	0.00014666	0.000567843	0.0013	-0.00647
-0.0736	0.000166835	0.000564197	0.00131	-0.00649
-0.0735	0.000187053	0.000560538	0.00133	-0.00652
-0.0734	0.000207312	0.000556865	0.00134	-0.00653
-0.0733	0.00022761	0.00055318	0.00136	-0.00655
-0.0732	0.000247945	0.000549483	0.00138	-0.00657
-0.0731	0.000268316	0.000545774	0.00139	-0.00659
-0.073	0.000288719	0.000542052	0.00141	-0.00661
-0.0729	0.000309154	0.000538319	0.00143	-0.00663
-0.0728	0.000329619	0.000534574	0.00144	-0.00664
-0.0727	0.000350111	0.000530817	0.00146	-0.00666
-0.0726	0.000370628	0.000527049	0.00148	-0.00668
-0.0725	0.00039117	0.00052327	0.00149	-0.0067
-0.0724	0.000411734	0.00051948	0.00151	-0.00672
-0.0723	0.000432318	0.000515679	0.00152	-0.00674
-0.0722	0.00045292	0.000511867	0.00154	-0.00677
-0.0721	0.00047354	0.000508045	0.00156	-0.00679
-0.072	0.000494174	0.000504213	0.00157	-0.00681
-0.0719	0.000514823	0.000500371	0.00159	-0.00682
-0.0718	0.000535483	0.000496519	0.00161	-0.00684
-0.0717	0.000556154	0.000492657	0.00163	-0.00686
-0.0716	0.000576834	0.000488785	0.00165	-0.00688
-0.0715	0.000597521	0.000484904	0.00166	-0.0069
-0.0714	0.000618213	0.000481014	0.00168	-0.00692
-0.0713	0.00063891	0.000477114	0.0017	-0.00695
-0.0712	0.00065961	0.000473205	0.00171	-0.00697
-0.0711	0.000680312	0.000469288	0.00173	-0.00698
-0.071	0.000701013	0.000465362	0.00174	-0.007
-0.0709	0.000721713	0.000461427	0.00176	-0.00702
-0.0708	0.000742411	0.000457484	0.00178	-0.00705
-0.0707	0.000763105	0.000453533	0.00179	-0.00706
-0.0706	0.000783793	0.000449573	0.00181	-0.00709
-0.0705	0.000804475	0.000445606	0.00182	-0.00711
-0.0704	0.000825149	0.00044163	0.00185	-0.00713
-0.0703	0.000845814	0.000437647	0.00187	-0.00715
-0.0702	0.000866469	0.000433656	0.00188	-0.00717
-0.0701	0.000887113	0.000429657	0.0019	-0.00719
-0.07	0.000907744	0.000425652	0.00191	-0.00722
-0.0699	0.000928362	0.000421638	0.00193	-0.00723
-0.0698	0.000948965	0.000417618	0.00194	-0.00726
-0.0697	0.000969553	0.000413591	0.00196	-0.00727
-0.0696	0.000990124	0.000409556	0.00198	-0.00729
-0.0695	0.00101	0.000405515	0.00199	-0.00731
-0.0694	0.00103	0.000401466	0.00201	-0.00734
-0.0693	0.00105	0.000397412	0.00203	-0.00736
-0.0692	0.00107	0.00039335	0.00204	-0.00737
-0.0691	0.00109	0.000389282	0.00206	-0.0074
-0.069	0.00111	0.000385207	0.00207	-0.00742
-0.0689	0.00113	0.000381126	0.00209	-0.00744
-0.0688	0.00115	0.000377039	0.00211	-0.00747
-0.0687	0.00117	0.000372945	0.00212	-0.00748
-0.0686	0.00119	0.000368846	0.00214	-0.00751
-0.0685	0.00122	0.00036474	0.00216	-0.00752
-0.0684	0.00124	0.000360628	0.00218	-0.00755
-0.0683	0.00126	0.00035651	0.00219	-0.00757
-0.0682	0.00128	0.000352386	0.00221	-0.00759
-0.0681	0.0013	0.000348256	0.00223	-0.00762
-0.068	0.00132	0.00034412	0.00224	-0.00763
-0.0679	0.00134	0.000339978	0.00226	-0.00765
-0.0678	0.00136	0.000335831	0.00227	-0.00768
-0.0677	0.00138	0.000331678	0.00229	-0.0077
-0.0676	0.0014	0.000327519	0.00231	-0.00773
-0.0675	0.00142	0.000323354	0.00232	-0.00775
-0.0674	0.00144	0.000319183	0.00234	-0.00777
-0.0673	0.00146	0.000315007	0.00235	-0.00779
-0.0672	0.00148	0.000310825	0.00237	-0.00781
-0.0671	0.0015	0.000306637	0.00238	-0.00783
-0.067	0.00152	0.000302444	0.0024	-0.00786
-0.0669	0.00154	0.000298245	0.00242	-0.00788
-0.0668	0.00156	0.00029404	0.00243	-0.00791
-0.0667	0.00158	0.00028983	0.00245	-0.00792
-0.0666	0.0016	0.000285613	0.00246	-0.00795
-0.0665	0.00161	0.000281391	0.00247	-0.00797
-0.0664	0.00163	0.000277163	0.00249	-0.00799
-0.0663	0.00165	0.00027293	0.0025	-0.00801
-0.0662	0.00167	0.00026869	0.00252	-0.00804
-0.0661	0.00169	0.000264445	0.00253	-0.00806
-0.066	0.00171	0.000260194	0.00255	-0.00809
-0.0659	0.00173	0.000255937	0.00256	-0.00811
-0.0658	0.00175	0.000251673	0.00258	-0.00813
-0.0657	0.00177	0.000247404	0.0026	-0.00816
-0.0656	0.00179	0.000243129	0.00261	-0.00818
-0.0655	0.00181	0.000238847	0.00263	-0.0082
-0.0654	0.00183	0.00023456	0.00264	-0.00822
-0.0653	0.00185	0.000230266	0.00266	-0.00824
-0.0652	0.00187	0.000225965	0.00267	-0.00827
-0.0651	0.00189	0.000221659	0.00269	-0.00829
-0.065	0.0019	0.000217345	0.0027	-0.00831
-0.0649	0.00192	0.000213026	0.00271	-0.00834
-0.0648	0.00194	0.000208699	0.00273	-0.00836
-0.0647	0.00196	0.000204366	0.00274	-0.00838
-0.0646	0.00198	0.000200026	0.00276	-0.0084
-0.0645	0.002	0.000195679	0.00277	-0.00843
-0.0644	0.00202	0.000191325	0.00279	-0.00845
-0.0643	0.00204	0.000186964	0.00281	-0.00847
-0.0642	0.00205	0.000182596	0.00281	-0.00851
-0.0641	0.00207	0.00017822	0.00283	-0.00852
-0.064	0.00209	0.000173838	0.00284	-0.00855
-0.0639	0.00211	0.000169447	0.00286	-0.00857
-0.0638	0.00213	0.000165049	0.00287	-0.0086
-0.0637	0.00215	0.000160643	0.00289	-0.00862
-0.0636	0.00216	0.000156229	0.00289	-0.00865
-0.0635	0.00218	0.000151808	0.00291	-0.00867
-0.0634	0.0022	0.000147378	0.00293	-0.00869
-0.0633	0.00222	0.00014294	0.00294	-0.00872
-0.0632	0.00224	0.000138494	0.00296	-0.00874
-0.0631	0.00225	0.000134039	0.00296	-0.00876
-0.063	0.00227	0.000129575	0.00298	-0.00879
-0.0629	0.00229	0.000125103	0.00299	-0.00881
-0.0628	0.00231	0.000120622	0.00301	-0.00884
-0.0627	0.00233	0.000116132	0.00302	-0.00886
-0.0626	0.00234	0.000111632	0.00303	-0.00889
-0.0625	0.00236	0.000107124	0.00305	-0.00891
-0.0624	0.00238	0.000102606	0.00306	-0.00894
-0.0623	0.0024	9.80778e-05	0.00308	-0.00896
-0.0622	0.00241	9.35403e-05	0.00308	-0.00898
-0.0621	0.00243	8.89928e-05	0.0031	-0.00902
-0.062	0.00245	8.44353e-05	0.00311	-0.00904
-0.0619	0.00246	7.98676e-05	0.00312	-0.00906
-0.0618	0.00248	7.52895e-05	0.00313	-0.00908
-0.0617	0.0025	7.07009e-05	0.00315	-0.00911
-0.0616	0.00251	6.61016e-05	0.00315	-0.00914
-0.0615	0.00253	6.14915e-05	0.00317	-0.00916
-0.0614	0.00255	5.68703e-05	0.00318	-0.00919
-0.0613	0.00256	5.2238e-05	0.00319	-0.00921
-0.0612	0.00258	4.75943e-05	0.00321	-0.00924
-0.0611	0.0026	4.29392e-05	0.00322	-0.00926
-0.061	0.00261	3.82723e-05	0.00323	-0.00929
-0.0609	0.00263	3.35937e-05	0.00324	-0.00931
-0.0608	0.00265	2.89031e-05	0.00326	-0.00934
-0.0607	0.00266	2.42003e-05	0.00326	-0.00937
-0.0606	0.00268	1.94851e-05	0.00328	-0.00938
-0.0605	0.00269	1.47575e-05	0.00328	-0.00941
-0.0604	0.00271	1.00173e-05	0.0033	-0.00944
-0.0603	0.00273	5.26415e-06	0.00331	-0.00946
-0.0602	0.00274	4.98048e-07	0.00332	-0.00949
-0.0601	0.00276	-4.28122e-06	0.00333	-0.00952
-0.06	0.00277	-9.07381e-06	0.00334	-0.00954
-0.0599	0.00279	-1.38799e-05	0.00335	-0.00957
-0.0598	0.0028	-1.86997e-05	0.00336	-0.0096
-0.0597	0.00282	-2.35333e-05	0.00337	-0.00962
-0.0596	0.00283	-2.83809e-05	0.00338	-0.00965
-0.0595	0.00285	-3.32427e-05	0.00339	-0.00967
-0.0594	0.00286	-3.81188e-05	0.0034	-0.0097
-0.0593	0.00288	-4.30094e-05	0.00342	-0.00973
-0.0592	0.00289	-4.79147e-05	0.00342	-0.00976
-0.0591	0.00291	-5.28348e-05	0.00344	-0.00978
-0.059	0.00292	-5.77699e-05	0.00344	-0.00981
-0.0589	0.00293	-6.27202e-05	0.00345	-0.00983
-0.0588	0.00295	-6.76858e-05	0.00346	-0.00985
-0.0587	0.00296	-7.26669e-05	0.00347	-0.00988
-0.0586	0.00298	-7.76636e-05	0.00348	-0.00991
-0.0585	0.00299	-8.26762e-05	0.00349	-0.00994
-0.0584	0.003	-8.77047e-05	0.00349	-0.00996
-0.0583	0.00302	-9.27493e-05	0.00351	-0.00999
-0.0582	0.00303	-9.78102e-05	0.00351	-0.01002
-0.0581	0.00304	-0.000102887	0.00352	-0.01005
-0.058	0.00306	-0.000107981	0.00353	-0.01007
-0.0579	0.00307	-0.000113092	0.00353	-0.0101
-0.0578	0.00308	-0.000118219	0.00354	-0.01013
-0.0577	0.00309	-0.000123364	0.00354	-0.01016
-0.0576	0.00311	-0.000128526	0.00356	-0.01018
-0.0575	0.00312	-0.000133705	0.00356	-0.01021
-0.0574	0.00313	-0.000138901	0.00357	-0.01024
-0.0573	0.00314	-0.000144115	0.00357	-0.01027
-0.0572	0.00315	-0.000149347	0.00358	-0.0103
-0.0571	0.00317	-0.000154596	0.00359	-0.01032
-0.057	0.00318	-0.000159864	0.0036	-0.01035
-0.0569	0.00319	-0.00016515	0.0036	-0.01038
-0.0568	0.0032	-0.000170453	0.00361	-0.0104
-0.0567	0.00321	-0.000175776	0.00361	-0.01043
-0.0566	0.00322	-0.000181117	0.00362	-0.01046
-0.0565	0.00323	-0.000186476	0.00362	-0.01049
-0.0564	0.00324	-0.000191854	0.00363	-0.01052
-0.0563	0.00325	-0.000197251	0.00363	-0.01054
-0.0562	0.00326	-0.000202667	0.00364	-0.01057
-0.0561	0.00327	-0.000208102	0.00364	-0.0106
-0.056	0.00328	-0.000213556	0.00364	-0.01063
-0.0559	0.00329	-0.00021903	0.00365	-0.01066
-0.0558	0.0033	-0.000224523	0.00365	-0.01069
-0.0557	0.00331	-0.000230035	0.00366	-0.01072
-0.0556	0.00332	-0.000235567	0.00366	-0.01074
-0.0555	0.00333	-0.000241119	0.00367	-0.01077
-0.0554	0.00334	-0.00024669	0.00367	-0.0108
-0.0553	0.00335	-0.000252281	0.00368	-0.01083
-0.0552	0.00335	-0.000257892	0.00367	-0.01086
-0.0551	0.00336	-0.000263523	0.00367	-0.01088
-0.055	0.00337	-0.000269174	0.00368	-0.01091
-0.0549	0.00338	-0.000274846	0.00368	-0.01095
-0.0548	0.00339	-0.000280537	0.00369	-0.01097
-0.0547	0.00339	-0.000286249	0.00368	-0.011
-0.0546	0.0034	-0.000291981	0.00369	-0.01103
-0.0545	0.00341	-0.000297734	0.00369	-0.01106
-0.0544	0.00341	-0.000303507	0.00368	-0.01109
-0.0543	0.00342	-0.000309301	0.00369	-0.01112
-0.0542	0.00343	-0.000315115	0.00369	-0.01115
-0.0541	0.00343	-0.000320949	0.00369	-0.01118
-0.054	0.00344	-0.000326805	0.00369	-0.01121
-0.0539	0.00344	-0.000332681	0.00369	-0.01124
-0.0538	0.00345	-0.000338578	0.00369	-0.01127
-0.0537	0.00345	-0.000344496	0.00368	-0.0113
-0.0536	0.00346	-0.000350434	0.00369	-0.01133
-0.0535	0.00346	-0.000356393	0.00368	-0.01136
-0.0534	0.00347	-0.000362373	0.00369	-0.01139
-0.0533	0.00347	-0.000368374	0.00368	-0.01142
-0.0532	0.00348	-0.000374396	0.00368	-0.01145
-0.0531	0.00348	-0.000380439	0.00368	-0.01149
-0.053	0.00348	-0.000386503	0.00367	-0.01151
-0.0529	0.00349	-0.000392587	0.00368	-0.01155
-0.0528	0.00349	-0.000398693	0.00367	-0.01158
-0.0527	0.00349	-0.000404819	0.00366	-0.01161
-0.0526	0.00349	-0.000410967	0.00366	-0.01164
-0.0525	0.0035	-0.000417135	0.00366	-0.01166
-0.0524	0.0035	-0.000423324	0.00365	-0.01169
-0.0523	0.0035	-0.000429534	0.00365	-0.01172
-0.0522	0.0035	-0.000435765	0.00364	-0.01176
-0.0521	0.0035	-0.000442016	0.00364	-0.01179
-0.052	0.0035	-0.000448289	0.00363	-0.01182
-0.0519	0.00351	-0.000454582	0.00363	-0.01185
-0.0518	0.00351	-0.000460896	0.00363	-0.01189
-0.0517	0.00351	-0.000467231	0.00362	-0.01192
-0.0516	0.00351	-0.000473586	0.00361	-0.01195
-0.0515	0.00351	-0.000479962	0.00361	-0.01198
-0.0514	0.00351	-0.000486358	0.0036	-0.01201
-0.0513	0.00351	-0.000492776	0.0036	-0.01204
-0.0512	0.0035	-0.000499213	0.00358	-0.01207
-0.0511	0.0035	-0.000505671	0.00357	-0.0121
-0.051	0.0035	-0.000512149	0.00357	-0.01214
-0.0509	0.0035	-0.000518648	0.00356	-0.01218
-0.0508	0.0035	-0.000525167	0.00355	-0.0122
-0.0507	0.0035	-0.000531706	0.00355	-0.01224
-0.0506	0.00349	-0.000538265	0.00353	-0.01227
-0.0505	0.00349	-0.000544845	0.00352	-0.0123
-0.0504	0.00349	-0.000551444	0.00352	-0.01233
-0.0503	0.00348	-0.000558063	0.0035	-0.01237
-0.0502	0.00348	-0.000564702	0.00349	-0.0124
-0.0501	0.00348	-0.000571361	0.00349	-0.01243
-0.05	0.00347	-0.000578039	0.00347	-0.01246
-0.0499	0.00347	-0.000584737	0.00346	-0.0125
-0.0498	0.00346	-0.000591454	0.00345	-0.01253
-0.0497	0.00346	-0.000598191	0.00344	-0.01256
-0.0496	0.00346	-0.000604947	0.00343	-0.0126
-0.0495	0.00345	-0.000611722	0.00342	-0.01263
-0.0494	0.00345	-0.000618516	0.00341	-0.01267
-0.0493	0.00344	-0.000625329	0.00339	-0.0127
-0.0492	0.00343	-0.000632162	0.00338	-0.01273
-0.0491	0.00343	-0.000639013	0.00337	-0.01276
-0.049	0.00342	-0.000645882	0.00335	-0.0128
-0.0489	0.00342	-0.00065277	0.00335	-0.01283
-0.0488	0.00341	-0.000659677	0.00333	-0.01287
-0.0487	0.0034	-0.000666602	0.00331	-0.01291
-0.0486	0.00339	-0.000673545	0.00329	-0.01294
-0.0485	0.00339	-0.000680506	0.00329	-0.01297
-0.0484	0.00338	-0.000687486	0.00327	-0.013
-0.0483	0.00337	-0.000694483	0.00325	-0.01304
-0.0482	0.00336	-0.000701498	0.00324	-0.01307
-0.0481	0.00335	-0.00070853	0.00322	-0.0131
-0.048	0.00334	-0.000715581	0.0032	-0.01314
-0.0479	0.00334	-0.000722648	0.0032	-0.01318
-0.0478	0.00333	-0.000729733	0.00318	-0.01322
-0.0477	0.00332	-0.000736835	0.00316	-0.01325
-0.0476	0.00331	-0.000743954	0.00314	-0.01328
-0.0475	0.0033	-0.000751089	0.00313	-0.01332
-0.0474	0.00329	-0.000758242	0.00311	-0.01336
-0.0473	0.00328	-0.000765411	0.00309	-0.01338
-0.0472	0.00327	-0.000772597	0.00308	-0.01343
-0.0471	0.00326	-0.000779799	0.00306	-0.01346
-0.047	0.00324	-0.000787017	0.00303	-0.0135
-0.0469	0.00323	-0.000794252	0.00301	-0.01353
-0.0468	0.00322	-0.000801502	0.003	-0.01357
-0.0467	0.00321	-0.000808768	0.00298	-0.01361
-0.0466	0.0032	-0.00081605	0.00296	-0.01364
-0.0465	0.00319	-0.000823348	0.00294	-0.01368
-0.0464	0.00317	-0.000830661	0.00292	-0.01371
-0.0463	0.00316	-0.000837989	0.0029	-0.01375
-0.0462	0.00315	-0.000845333	0.00288	-0.01379
-0.0461	0.00313	-0.000852691	0.00286	-0.01382
-0.046	0.00312	-0.000860065	0.00284	-0.01386
-0.0459	0.00311	-0.000867453	0.00282	-0.01389
-0.0458	0.00309	-0.000874856	0.00279	-0.01393
-0.0457	0.00308	-0.000882274	0.00278	-0.01397
-0.0456	0.00307	-0.000889706	0.00276	-0.014
-0.0455	0.00305	-0.000897152	0.00273	-0.01404
-0.0454	0.00304	-0.000904613	0.00271	-0.01408
-0.0453	0.00302	-0.000912087	0.00269	-0.01411
-0.0452	0.00301	-0.000919576	0.00267	-0.01415
-0.0451	0.00299	-0.000927078	0.00264	-0.01419
-0.045	0.00298	-0.000934594	0.00262	-0.01423
-0.0449	0.00296	-0.000942123	0.0026	-0.01427
-0.0448	0.00295	-0.000949666	0.00258	-0.0143
-0.0447	0.00293	-0.000957222	0.00255	-0.01435
-0.0446	0.00292	-0.000964792	0.00253	-0.01438
-0.0445	0.0029	-0.000972374	0.00251	-0.01442
-0.0444	0.00288	-0.00097997	0.00248	-0.01446
-0.0443	0.00287	-0.000987578	0.00246	-0.01449
-0.0442	0.00285	-0.000995199	0.00243	-0.01454
-0.0441	0.00284	-0.001	0.00242	-0.01457
-0.044	0.00282	-0.00101	0.00239	-0.01461
-0.0439	0.0028	-0.00102	0.00236	-0.01465
-0.0438	0.00279	-0.00103	0.00234	-0.01469
-0.0437	0.00277	-0.00103	0.00231	-0.01473
-0.0436	0.00275	-0.00104	0.00229	-0.01477
-0.0435	0.00273	-0.00105	0.00226	-0.01481
-0.0434	0.00272	-0.00106	0.00224	-0.01485
-0.0433	0.0027	-0.00106	0.00221	-0.01488
-0.0432	0.00268	-0.00107	0.00219	-0.01493
-0.0431	0.00266	-0.00108	0.00216	-0.01496
-0.043	0.00265	-0.00109	0.00214	-0.015
-0.0429	0.00263	-0.0011	0.00211	-0.01504
-0.0428	0.00261	-0.0011	0.00208	-0.01508
-0.0427	0.00259	-0.00111	0.00206	-0.01512
-0.0426	0.00258	-0.00112	0.00204	-0.01516
-0.0425	0.00256	-0.00113	0.00201	-0.0152
-0.0424	0.00254	-0.00113	0.00198	-0.01523
-0.0423	0.00252	-0.00114	0.00196	-0.01528
-0.0422	0.0025	-0.00115	0.00193	-0.01532
-0.0421	0.00248	-0.00116	0.0019	-0.01536
-0.042	0.00247	-0.00117	0.00188	-0.0154
-0.0419	0.00245	-0.00117	0.00185	-0.01545
-0.0418	0.00243	-0.00118	0.00183	-0.01548
-0.0417	0.00241	-0.00119	0.0018	-0.01553
-0.0416	0.00239	-0.0012	0.00177	-0.01557
-0.0415	0.00237	-0.00121	0.00174	-0.01561
-0.0414	0.00235	-0.00121	0.00171	-0.01565
-0.0413	0.00234	-0.00122	0.0017	-0.01569
-0.0412	0.00232	-0.00123	0.00167	-0.01572
-0.0411	0.0023	-0.00124	0.00164	-0.01577
-0.041	0.00228	-0.00125	0.00161	-0.01581
-0.0409	0.00226	-0.00125	0.00158	-0.01585
-0.0408	0.00224	-0.00126	0.00156	-0.01589
-0.0407	0.00222	-0.00127	0.00153	-0.01594
-0.0406	0.00221	-0.00128	0.00151	-0.01597
-0.0405	0.00219	-0.00129	0.00148	-0.01602
-0.0404	0.00217	-0.00129	0.00145	-0.01606
-0.0403	0.00215	-0.0013	0.00143	-0.0161
-0.0402	0.00213	-0.00131	0.0014	-0.01615
-0.0401	0.00211	-0.00132	0.00137	-0.01619
-0.04	0.00209	-0.00133	0.00134	-0.01622
-0.0399	0.00208	-0.00133	0.00132	-0.01627
-0.0398	0.00206	-0.00134	0.0013	-0.01631
-0.0397	0.00204	-0.00135	0.00127	-0.01635
-0.0396	0.00202	-0.00136	0.00124	-0.01639
-0.0395	0.002	-0.00137	0.00121	-0.01644
-0.0394	0.00198	-0.00137	0.00118	-0.01649
-0.0393	0.00197	-0.00138	0.00117	-0.01653
-0.0392	0.00195	-0.00139	0.00114	-0.01657
-0.0391	0.00193	-0.0014	0.00111	-0.01661
-0.039	0.00191	-0.00141	0.00108	-0.01666
-0.0389	0.00189	-0.00142	0.00105	-0.0167
-0.0388	0.00188	-0.00142	0.00103	-0.01674
-0.0387	0.00186	-0.00143	0.00101	-0.01678
-0.0386	0.00184	-0.00144	0.000978034	-0.01683
-0.0385	0.00182	-0.00145	0.000949787	-0.01687
-0.0384	0.00181	-0.00146	0.000931529	-0.01691
-0.0383	0.00179	-0.00146	0.000903259	-0.01696
-0.0382	0.00177	-0.00147	0.000874979	-0.017
-0.0381	0.00176	-0.00148	0.000856687	-0.01704
-0.038	0.00174	-0.00149	0.000828384	-0.01708
-0.0379	0.00172	-0.0015	0.00080007	-0.01713
-0.0378	0.0017	-0.00151	0.000771744	-0.01718
-0.0377	0.00169	-0.00151	0.000753407	-0.01722
-0.0376	0.00167	-0.00152	0.000725058	-0.01726
-0.0375	0.00166	-0.00153	0.000706698	-0.01731
-0.0374	0.00164	-0.00154	0.000678325	-0.01735
-0.0373	0.00162	-0.00155	0.000649941	-0.0174
-0.0372	0.00161	-0.00156	0.000631545	-0.01744
-0.0371	0.00159	-0.00156	0.000603137	-0.01748
-0.037	0.00158	-0.00157	0.000584717	-0.01753
-0.0369	0.00156	-0.00158	0.00056	-0.01757
-0.0368	0.00154	-0.00159	0.00053	-0.01761
-0.0367	0.00153	-0.0016	0.00051	-0.01766
-0.0366	0.00151	-0.00161	0.00048	-0.01771
-0.0365	0.0015	-0.00162	0.00046	-0.01776
-0.0364	0.00148	-0.00162	0.00043	-0.0178
-0.0363	0.00147	-0.00163	0.00042	-0.01785
-0.0362	0.00145	-0.00164	0.00039	-0.01789
-0.0361	0.00144	-0.00165	0.00037	-0.01793
-0.036	0.00143	-0.00166	0.00035	-0.01798
-0.0359	0.00141	-0.00167	0.00032	-0.01802
-0.0358	0.0014	-0.00168	0.0003	-0.01807
-0.0357	0.00138	-0.00168	0.00027	-0.01811
-0.0356	0.00137	-0.00169	0.00026	-0.01816
-0.0355	0.00136	-0.0017	0.00024	-0.01821
-0.0354	0.00134	-0.00171	0.00021	-0.01825
-0.0353	0.00133	-0.00172	0.00019	-0.0183
-0.0352	0.00132	-0.00173	0.00017	-0.01834
-0.0351	0.00131	-0.00174	0.00015	-0.01839
-0.035	0.00129	-0.00174	0.00012	-0.01843
-0.0349	0.00128	-0.00175	0.0001	-0.01847
-0.0348	0.00127	-0.00176	9e-05	-0.01853
-0.0347	0.00126	-0.00177	7e-05	-0.01858
-0.0346	0.00125	-0.00178	5e-05	-0.01862
-0.0345	0.00123	-0.00179	2e-05	-0.01866
-0.0344	0.00122	-0.0018	0	-0.01871
-0.0343	0.00121	-0.00181	-2e-05	-0.01875
-0.0342	0.0012	-0.00181	-4e-05	-0.0188
-0.0341	0.00119	-0.00182	-6e-05	-0.01885
-0.034	0.00118	-0.00183	-7e-05	-0.0189
-0.0339	0.00117	-0.00184	-9e-05	-0.01894
-0.0338	0.00116	-0.00185	-0.00011	-0.01899
-0.0337	0.00115	-0.00186	-0.00013	-0.01903
-0.0336	0.00114	-0.00187	-0.00015	-0.01909
-0.0335	0.00113	-0.00188	-0.00017	-0.01913
-0.0334	0.00112	-0.00189	-0.00019	-0.01917
-0.0333	0.00111	-0.00189	-0.00021	-0.01921
-0.0332	0.0011	-0.0019	-0.00023	-0.01927
-0.0331	0.00109	-0.00191	-0.00024	-0.01932
-0.033	0.00108	-0.00192	-0.00026	-0.01936
-0.0329	0.00107	-0.00193	-0.00028	-0.01941
-0.0328	0.00106	-0.00194	-0.0003	-0.01945
-0.0327	0.00105	-0.00195	-0.00032	-0.01951
-0.0326	0.00104	-0.00196	-0.00034	-0.01955
-0.0325	0.00104	-0.00197	-0.00035	-0.0196
-0.0324	0.00103	-0.00198	-0.00037	-0.01964
-0.0323	0.00102	-0.00199	-0.00039	-0.01969
-0.0322	0.00101	-0.00199	-0.00041	-0.01974
-0.0321	0.001	-0.002	-0.00043	-0.01979
-0.032	0.00099745	-0.00201	-0.00043255	-0.01984
-0.0319	0.000990058	-0.00202	-0.000449942	-0.01989
-0.0318	0.000982807	-0.00203	-0.000467193	-0.01993
-0.0317	0.000975695	-0.00204	-0.000484305	-0.01998
-0.0316	0.000968719	-0.00205	-0.000501281	-0.02003
-0.0315	0.000961878	-0.00206	-0.000518122	-0.02007
-0.0314	0.000955167	-0.00207	-0.000534833	-0.02012
-0.0313	0.000948585	-0.00208	-0.000551415	-0.02017
-0.0312	0.000942127	-0.00209	-0.000567873	-0.02022
-0.0311	0.000935792	-0.0021	-0.000584208	-0.02027
-0.031	0.000929576	-0.00211	-0.000600424	-0.02031
-0.0309	0.000923475	-0.00212	-0.000616525	-0.02036
-0.0308	0.000917487	-0.00212	-0.000632513	-0.02041
-0.0307	0.000911608	-0.00213	-0.000648392	-0.02046
-0.0306	0.000905834	-0.00214	-0.000664166	-0.02051
-0.0305	0.000900163	-0.00215	-0.000679837	-0.02056
-0.0304	0.00089459	-0.00216	-0.00068541	-0.0206
-0.0303	0.000889112	-0.00217	-0.000700888	-0.02065
-0.0302	0.000883725	-0.00218	-0.000716275	-0.0207
-0.0301	0.000878425	-0.00219	-0.000731575	-0.02074
-0.03	0.000873209	-0.0022	-0.000746791	-0.0208
-0.0299	0.000868072	-0.00221	-0.000761928	-0.02085
-0.0298	0.00086301	-0.00222	-0.00077699	-0.0209
-0.0297	0.00085802	-0.00223	-0.00079198	-0.02094
-0.0296	0.000853097	-0.00224	-0.000806903	-0.02099
-0.0295	0.000848237	-0.00225	-0.000821763	-0.02105
-0.0294	0.000843436	-0.00226	-0.000836564	-0.02109
-0.0293	0.000838689	-0.00227	-0.000851311	-0.02114
-0.0292	0.000833992	-0.00228	-0.000866008	-0.02119
-0.0291	0.000829341	-0.00229	-0.000880659	-0.02124
-0.029	0.000824731	-0.0023	-0.000895269	-0.02128
-0.0289	0.000820158	-0.00231	-0.000909842	-0.02134
-0.0288	0.000815617	-0.00232	-0.000924383	-0.02138
-0.0287	0.000811104	-0.00233	-0.000938896	-0.02143
-0.0286	0.000806613	-0.00234	-0.000953387	-0.02148
-0.0285	0.000802141	-0.00235	-0.000967859	-0.02153
-0.0284	0.000797682	-0.00236	-0.000982318	-0.02159
-0.0283	0.000793232	-0.00237	-0.000996768	-0.02163
-0.0282	0.000788786	-0.00238	-0.00101	-0.02168
-0.0281	0.000784339	-0.00239	-0.00103	-0.02173
-0.028	0.000779887	-0.0024	-0.00104	-0.02179
-0.0279	0.000775424	-0.00241	-0.00105	-0.02183
-0.0278	0.000770946	-0.00242	-0.00107	-0.02188
-0.0277	0.000766447	-0.00243	-0.00108	-0.02193
-0.0276	0.000761924	-0.00244	-0.0011	-0.02198
-0.0275	0.00075737	-0.00245	-0.00111	-0.02203
-0.0274	0.000752781	-0.00246	-0.00113	-0.02208
-0.0273	0.000748152	-0.00247	-0.00114	-0.02213
-0.0272	0.000743479	-0.00248	-0.00116	-0.02218
-0.0271	0.000738755	-0.00249	-0.00117	-0.02223
-0.027	0.000733976	-0.0025	-0.00119	-0.02227
-0.0269	0.000729137	-0.00251	-0.0012	-0.02233
-0.0268	0.000724234	-0.00252	-0.00122	-0.02238
-0.0267	0.00071926	-0.00253	-0.00123	-0.02243
-0.0266	0.000714212	-0.00254	-0.00125	-0.02247
-0.0265	0.000709084	-0.00255	-0.00126	-0.02252
-0.0264	0.000703871	-0.00256	-0.00128	-0.02258
-0.0263	0.000698569	-0.00257	-0.00129	-0.02263
-0.0262	0.000693172	-0.00258	-0.00131	-0.02268
-0.0261	0.000687675	-0.00259	-0.00133	-0.02272
-0.026	0.000682074	-0.0026	-0.00135	-0.02278
-0.0259	0.000676364	-0.00261	-0.00136	-0.02283
-0.0258	0.000670539	-0.00263	-0.00138	-0.02288
-0.0257	0.000664596	-0.00264	-0.0014	-0.02293
-0.0256	0.000658529	-0.00265	-0.00141	-0.02298
-0.0255	0.000652333	-0.00266	-0.00143	-0.02304
-0.0254	0.000646004	-0.00267	-0.00144	-0.02309
-0.0253	0.000639538	-0.00268	-0.00146	-0.02313
-0.0252	0.000632929	-0.00269	-0.00148	-0.02318
-0.0251	0.000626173	-0.0027	-0.00149	-0.02324
-0.025	0.000619265	-0.00271	-0.00151	-0.02329
-0.0249	0.000612201	-0.00272	-0.00153	-0.02334
-0.0248	0.000604977	-0.00273	-0.00155	-0.02339
-0.0247	0.000597587	-0.00274	-0.00156	-0.02345
-0.0246	0.000590028	-0.00275	-0.00159	-0.02349
-0.0245	0.000582296	-0.00276	-0.00161	-0.02354
-0.0244	0.000574386	-0.00278	-0.00163	-0.0236
-0.0243	0.000566293	-0.00279	-0.00164	-0.02364
-0.0242	0.000558014	-0.0028	-0.00166	-0.0237
-0.0241	0.000549545	-0.00281	-0.00168	-0.02375
-0.024	0.000540882	-0.00282	-0.0017	-0.0238
-0.0239	0.000532021	-0.00283	-0.00172	-0.02386
-0.0238	0.000522958	-0.00284	-0.00174	-0.0239
-0.0237	0.000513688	-0.00285	-0.00176	-0.02396
-0.0236	0.00050421	-0.00286	-0.00178	-0.024
-0.0235	0.000494518	-0.00287	-0.00181	-0.02406
-0.0234	0.000484609	-0.00289	-0.00183	-0.02412
-0.0233	0.00047448	-0.0029	-0.00185	-0.02416
-0.0232	0.000464128	-0.00291	-0.00187	-0.02421
-0.0231	0.000453549	-0.00292	-0.00189	-0.02426
-0.023	0.000442739	-0.00293	-0.00191	-0.02432
-0.0229	0.000431697	-0.00294	-0.00193	-0.02437
-0.0228	0.000420418	-0.00295	-0.00195	-0.02442
-0.0227	0.0004089	-0.00296	-0.00198	-0.02447
-0.0226	0.000397139	-0.00297	-0.002	-0.02453
-0.0225	0.000385134	-0.00299	-0.00202	-0.02458
-0.0224	0.000372881	-0.003	-0.00205	-0.02463
-0.0223	0.000360378	-0.00301	-0.00207	-0.02469
-0.0222	0.000347622	-0.00302	-0.00209	-0.02474
-0.0221	0.000334611	-0.00303	-0.00212	-0.02479
-0.022	0.000321343	-0.00304	-0.00214	-0.02484
-0.0219	0.000307815	-0.00305	-0.00217	-0.0249
-0.0218	0.000294025	-0.00306	-0.0022	-0.02495
-0.0217	0.000279972	-0.00308	-0.00222	-0.025
-0.0216	0.000265653	-0.00309	-0.00224	-0.02505
-0.0215	0.000251067	-0.0031	-0.00227	-0.02511
-0.0214	0.000236212	-0.00311	-0.00229	-0.02516
-0.0213	0.000221087	-0.00312	-0.00232	-0.02521
-0.0212	0.000205689	-0.00313	-0.00235	-0.02527
-0.0211	0.000190019	-0.00314	-0.00238	-0.02532
-0.021	0.000174073	-0.00316	-0.00241	-0.02537
-0.0209	0.000157852	-0.00317	-0.00243	-0.02543
-0.0208	0.000141355	-0.00318	-0.00246	-0.02548
-0.0207	0.000124579	-0.00319	-0.00249	-0.02553
-0.0206	0.000107526	-0.0032	-0.00251	-0.02559
-0.0205	9.01933e-05	-0.00321	-0.00255	-0.02564
-0.0204	7.25812e-05	-0.00323	-0.00258	-0.0257
-0.0203	5.46891e-05	-0.00324	-0.00261	-0.02575
-0.0202	3.65167e-05	-0.00325	-0.00263	-0.02581
-0.0201	1.80637e-05	-0.00326	-0.00266	-0.02586
-0.02	-6.69872e-07	-0.00327	-0.00269	-0.02591
-0.0199	-1.96841e-05	-0.00328	-0.00272	-0.02596
-0.0198	-3.89787e-05	-0.00329	-0.00276	-0.02602
-0.0197	-5.85535e-05	-0.00331	-0.00279	-0.02607
-0.0196	-7.84082e-05	-0.00332	-0.00282	-0.02613
-0.0195	-9.85422e-05	-0.00333	-0.00285	-0.02618
-0.0194	-0.000118955	-0.00334	-0.00288	-0.02624
-0.0193	-0.000139646	-0.00335	-0.00291	-0.02629
-0.0192	-0.000160614	-0.00336	-0.00295	-0.02635
-0.0191	-0.000181858	-0.00338	-0.00298	-0.0264
-0.019	-0.000203377	-0.00339	-0.00301	-0.02645
-0.0189	-0.00022517	-0.0034	-0.00305	-0.02652
-0.0188	-0.000247236	-0.00341	-0.00308	-0.02657
-0.0187	-0.000269573	-0.00342	-0.00311	-0.02662
-0.0186	-0.00029218	-0.00343	-0.00315	-0.02668
-0.0185	-0.000315055	-0.00345	-0.00319	-0.02673
-0.0184	-0.000338196	-0.00346	-0.00322	-0.02678
-0.0183	-0.000361602	-0.00347	-0.00325	-0.02684
-0.0182	-0.000385271	-0.00348	-0.00329	-0.02689
-0.0181	-0.000409199	-0.00349	-0.00333	-0.02695
-0.018	-0.000433387	-0.00351	-0.00336	-0.02701
-0.0179	-0.00045783	-0.00352	-0.0034	-0.02706
-0.0178	-0.000482526	-0.00353	-0.00343	-0.02712
-0.0177	-0.000507474	-0.00354	-0.00347	-0.02717
-0.0176	-0.00053267	-0.00355	-0.0035	-0.02723
-0.0175	-0.000558111	-0.00356	-0.00355	-0.02729
-0.0174	-0.000583796	-0.00358	-0.00358	-0.02735
-0.0173	-0.000609721	-0.00359	-0.00362	-0.02739
-0.0172	-0.000635882	-0.0036	-0.00366	-0.02745
-0.0171	-0.000662277	-0.00361	-0.00369	-0.02752
-0.017	-0.000688903	-0.00362	-0.00373	-0.02756
-0.0169	-0.000715757	-0.00363	-0.00378	-0.02763
-0.0168	-0.000742834	-0.00365	-0.00381	-0.02769
-0.0167	-0.000770131	-0.00366	-0.00385	-0.02774
-0.0166	-0.000797646	-0.00367	-0.00389	-0.0278
-0.0165	-0.000825373	-0.00368	-0.00393	-0.02785
-0.0164	-0.00085331	-0.00369	-0.00397	-0.02791
-0.0163	-0.000881452	-0.00371	-0.00401	-0.02797
-0.0162	-0.000909796	-0.00372	-0.00405	-0.02802
-0.0161	-0.000938338	-0.00373	-0.00409	-0.02808
-0.016	-0.000967073	-0.00374	-0.00413	-0.02814
-0.0159	-0.000995997	-0.00375	-0.00417	-0.0282
-0.0158	-0.00103	-0.00376	-0.00422	-0.02826
-0.0157	-0.00105	-0.00378	-0.00425	-0.02831
-0.0156	-0.00108	-0.00379	-0.00429	-0.02837
-0.0155	-0.00111	-0.0038	-0.00433	-0.02842
-0.0154	-0.00114	-0.00381	-0.00437	-0.02848
-0.0153	-0.00117	-0.00382	-0.00442	-0.02854
-0.0152	-0.0012	-0.00384	-0.00446	-0.0286
-0.0151	-0.00123	-0.00385	-0.0045	-0.02866
-0.015	-0.00126	-0.00386	-0.00454	-0.02872
-0.0149	-0.00129	-0.00387	-0.00458	-0.02877
-0.0148	-0.00133	-0.00388	-0.00463	-0.02884
-0.0147	-0.00136	-0.00389	-0.00468	-0.02889
-0.0146	-0.00139	-0.00391	-0.00472	-0.02895
-0.0145	-0.00142	-0.00392	-0.00476	-0.029
-0.0144	-0.00145	-0.00393	-0.0048	-0.02907
-0.0143	-0.00148	-0.00394	-0.00484	-0.02913
-0.0142	-0.00151	-0.00395	-0.00489	-0.02918
-0.0141	-0.00154	-0.00397	-0.00493	-0.02925
-0.014	-0.00158	-0.00398	-0.00498	-0.0293
-0.0139	-0.00161	-0.00399	-0.00502	-0.02936
-0.0138	-0.00164	-0.004	-0.00506	-0.02942
-0.0137	-0.00167	-0.00401	-0.0051	-0.02948
-0.0136	-0.0017	-0.00402	-0.00515	-0.02954
-0.0135	-0.00173	-0.00404	-0.00519	-0.0296
-0.0134	-0.00177	-0.00405	-0.00524	-0.02966
-0.0133	-0.0018	-0.00406	-0.00528	-0.02971
-0.0132	-0.00183	-0.00407	-0.00532	-0.02978
-0.0131	-0.00186	-0.00408	-0.00536	-0.02984
-0.013	-0.0019	-0.00409	-0.00542	-0.02989
-0.0129	-0.00193	-0.00411	-0.00546	-0.02996
-0.0128	-0.00196	-0.00412	-0.0055	-0.03001
-0.0127	-0.00199	-0.00413	-0.00554	-0.03008
-0.0126	-0.00203	-0.00414	-0.00559	-0.03013
-0.0125	-0.00206	-0.00415	-0.00563	-0.0302
-0.0124	-0.00209	-0.00416	-0.00568	-0.03025
-0.0123	-0.00212	-0.00418	-0.00572	-0.03032
-0.0122	-0.00216	-0.00419	-0.00577	-0.03038
-0.0121	-0.00219	-0.0042	-0.00581	-0.03044
-0.012	-0.00222	-0.00421	-0.00585	-0.0305
-0.0119	-0.00225	-0.00422	-0.00589	-0.03056
-0.0118	-0.00229	-0.00423	-0.00595	-0.03062
-0.0117	-0.00232	-0.00425	-0.00599	-0.03068
-0.0116	-0.00235	-0.00426	-0.00603	-0.03075
-0.0115	-0.00238	-0.00427	-0.00607	-0.0308
-0.0114	-0.00242	-0.00428	-0.00612	-0.03087
-0.0113	-0.00245	-0.00429	-0.00616	-0.03092
-0.0112	-0.00248	-0.0043	-0.00621	-0.03099
-0.0111	-0.00251	-0.00432	-0.00625	-0.03105
-0.011	-0.00254	-0.00433	-0.00629	-0.03111
-0.0109	-0.00258	-0.00434	-0.00634	-0.03118
-0.0108	-0.00261	-0.00435	-0.00638	-0.03123
-0.0107	-0.00264	-0.00436	-0.00642	-0.0313
-0.0106	-0.00267	-0.00437	-0.00646	-0.03136
-0.0105	-0.0027	-0.00438	-0.00651	-0.03142
-0.0104	-0.00273	-0.0044	-0.00655	-0.03148
-0.0103	-0.00277	-0.00441	-0.0066	-0.03154
-0.0102	-0.0028	-0.00442	-0.00664	-0.03161
-0.0101	-0.00283	-0.00443	-0.00668	-0.03167
-0.01	-0.00286	-0.00444	-0.00672	-0.03173
-0.0099	-0.00289	-0.00445	-0.00677	-0.03179
-0.0098	-0.00292	-0.00446	-0.00681	-0.03185
-0.0097	-0.00295	-0.00448	-0.00685	-0.03191
-0.0096	-0.00298	-0.00449	-0.00689	-0.03198
-0.0095	-0.00302	-0.0045	-0.00694	-0.03204
-0.0094	-0.00305	-0.00451	-0.00698	-0.0321
-0.0093	-0.00308	-0.00452	-0.00702	-0.03217
-0.0092	-0.00311	-0.00453	-0.00707	-0.03223
-0.0091	-0.00314	-0.00455	-0.00711	-0.03229
-0.009	-0.00317	-0.00456	-0.00715	-0.03236
-0.0089	-0.0032	-0.00457	-0.00719	-0.03242
-0.0088	-0.00323	-0.00458	-0.00723	-0.03248
-0.0087	-0.00326	-0.00459	-0.00727	-0.03254
-0.0086	-0.00328	-0.0046	-0.0073	-0.03261
-0.0085	-0.00331	-0.00461	-0.00735	-0.03267
-0.0084	-0.00334	-0.00462	-0.00739	-0.03274
-0.0083	-0.00337	-0.00464	-0.00743	-0.03279
-0.0082	-0.0034	-0.00465	-0.00747	-0.03286
-0.0081	-0.00343	-0.00466	-0.00751	-0.03293
-0.008	-0.00346	-0.00467	-0.00755	-0.03299
-0.0079	-0.00349	-0.00468	-0.00759	-0.03306
-0.0078	-0.00351	-0.00469	-0.00762	-0.03311
-0.0077	-0.00354	-0.0047	-0.00767	-0.03318
-0.0076	-0.00357	-0.00472	-0.00771	-0.03324
-0.0075	-0.0036	-0.00473	-0.00775	-0.03331
-0.0074	-0.00362	-0.00474	-0.00778	-0.03337
-0.0073	-0.00365	-0.00475	-0.00782	-0.03343
-0.0072	-0.00368	-0.00476	-0.00786	-0.0335
-0.0071	-0.0037	-0.00477	-0.00789	-0.03356
-0.007	-0.00373	-0.00478	-0.00793	-0.03362
-0.0069	-0.00376	-0.00479	-0.00798	-0.03369
-0.0068	-0.00378	-0.00481	-0.00801	-0.03376
-0.0067	-0.00381	-0.00482	-0.00805	-0.03382
-0.0066	-0.00384	-0.00483	-0.00809	-0.03388
-0.0065	-0.00386	-0.00484	-0.00812	-0.03394
-0.0064	-0.00389	-0.00485	-0.00816	-0.03401
-0.0063	-0.00391	-0.00486	-0.00819	-0.03407
-0.0062	-0.00394	-0.00487	-0.00823	-0.03414
-0.0061	-0.00396	-0.00488	-0.00827	-0.0342
-0.006	-0.00399	-0.0049	-0.00831	-0.03427
-0.0059	-0.00401	-0.00491	-0.00834	-0.03433
-0.0058	-0.00403	-0.00492	-0.00837	-0.0344
-0.0057	-0.00406	-0.00493	-0.00841	-0.03446
-0.0056	-0.00408	-0.00494	-0.00844	-0.03453
-0.0055	-0.00411	-0.00495	-0.00848	-0.03458
-0.0054	-0.00413	-0.00496	-0.00851	-0.03465
-0.0053	-0.00415	-0.00497	-0.00855	-0.03471
-0.0052	-0.00418	-0.00498	-0.00859	-0.03478
-0.0051	-0.0042	-0.005	-0.00862	-0.03484
-0.005	-0.00422	-0.00501	-0.00865	-0.03491
-0.0049	-0.00424	-0.00502	-0.00868	-0.03497
-0.0048	-0.00427	-0.00503	-0.00872	-0.03504
-0.0047	-0.00429	-0.00504	-0.00875	-0.0351
-0.0046	-0.00431	-0.00505	-0.00878	-0.03517
-0.0045	-0.00433	-0.00506	-0.00881	-0.03524
-0.0044	-0.00436	-0.00507	-0.00886	-0.0353
-0.0043	-0.00438	-0.00509	-0.00889	-0.03536
-0.0042	-0.0044	-0.0051	-0.00892	-0.03543
-0.0041	-0.00442	-0.00511	-0.00895	-0.03549
-0.004	-0.00444	-0.00512	-0.00898	-0.03556
-0.0039	-0.00446	-0.00513	-0.00901	-0.03562
-0.0038	-0.00448	-0.00514	-0.00904	-0.03569
-0.0037	-0.0045	-0.00515	-0.00907	-0.03575
-0.0036	-0.00452	-0.00516	-0.00911	-0.03582
-0.0035	-0.00454	-0.00517	-0.00914	-0.03588
-0.0034	-0.00456	-0.00519	-0.00917	-0.03595
-0.0033	-0.00458	-0.0052	-0.0092	-0.03601
-0.0032	-0.0046	-0.00521	-0.00923	-0.03608
-0.0031	-0.00462	-0.00522	-0.00926	-0.03614
-0.003	-0.00464	-0.00523	-0.00929	-0.0362
-0.0029	-0.00466	-0.00524	-0.00932	-0.03627
-0.0028	-0.00468	-0.00525	-0.00935	-0.03633
-0.0027	-0.0047	-0.00526	-0.00939	-0.0364
-0.0026	-0.00472	-0.00527	-0.00942	-0.03646
-0.0025	-0.00474	-0.00529	-0.00945	-0.03653
-0.0024	-0.00476	-0.0053	-0.00948	-0.03659
-0.0023	-0.00478	-0.00531	-0.00951	-0.03666
-0.0022	-0.0048	-0.00532	-0.00954	-0.03672
-0.0021	-0.00482	-0.00533	-0.00957	-0.03678
-0.002	-0.00484	-0.00534	-0.0096	-0.03685
-0.0019	-0.00485	-0.00535	-0.00962	-0.03692
-0.0018	-0.00487	-0.00536	-0.00966	-0.03698
-0.0017	-0.00489	-0.00537	-0.00969	-0.03704
-0.0016	-0.00491	-0.00539	-0.00972	-0.03711
-0.0015	-0.00493	-0.0054	-0.00975	-0.03717
-0.0014	-0.00495	-0.00541	-0.00978	-0.03724
-0.0013	-0.00497	-0.00542	-0.00981	-0.03731
-0.0012	-0.00498	-0.00543	-0.00983	-0.03737
-0.0011	-0.005	-0.00544	-0.00986	-0.03743
-0.001	-0.00502	-0.00545	-0.00989	-0.0375
-0.0009	-0.00504	-0.00546	-0.00993	-0.03756
-0.0008	-0.00506	-0.00547	-0.00996	-0.03763
-0.0007	-0.00508	-0.00549	-0.00999	-0.03769
-0.0006	-0.0051	-0.0055	-0.01002	-0.03775
-0.0005	-0.00511	-0.00551	-0.01004	-0.03782
-0.0004	-0.00513	-0.00552	-0.01007	-0.03789
-0.0003	-0.00515	-0.00553	-0.0101	-0.03795
-0.0002	-0.00517	-0.00554	-0.01013	-0.03801
[truncated: 12,002 more rows]
