# Supplementary material for: Noninvasive detection of audiovisual superadditivity in rat brain by miniaturized SERF magnetometer
Source: PLoS One. 2026 Apr 15;21(4):e0347319. doi: 10.1371/journal.pone.0347319 (PMC13082709; doi:10.1371/journal.pone.0347319)
Supplement: S1 Data — (ZIP) [file pone.0347319.s001.zip › 6.3-7.xlsx]

## Sheet: Sheet1
TIME/S	V	A	A+V	AV
-0.2	-0.00456	0.00167	-0.00289	0.00363
-0.1999	-0.00455	0.00167	-0.00288	0.00363
-0.1998	-0.00454	0.00166	-0.00288	0.00363
-0.1997	-0.00453	0.00166	-0.00287	0.00363
-0.1996	-0.00453	0.00165	-0.00288	0.00361
-0.1995	-0.00452	0.00165	-0.00287	0.00361
-0.1994	-0.00451	0.00164	-0.00287	0.00363
-0.1993	-0.0045	0.00164	-0.00286	0.00361
-0.1992	-0.00449	0.00163	-0.00286	0.00361
-0.1991	-0.00448	0.00163	-0.00286	0.00361
-0.199	-0.00447	0.00162	-0.00285	0.00361
-0.1989	-0.00446	0.00161	-0.00285	0.00361
-0.1988	-0.00446	0.00161	-0.00285	0.00361
-0.1987	-0.00445	0.0016	-0.00285	0.00361
-0.1986	-0.00444	0.0016	-0.00284	0.0036
-0.1985	-0.00443	0.00159	-0.00284	0.0036
-0.1984	-0.00442	0.00159	-0.00283	0.0036
-0.1983	-0.00441	0.00158	-0.00283	0.0036
-0.1982	-0.0044	0.00158	-0.00282	0.0036
-0.1981	-0.00439	0.00157	-0.00282	0.0036
-0.198	-0.00438	0.00157	-0.00281	0.0036
-0.1979	-0.00437	0.00156	-0.00281	0.00359
-0.1978	-0.00436	0.00156	-0.0028	0.00359
-0.1977	-0.00435	0.00155	-0.0028	0.00359
-0.1976	-0.00434	0.00155	-0.00279	0.00359
-0.1975	-0.00433	0.00154	-0.00279	0.00359
-0.1974	-0.00432	0.00154	-0.00279	0.00359
-0.1973	-0.00431	0.00153	-0.00278	0.00359
-0.1972	-0.0043	0.00153	-0.00278	0.00358
-0.1971	-0.00429	0.00152	-0.00277	0.00358
-0.197	-0.00428	0.00152	-0.00276	0.00358
-0.1969	-0.00427	0.00151	-0.00276	0.00358
-0.1968	-0.00426	0.00151	-0.00276	0.00358
-0.1967	-0.00425	0.0015	-0.00275	0.00358
-0.1966	-0.00424	0.0015	-0.00275	0.00358
-0.1965	-0.00423	0.00149	-0.00274	0.00356
-0.1964	-0.00422	0.00148	-0.00273	0.00356
-0.1963	-0.00421	0.00148	-0.00273	0.00356
-0.1962	-0.0042	0.00147	-0.00273	0.00356
-0.1961	-0.00419	0.00147	-0.00272	0.00356
-0.196	-0.00418	0.00146	-0.00272	0.00356
-0.1959	-0.00417	0.00146	-0.00271	0.00356
-0.1958	-0.00416	0.00145	-0.0027	0.00355
-0.1957	-0.00415	0.00145	-0.0027	0.00355
-0.1956	-0.00413	0.00144	-0.00269	0.00355
-0.1955	-0.00412	0.00144	-0.00268	0.00355
-0.1954	-0.00411	0.00143	-0.00268	0.00355
-0.1953	-0.0041	0.00143	-0.00267	0.00354
-0.1952	-0.00409	0.00142	-0.00267	0.00354
-0.1951	-0.00408	0.00142	-0.00266	0.00354
-0.195	-0.00407	0.00141	-0.00266	0.00354
-0.1949	-0.00406	0.00141	-0.00265	0.00352
-0.1948	-0.00405	0.00141	-0.00265	0.00354
-0.1947	-0.00403	0.0014	-0.00263	0.00352
-0.1946	-0.00402	0.0014	-0.00262	0.00352
-0.1945	-0.00401	0.00139	-0.00262	0.00352
-0.1944	-0.004	0.00139	-0.00261	0.00352
-0.1943	-0.00399	0.00138	-0.00261	0.00351
-0.1942	-0.00398	0.00138	-0.0026	0.00351
-0.1941	-0.00397	0.00137	-0.0026	0.00351
-0.194	-0.00396	0.00137	-0.00259	0.00351
-0.1939	-0.00394	0.00136	-0.00258	0.00351
-0.1938	-0.00393	0.00136	-0.00257	0.0035
-0.1937	-0.00392	0.00135	-0.00257	0.0035
-0.1936	-0.00391	0.00135	-0.00256	0.0035
-0.1935	-0.0039	0.00134	-0.00256	0.0035
-0.1934	-0.00389	0.00134	-0.00255	0.00349
-0.1933	-0.00387	0.00133	-0.00253	0.00349
-0.1932	-0.00386	0.00133	-0.00253	0.00349
-0.1931	-0.00385	0.00132	-0.00253	0.00349
-0.193	-0.00384	0.00132	-0.00252	0.00349
-0.1929	-0.00383	0.00131	-0.00251	0.00347
-0.1928	-0.00381	0.00131	-0.0025	0.00347
-0.1927	-0.0038	0.00131	-0.0025	0.00347
-0.1926	-0.00379	0.0013	-0.00249	0.00347
-0.1925	-0.00378	0.0013	-0.00248	0.00346
-0.1924	-0.00377	0.00129	-0.00248	0.00346
-0.1923	-0.00376	0.00129	-0.00247	0.00346
-0.1922	-0.00374	0.00128	-0.00246	0.00346
-0.1921	-0.00373	0.00128	-0.00245	0.00345
-0.192	-0.00372	0.00127	-0.00245	0.00345
-0.1919	-0.00371	0.00127	-0.00244	0.00345
-0.1918	-0.0037	0.00127	-0.00243	0.00345
-0.1917	-0.00368	0.00126	-0.00242	0.00345
-0.1916	-0.00367	0.00126	-0.00241	0.00344
-0.1915	-0.00366	0.00125	-0.00241	0.00344
-0.1914	-0.00365	0.00125	-0.0024	0.00344
-0.1913	-0.00364	0.00124	-0.0024	0.00343
-0.1912	-0.00363	0.00124	-0.00239	0.00343
-0.1911	-0.00361	0.00123	-0.00237	0.00343
-0.191	-0.0036	0.00123	-0.00237	0.00343
-0.1909	-0.00359	0.00123	-0.00237	0.00343
-0.1908	-0.00358	0.00122	-0.00236	0.00341
-0.1907	-0.00357	0.00122	-0.00235	0.00341
-0.1906	-0.00355	0.00121	-0.00234	0.00341
-0.1905	-0.00354	0.00121	-0.00233	0.00341
-0.1904	-0.00353	0.00121	-0.00233	0.0034
-0.1903	-0.00352	0.0012	-0.00232	0.0034
-0.1902	-0.00351	0.0012	-0.00231	0.0034
-0.1901	-0.0035	0.00119	-0.00231	0.00339
-0.19	-0.00348	0.00119	-0.00229	0.00339
-0.1899	-0.00347	0.00118	-0.00229	0.00339
-0.1898	-0.00346	0.00118	-0.00228	0.00339
-0.1897	-0.00345	0.00118	-0.00227	0.00338
-0.1896	-0.00344	0.00117	-0.00226	0.00338
-0.1895	-0.00343	0.00117	-0.00226	0.00338
-0.1894	-0.00342	0.00116	-0.00226	0.00338
-0.1893	-0.0034	0.00116	-0.00224	0.00336
-0.1892	-0.00339	0.00116	-0.00223	0.00336
-0.1891	-0.00338	0.00115	-0.00223	0.00336
-0.189	-0.00337	0.00115	-0.00222	0.00336
-0.1889	-0.00336	0.00115	-0.00222	0.00335
-0.1888	-0.00335	0.00114	-0.00221	0.00335
-0.1887	-0.00334	0.00114	-0.0022	0.00335
-0.1886	-0.00333	0.00113	-0.0022	0.00334
-0.1885	-0.00332	0.00113	-0.00219	0.00334
-0.1884	-0.0033	0.00113	-0.00217	0.00334
-0.1883	-0.00329	0.00112	-0.00217	0.00334
-0.1882	-0.00328	0.00112	-0.00216	0.00332
-0.1881	-0.00327	0.00112	-0.00215	0.00332
-0.188	-0.00326	0.00111	-0.00215	0.00332
-0.1879	-0.00325	0.00111	-0.00214	0.00331
-0.1878	-0.00324	0.0011	-0.00214	0.00331
-0.1877	-0.00323	0.0011	-0.00213	0.00331
-0.1876	-0.00322	0.0011	-0.00212	0.00331
-0.1875	-0.00321	0.00109	-0.00212	0.0033
-0.1874	-0.0032	0.00109	-0.00211	0.0033
-0.1873	-0.00319	0.00109	-0.0021	0.00329
-0.1872	-0.00318	0.00108	-0.0021	0.00329
-0.1871	-0.00317	0.00108	-0.00209	0.00329
-0.187	-0.00316	0.00108	-0.00208	0.00328
-0.1869	-0.00315	0.00107	-0.00208	0.00328
-0.1868	-0.00314	0.00107	-0.00207	0.00328
-0.1867	-0.00313	0.00107	-0.00206	0.00328
-0.1866	-0.00312	0.00106	-0.00206	0.00326
-0.1865	-0.00311	0.00106	-0.00205	0.00326
-0.1864	-0.0031	0.00106	-0.00205	0.00326
-0.1863	-0.00309	0.00105	-0.00204	0.00325
-0.1862	-0.00308	0.00105	-0.00203	0.00325
-0.1861	-0.00308	0.00105	-0.00203	0.00325
-0.186	-0.00307	0.00104	-0.00203	0.00324
-0.1859	-0.00306	0.00104	-0.00202	0.00324
-0.1858	-0.00305	0.00104	-0.00201	0.00324
-0.1857	-0.00304	0.00103	-0.00201	0.00323
-0.1856	-0.00303	0.00103	-0.002	0.00323
-0.1855	-0.00302	0.00103	-0.00199	0.00323
-0.1854	-0.00302	0.00102	-0.00199	0.00323
-0.1853	-0.00301	0.00102	-0.00199	0.00321
-0.1852	-0.003	0.00102	-0.00198	0.00321
-0.1851	-0.00299	0.00102	-0.00197	0.00321
-0.185	-0.00298	0.00101	-0.00197	0.0032
-0.1849	-0.00298	0.00101	-0.00197	0.0032
-0.1848	-0.00297	0.00101	-0.00196	0.0032
-0.1847	-0.00296	0.001	-0.00196	0.00319
-0.1846	-0.00296	0.001	-0.00196	0.00319
-0.1845	-0.00295	0.000997174	-0.00196	0.00319
-0.1844	-0.00294	0.000994261	-0.00195	0.00317
-0.1843	-0.00293	0.000991367	-0.00194	0.00317
-0.1842	-0.00293	0.000988492	-0.00194	0.00317
-0.1841	-0.00292	0.000985636	-0.00193	0.00316
-0.184	-0.00291	0.000982798	-0.00193	0.00316
-0.1839	-0.00291	0.000979979	-0.00193	0.00316
-0.1838	-0.0029	0.000977178	-0.00192	0.00315
-0.1837	-0.0029	0.000974396	-0.00193	0.00315
-0.1836	-0.00289	0.000971631	-0.00192	0.00315
-0.1835	-0.00288	0.000968885	-0.00191	0.00314
-0.1834	-0.00288	0.000966156	-0.00191	0.00314
-0.1833	-0.00287	0.000963445	-0.00191	0.00314
-0.1832	-0.00287	0.000960752	-0.00191	0.00313
-0.1831	-0.00286	0.000958075	-0.0019	0.00313
-0.183	-0.00286	0.000955416	-0.00191	0.00313
-0.1829	-0.00285	0.000952774	-0.0019	0.00311
-0.1828	-0.00285	0.000950149	-0.0019	0.00311
-0.1827	-0.00284	0.000947541	-0.00189	0.00311
-0.1826	-0.00284	0.000944949	-0.00189	0.0031
-0.1825	-0.00284	0.000942374	-0.0019	0.0031
-0.1824	-0.00283	0.000939814	-0.00189	0.0031
-0.1823	-0.00283	0.000937271	-0.00189	0.00309
-0.1822	-0.00282	0.000934744	-0.00188	0.00309
-0.1821	-0.00282	0.000932232	-0.00189	0.00309
-0.182	-0.00282	0.000929736	-0.00189	0.00308
-0.1819	-0.00281	0.000927256	-0.00188	0.00308
-0.1818	-0.00281	0.00092479	-0.00189	0.00308
-0.1817	-0.00281	0.00092234	-0.00189	0.00306
-0.1816	-0.0028	0.000919904	-0.00188	0.00306
-0.1815	-0.0028	0.000917483	-0.00188	0.00305
-0.1814	-0.0028	0.000915076	-0.00189	0.00305
-0.1813	-0.0028	0.000912684	-0.00189	0.00305
-0.1812	-0.00279	0.000910306	-0.00188	0.00304
-0.1811	-0.00279	0.000907941	-0.00188	0.00304
-0.181	-0.00279	0.000905591	-0.00188	0.00304
-0.1809	-0.00279	0.000903254	-0.00189	0.00304
-0.1808	-0.00279	0.00090093	-0.00189	0.00302
-0.1807	-0.00279	0.000898619	-0.00189	0.00302
-0.1806	-0.00278	0.000896322	-0.00188	0.00302
-0.1805	-0.00278	0.000894037	-0.00189	0.00301
-0.1804	-0.00278	0.000891764	-0.00189	0.00301
-0.1803	-0.00278	0.000889505	-0.00189	0.00301
-0.1802	-0.00278	0.000887257	-0.00189	0.003
-0.1801	-0.00278	0.000885021	-0.0019	0.003
-0.18	-0.00278	0.000882797	-0.0019	0.003
-0.1799	-0.00278	0.000880585	-0.0019	0.00299
-0.1798	-0.00278	0.000878384	-0.0019	0.00299
-0.1797	-0.00278	0.000876194	-0.0019	0.00299
-0.1796	-0.00278	0.000874015	-0.00191	0.00298
-0.1795	-0.00278	0.000871847	-0.00191	0.00298
-0.1794	-0.00278	0.00086969	-0.00191	0.00296
-0.1793	-0.00278	0.000867543	-0.00191	0.00296
-0.1792	-0.00278	0.000865406	-0.00191	0.00296
-0.1791	-0.00278	0.00086328	-0.00192	0.00295
-0.179	-0.00278	0.000861163	-0.00192	0.00295
-0.1789	-0.00279	0.000859056	-0.00193	0.00295
-0.1788	-0.00279	0.000856958	-0.00193	0.00294
-0.1787	-0.00279	0.00085487	-0.00193	0.00294
-0.1786	-0.00279	0.000852791	-0.00194	0.00294
-0.1785	-0.00279	0.00085072	-0.00194	0.00293
-0.1784	-0.00279	0.000848658	-0.00194	0.00293
-0.1783	-0.0028	0.000846605	-0.00195	0.00293
-0.1782	-0.0028	0.00084456	-0.00196	0.00293
-0.1781	-0.0028	0.000842523	-0.00196	0.00291
-0.178	-0.0028	0.000840495	-0.00196	0.00291
-0.1779	-0.00281	0.000838473	-0.00197	0.0029
-0.1778	-0.00281	0.00083646	-0.00197	0.0029
-0.1777	-0.00281	0.000834454	-0.00198	0.0029
-0.1776	-0.00282	0.000832455	-0.00199	0.00289
-0.1775	-0.00282	0.000830463	-0.00199	0.00289
-0.1774	-0.00282	0.000828477	-0.00199	0.00289
-0.1773	-0.00283	0.000826499	-0.002	0.00288
-0.1772	-0.00283	0.000824527	-0.002	0.00288
-0.1771	-0.00283	0.000822561	-0.00201	0.00286
-0.177	-0.00284	0.000820601	-0.00202	0.00286
-0.1769	-0.00284	0.000818648	-0.00202	0.00286
-0.1768	-0.00284	0.0008167	-0.00202	0.00285
-0.1767	-0.00285	0.000814757	-0.00204	0.00285
-0.1766	-0.00285	0.00081282	-0.00204	0.00285
-0.1765	-0.00286	0.000810889	-0.00205	0.00284
-0.1764	-0.00286	0.000808962	-0.00205	0.00284
-0.1763	-0.00287	0.000807041	-0.00206	0.00284
-0.1762	-0.00287	0.000805124	-0.00207	0.00284
-0.1761	-0.00288	0.000803211	-0.00208	0.00282
-0.176	-0.00288	0.000801304	-0.00208	0.00282
-0.1759	-0.00289	0.0007994	-0.00209	0.00281
-0.1758	-0.00289	0.000797501	-0.00209	0.00281
-0.1757	-0.0029	0.000795605	-0.0021	0.00281
-0.1756	-0.0029	0.000793714	-0.00211	0.0028
-0.1755	-0.00291	0.000791826	-0.00212	0.0028
-0.1754	-0.00291	0.000789941	-0.00212	0.0028
-0.1753	-0.00292	0.000788061	-0.00213	0.00279
-0.1752	-0.00293	0.000786183	-0.00214	0.00279
-0.1751	-0.00293	0.000784308	-0.00214	0.00279
-0.175	-0.00294	0.000782437	-0.00216	0.00279
-0.1749	-0.00294	0.000780568	-0.00216	0.00278
-0.1748	-0.00295	0.000778702	-0.00217	0.00278
-0.1747	-0.00296	0.000776839	-0.00218	0.00278
-0.1746	-0.00296	0.000774978	-0.00219	0.00276
-0.1745	-0.00297	0.00077312	-0.0022	0.00276
-0.1744	-0.00297	0.000771263	-0.0022	0.00276
-0.1743	-0.00298	0.000769409	-0.00221	0.00275
-0.1742	-0.00299	0.000767557	-0.00222	0.00275
-0.1741	-0.00299	0.000765707	-0.00223	0.00275
-0.174	-0.003	0.000763858	-0.00224	0.00274
-0.1739	-0.00301	0.000762011	-0.00225	0.00274
-0.1738	-0.00301	0.000760166	-0.00225	0.00273
-0.1737	-0.00302	0.000758322	-0.00226	0.00273
-0.1736	-0.00303	0.00075648	-0.00227	0.00273
-0.1735	-0.00303	0.000754638	-0.00227	0.00273
-0.1734	-0.00304	0.000752798	-0.00229	0.00271
-0.1733	-0.00305	0.000750959	-0.0023	0.00271
-0.1732	-0.00306	0.000749122	-0.00231	0.00271
-0.1731	-0.00306	0.000747285	-0.00231	0.0027
-0.173	-0.00307	0.000745448	-0.00233	0.0027
-0.1729	-0.00308	0.000743613	-0.00234	0.0027
-0.1728	-0.00308	0.000741778	-0.00234	0.00269
-0.1727	-0.00309	0.000739944	-0.00235	0.00269
-0.1726	-0.0031	0.00073811	-0.00236	0.00267
-0.1725	-0.00311	0.000736277	-0.00237	0.00267
-0.1724	-0.00311	0.000734445	-0.00238	0.00267
-0.1723	-0.00312	0.000732612	-0.00239	0.00267
-0.1722	-0.00313	0.00073078	-0.0024	0.00266
-0.1721	-0.00314	0.000728948	-0.00241	0.00266
-0.172	-0.00314	0.000727117	-0.00241	0.00266
-0.1719	-0.00315	0.000725285	-0.00242	0.00265
-0.1718	-0.00316	0.000723454	-0.00244	0.00265
-0.1717	-0.00316	0.000721622	-0.00244	0.00264
-0.1716	-0.00317	0.000719791	-0.00245	0.00264
-0.1715	-0.00318	0.00071796	-0.00246	0.00264
-0.1714	-0.00319	0.000716128	-0.00247	0.00264
-0.1713	-0.00319	0.000714297	-0.00247	0.00263
-0.1712	-0.0032	0.000712465	-0.00249	0.00263
-0.1711	-0.00321	0.000710633	-0.0025	0.00263
-0.171	-0.00322	0.000708801	-0.00251	0.00263
-0.1709	-0.00322	0.000706969	-0.00251	0.00261
-0.1708	-0.00323	0.000705137	-0.00252	0.00261
-0.1707	-0.00324	0.000703304	-0.00254	0.0026
-0.1706	-0.00325	0.000701471	-0.00255	0.0026
-0.1705	-0.00325	0.000699638	-0.00255	0.0026
-0.1704	-0.00326	0.000697805	-0.00256	0.00259
-0.1703	-0.00327	0.000695972	-0.00257	0.00259
-0.1702	-0.00327	0.000694138	-0.00257	0.00259
-0.1701	-0.00328	0.000692304	-0.00259	0.00259
-0.17	-0.00329	0.00069047	-0.0026	0.00258
-0.1699	-0.0033	0.000688636	-0.00261	0.00258
-0.1698	-0.0033	0.000686802	-0.00261	0.00256
-0.1697	-0.00331	0.000684967	-0.00262	0.00256
-0.1696	-0.00332	0.000683132	-0.00264	0.00256
-0.1695	-0.00332	0.000681297	-0.00264	0.00255
-0.1694	-0.00333	0.000679462	-0.00265	0.00255
-0.1693	-0.00334	0.000677627	-0.00266	0.00255
-0.1692	-0.00334	0.000675792	-0.00266	0.00255
-0.1691	-0.00335	0.000673957	-0.00267	0.00255
-0.169	-0.00336	0.000672122	-0.00269	0.00254
-0.1689	-0.00336	0.000670287	-0.00269	0.00254
-0.1688	-0.00337	0.000668452	-0.0027	0.00254
-0.1687	-0.00338	0.000666617	-0.00271	0.00252
-0.1686	-0.00338	0.000664782	-0.00271	0.00252
-0.1685	-0.00339	0.000662948	-0.00273	0.00251
-0.1684	-0.0034	0.000661114	-0.00274	0.00251
-0.1683	-0.0034	0.00065928	-0.00274	0.00251
-0.1682	-0.00341	0.000657447	-0.00275	0.0025
-0.1681	-0.00342	0.000655614	-0.00276	0.0025
-0.168	-0.00342	0.000653781	-0.00277	0.0025
-0.1679	-0.00343	0.000651949	-0.00278	0.0025
-0.1678	-0.00343	0.000650118	-0.00278	0.0025
-0.1677	-0.00344	0.000648288	-0.00279	0.00249
-0.1676	-0.00345	0.000646458	-0.0028	0.00249
-0.1675	-0.00345	0.000644629	-0.00281	0.00248
-0.1674	-0.00346	0.000642801	-0.00282	0.00248
-0.1673	-0.00346	0.000640975	-0.00282	0.00248
-0.1672	-0.00347	0.000639149	-0.00283	0.00246
-0.1671	-0.00347	0.000637324	-0.00283	0.00246
-0.167	-0.00348	0.000635501	-0.00284	0.00246
-0.1669	-0.00348	0.000633679	-0.00285	0.00246
-0.1668	-0.00349	0.000631858	-0.00286	0.00245
-0.1667	-0.00349	0.000630039	-0.00286	0.00245
-0.1666	-0.0035	0.000628221	-0.00287	0.00245
-0.1665	-0.0035	0.000626405	-0.00287	0.00244
-0.1664	-0.00351	0.000624591	-0.00289	0.00244
-0.1663	-0.00351	0.000622779	-0.00289	0.00244
-0.1662	-0.00352	0.000620968	-0.0029	0.00244
-0.1661	-0.00352	0.00061916	-0.0029	0.00243
-0.166	-0.00353	0.000617354	-0.00291	0.00243
-0.1659	-0.00353	0.00061555	-0.00291	0.00243
-0.1658	-0.00354	0.000613749	-0.00293	0.00241
-0.1657	-0.00354	0.00061195	-0.00293	0.00241
-0.1656	-0.00354	0.000610153	-0.00293	0.0024
-0.1655	-0.00355	0.000608359	-0.00294	0.0024
-0.1654	-0.00355	0.000606568	-0.00294	0.0024
-0.1653	-0.00356	0.00060478	-0.00296	0.0024
-0.1652	-0.00356	0.000602995	-0.00296	0.00239
-0.1651	-0.00356	0.000601213	-0.00296	0.00239
-0.165	-0.00357	0.000599434	-0.00297	0.00239
-0.1649	-0.00357	0.000597659	-0.00297	0.00237
-0.1648	-0.00357	0.000595887	-0.00297	0.00237
-0.1647	-0.00358	0.000594118	-0.00298	0.00237
-0.1646	-0.00358	0.000592353	-0.00299	0.00236
-0.1645	-0.00358	0.000590592	-0.00299	0.00236
-0.1644	-0.00359	0.000588835	-0.003	0.00236
-0.1643	-0.00359	0.000587082	-0.003	0.00236
-0.1642	-0.00359	0.000585333	-0.003	0.00235
-0.1641	-0.0036	0.000583588	-0.00302	0.00235
-0.164	-0.0036	0.000581848	-0.00302	0.00235
-0.1639	-0.0036	0.000580112	-0.00302	0.00234
-0.1638	-0.0036	0.000578381	-0.00302	0.00234
-0.1637	-0.00361	0.000576655	-0.00303	0.00234
-0.1636	-0.00361	0.000574933	-0.00303	0.00232
-0.1635	-0.00361	0.000573217	-0.00304	0.00232
-0.1634	-0.00361	0.000571506	-0.00304	0.00232
-0.1633	-0.00361	0.0005698	-0.00304	0.00232
-0.1632	-0.00362	0.000568099	-0.00305	0.00231
-0.1631	-0.00362	0.000566404	-0.00305	0.00231
-0.163	-0.00362	0.000564714	-0.00306	0.00231
-0.1629	-0.00362	0.00056303	-0.00306	0.00231
-0.1628	-0.00362	0.000561352	-0.00306	0.0023
-0.1627	-0.00362	0.00055968	-0.00306	0.0023
-0.1626	-0.00363	0.000558014	-0.00307	0.0023
-0.1625	-0.00363	0.000556354	-0.00307	0.00229
-0.1624	-0.00363	0.000554701	-0.00307	0.00229
-0.1623	-0.00363	0.000553054	-0.00308	0.00229
-0.1622	-0.00363	0.000551414	-0.00308	0.00228
-0.1621	-0.00363	0.000549781	-0.00308	0.00228
-0.162	-0.00363	0.000548154	-0.00308	0.00228
-0.1619	-0.00363	0.000546535	-0.00309	0.00228
-0.1618	-0.00363	0.000544922	-0.00308	0.00226
-0.1617	-0.00364	0.000543317	-0.00309	0.00226
-0.1616	-0.00364	0.000541719	-0.0031	0.00226
-0.1615	-0.00364	0.000540129	-0.0031	0.00225
-0.1614	-0.00364	0.000538546	-0.0031	0.00225
-0.1613	-0.00364	0.000536971	-0.0031	0.00225
-0.1612	-0.00364	0.000535404	-0.00311	0.00224
-0.1611	-0.00364	0.000533845	-0.00311	0.00224
-0.161	-0.00364	0.000532294	-0.00311	0.00224
-0.1609	-0.00364	0.000530751	-0.00311	0.00223
-0.1608	-0.00364	0.000529216	-0.00311	0.00223
-0.1607	-0.00364	0.00052769	-0.00311	0.00223
-0.1606	-0.00364	0.000526173	-0.00311	0.00221
-0.1605	-0.00364	0.000524664	-0.00312	0.00221
-0.1604	-0.00364	0.000523164	-0.00312	0.00221
-0.1603	-0.00364	0.000521673	-0.00312	0.00221
-0.1602	-0.00364	0.000520191	-0.00312	0.0022
-0.1601	-0.00364	0.000518718	-0.00312	0.0022
-0.16	-0.00364	0.000517255	-0.00312	0.0022
-0.1599	-0.00364	0.0005158	-0.00312	0.0022
-0.1598	-0.00364	0.000514356	-0.00312	0.00219
-0.1597	-0.00363	0.000512921	-0.00312	0.00219
-0.1596	-0.00363	0.000511495	-0.00312	0.00219
-0.1595	-0.00363	0.00051008	-0.00312	0.00217
-0.1594	-0.00363	0.000508674	-0.00312	0.00217
-0.1593	-0.00363	0.000507278	-0.00312	0.00217
-0.1592	-0.00363	0.000505893	-0.00312	0.00217
-0.1591	-0.00363	0.000504518	-0.00313	0.00216
-0.159	-0.00363	0.000503153	-0.00313	0.00216
-0.1589	-0.00363	0.000501798	-0.00313	0.00216
-0.1588	-0.00363	0.000500454	-0.00313	0.00215
-0.1587	-0.00363	0.000499121	-0.00313	0.00215
-0.1586	-0.00362	0.000497799	-0.00312	0.00215
-0.1585	-0.00362	0.000496487	-0.00313	0.00215
-0.1584	-0.00362	0.000495186	-0.00313	0.00214
-0.1583	-0.00362	0.000493897	-0.00313	0.00214
-0.1582	-0.00362	0.000492618	-0.00313	0.00214
-0.1581	-0.00362	0.000491351	-0.00313	0.00214
-0.158	-0.00362	0.000490095	-0.00313	0.00213
-0.1579	-0.00362	0.000488851	-0.00313	0.00213
-0.1578	-0.00361	0.000487618	-0.00312	0.00213
-0.1577	-0.00361	0.000486396	-0.00313	0.00211
-0.1576	-0.00361	0.000485186	-0.00313	0.00211
-0.1575	-0.00361	0.000483988	-0.00313	0.00211
-0.1574	-0.00361	0.000482802	-0.00313	0.00211
-0.1573	-0.00361	0.000481628	-0.00313	0.0021
-0.1572	-0.00361	0.000480466	-0.00313	0.0021
-0.1571	-0.0036	0.000479316	-0.00312	0.0021
-0.157	-0.0036	0.000478178	-0.00312	0.0021
-0.1569	-0.0036	0.000477052	-0.00313	0.00209
-0.1568	-0.0036	0.000475938	-0.00312	0.00209
-0.1567	-0.0036	0.000474837	-0.00313	0.00209
-0.1566	-0.0036	0.000473749	-0.00313	0.00209
-0.1565	-0.00359	0.000472673	-0.00312	0.00208
-0.1564	-0.00359	0.000471609	-0.00312	0.00208
-0.1563	-0.00359	0.000470559	-0.00312	0.00208
-0.1562	-0.00359	0.000469521	-0.00312	0.00208
-0.1561	-0.00359	0.000468495	-0.00312	0.00206
-0.156	-0.00359	0.000467483	-0.00312	0.00206
-0.1559	-0.00358	0.000466484	-0.00311	0.00206
-0.1558	-0.00358	0.000465497	-0.00311	0.00206
-0.1557	-0.00358	0.000464524	-0.00312	0.00205
-0.1556	-0.00358	0.000463564	-0.00311	0.00205
-0.1555	-0.00358	0.000462616	-0.00312	0.00205
-0.1554	-0.00358	0.000461683	-0.00312	0.00205
-0.1553	-0.00357	0.000460762	-0.00311	0.00204
-0.1552	-0.00357	0.000459855	-0.00311	0.00204
-0.1551	-0.00357	0.000458961	-0.00311	0.00204
-0.155	-0.00357	0.00045808	-0.00311	0.00204
-0.1549	-0.00357	0.000457213	-0.00311	0.00202
-0.1548	-0.00357	0.00045636	-0.00311	0.00202
-0.1547	-0.00356	0.00045552	-0.0031	0.00202
-0.1546	-0.00356	0.000454694	-0.00311	0.00202
-0.1545	-0.00356	0.000453881	-0.00311	0.00201
-0.1544	-0.00356	0.000453082	-0.00311	0.00201
-0.1543	-0.00356	0.000452297	-0.00311	0.00201
-0.1542	-0.00356	0.000451526	-0.00311	0.00201
-0.1541	-0.00356	0.000450768	-0.00311	0.00201
-0.154	-0.00355	0.000450024	-0.0031	0.002
-0.1539	-0.00355	0.000449295	-0.0031	0.002
-0.1538	-0.00355	0.000448579	-0.0031	0.002
-0.1537	-0.00355	0.000447877	-0.0031	0.002
-0.1536	-0.00355	0.000447189	-0.0031	0.002
-0.1535	-0.00355	0.000446515	-0.00311	0.00199
-0.1534	-0.00355	0.000445855	-0.0031	0.00199
-0.1533	-0.00354	0.000445209	-0.00309	0.00199
-0.1532	-0.00354	0.000444577	-0.0031	0.00199
-0.1531	-0.00354	0.00044396	-0.0031	0.00198
-0.153	-0.00354	0.000443356	-0.0031	0.00198
-0.1529	-0.00354	0.000442767	-0.0031	0.00198
-0.1528	-0.00354	0.000442191	-0.0031	0.00198
-0.1527	-0.00354	0.00044163	-0.0031	0.00198
-0.1526	-0.00353	0.000441084	-0.00309	0.00196
-0.1525	-0.00353	0.000440551	-0.00309	0.00196
-0.1524	-0.00353	0.000440033	-0.00309	0.00196
-0.1523	-0.00353	0.000439529	-0.00309	0.00196
-0.1522	-0.00353	0.000439039	-0.00309	0.00196
-0.1521	-0.00353	0.000438563	-0.00309	0.00195
-0.152	-0.00353	0.000438102	-0.00309	0.00195
-0.1519	-0.00353	0.000437655	-0.00309	0.00195
-0.1518	-0.00353	0.000437223	-0.0031	0.00195
-0.1517	-0.00352	0.000436804	-0.00308	0.00195
-0.1516	-0.00352	0.000436401	-0.00308	0.00195
-0.1515	-0.00352	0.000436011	-0.00308	0.00194
-0.1514	-0.00352	0.000435636	-0.00309	0.00194
-0.1513	-0.00352	0.000435275	-0.00308	0.00194
-0.1512	-0.00352	0.000434928	-0.00308	0.00194
-0.1511	-0.00352	0.000434596	-0.00309	0.00194
-0.151	-0.00352	0.000434278	-0.00309	0.00194
-0.1509	-0.00352	0.000433974	-0.00309	0.00193
-0.1508	-0.00352	0.000433685	-0.00308	0.00193
-0.1507	-0.00351	0.00043341	-0.00308	0.00193
-0.1506	-0.00351	0.00043315	-0.00308	0.00193
-0.1505	-0.00351	0.000432904	-0.00308	0.00193
-0.1504	-0.00351	0.000432672	-0.00308	0.00193
-0.1503	-0.00351	0.000432454	-0.00308	0.00191
-0.1502	-0.00351	0.000432251	-0.00308	0.00191
-0.1501	-0.00351	0.000432062	-0.00308	0.00191
-0.15	-0.00351	0.000431887	-0.00308	0.00191
-0.1499	-0.0035	0.000431727	-0.00307	0.00191
-0.1498	-0.00349	0.000431581	-0.00306	0.00191
-0.1497	-0.00348	0.000431449	-0.00305	0.0019
-0.1496	-0.00347	0.000431331	-0.00304	0.0019
-0.1495	-0.00347	0.000431228	-0.00304	0.0019
-0.1494	-0.00346	0.000431138	-0.00303	0.0019
-0.1493	-0.00345	0.000431063	-0.00302	0.0019
-0.1492	-0.00344	0.000431003	-0.00301	0.0019
-0.1491	-0.00343	0.000430956	-0.003	0.0019
-0.149	-0.00342	0.000430923	-0.00299	0.0019
-0.1489	-0.00341	0.000430905	-0.00298	0.00189
-0.1488	-0.0034	0.000430901	-0.00297	0.00189
-0.1487	-0.00339	0.000430911	-0.00296	0.00189
-0.1486	-0.00338	0.000430934	-0.00295	0.00189
-0.1485	-0.00337	0.000430972	-0.00294	0.00189
-0.1484	-0.00336	0.000431024	-0.00293	0.00189
-0.1483	-0.00335	0.00043109	-0.00292	0.00189
-0.1482	-0.00334	0.00043117	-0.00291	0.00187
-0.1481	-0.00333	0.000431264	-0.0029	0.00189
-0.148	-0.00332	0.000431372	-0.00289	0.00187
-0.1479	-0.00331	0.000431494	-0.00288	0.00187
-0.1478	-0.0033	0.00043163	-0.00287	0.00187
-0.1477	-0.00329	0.000431779	-0.00286	0.00187
-0.1476	-0.00328	0.000431943	-0.00285	0.00187
-0.1475	-0.00327	0.00043212	-0.00283	0.00187
-0.1474	-0.00326	0.000432311	-0.00283	0.00187
-0.1473	-0.00325	0.000432515	-0.00282	0.00187
-0.1472	-0.00324	0.000432734	-0.0028	0.00187
-0.1471	-0.00322	0.000432966	-0.00279	0.00186
-0.147	-0.00321	0.000433212	-0.00278	0.00186
-0.1469	-0.0032	0.000433471	-0.00276	0.00186
-0.1468	-0.00319	0.000433744	-0.00276	0.00186
-0.1467	-0.00318	0.00043403	-0.00275	0.00186
-0.1466	-0.00317	0.000434331	-0.00273	0.00186
-0.1465	-0.00316	0.000434644	-0.00273	0.00186
-0.1464	-0.00315	0.000434971	-0.00272	0.00186
-0.1463	-0.00314	0.000435312	-0.0027	0.00186
-0.1462	-0.00313	0.000435666	-0.00269	0.00186
-0.1461	-0.00312	0.000436033	-0.00268	0.00186
-0.146	-0.0031	0.000436413	-0.00266	0.00186
-0.1459	-0.00309	0.000436807	-0.00265	0.00185
-0.1458	-0.00308	0.000437214	-0.00264	0.00186
-0.1457	-0.00307	0.000437635	-0.00263	0.00185
-0.1456	-0.00306	0.000438068	-0.00262	0.00185
-0.1455	-0.00305	0.000438515	-0.00261	0.00185
-0.1454	-0.00304	0.000438975	-0.0026	0.00185
-0.1453	-0.00303	0.000439447	-0.00259	0.00185
-0.1452	-0.00301	0.000439933	-0.00257	0.00185
-0.1451	-0.003	0.000440432	-0.00256	0.00185
-0.145	-0.00299	0.000440944	-0.00255	0.00185
-0.1449	-0.00298	0.000441469	-0.00254	0.00185
-0.1448	-0.00297	0.000442006	-0.00253	0.00185
-0.1447	-0.00296	0.000442557	-0.00252	0.00185
-0.1446	-0.00295	0.00044312	-0.0025	0.00185
-0.1445	-0.00293	0.000443696	-0.00249	0.00185
-0.1444	-0.00292	0.000444284	-0.00248	0.00185
-0.1443	-0.00291	0.000444886	-0.00246	0.00185
-0.1442	-0.0029	0.000445499	-0.00246	0.00185
-0.1441	-0.00289	0.000446126	-0.00244	0.00185
-0.144	-0.00288	0.000446765	-0.00243	0.00185
-0.1439	-0.00287	0.000447416	-0.00242	0.00185
-0.1438	-0.00286	0.00044808	-0.00241	0.00185
-0.1437	-0.00284	0.000448756	-0.00239	0.00184
-0.1436	-0.00283	0.000449445	-0.00238	0.00184
-0.1435	-0.00282	0.000450146	-0.00237	0.00184
-0.1434	-0.00281	0.000450859	-0.00236	0.00184
-0.1433	-0.0028	0.000451584	-0.00235	0.00184
-0.1432	-0.00279	0.000452321	-0.00234	0.00184
-0.1431	-0.00278	0.000453071	-0.00233	0.00184
-0.143	-0.00277	0.000453832	-0.00231	0.00184
-0.1429	-0.00275	0.000454606	-0.0023	0.00184
-0.1428	-0.00274	0.000455391	-0.00228	0.00184
-0.1427	-0.00273	0.000456189	-0.00227	0.00184
-0.1426	-0.00272	0.000456998	-0.00226	0.00184
-0.1425	-0.00271	0.000457819	-0.00225	0.00184
-0.1424	-0.0027	0.000458652	-0.00224	0.00184
-0.1423	-0.00269	0.000459496	-0.00223	0.00184
-0.1422	-0.00268	0.000460352	-0.00222	0.00184
-0.1421	-0.00267	0.00046122	-0.00221	0.00184
-0.142	-0.00266	0.000462099	-0.0022	0.00184
-0.1419	-0.00265	0.00046299	-0.00219	0.00184
-0.1418	-0.00264	0.000463892	-0.00218	0.00184
-0.1417	-0.00263	0.000464805	-0.00216	0.00184
-0.1416	-0.00262	0.00046573	-0.00216	0.00184
-0.1415	-0.00261	0.000466666	-0.00214	0.00184
-0.1414	-0.0026	0.000467613	-0.00213	0.00184
-0.1413	-0.00258	0.000468571	-0.00211	0.00184
-0.1412	-0.00257	0.000469541	-0.0021	0.00184
-0.1411	-0.00256	0.000470521	-0.00209	0.00184
-0.141	-0.00255	0.000471512	-0.00208	0.00184
-0.1409	-0.00255	0.000472514	-0.00208	0.00184
-0.1408	-0.00254	0.000473527	-0.00207	0.00184
-0.1407	-0.00253	0.000474551	-0.00205	0.00184
-0.1406	-0.00252	0.000475585	-0.00205	0.00184
-0.1405	-0.00251	0.000476631	-0.00203	0.00184
-0.1404	-0.0025	0.000477686	-0.00202	0.00184
-0.1403	-0.00249	0.000478752	-0.00201	0.00184
-0.1402	-0.00248	0.000479829	-0.002	0.00184
-0.1401	-0.00247	0.000480916	-0.00199	0.00184
-0.14	-0.00246	0.000482013	-0.00198	0.00184
-0.1399	-0.00245	0.000483121	-0.00197	0.00184
-0.1398	-0.00244	0.000484239	-0.00196	0.00184
-0.1397	-0.00243	0.000485366	-0.00194	0.00184
-0.1396	-0.00243	0.000486504	-0.00195	0.00184
-0.1395	-0.00242	0.000487652	-0.00193	0.00185
-0.1394	-0.00241	0.00048881	-0.00192	0.00184
-0.1393	-0.0024	0.000489978	-0.00191	0.00184
-0.1392	-0.00239	0.000491155	-0.0019	0.00185
-0.1391	-0.00238	0.000492342	-0.00189	0.00184
-0.139	-0.00238	0.000493539	-0.00189	0.00185
-0.1389	-0.00237	0.000494745	-0.00188	0.00184
-0.1388	-0.00236	0.000495961	-0.00186	0.00184
-0.1387	-0.00235	0.000497186	-0.00185	0.00185
-0.1386	-0.00234	0.000498421	-0.00184	0.00184
-0.1385	-0.00234	0.000499665	-0.00184	0.00185
-0.1384	-0.00233	0.000500918	-0.00183	0.00185
-0.1383	-0.00232	0.00050218	-0.00182	0.00184
-0.1382	-0.00232	0.000503451	-0.00182	0.00185
-0.1381	-0.00231	0.000504731	-0.0018	0.00185
-0.138	-0.0023	0.00050602	-0.00179	0.00185
-0.1379	-0.0023	0.000507318	-0.00179	0.00185
-0.1378	-0.00229	0.000508624	-0.00178	0.00185
-0.1377	-0.00228	0.000509939	-0.00177	0.00185
-0.1376	-0.00228	0.000511263	-0.00177	0.00185
-0.1375	-0.00227	0.000512595	-0.00176	0.00185
-0.1374	-0.00226	0.000513936	-0.00174	0.00185
-0.1373	-0.00226	0.000515285	-0.00175	0.00185
-0.1372	-0.00225	0.000516642	-0.00173	0.00185
-0.1371	-0.00225	0.000518007	-0.00173	0.00185
-0.137	-0.00224	0.000519381	-0.00172	0.00185
-0.1369	-0.00224	0.000520762	-0.00172	0.00185
-0.1368	-0.00223	0.000522151	-0.00171	0.00185
-0.1367	-0.00223	0.000523549	-0.00171	0.00185
-0.1366	-0.00222	0.000524953	-0.0017	0.00185
-0.1365	-0.00222	0.000526366	-0.00169	0.00185
-0.1364	-0.00221	0.000527786	-0.00168	0.00185
-0.1363	-0.00221	0.000529214	-0.00168	0.00185
-0.1362	-0.0022	0.000530649	-0.00167	0.00185
-0.1361	-0.0022	0.000532091	-0.00167	0.00185
-0.136	-0.00219	0.00053354	-0.00166	0.00185
-0.1359	-0.00219	0.000534997	-0.00166	0.00185
-0.1358	-0.00219	0.00053646	-0.00165	0.00185
-0.1357	-0.00218	0.000537931	-0.00164	0.00185
-0.1356	-0.00218	0.000539408	-0.00164	0.00185
-0.1355	-0.00218	0.000540893	-0.00164	0.00185
-0.1354	-0.00217	0.000542384	-0.00163	0.00185
-0.1353	-0.00217	0.000543881	-0.00163	0.00185
-0.1352	-0.00217	0.000545385	-0.00162	0.00185
-0.1351	-0.00216	0.000546895	-0.00161	0.00185
-0.135	-0.00216	0.000548412	-0.00161	0.00185
-0.1349	-0.00216	0.000549935	-0.00161	0.00185
-0.1348	-0.00216	0.000551464	-0.00161	0.00185
-0.1347	-0.00215	0.000552999	-0.0016	0.00185
-0.1346	-0.00215	0.00055454	-0.0016	0.00185
-0.1345	-0.00215	0.000556087	-0.00159	0.00185
-0.1344	-0.00215	0.000557639	-0.00159	0.00185
-0.1343	-0.00215	0.000559197	-0.00159	0.00185
-0.1342	-0.00214	0.000560761	-0.00158	0.00185
-0.1341	-0.00214	0.00056233	-0.00158	0.00185
-0.134	-0.00214	0.000563905	-0.00158	0.00185
-0.1339	-0.00214	0.000565485	-0.00157	0.00185
-0.1338	-0.00214	0.00056707	-0.00158	0.00185
-0.1337	-0.00214	0.00056866	-0.00157	0.00185
-0.1336	-0.00214	0.000570255	-0.00157	0.00185
-0.1335	-0.00214	0.000571855	-0.00157	0.00185
-0.1334	-0.00214	0.00057346	-0.00157	0.00185
-0.1333	-0.00214	0.000575069	-0.00156	0.00185
-0.1332	-0.00214	0.000576683	-0.00156	0.00185
-0.1331	-0.00214	0.000578302	-0.00156	0.00185
-0.133	-0.00214	0.000579925	-0.00156	0.00185
-0.1329	-0.00214	0.000581552	-0.00156	0.00185
-0.1328	-0.00214	0.000583184	-0.00156	0.00185
-0.1327	-0.00214	0.000584819	-0.00155	0.00185
-0.1326	-0.00214	0.000586459	-0.00155	0.00185
-0.1325	-0.00214	0.000588103	-0.00155	0.00185
-0.1324	-0.00214	0.00058975	-0.00155	0.00185
-0.1323	-0.00214	0.000591401	-0.00155	0.00185
-0.1322	-0.00214	0.000593056	-0.00155	0.00184
-0.1321	-0.00214	0.000594715	-0.00155	0.00185
-0.132	-0.00214	0.000596376	-0.00154	0.00184
-0.1319	-0.00215	0.000598042	-0.00155	0.00185
-0.1318	-0.00215	0.00059971	-0.00155	0.00184
-0.1317	-0.00215	0.000601382	-0.00155	0.00184
-0.1316	-0.00215	0.000603057	-0.00155	0.00184
-0.1315	-0.00215	0.000604734	-0.00155	0.00184
-0.1314	-0.00216	0.000606415	-0.00155	0.00184
-0.1313	-0.00216	0.000608098	-0.00155	0.00184
-0.1312	-0.00216	0.000609785	-0.00155	0.00184
-0.1311	-0.00216	0.000611473	-0.00155	0.00184
-0.131	-0.00216	0.000613165	-0.00155	0.00184
-0.1309	-0.00217	0.000614859	-0.00156	0.00184
-0.1308	-0.00217	0.000616555	-0.00155	0.00184
-0.1307	-0.00217	0.000618253	-0.00155	0.00184
-0.1306	-0.00218	0.000619954	-0.00156	0.00184
-0.1305	-0.00218	0.000621656	-0.00156	0.00184
-0.1304	-0.00218	0.000623361	-0.00155	0.00184
-0.1303	-0.00218	0.000625068	-0.00156	0.00184
-0.1302	-0.00219	0.000626776	-0.00156	0.00184
-0.1301	-0.00219	0.000628486	-0.00156	0.00184
-0.13	-0.00219	0.000630198	-0.00156	0.00184
-0.1299	-0.0022	0.000631912	-0.00157	0.00183
-0.1298	-0.0022	0.000633627	-0.00157	0.00183
-0.1297	-0.0022	0.000635343	-0.00156	0.00183
-0.1296	-0.00221	0.000637061	-0.00157	0.00183
-0.1295	-0.00221	0.00063878	-0.00157	0.00183
-0.1294	-0.00222	0.0006405	-0.00158	0.00183
-0.1293	-0.00222	0.000642221	-0.00158	0.00183
-0.1292	-0.00222	0.000643944	-0.00158	0.00183
-0.1291	-0.00223	0.000645667	-0.00158	0.00183
-0.129	-0.00223	0.000647391	-0.00158	0.00183
-0.1289	-0.00224	0.000649116	-0.00159	0.00181
-0.1288	-0.00224	0.000650842	-0.00159	0.00183
-0.1287	-0.00224	0.000652568	-0.00159	0.00183
-0.1286	-0.00225	0.000654295	-0.00159	0.00181
-0.1285	-0.00225	0.000656023	-0.0016	0.00181
-0.1284	-0.00226	0.000657751	-0.0016	0.00181
-0.1283	-0.00226	0.000659479	-0.0016	0.00181
-0.1282	-0.00227	0.000661208	-0.00161	0.00181
-0.1281	-0.00227	0.000662937	-0.00161	0.00181
-0.128	-0.00228	0.000664666	-0.00161	0.00181
-0.1279	-0.00228	0.000666395	-0.00161	0.00181
-0.1278	-0.00228	0.000668125	-0.00161	0.0018
-0.1277	-0.00229	0.000669854	-0.00162	0.00181
-0.1276	-0.00229	0.000671584	-0.00162	0.0018
-0.1275	-0.0023	0.000673313	-0.00163	0.0018
-0.1274	-0.0023	0.000675043	-0.00162	0.0018
-0.1273	-0.00231	0.000676772	-0.00163	0.0018
-0.1272	-0.00231	0.000678501	-0.00163	0.0018
-0.1271	-0.00232	0.000680229	-0.00164	0.0018
-0.127	-0.00232	0.000681958	-0.00164	0.0018
-0.1269	-0.00233	0.000683686	-0.00165	0.0018
-0.1268	-0.00233	0.000685413	-0.00164	0.0018
-0.1267	-0.00234	0.00068714	-0.00165	0.00179
-0.1266	-0.00234	0.000688867	-0.00165	0.00179
-0.1265	-0.00235	0.000690593	-0.00166	0.00179
-0.1264	-0.00235	0.000692318	-0.00166	0.00179
-0.1263	-0.00236	0.000694043	-0.00167	0.00179
-0.1262	-0.00236	0.000695768	-0.00166	0.00179
-0.1261	-0.00236	0.000697491	-0.00166	0.00178
-0.126	-0.00237	0.000699214	-0.00167	0.00178
-0.1259	-0.00237	0.000700936	-0.00167	0.00178
-0.1258	-0.00238	0.000702658	-0.00168	0.00178
-0.1257	-0.00238	0.000704378	-0.00168	0.00178
-0.1256	-0.00239	0.000706098	-0.00168	0.00178
-0.1255	-0.00239	0.000707817	-0.00168	0.00176
-0.1254	-0.0024	0.000709536	-0.00169	0.00178
-0.1253	-0.0024	0.000711253	-0.00169	0.00176
-0.1252	-0.0024	0.00071297	-0.00169	0.00176
-0.1251	-0.00241	0.000714685	-0.0017	0.00176
-0.125	-0.00241	0.0007164	-0.00169	0.00176
-0.1249	-0.00242	0.000718114	-0.0017	0.00176
-0.1248	-0.00242	0.000719827	-0.0017	0.00175
-0.1247	-0.00243	0.000721539	-0.00171	0.00175
-0.1246	-0.00243	0.00072325	-0.00171	0.00175
-0.1245	-0.00243	0.00072496	-0.0017	0.00175
-0.1244	-0.00244	0.000726669	-0.00172	0.00175
-0.1243	-0.00244	0.000728378	-0.00171	0.00175
-0.1242	-0.00244	0.000730085	-0.00171	0.00174
-0.1241	-0.00245	0.000731791	-0.00172	0.00174
-0.124	-0.00245	0.000733497	-0.00172	0.00174
-0.1239	-0.00245	0.000735202	-0.00171	0.00174
-0.1238	-0.00246	0.000736905	-0.00172	0.00174
-0.1237	-0.00246	0.000738608	-0.00172	0.00174
-0.1236	-0.00246	0.000740311	-0.00172	0.00173
-0.1235	-0.00247	0.000742012	-0.00173	0.00173
-0.1234	-0.00247	0.000743712	-0.00173	0.00173
-0.1233	-0.00247	0.000745412	-0.00172	0.00173
-0.1232	-0.00248	0.000747111	-0.00173	0.00173
-0.1231	-0.00248	0.000748809	-0.00173	0.00173
-0.123	-0.00248	0.000750506	-0.00173	0.00171
-0.1229	-0.00248	0.000752203	-0.00172	0.00171
-0.1228	-0.00248	0.000753899	-0.00173	0.00171
-0.1227	-0.00249	0.000755594	-0.00173	0.0017
-0.1226	-0.00249	0.000757289	-0.00173	0.00171
-0.1225	-0.00249	0.000758983	-0.00173	0.0017
-0.1224	-0.00249	0.000760676	-0.00173	0.0017
-0.1223	-0.00249	0.000762369	-0.00173	0.0017
-0.1222	-0.0025	0.000764062	-0.00174	0.0017
-0.1221	-0.0025	0.000765754	-0.00174	0.00169
-0.122	-0.0025	0.000767446	-0.00173	0.00169
-0.1219	-0.0025	0.000769137	-0.00173	0.00169
-0.1218	-0.0025	0.000770829	-0.00173	0.00169
-0.1217	-0.0025	0.00077252	-0.00173	0.00169
-0.1216	-0.0025	0.00077421	-0.00172	0.00168
-0.1215	-0.0025	0.000775901	-0.00173	0.00168
-0.1214	-0.0025	0.000777591	-0.00172	0.00168
-0.1213	-0.0025	0.000779282	-0.00172	0.00168
-0.1212	-0.0025	0.000780972	-0.00172	0.00166
-0.1211	-0.0025	0.000782663	-0.00172	0.00166
-0.121	-0.0025	0.000784354	-0.00171	0.00166
-0.1209	-0.0025	0.000786045	-0.00172	0.00166
-0.1208	-0.0025	0.000787736	-0.00171	0.00165
-0.1207	-0.0025	0.000789427	-0.00171	0.00166
-0.1206	-0.0025	0.000791119	-0.00171	0.00165
-0.1205	-0.0025	0.000792811	-0.00171	0.00165
-0.1204	-0.0025	0.000794504	-0.0017	0.00165
-0.1203	-0.0025	0.000796198	-0.0017	0.00165
-0.1202	-0.00249	0.000797892	-0.00169	0.00164
-0.1201	-0.00249	0.000799586	-0.00169	0.00164
-0.12	-0.00249	0.000801282	-0.00169	0.00164
-0.1199	-0.00249	0.000802978	-0.00169	0.00164
-0.1198	-0.00249	0.000804675	-0.00169	0.00162
-0.1197	-0.00248	0.000806373	-0.00167	0.00162
-0.1196	-0.00248	0.000808073	-0.00167	0.00162
-0.1195	-0.00248	0.000809773	-0.00167	0.00162
-0.1194	-0.00248	0.000811475	-0.00167	0.00162
-0.1193	-0.00247	0.000813178	-0.00166	0.00162
-0.1192	-0.00247	0.000814882	-0.00166	0.00161
-0.1191	-0.00247	0.000816588	-0.00165	0.00161
-0.119	-0.00246	0.000818295	-0.00164	0.00161
-0.1189	-0.00246	0.000820004	-0.00164	0.0016
-0.1188	-0.00245	0.000821714	-0.00163	0.0016
-0.1187	-0.00245	0.000823426	-0.00163	0.0016
-0.1186	-0.00245	0.00082514	-0.00163	0.0016
-0.1185	-0.00244	0.000826856	-0.00161	0.0016
-0.1184	-0.00244	0.000828574	-0.00161	0.00159
-0.1183	-0.00243	0.000830294	-0.0016	0.00159
-0.1182	-0.00243	0.000832016	-0.0016	0.00159
-0.1181	-0.00242	0.00083374	-0.00159	0.00159
-0.118	-0.00241	0.000835467	-0.00157	0.00158
-0.1179	-0.00241	0.000837195	-0.00157	0.00158
-0.1178	-0.0024	0.000838927	-0.00156	0.00158
-0.1177	-0.0024	0.000840661	-0.00156	0.00158
-0.1176	-0.00239	0.000842397	-0.00155	0.00156
-0.1175	-0.00238	0.000844136	-0.00154	0.00156
-0.1174	-0.00238	0.000845878	-0.00153	0.00156
-0.1173	-0.00237	0.000847623	-0.00152	0.00155
-0.1172	-0.00236	0.00084937	-0.00151	0.00156
-0.1171	-0.00236	0.000851121	-0.00151	0.00155
-0.117	-0.00235	0.000852874	-0.0015	0.00155
-0.1169	-0.00234	0.000854631	-0.00148	0.00155
-0.1168	-0.00233	0.000856391	-0.00147	0.00155
-0.1167	-0.00233	0.000858154	-0.00147	0.00154
-0.1166	-0.00232	0.000859921	-0.00146	0.00154
-0.1165	-0.00231	0.00086169	-0.00145	0.00154
-0.1164	-0.0023	0.000863464	-0.00144	0.00154
-0.1163	-0.00229	0.000865241	-0.00142	0.00154
-0.1162	-0.00228	0.000867021	-0.00141	0.00153
-0.1161	-0.00227	0.000868805	-0.0014	0.00153
-0.116	-0.00226	0.000870593	-0.00139	0.00153
-0.1159	-0.00225	0.000872385	-0.00138	0.00153
-0.1158	-0.00225	0.000874181	-0.00138	0.00151
-0.1157	-0.00224	0.00087598	-0.00136	0.00151
-0.1156	-0.00223	0.000877784	-0.00135	0.00151
-0.1155	-0.00222	0.000879591	-0.00134	0.00151
-0.1154	-0.00221	0.000881403	-0.00133	0.0015
-0.1153	-0.00219	0.000883218	-0.00131	0.0015
-0.1152	-0.00218	0.000885038	-0.00129	0.0015
-0.1151	-0.00217	0.000886862	-0.00128	0.0015
-0.115	-0.00216	0.000888691	-0.00127	0.00149
-0.1149	-0.00215	0.000890524	-0.00126	0.00149
-0.1148	-0.00214	0.000892361	-0.00125	0.00149
-0.1147	-0.00213	0.000894202	-0.00124	0.00149
-0.1146	-0.00212	0.000896048	-0.00122	0.00148
-0.1145	-0.00211	0.000897899	-0.00121	0.00148
-0.1144	-0.00209	0.000899754	-0.00119	0.00148
-0.1143	-0.00208	0.000901613	-0.00118	0.00148
-0.1142	-0.00207	0.000903477	-0.00117	0.00148
-0.1141	-0.00206	0.000905346	-0.00116	0.00148
-0.114	-0.00204	0.000907219	-0.00113	0.00146
-0.1139	-0.00203	0.000909097	-0.00112	0.00146
-0.1138	-0.00202	0.000910979	-0.00111	0.00146
-0.1137	-0.00201	0.000912867	-0.0011	0.00146
-0.1136	-0.00199	0.000914758	-0.00108	0.00145
-0.1135	-0.00198	0.000916655	-0.00106	0.00145
-0.1134	-0.00197	0.000918556	-0.00105	0.00145
-0.1133	-0.00195	0.000920462	-0.00103	0.00145
-0.1132	-0.00194	0.000922373	-0.00102	0.00144
-0.1131	-0.00193	0.000924288	-0.00101	0.00144
-0.113	-0.00191	0.000926208	-0.000985419	0.00144
-0.1129	-0.0019	0.000928133	-0.000971998	0.00144
-0.1128	-0.00189	0.000930062	-0.000958574	0.00144
-0.1127	-0.00187	0.000931996	-0.000938481	0.00143
-0.1126	-0.00186	0.000933935	-0.000925052	0.00143
-0.1125	-0.00184	0.000935878	-0.000904954	0.00143
-0.1124	-0.00183	0.000937826	-0.000891521	0.00143
-0.1123	-0.00181	0.000939778	-0.000871419	0.00143
-0.1122	-0.0018	0.000941735	-0.000857982	0.00141
-0.1121	-0.00178	0.000943696	-0.000837875	0.00141
-0.112	-0.00177	0.000945661	-0.000824434	0.00141
-0.1119	-0.00176	0.000947631	-0.00081099	0.00141
-0.1118	-0.00174	0.000949605	-0.000790877	0.0014
-0.1117	-0.00173	0.000951584	-0.000777429	0.0014
-0.1116	-0.00171	0.000953567	-0.000757312	0.0014
-0.1115	-0.0017	0.000955553	-0.00074386	0.0014
-0.1114	-0.00168	0.000957544	-0.000723739	0.00139
-0.1113	-0.00167	0.000959539	-0.000710283	0.00139
-0.1112	-0.00165	0.000961538	-0.000686826	0.00139
-0.1111	-0.00163	0.00096354	-0.000666699	0.00139
-0.111	-0.00162	0.000965547	-0.000653238	0.00139
-0.1109	-0.0016	0.000967557	-0.000633109	0.00139
-0.1108	-0.00159	0.00096957	-0.000619644	0.00137
-0.1107	-0.00157	0.000971587	-0.000599511	0.00137
-0.1106	-0.00156	0.000973607	-0.000586044	0.00137
-0.1105	-0.00154	0.000975631	-0.000565909	0.00137
-0.1104	-0.00153	0.000977658	-0.000552439	0.00136
-0.1103	-0.00151	0.000979687	-0.000528968	0.00136
-0.1102	-0.0015	0.00098172	-0.000518829	0.00136
-0.1101	-0.00148	0.000983756	-0.000495355	0.00136
-0.11	-0.00146	0.000985794	-0.000475214	0.00136
-0.1099	-0.00145	0.000987834	-0.000461739	0.00135
-0.1098	-0.00143	0.000989877	-0.000441597	0.00135
-0.1097	-0.00142	0.000991922	-0.000428121	0.00135
-0.1096	-0.0014	0.00099397	-0.000404644	0.00135
-0.1095	-0.00139	0.000996019	-0.0003945	0.00135
-0.1094	-0.00137	0.00099807	-0.000371022	0.00135
-0.1093	-0.00135	0.001	-0.000350878	0.00134
-0.1092	-0.00134	0.001	-0.00034	0.00134
-0.1091	-0.00132	0.001	-0.00032	0.00134
-0.109	-0.00131	0.00101	-0.0003	0.00134
-0.1089	-0.00129	0.00101	-0.00028	0.00134
-0.1088	-0.00128	0.00101	-0.00027	0.00133
-0.1087	-0.00126	0.00101	-0.00025	0.00133
-0.1086	-0.00125	0.00101	-0.00024	0.00133
-0.1085	-0.00123	0.00102	-0.00021	0.00133
-0.1084	-0.00122	0.00102	-0.0002	0.00131
-0.1083	-0.0012	0.00102	-0.00018	0.00131
-0.1082	-0.00119	0.00102	-0.00016	0.00131
-0.1081	-0.00117	0.00102	-0.00015	0.00131
-0.108	-0.00116	0.00103	-0.00013	0.00131
-0.1079	-0.00114	0.00103	-0.00011	0.0013
-0.1078	-0.00113	0.00103	-0.0001	0.0013
-0.1077	-0.00111	0.00103	-7e-05	0.0013
-0.1076	-0.0011	0.00104	-7e-05	0.0013
-0.1075	-0.00108	0.00104	-4e-05	0.0013
-0.1074	-0.00107	0.00104	-3e-05	0.0013
-0.1073	-0.00105	0.00104	-1e-05	0.0013
-0.1072	-0.00104	0.00104	0	0.00129
-0.1071	-0.00102	0.00105	2e-05	0.00129
-0.107	-0.00101	0.00105	4e-05	0.00129
-0.1069	-0.000995281	0.00105	5.4719e-05	0.00129
-0.1068	-0.00098136	0.00105	6.864e-05	0.00128
-0.1067	-0.000967554	0.00105	8.2446e-05	0.00128
-0.1066	-0.000953869	0.00106	9.6131e-05	0.00128
-0.1065	-0.000940305	0.00106	0.000119695	0.00128
-0.1064	-0.000926869	0.00106	0.000133131	0.00128
-0.1063	-0.000913562	0.00106	0.000146438	0.00128
-0.1062	-0.000900388	0.00106	0.000159612	0.00126
-0.1061	-0.00088735	0.00107	0.00018265	0.00126
-0.106	-0.000874453	0.00107	0.000195547	0.00126
-0.1059	-0.000861698	0.00107	0.000208302	0.00126
-0.1058	-0.00084909	0.00107	0.00022091	0.00126
-0.1057	-0.000836631	0.00107	0.000233369	0.00125
-0.1056	-0.000824324	0.00108	0.000255676	0.00125
-0.1055	-0.000812174	0.00108	0.000267826	0.00125
-0.1054	-0.000800182	0.00108	0.000279818	0.00125
-0.1053	-0.000788352	0.00108	0.000291648	0.00124
-0.1052	-0.000776687	0.00108	0.000303313	0.00124
-0.1051	-0.000765189	0.00108	0.000324811	0.00124
-0.105	-0.000753861	0.00109	0.000326139	0.00123
-0.1049	-0.000742707	0.00109	0.000347293	0.00123
-0.1048	-0.000731729	0.00109	0.000358271	0.00123
-0.1047	-0.000720929	0.00109	0.000369071	0.00123
-0.1046	-0.000710311	0.00109	0.000379689	0.00123
-0.1045	-0.000699876	0.0011	0.000400124	0.00123
-0.1044	-0.000689628	0.0011	0.000410372	0.00122
-0.1043	-0.000679569	0.0011	0.000420431	0.00122
-0.1042	-0.0006697	0.0011	0.0004303	0.00122
-0.1041	-0.000660025	0.0011	0.000439975	0.00122
-0.104	-0.000650546	0.00111	0.000459454	0.00121
-0.1039	-0.000641264	0.00111	0.000458736	0.00121
-0.1038	-0.000632183	0.00111	0.000477817	0.00121
-0.1037	-0.000623304	0.00111	0.000486696	0.0012
-0.1036	-0.000614628	0.00111	0.000495372	0.0012
-0.1035	-0.000606159	0.00111	0.000513841	0.0012
-0.1034	-0.000597898	0.00112	0.000512102	0.0012
-0.1033	-0.000589846	0.00112	0.000530154	0.0012
-0.1032	-0.000582005	0.00112	0.000537995	0.00119
-0.1031	-0.000574378	0.00112	0.000545622	0.00119
-0.103	-0.000566965	0.00112	0.000553035	0.00119
-0.1029	-0.000559768	0.00112	0.000560232	0.00118
-0.1028	-0.000552789	0.00113	0.000577211	0.00118
-0.1027	-0.000546029	0.00113	0.000583971	0.00118
-0.1026	-0.000539489	0.00113	0.000590511	0.00118
-0.1025	-0.00053317	0.00113	0.00059683	0.00117
-0.1024	-0.000527074	0.00113	0.000602926	0.00117
-0.1023	-0.000521201	0.00113	0.000608799	0.00117
-0.1022	-0.000515553	0.00113	0.000624447	0.00116
-0.1021	-0.00051013	0.00114	0.00062987	0.00116
-0.102	-0.000504934	0.00114	0.000635066	0.00116
-0.1019	-0.000499964	0.00114	0.000640036	0.00115
-0.1018	-0.000495223	0.00114	0.000644777	0.00115
-0.1017	-0.00049071	0.00114	0.00064929	0.00115
-0.1016	-0.000486425	0.00114	0.000653575	0.00115
-0.1015	-0.00048237	0.00114	0.00066763	0.00114
-0.1014	-0.000478545	0.00115	0.000661455	0.00114
-0.1013	-0.000474949	0.00115	0.000675051	0.00114
-0.1012	-0.000471584	0.00115	0.000668416	0.00113
-0.1011	-0.000468449	0.00115	0.000681551	0.00113
-0.101	-0.000465544	0.00115	0.000684456	0.00113
-0.1009	-0.00046287	0.00115	0.00068713	0.00113
-0.1008	-0.000460425	0.00115	0.000689575	0.00112
-0.1007	-0.000458211	0.00115	0.000691789	0.00112
-0.1006	-0.000456227	0.00115	0.000703773	0.00112
-0.1005	-0.000454471	0.00116	0.000695529	0.00111
-0.1004	-0.000452945	0.00116	0.000707055	0.00111
-0.1003	-0.000451647	0.00116	0.000708353	0.00111
-0.1002	-0.000450577	0.00116	0.000709423	0.0011
-0.1001	-0.000449734	0.00116	0.000710266	0.0011
-0.1	-0.000449118	0.00116	0.000710882	0.00109
-0.0999	-0.000448727	0.00116	0.000711273	0.00109
-0.0998	-0.000448561	0.00116	0.000711439	0.00109
-0.0997	-0.000448618	0.00116	0.000711382	0.00108
-0.0996	-0.000448898	0.00116	0.000711102	0.00108
-0.0995	-0.0004494	0.00116	0.0007106	0.00108
-0.0994	-0.000450122	0.00117	0.000709878	0.00107
-0.0993	-0.000451062	0.00117	0.000718938	0.00107
-0.0992	-0.000452221	0.00117	0.000717779	0.00106
-0.0991	-0.000453595	0.00117	0.000716405	0.00106
-0.099	-0.000455184	0.00117	0.000714816	0.00106
-0.0989	-0.000456986	0.00117	0.000713014	0.00105
-0.0988	-0.000459	0.00117	0.000711	0.00105
-0.0987	-0.000461223	0.00117	0.000708777	0.00105
-0.0986	-0.000463653	0.00117	0.000706347	0.00104
-0.0985	-0.00046629	0.00117	0.00070371	0.00104
-0.0984	-0.00046913	0.00117	0.00070087	0.00103
-0.0983	-0.000472172	0.00117	0.000697828	0.00103
-0.0982	-0.000475414	0.00117	0.000694586	0.00103
-0.0981	-0.000478854	0.00117	0.000691146	0.00102
-0.098	-0.000482489	0.00117	0.000687511	0.00102
-0.0979	-0.000486316	0.00117	0.000683684	0.00101
-0.0978	-0.000490335	0.00117	0.000679665	0.00101
-0.0977	-0.000494541	0.00117	0.000675459	0.001
-0.0976	-0.000498933	0.00117	0.000671067	0.00099799
-0.0975	-0.000503508	0.00117	0.000666492	0.000994079
-0.0974	-0.000508263	0.00117	0.000661737	0.000990139
-0.0973	-0.000513196	0.00117	0.000656804	0.000986169
-0.0972	-0.000518304	0.00117	0.000651696	0.000978003
-0.0971	-0.000523583	0.00117	0.000646417	0.000973971
-0.097	-0.000529032	0.00117	0.000640968	0.000969909
-0.0969	-0.000534647	0.00117	0.000635353	0.000965814
-0.0968	-0.000540425	0.00117	0.000629575	0.00095752
-0.0967	-0.000546363	0.00117	0.000623637	0.00095336
-0.0966	-0.000552458	0.00117	0.000617542	0.000949165
-0.0965	-0.000558707	0.00117	0.000611293	0.000944936
-0.0964	-0.000565106	0.00117	0.000604894	0.000936505
-0.0963	-0.000571652	0.00117	0.000598348	0.000932205
-0.0962	-0.000578342	0.00117	0.000591658	0.000927869
-0.0961	-0.000585172	0.00117	0.000584828	0.000923495
-0.096	-0.00059214	0.00117	0.00057786	0.000914918
-0.0959	-0.00059924	0.00117	0.00057076	0.000910468
-0.0958	-0.000606471	0.00117	0.000563529	0.00090598
-0.0957	-0.000613828	0.00117	0.000556172	0.000901453
-0.0956	-0.000621308	0.00116	0.000548692	0.000892718
-0.0955	-0.000628906	0.00116	0.000541094	0.00088811
-0.0954	-0.00063662	0.00116	0.00052338	0.00088346
-0.0953	-0.000644446	0.00116	0.000515554	0.000874603
-0.0952	-0.000652379	0.00116	0.000507621	0.000869869
-0.0951	-0.000660416	0.00116	0.000499584	0.000865091
-0.095	-0.000668553	0.00116	0.000491447	0.000856104
-0.0949	-0.000676786	0.00116	0.000483214	0.000851239
-0.0948	-0.000685111	0.00116	0.000474889	0.000842161
-0.0947	-0.000693524	0.00116	0.000466476	0.000837206
-0.0946	-0.000702022	0.00115	0.000447978	0.000832204
-0.0945	-0.000710599	0.00115	0.000439401	0.000822989
-0.0944	-0.000719253	0.00115	0.000430747	0.000817893
-0.0943	-0.000727979	0.00115	0.000422021	0.000808583
-0.0942	-0.000736772	0.00115	0.000413228	0.00080339
-0.0941	-0.00074563	0.00115	0.00040437	0.000798149
-0.094	-0.000754546	0.00115	0.000395454	0.00078869
-0.0939	-0.000763519	0.00114	0.000376481	0.000783349
-0.0938	-0.000772542	0.00114	0.000367458	0.000773789
-0.0937	-0.000781612	0.00114	0.000358388	0.000768345
-0.0936	-0.000790725	0.00114	0.000349275	0.000758683
-0.0935	-0.000799877	0.00114	0.000340123	0.000753134
-0.0934	-0.000809063	0.00113	0.000320937	0.000743364
-0.0933	-0.000818278	0.00113	0.000311722	0.000737709
-0.0932	-0.00082752	0.00113	0.00030248	0.000727831
-0.0931	-0.000836782	0.00113	0.000293218	0.000722066
-0.093	-0.000846062	0.00113	0.000283938	0.000712079
-0.0929	-0.000855355	0.00112	0.000264645	0.000706201
-0.0928	-0.000864656	0.00112	0.000255344	0.000696101
-0.0927	-0.000873961	0.00112	0.000246039	0.00069011
-0.0926	-0.000883266	0.00112	0.000236734	0.000679895
-0.0925	-0.000892567	0.00112	0.000227433	0.000673789
-0.0924	-0.000901859	0.00111	0.000208141	0.000663456
-0.0923	-0.000911138	0.00111	0.000198862	0.000657231
-0.0922	-0.0009204	0.00111	0.0001896	0.00064678
-0.0921	-0.00092964	0.00111	0.00018036	0.000636268
-0.092	-0.000938854	0.0011	0.000161146	0.000629861
-0.0919	-0.000948038	0.0011	0.000151962	0.000619228
-0.0918	-0.000957187	0.0011	0.000142813	0.000612698
-0.0917	-0.000966298	0.00109	0.000133702	0.000601939
-0.0916	-0.000975366	0.00109	0.000114634	0.000591118
-0.0915	-0.000984387	0.00109	0.000105613	0.000584398
-0.0914	-0.000993356	0.00109	9.6644e-05	0.000573449
-0.0913	-0.001	0.00108	8e-05	0.000562435
-0.0912	-0.00101	0.00108	7e-05	0.000555523
-0.0911	-0.00102	0.00108	6e-05	0.000544379
-0.091	-0.00103	0.00107	4e-05	0.000533169
-0.0909	-0.00104	0.00107	3e-05	0.000526059
-0.0908	-0.00105	0.00107	2e-05	0.000514715
-0.0907	-0.00105	0.00106	1e-05	0.000503304
-0.0906	-0.00106	0.00106	0	0.000495993
-0.0905	-0.00107	0.00106	-1e-05	0.000484445
-0.0904	-0.00108	0.00105	-3e-05	0.000472835
-0.0903	-0.00109	0.00105	-4e-05	0.000461155
-0.0902	-0.0011	0.00105	-5e-05	0.000453559
-0.0901	-0.0011	0.00104	-6e-05	0.000441755
-0.09	-0.00111	0.00104	-7e-05	0.000429828
-0.0899	-0.00112	0.00104	-8e-05	0.000417858
-0.0898	-0.00113	0.00103	-0.0001	0.000410006
-0.0897	-0.00113	0.00103	-0.0001	0.000397879
-0.0896	-0.00114	0.00102	-0.00012	0.000385703
-0.0895	-0.00115	0.00102	-0.00013	0.000373484
-0.0894	-0.00116	0.00102	-0.00014	0.00036114
-0.0893	-0.00116	0.00101	-0.00015	0.000348754
-0.0892	-0.00117	0.00101	-0.00016	0.000340451
-0.0891	-0.00118	0.001	-0.00018	0.000327899
-0.089	-0.00118	0.000999434	-0.00018	0.000315279
-0.0889	-0.00119	0.000995179	-0.000195084	0.000302585
-0.0888	-0.0012	0.000990873	-0.000207674	0.000289818
-0.0887	-0.0012	0.000986516	-0.000213626	0.000276975
-0.0886	-0.00121	0.000982108	-0.000226272	0.000264056
-0.0885	-0.00121	0.000977649	-0.00023228	0.000251063
-0.0884	-0.00122	0.000973139	-0.000248316	0.000242159
-0.0883	-0.00122	0.000968579	-0.000251046	0.000229013
-0.0882	-0.00123	0.000963968	-0.000267138	0.00021579
-0.0881	-0.00123	0.000959308	-0.000269924	0.00020249
-0.088	-0.00124	0.000954597	-0.000286072	0.000189113
-0.0879	-0.00124	0.000949836	-0.000288913	0.000175659
-0.0878	-0.00125	0.000945026	-0.000305115	0.000162126
-0.0877	-0.00125	0.000940167	-0.000311345	0.000148516
-0.0876	-0.00126	0.000935258	-0.000324268	0.000134829
-0.0875	-0.00126	0.0009303	-0.000330552	0.000121062
-0.0874	-0.00127	0.000925294	-0.000343529	0.000107217
-0.0873	-0.00127	0.000920239	-0.000349867	9.32925e-05
-0.0872	-0.00127	0.000915135	-0.000356231	7.92896e-05
-0.0871	-0.00128	0.000909983	-0.000369288	6.52071e-05
-0.087	-0.00128	0.000904784	-0.000375705	5.1045e-05
-0.0869	-0.00128	0.000899537	-0.000378815	3.68038e-05
-0.0868	-0.00128	0.000894242	-0.000385285	2.24825e-05
-0.0867	-0.00129	0.0008889	-0.00040178	8.08125e-06
-0.0866	-0.00129	0.000883512	-0.000404968	-6.4e-06
-0.0865	-0.00129	0.000878076	-0.000411514	-2.09621e-05
-0.0864	-0.00129	0.000872595	-0.000418087	-3.56041e-05
-0.0863	-0.00129	0.000867067	-0.000421351	-5.44938e-05
-0.0862	-0.0013	0.000861493	-0.000437974	-6.92979e-05
-0.0861	-0.0013	0.000855873	-0.000444621	-8.41825e-05
-0.086	-0.0013	0.000850208	-0.000451294	-9.91479e-05
-0.0859	-0.0013	0.000844498	-0.000454658	-0.000114195
-0.0858	-0.0013	0.000838744	-0.000461379	-0.000128964
-0.0857	-0.0013	0.000832944	-0.000468126	-0.00014462
-0.0856	-0.0013	0.0008271	-0.000471563	-0.000160315
-0.0855	-0.0013	0.000821213	-0.000478357	-0.000180215
-0.0854	-0.0013	0.000815281	-0.000485175	-0.000195986
-0.0853	-0.0013	0.000809307	-0.000492017	-0.000211798
-0.0852	-0.0013	0.000803289	-0.000495549	-0.000227646
-0.0851	-0.0013	0.000797228	-0.000502437	-0.000243535
-0.085	-0.0013	0.000791125	-0.000509349	-0.000263629
-0.0849	-0.00129	0.000784979	-0.000506283	-0.000275429
-0.0848	-0.00129	0.000778791	-0.000509907	-0.000291434
-0.0847	-0.00129	0.000772562	-0.000516887	-0.000307478
-0.0846	-0.00129	0.000766292	-0.000523889	-0.000327729
-0.0845	-0.00129	0.00075998	-0.000530914	-0.000343851
-0.0844	-0.00128	0.000753628	-0.00052796	-0.00036418
-0.0843	-0.00128	0.000747235	-0.000531695	-0.000380381
-0.0842	-0.00128	0.000740802	-0.000538784	-0.000400789
-0.0841	-0.00127	0.000734329	-0.000535896	-0.00041707
-0.084	-0.00127	0.000727817	-0.000543028	-0.00043339
-0.0839	-0.00127	0.000721265	-0.000550182	-0.000453916
-0.0838	-0.00126	0.000714675	-0.000544022	-0.000470315
-0.0837	-0.00126	0.000708046	-0.000551217	-0.0004875
-0.0836	-0.00125	0.000701379	-0.000548433	-0.000504166
-0.0835	-0.00125	0.000694674	-0.000555004	-0.000525
-0.0834	-0.00124	0.000687931	-0.000551658	-0.000541666
-0.0833	-0.00124	0.000681151	-0.000561654	-0.0005625
-0.0832	-0.00123	0.000674333	-0.000554992	-0.000583004
-0.0831	-0.00123	0.000667479	-0.000561672	-0.000601244
-0.083	-0.00122	0.000660589	-0.00055836	-0.000619521
-0.0829	-0.00121	0.000653663	-0.000555056	-0.000637834
-0.0828	-0.00121	0.0006467	-0.000565094	-0.000656184
-0.0827	-0.0012	0.000639703	-0.000561807	-0.000678736
-0.0826	-0.00119	0.00063267	-0.000558528	-0.00069716
-0.0825	-0.00119	0.000625602	-0.000565257	-0.000715619
-0.0824	-0.00118	0.0006185	-0.000558661	-0.000734114
-0.0823	-0.00117	0.000611363	-0.000558739	-0.000752646
-0.0822	-0.00116	0.000604193	-0.000555491	-0.000775381
-0.0821	-0.00116	0.000596989	-0.000562252	-0.000793986
-0.082	-0.00115	0.000589752	-0.000559019	-0.000812628
-0.0819	-0.00114	0.000582482	-0.000555794	-0.000831305
-0.0818	-0.00113	0.000575179	-0.00055591	-0.000858351
-0.0817	-0.00112	0.000567843	-0.0005527	-0.000877101
-0.0816	-0.00111	0.000560476	-0.000549497	-0.000895888
-0.0815	-0.0011	0.000553077	-0.000546301	-0.000918878
-0.0814	-0.00109	0.000545646	-0.000546445	-0.000937736
-0.0813	-0.00108	0.000538184	-0.000543263	-0.000956631
-0.0812	-0.00107	0.000530691	-0.000540088	-0.000983896
-0.0811	-0.00106	0.000523167	-0.00053692	-0.001
-0.081	-0.00105	0.000515614	-0.000537091	-0.00102
-0.0809	-0.00104	0.00050803	-0.000533936	-0.00105
-0.0808	-0.00103	0.000500416	-0.000527454	-0.00106
-0.0807	-0.00102	0.000492773	-0.000524312	-0.00109
-0.0806	-0.00101	0.0004851	-0.00052451	-0.00111
-0.0805	-0.000996661	0.000477399	-0.000518041	-0.00113
-0.0804	-0.000984931	0.000469669	-0.000513188	-0.00115
-0.0803	-0.000973	0.00046191	-0.00050814	-0.00118
-0.0802	-0.00096087	0.000454124	-0.000506232	-0.0012
-0.0801	-0.000948543	0.000446309	-0.000500799	-0.00122
-0.08	-0.00093602	0.000438467	-0.000495177	-0.00124
-0.0799	-0.000923304	0.000430598	-0.000492701	-0.00126
-0.0798	-0.000910397	0.000422701	-0.000486706	-0.00129
-0.0797	-0.0008973	0.000414778	-0.000480527	-0.00131
-0.0796	-0.000884015	0.000406828	-0.000474165	-0.00134
-0.0795	-0.000870546	0.000398851	-0.000474291	-0.00136
-0.0794	-0.000856893	0.000390849	-0.000467572	-0.00137
-0.0793	-0.00084306	0.00038282	-0.000460679	-0.0014
-0.0792	-0.000829047	0.000374766	-0.000456944	-0.00143
-0.0791	-0.000814859	0.000366687	-0.000449706	-0.00145
-0.079	-0.000800496	0.000358582	-0.000442298	-0.00148
-0.0789	-0.000785961	0.000350452	-0.000434723	-0.0015
-0.0788	-0.000771256	0.000342298	-0.000430316	-0.00153
-0.0787	-0.000756384	0.000334118	-0.000422414	-0.00155
-0.0786	-0.000741346	0.000325915	-0.000414351	-0.00156
-0.0785	-0.000726146	0.000317687	-0.000409464	-0.0016
-0.0784	-0.000710786	0.000309436	-0.000401088	-0.00161
-0.0783	-0.000695268	0.00030116	-0.000392559	-0.00165
-0.0782	-0.000679594	0.000292861	-0.000387212	-0.00166
-0.0781	-0.000663767	0.000284539	-0.000378383	-0.00169
-0.078	-0.000647789	0.000276194	-0.000369407	-0.00171
-0.0779	-0.000631663	0.000267825	-0.000363621	-0.00174
-0.0778	-0.000615392	0.000259434	-0.000357695	-0.00176
-0.0777	-0.000598976	0.00025102	-0.000348294	-0.00179
-0.0776	-0.00058242	0.000242583	-0.000342091	-0.00181
-0.0775	-0.000565726	0.000234124	-0.000332421	-0.00184
-0.0774	-0.000548896	0.000225643	-0.000322619	-0.00186
-0.0773	-0.000531932	0.00021714	-0.00031602	-0.00189
-0.0772	-0.000514838	0.000208614	-0.000305962	-0.00191
-0.0771	-0.000497615	0.000200067	-0.000296	-0.00194
-0.077	-0.000480266	0.000191499	-0.000289	-0.00198
-0.0769	-0.000462794	0.000182909	-0.000282	-0.002
-0.0768	-0.000445201	0.000174297	-0.000271	-0.00202
-0.0767	-0.00042749	0.000165664	-0.000264	-0.00205
-0.0766	-0.000409662	0.00015701	-0.000253	-0.00208
-0.0765	-0.000391722	0.000148335	-0.000242	-0.0021
-0.0764	-0.000373671	0.000139639	-0.000235	-0.00213
-0.0763	-0.000355511	0.000130922	-0.000223	-0.00215
-0.0762	-0.000337246	0.000122185	-0.000216	-0.00217
-0.0761	-0.000318877	0.000113427	-0.000208	-0.0022
-0.076	-0.000300408	0.000104648	-0.000196	-0.00224
-0.0759	-0.00028184	9.58483e-05	-0.000185	-0.00226
-0.0758	-0.000263177	8.70286e-05	-0.000177	-0.00229
-0.0757	-0.00024442	7.81885e-05	-0.000165	-0.00231
-0.0756	-0.000225572	6.9328e-05	-0.000156	-0.00234
-0.0755	-0.000206635	6.04474e-05	-0.000147	-0.00236
-0.0754	-0.000187613	5.15466e-05	-0.000138	-0.0024
-0.0753	-0.000168507	4.26256e-05	-0.000125	-0.00243
-0.0752	-0.000149319	3.36846e-05	-0.000116	-0.00245
-0.0751	-0.000130053	2.47235e-05	-0.000107	-0.00248
-0.075	-0.00011071	1.57424e-05	-9.4e-05	-0.00251
-0.0749	-9.12934e-05	6.74134e-06	-8.46e-05	-0.00254
-0.0748	-7.18047e-05	-2.27969e-06	-7.18e-05	-0.00256
-0.0747	-5.22464e-05	-1.13207e-05	-6.22e-05	-0.00259
-0.0746	-3.2621e-05	-2.03816e-05	-5.6e-05	-0.00261
-0.0745	-1.29307e-05	-2.94624e-05	-4.29e-05	-0.00265
-0.0744	6.82216e-06	-3.85631e-05	-3.32e-05	-0.00267
-0.0743	2.66355e-05	-4.76837e-05	-2e-05	-0.0027
-0.0742	4.65069e-05	-5.68242e-05	-6.83e-06	-0.00274
-0.0741	6.64343e-05	-6.59847e-05	-2.32e-07	-0.00276
-0.074	8.64154e-05	-7.51651e-05	1.31e-05	-0.00279
-0.0739	0.000106448	-8.43654e-05	1.98e-05	-0.00281
-0.0738	0.00012653	-9.35858e-05	3.32e-05	-0.00285
-0.0737	0.00014666	-0.000102826	4.33e-05	-0.00288
-0.0736	0.000166835	-0.000112087	5.35e-05	-0.0029
-0.0735	0.000187053	-0.000121367	6.71e-05	-0.00294
-0.0734	0.000207312	-0.000130668	8.06e-05	-0.00296
-0.0733	0.00022761	-0.000139988	8.76e-05	-0.003
-0.0732	0.000247945	-0.000149329	9.79e-05	-0.00302
-0.0731	0.000268316	-0.000158691	0.000108	-0.00305
-0.073	0.000288719	-0.000168072	0.000119	-0.00309
-0.0729	0.000309154	-0.000177474	0.000132	-0.00311
-0.0728	0.000329619	-0.000186897	0.000143	-0.00315
-0.0727	0.000350111	-0.00019634	0.000157	-0.00317
-0.0726	0.000370628	-0.000205803	0.000164	-0.0032
-0.0725	0.00039117	-0.000215287	0.000175	-0.00324
-0.0724	0.000411734	-0.000224793	0.000188	-0.00326
-0.0723	0.000432318	-0.000234318	0.000196	-0.0033
-0.0722	0.00045292	-0.000243865	0.00021	-0.00332
-0.0721	0.00047354	-0.000253433	0.000224	-0.00335
-0.072	0.000494174	-0.000263023	0.000228	-0.00339
-0.0719	0.000514823	-0.000272633	0.000241	-0.00343
-0.0718	0.000535483	-0.000282265	0.000252	-0.00345
-0.0717	0.000556154	-0.000291918	0.000263	-0.00349
-0.0716	0.000576834	-0.000301593	0.000277	-0.00351
-0.0715	0.000597521	-0.000311289	0.000288	-0.00355
-0.0714	0.000618213	-0.000321008	0.000295	-0.00358
-0.0713	0.00063891	-0.000330748	0.000306	-0.0036
-0.0712	0.00065961	-0.000340511	0.00032	-0.00364
-0.0711	0.000680312	-0.000350295	0.00033	-0.00367
-0.071	0.000701013	-0.000360102	0.000341013	-0.0037
-0.0709	0.000721713	-0.000369932	0.000355046	-0.00374
-0.0708	0.000742411	-0.000379784	0.000359078	-0.00378
-0.0707	0.000763105	-0.000389659	0.000373105	-0.0038
-0.0706	0.000783793	-0.000399557	0.000383793	-0.00384
-0.0705	0.000804475	-0.000409478	0.000394475	-0.00386
-0.0704	0.000825149	-0.000419422	0.000408482	-0.0039
-0.0703	0.000845814	-0.000429389	0.000415814	-0.00392
-0.0702	0.000866469	-0.00043938	0.000426469	-0.00396
-0.0701	0.000887113	-0.000449395	0.000437113	-0.004
-0.07	0.000907744	-0.000459434	0.000447744	-0.00402
-0.0699	0.000928362	-0.000469496	0.000461695	-0.00406
-0.0698	0.000948965	-0.000479583	0.000468965	-0.00409
-0.0697	0.000969553	-0.000489694	0.000479553	-0.00413
-0.0696	0.000990124	-0.00049983	0.000490124	-0.00416
-0.0695	0.00101	-0.00050999	0.0005	-0.00419
-0.0694	0.00103	-0.000520175	0.00051	-0.00422
-0.0693	0.00105	-0.000530385	0.00052	-0.00426
-0.0692	0.00107	-0.000540621	0.000526667	-0.0043
-0.0691	0.00109	-0.000550882	0.00054	-0.00432
-0.069	0.00111	-0.000561168	0.000546667	-0.00436
-0.0689	0.00113	-0.00057148	0.00056	-0.00439
-0.0688	0.00115	-0.000581818	0.00057	-0.00443
-0.0687	0.00117	-0.000592182	0.000576667	-0.00446
-0.0686	0.00119	-0.000602573	0.000586667	-0.0045
-0.0685	0.00122	-0.00061299	0.000606667	-0.00454
-0.0684	0.00124	-0.000623433	0.00062	-0.00458
-0.0683	0.00126	-0.000633904	0.000626667	-0.0046
-0.0682	0.00128	-0.000644401	0.000636667	-0.00464
-0.0681	0.0013	-0.000654926	0.000643333	-0.00468
-0.068	0.00132	-0.000665478	0.000653333	-0.00471
-0.0679	0.00134	-0.000676058	0.000663333	-0.00475
-0.0678	0.00136	-0.000686665	0.000673333	-0.00477
-0.0677	0.00138	-0.000697301	0.000683333	-0.00481
-0.0676	0.0014	-0.000707964	0.00069	-0.00485
-0.0675	0.00142	-0.000718656	0.000703333	-0.00489
-0.0674	0.00144	-0.000729377	0.00071	-0.00492
-0.0673	0.00146	-0.000740126	0.00072	-0.00495
-0.0672	0.00148	-0.000750905	0.000726667	-0.00499
-0.0671	0.0015	-0.000761712	0.000736667	-0.00503
-0.067	0.00152	-0.000772549	0.00075	-0.00506
-0.0669	0.00154	-0.000783415	0.000756667	-0.0051
-0.0668	0.00156	-0.000794311	0.000766667	-0.00514
-0.0667	0.00158	-0.000805237	0.000773333	-0.00517
-0.0666	0.0016	-0.000816193	0.000783333	-0.00521
-0.0665	0.00161	-0.000827179	0.000783333	-0.00525
-0.0664	0.00163	-0.000838196	0.00079	-0.00528
-0.0663	0.00165	-0.000849243	0.000803333	-0.00531
-0.0662	0.00167	-0.000860321	0.00081	-0.00535
-0.0661	0.00169	-0.00087143	0.00082	-0.00539
-0.066	0.00171	-0.000882571	0.000826667	-0.00543
-0.0659	0.00173	-0.000893743	0.000836667	-0.00546
-0.0658	0.00175	-0.000904946	0.000843333	-0.0055
-0.0657	0.00177	-0.000916181	0.000856667	-0.00554
-0.0656	0.00179	-0.000927448	0.000863333	-0.00558
-0.0655	0.00181	-0.000938747	0.00087	-0.00561
-0.0654	0.00183	-0.000950078	0.000883333	-0.00565
-0.0653	0.00185	-0.000961442	0.00089	-0.00569
-0.0652	0.00187	-0.000972838	0.000896667	-0.00573
-0.0651	0.00189	-0.000984268	0.000903333	-0.00576
-0.065	0.0019	-0.00099573	0.000906667	-0.00581
-0.0649	0.00192	-0.00101	0.00091	-0.00584
-0.0648	0.00194	-0.00102	0.00092	-0.00589
-0.0647	0.00196	-0.00103	0.00093	-0.00592
-0.0646	0.00198	-0.00104	0.00094	-0.00596
-0.0645	0.002	-0.00105	0.00095	-0.006
-0.0644	0.00202	-0.00107	0.00095	-0.00604
-0.0643	0.00204	-0.00108	0.00096	-0.00607
-0.0642	0.00205	-0.00109	0.00096	-0.00611
-0.0641	0.00207	-0.0011	0.00097	-0.00616
-0.064	0.00209	-0.00111	0.00098	-0.0062
-0.0639	0.00211	-0.00112	0.00099	-0.00624
-0.0638	0.00213	-0.00114	0.00099	-0.00628
-0.0637	0.00215	-0.00115	0.001	-0.00631
-0.0636	0.00216	-0.00116	0.001	-0.00636
-0.0635	0.00218	-0.00117	0.00101	-0.0064
-0.0634	0.0022	-0.00118	0.00102	-0.00644
-0.0633	0.00222	-0.0012	0.00102	-0.00647
-0.0632	0.00224	-0.00121	0.00103	-0.00651
-0.0631	0.00225	-0.00122	0.00103	-0.00656
-0.063	0.00227	-0.00123	0.00104	-0.0066
-0.0629	0.00229	-0.00124	0.00105	-0.00664
-0.0628	0.00231	-0.00126	0.00105	-0.00668
-0.0627	0.00233	-0.00127	0.00106	-0.00671
-0.0626	0.00234	-0.00128	0.00106	-0.00676
-0.0625	0.00236	-0.00129	0.00107	-0.0068
-0.0624	0.00238	-0.00131	0.00107	-0.00684
-0.0623	0.0024	-0.00132	0.00108	-0.00689
-0.0622	0.00241	-0.00133	0.00108	-0.00692
-0.0621	0.00243	-0.00134	0.00109	-0.00698
-0.062	0.00245	-0.00136	0.00109	-0.00701
-0.0619	0.00246	-0.00137	0.00109	-0.00705
-0.0618	0.00248	-0.00138	0.0011	-0.0071
-0.0617	0.0025	-0.00139	0.00111	-0.00714
-0.0616	0.00251	-0.00141	0.0011	-0.00718
-0.0615	0.00253	-0.00142	0.00111	-0.00721
-0.0614	0.00255	-0.00143	0.00112	-0.00726
-0.0613	0.00256	-0.00144	0.00112	-0.0073
-0.0612	0.00258	-0.00146	0.00112	-0.00735
-0.0611	0.0026	-0.00147	0.00113	-0.00739
-0.061	0.00261	-0.00148	0.00113	-0.00744
-0.0609	0.00263	-0.0015	0.00113	-0.00747
-0.0608	0.00265	-0.00151	0.00114	-0.00752
-0.0607	0.00266	-0.00152	0.00114	-0.00756
-0.0606	0.00268	-0.00153	0.00115	-0.00761
-0.0605	0.00269	-0.00155	0.00114	-0.00765
-0.0604	0.00271	-0.00156	0.00115	-0.0077
-0.0603	0.00273	-0.00157	0.00115	-0.00774
-0.0602	0.00274	-0.00159	0.00115	-0.00779
-0.0601	0.00276	-0.0016	0.00116	-0.00783
-0.06	0.00277	-0.00161	0.00116	-0.00788
-0.0599	0.00279	-0.00163	0.00116	-0.00791
-0.0598	0.0028	-0.00164	0.00116	-0.00796
-0.0597	0.00282	-0.00165	0.00116	-0.008
-0.0596	0.00283	-0.00167	0.00116	-0.00805
-0.0595	0.00285	-0.00168	0.00117	-0.0081
-0.0594	0.00286	-0.00169	0.00117	-0.00814
-0.0593	0.00288	-0.00171	0.00117	-0.00819
-0.0592	0.00289	-0.00172	0.00117	-0.00822
-0.0591	0.00291	-0.00174	0.00118	-0.00827
-0.059	0.00292	-0.00175	0.00117	-0.00833
-0.0589	0.00293	-0.00176	0.00117	-0.00836
-0.0588	0.00295	-0.00178	0.00117	-0.00841
-0.0587	0.00296	-0.00179	0.00117	-0.00846
-0.0586	0.00298	-0.0018	0.00117	-0.0085
-0.0585	0.00299	-0.00182	0.00117	-0.00855
-0.0584	0.003	-0.00183	0.00117	-0.0086
-0.0583	0.00302	-0.00185	0.00118	-0.00865
-0.0582	0.00303	-0.00186	0.00117	-0.00869
-0.0581	0.00304	-0.00187	0.00117	-0.00874
-0.058	0.00306	-0.00189	0.00117	-0.00879
-0.0579	0.00307	-0.0019	0.00117	-0.00884
-0.0578	0.00308	-0.00192	0.00116	-0.00887
-0.0577	0.00309	-0.00193	0.00116	-0.00893
-0.0576	0.00311	-0.00194	0.00117	-0.00898
-0.0575	0.00312	-0.00196	0.00116	-0.00903
-0.0574	0.00313	-0.00197	0.00116	-0.00907
-0.0573	0.00314	-0.00199	0.00115	-0.00911
-0.0572	0.00315	-0.002	0.00115	-0.00916
-0.0571	0.00317	-0.00202	0.00115	-0.00921
-0.057	0.00318	-0.00203	0.00115	-0.00926
-0.0569	0.00319	-0.00204	0.00115	-0.00931
-0.0568	0.0032	-0.00206	0.00114	-0.00936
-0.0567	0.00321	-0.00207	0.00114	-0.0094
-0.0566	0.00322	-0.00209	0.00113	-0.00945
-0.0565	0.00323	-0.0021	0.00113	-0.0095
-0.0564	0.00324	-0.00212	0.00112	-0.00955
-0.0563	0.00325	-0.00213	0.00112	-0.0096
-0.0562	0.00326	-0.00215	0.00111	-0.00965
-0.0561	0.00327	-0.00216	0.00111	-0.0097
-0.056	0.00328	-0.00218	0.0011	-0.00975
-0.0559	0.00329	-0.00219	0.0011	-0.0098
-0.0558	0.0033	-0.00221	0.00109	-0.00985
-0.0557	0.00331	-0.00222	0.00109	-0.0099
-0.0556	0.00332	-0.00224	0.00108	-0.00995
-0.0555	0.00333	-0.00225	0.00108	-0.01
-0.0554	0.00334	-0.00227	0.00107	-0.01005
-0.0553	0.00335	-0.00228	0.00107	-0.0101
-0.0552	0.00335	-0.0023	0.00105	-0.01015
-0.0551	0.00336	-0.00231	0.00105	-0.0102
-0.055	0.00337	-0.00233	0.00104	-0.01025
-0.0549	0.00338	-0.00234	0.00104	-0.01031
-0.0548	0.00339	-0.00236	0.00103	-0.01035
-0.0547	0.00339	-0.00237	0.00102	-0.01041
-0.0546	0.0034	-0.00239	0.00101	-0.01046
-0.0545	0.00341	-0.0024	0.00101	-0.01051
-0.0544	0.00341	-0.00242	0.00099	-0.01056
-0.0543	0.00342	-0.00243	0.00099	-0.01061
-0.0542	0.00343	-0.00245	0.00098	-0.01066
-0.0541	0.00343	-0.00246	0.00096	-0.01071
-0.054	0.00344	-0.00248	0.00096	-0.01078
-0.0539	0.00344	-0.0025	0.00094	-0.01083
-0.0538	0.00345	-0.00251	0.00094	-0.01087
-0.0537	0.00345	-0.00253	0.00092	-0.01093
-0.0536	0.00346	-0.00254	0.00092	-0.01099
-0.0535	0.00346	-0.00256	0.0009	-0.01104
-0.0534	0.00347	-0.00257	0.0009	-0.01109
-0.0533	0.00347	-0.00259	0.00088	-0.01114
-0.0532	0.00348	-0.00261	0.00088	-0.01119
-0.0531	0.00348	-0.00262	0.00086	-0.01125
-0.053	0.00348	-0.00264	0.00084	-0.0113
-0.0529	0.00349	-0.00265	0.00084	-0.01135
-0.0528	0.00349	-0.00267	0.00082	-0.01141
-0.0527	0.00349	-0.00269	0.0008	-0.01146
-0.0526	0.00349	-0.0027	0.00079	-0.01151
-0.0525	0.0035	-0.00272	0.00078	-0.01156
-0.0524	0.0035	-0.00273	0.00076	-0.01163
-0.0523	0.0035	-0.00275	0.00075	-0.01168
-0.0522	0.0035	-0.00277	0.00073	-0.01174
-0.0521	0.0035	-0.00278	0.00072	-0.01179
-0.052	0.0035	-0.0028	0.0007	-0.01184
-0.0519	0.00351	-0.00282	0.0007	-0.0119
-0.0518	0.00351	-0.00283	0.00068	-0.01195
-0.0517	0.00351	-0.00285	0.00066	-0.01201
-0.0516	0.00351	-0.00286	0.00065	-0.01206
-0.0515	0.00351	-0.00288	0.00063	-0.01211
-0.0514	0.00351	-0.0029	0.00061	-0.01218
-0.0513	0.00351	-0.00291	0.00059	-0.01223
-0.0512	0.0035	-0.00293	0.00057	-0.01229
-0.0511	0.0035	-0.00295	0.00055	-0.01234
-0.051	0.0035	-0.00296	0.00054	-0.0124
-0.0509	0.0035	-0.00298	0.00052	-0.01245
-0.0508	0.0035	-0.003	0.0005	-0.01251
-0.0507	0.0035	-0.00301	0.00049	-0.01256
-0.0506	0.00349	-0.00303	0.00046	-0.01263
-0.0505	0.00349	-0.00305	0.00044	-0.01268
-0.0504	0.00349	-0.00306	0.00043	-0.01274
-0.0503	0.00348	-0.00308	0.0004	-0.0128
-0.0502	0.00348	-0.0031	0.00038	-0.01285
-0.0501	0.00348	-0.00311	0.00037	-0.01291
-0.05	0.00347	-0.00313	0.00034	-0.01296
-0.0499	0.00347	-0.00315	0.00032	-0.01303
-0.0498	0.00346	-0.00316	0.0003	-0.01309
-0.0497	0.00346	-0.00318	0.00028	-0.01314
-0.0496	0.00346	-0.0032	0.00026	-0.0132
-0.0495	0.00345	-0.00322	0.00024	-0.01325
-0.0494	0.00345	-0.00323	0.00022	-0.01331
-0.0493	0.00344	-0.00325	0.00019	-0.01336
-0.0492	0.00343	-0.00327	0.00016	-0.01342
-0.0491	0.00343	-0.00328	0.00014	-0.01349
-0.049	0.00342	-0.0033	0.00012	-0.01355
-0.0489	0.00342	-0.00332	0.0001	-0.0136
-0.0488	0.00341	-0.00334	8e-05	-0.01366
-0.0487	0.0034	-0.00335	5e-05	-0.01372
-0.0486	0.00339	-0.00337	2e-05	-0.01378
-0.0485	0.00339	-0.00339	0	-0.01384
-0.0484	0.00338	-0.00341	-3e-05	-0.0139
-0.0483	0.00337	-0.00342	-5e-05	-0.01396
-0.0482	0.00336	-0.00344	-8e-05	-0.01402
-0.0481	0.00335	-0.00346	-0.00011	-0.01408
-0.048	0.00334	-0.00348	-0.00013	-0.01414
-0.0479	0.00334	-0.00349	-0.00015	-0.0142
-0.0478	0.00333	-0.00351	-0.00018	-0.01426
-0.0477	0.00332	-0.00353	-0.00021	-0.01431
-0.0476	0.00331	-0.00355	-0.00024	-0.01438
-0.0475	0.0033	-0.00356	-0.00027	-0.01444
-0.0474	0.00329	-0.00358	-0.00029	-0.0145
-0.0473	0.00328	-0.0036	-0.00032	-0.01456
-0.0472	0.00327	-0.00362	-0.00035	-0.01463
-0.0471	0.00326	-0.00363	-0.00037	-0.01468
-0.047	0.00324	-0.00365	-0.00041	-0.01474
-0.0469	0.00323	-0.00367	-0.00044	-0.0148
-0.0468	0.00322	-0.00369	-0.00047	-0.01486
-0.0467	0.00321	-0.00371	-0.0005	-0.01493
-0.0466	0.0032	-0.00372	-0.00053	-0.01499
-0.0465	0.00319	-0.00374	-0.00055	-0.01505
-0.0464	0.00317	-0.00376	-0.00059	-0.01511
-0.0463	0.00316	-0.00378	-0.00062	-0.01517
-0.0462	0.00315	-0.0038	-0.00065	-0.01524
-0.0461	0.00313	-0.00381	-0.00068	-0.0153
-0.046	0.00312	-0.00383	-0.00071	-0.01535
-0.0459	0.00311	-0.00385	-0.00074	-0.01542
-0.0458	0.00309	-0.00387	-0.00078	-0.01549
-0.0457	0.00308	-0.00389	-0.00081	-0.01554
-0.0456	0.00307	-0.00391	-0.00084	-0.01561
-0.0455	0.00305	-0.00392	-0.00087	-0.01568
-0.0454	0.00304	-0.00394	-0.0009	-0.01572
-0.0453	0.00302	-0.00396	-0.00094	-0.01579
-0.0452	0.00301	-0.00398	-0.00097	-0.01586
-0.0451	0.00299	-0.004	-0.001	-0.01593
-0.045	0.00298	-0.00402	-0.00103	-0.01599
-0.0449	0.00296	-0.00403	-0.00108	-0.01605
-0.0448	0.00295	-0.00405	-0.0011	-0.01611
-0.0447	0.00293	-0.00407	-0.00114	-0.01617
-0.0446	0.00292	-0.00409	-0.00117	-0.01624
-0.0445	0.0029	-0.00411	-0.00121	-0.0163
-0.0444	0.00288	-0.00413	-0.00125	-0.01636
-0.0443	0.00287	-0.00415	-0.00127	-0.01644
-0.0442	0.00285	-0.00416	-0.00131	-0.0165
-0.0441	0.00284	-0.00418	-0.00134	-0.01656
-0.044	0.00282	-0.0042	-0.00138	-0.01661
-0.0439	0.0028	-0.00422	-0.00142	-0.01669
-0.0438	0.00279	-0.00424	-0.00145	-0.01675
-0.0437	0.00277	-0.00426	-0.00149	-0.01681
-0.0436	0.00275	-0.00428	-0.00153	-0.01688
-0.0435	0.00273	-0.0043	-0.00156	-0.01695
-0.0434	0.00272	-0.00431	-0.00159	-0.01701
-0.0433	0.0027	-0.00433	-0.00164	-0.01708
-0.0432	0.00268	-0.00435	-0.00167	-0.01714
-0.0431	0.00266	-0.00437	-0.00171	-0.0172
-0.043	0.00265	-0.00439	-0.00174	-0.01726
-0.0429	0.00263	-0.00441	-0.00178	-0.01734
-0.0428	0.00261	-0.00443	-0.00182	-0.0174
-0.0427	0.00259	-0.00445	-0.00186	-0.01746
-0.0426	0.00258	-0.00447	-0.00189	-0.01754
-0.0425	0.00256	-0.00449	-0.00192	-0.0176
-0.0424	0.00254	-0.0045	-0.00196	-0.01766
-0.0423	0.00252	-0.00452	-0.002	-0.01773
-0.0422	0.0025	-0.00454	-0.00204	-0.0178
-0.0421	0.00248	-0.00456	-0.00208	-0.01786
-0.042	0.00247	-0.00458	-0.00211	-0.01793
-0.0419	0.00245	-0.0046	-0.00215	-0.018
-0.0418	0.00243	-0.00462	-0.00219	-0.01806
-0.0417	0.00241	-0.00464	-0.00223	-0.01812
-0.0416	0.00239	-0.00466	-0.00227	-0.01819
-0.0415	0.00237	-0.00468	-0.00231	-0.01826
-0.0414	0.00235	-0.0047	-0.00235	-0.01833
-0.0413	0.00234	-0.00472	-0.00238	-0.0184
-0.0412	0.00232	-0.00474	-0.00242	-0.01846
-0.0411	0.0023	-0.00476	-0.00246	-0.01854
-0.041	0.00228	-0.00478	-0.0025	-0.0186
-0.0409	0.00226	-0.0048	-0.00253	-0.01866
-0.0408	0.00224	-0.00482	-0.00257	-0.01874
-0.0407	0.00222	-0.00484	-0.00262	-0.0188
-0.0406	0.00221	-0.00485	-0.00265	-0.01886
-0.0405	0.00219	-0.00487	-0.00268	-0.01894
-0.0404	0.00217	-0.00489	-0.00272	-0.01901
-0.0403	0.00215	-0.00491	-0.00277	-0.01908
-0.0402	0.00213	-0.00493	-0.00281	-0.01914
-0.0401	0.00211	-0.00495	-0.00284	-0.01921
-0.04	0.00209	-0.00497	-0.00288	-0.01928
-0.0399	0.00208	-0.00499	-0.00291	-0.01935
-0.0398	0.00206	-0.00501	-0.00295	-0.01941
-0.0397	0.00204	-0.00503	-0.00299	-0.01947
-0.0396	0.00202	-0.00505	-0.00303	-0.01955
-0.0395	0.002	-0.00507	-0.00307	-0.01963
-0.0394	0.00198	-0.00509	-0.00311	-0.01969
-0.0393	0.00197	-0.00511	-0.00314	-0.01976
-0.0392	0.00195	-0.00513	-0.00318	-0.01982
-0.0391	0.00193	-0.00515	-0.00322	-0.0199
-0.039	0.00191	-0.00517	-0.00326	-0.01996
-0.0389	0.00189	-0.00519	-0.00331	-0.02004
-0.0388	0.00188	-0.00521	-0.00333	-0.0201
-0.0387	0.00186	-0.00523	-0.00337	-0.02017
-0.0386	0.00184	-0.00525	-0.00342	-0.02025
-0.0385	0.00182	-0.00527	-0.00346	-0.02031
-0.0384	0.00181	-0.00529	-0.00348	-0.02039
-0.0383	0.00179	-0.00532	-0.00352	-0.02045
-0.0382	0.00177	-0.00534	-0.00357	-0.02053
-0.0381	0.00176	-0.00536	-0.0036	-0.02059
-0.038	0.00174	-0.00538	-0.00364	-0.02066
-0.0379	0.00172	-0.0054	-0.00368	-0.02074
-0.0378	0.0017	-0.00542	-0.00372	-0.0208
-0.0377	0.00169	-0.00544	-0.00375	-0.02088
-0.0376	0.00167	-0.00546	-0.00379	-0.02095
-0.0375	0.00166	-0.00548	-0.00382	-0.02101
-0.0374	0.00164	-0.0055	-0.00386	-0.02109
-0.0373	0.00162	-0.00552	-0.0039	-0.02116
-0.0372	0.00161	-0.00554	-0.00393	-0.02124
-0.0371	0.00159	-0.00556	-0.00397	-0.0213
-0.037	0.00158	-0.00558	-0.004	-0.02138
-0.0369	0.00156	-0.0056	-0.00404	-0.02144
-0.0368	0.00154	-0.00562	-0.00408	-0.02151
-0.0367	0.00153	-0.00564	-0.00412	-0.02159
-0.0366	0.00151	-0.00566	-0.00416	-0.02165
-0.0365	0.0015	-0.00569	-0.00419	-0.02173
-0.0364	0.00148	-0.00571	-0.00423	-0.0218
-0.0363	0.00147	-0.00573	-0.00426	-0.02186
-0.0362	0.00145	-0.00575	-0.0043	-0.02194
-0.0361	0.00144	-0.00577	-0.00433	-0.02201
-0.036	0.00143	-0.00579	-0.00436	-0.02209
-0.0359	0.00141	-0.00581	-0.0044	-0.02215
-0.0358	0.0014	-0.00583	-0.00443	-0.02223
-0.0357	0.00138	-0.00585	-0.00448	-0.0223
-0.0356	0.00137	-0.00587	-0.0045	-0.02237
-0.0355	0.00136	-0.00589	-0.00453	-0.02245
-0.0354	0.00134	-0.00592	-0.00458	-0.02253
-0.0353	0.00133	-0.00594	-0.00461	-0.0226
-0.0352	0.00132	-0.00596	-0.00464	-0.02266
-0.0351	0.00131	-0.00598	-0.00467	-0.02274
-0.035	0.00129	-0.006	-0.00471	-0.02281
-0.0349	0.00128	-0.00602	-0.00474	-0.02289
-0.0348	0.00127	-0.00604	-0.00477	-0.02295
-0.0347	0.00126	-0.00606	-0.00481	-0.02303
-0.0346	0.00125	-0.00609	-0.00483	-0.0231
-0.0345	0.00123	-0.00611	-0.00488	-0.02318
-0.0344	0.00122	-0.00613	-0.00491	-0.02325
-0.0343	0.00121	-0.00615	-0.00494	-0.02331
-0.0342	0.0012	-0.00617	-0.00497	-0.02339
-0.0341	0.00119	-0.00619	-0.005	-0.02347
-0.034	0.00118	-0.00621	-0.00503	-0.02355
-0.0339	0.00117	-0.00623	-0.00506	-0.02361
-0.0338	0.00116	-0.00626	-0.0051	-0.02369
-0.0337	0.00115	-0.00628	-0.00513	-0.02376
-0.0336	0.00114	-0.0063	-0.00516	-0.02384
-0.0335	0.00113	-0.00632	-0.00519	-0.02391
-0.0334	0.00112	-0.00634	-0.00522	-0.02399
-0.0333	0.00111	-0.00636	-0.00525	-0.02406
-0.0332	0.0011	-0.00639	-0.00529	-0.02414
-0.0331	0.00109	-0.00641	-0.00532	-0.02421
-0.033	0.00108	-0.00643	-0.00535	-0.02428
-0.0329	0.00107	-0.00645	-0.00538	-0.02435
-0.0328	0.00106	-0.00647	-0.00541	-0.02444
-0.0327	0.00105	-0.00649	-0.00545	-0.02451
-0.0326	0.00104	-0.00652	-0.00548	-0.02459
-0.0325	0.00104	-0.00654	-0.0055	-0.02465
-0.0324	0.00103	-0.00656	-0.00553	-0.02473
-0.0323	0.00102	-0.00658	-0.00556	-0.0248
-0.0322	0.00101	-0.0066	-0.00559	-0.02488
-0.0321	0.001	-0.00662	-0.00562	-0.02495
-0.032	0.00099745	-0.00665	-0.00565	-0.02502
-0.0319	0.000990058	-0.00667	-0.00568	-0.0251
-0.0318	0.000982807	-0.00669	-0.00571	-0.02519
-0.0317	0.000975695	-0.00671	-0.00573	-0.02526
-0.0316	0.000968719	-0.00673	-0.00576	-0.02533
-0.0315	0.000961878	-0.00676	-0.0058	-0.02541
-0.0314	0.000955167	-0.00678	-0.00582	-0.02549
-0.0313	0.000948585	-0.0068	-0.00585	-0.02556
-0.0312	0.000942127	-0.00682	-0.00588	-0.02562
-0.0311	0.000935792	-0.00684	-0.0059	-0.02571
-0.031	0.000929576	-0.00687	-0.00594	-0.02579
-0.0309	0.000923475	-0.00689	-0.00597	-0.02586
-0.0308	0.000917487	-0.00691	-0.00599	-0.02594
-0.0307	0.000911608	-0.00693	-0.00602	-0.02601
-0.0306	0.000905834	-0.00695	-0.00604	-0.02609
-0.0305	0.000900163	-0.00698	-0.00607	-0.02616
-0.0304	0.00089459	-0.007	-0.00611	-0.02624
-0.0303	0.000889112	-0.00702	-0.00613	-0.02631
-0.0302	0.000883725	-0.00704	-0.00616	-0.0264
-0.0301	0.000878425	-0.00707	-0.00619	-0.02647
-0.03	0.000873209	-0.00709	-0.00622	-0.02655
-0.0299	0.000868072	-0.00711	-0.00624	-0.02662
-0.0298	0.00086301	-0.00713	-0.00627	-0.0267
-0.0297	0.00085802	-0.00716	-0.0063	-0.02678
-0.0296	0.000853097	-0.00718	-0.00633	-0.02685
-0.0295	0.000848237	-0.0072	-0.00635	-0.02693
-0.0294	0.000843436	-0.00722	-0.00638	-0.02701
-0.0293	0.000838689	-0.00724	-0.0064	-0.02709
-0.0292	0.000833992	-0.00727	-0.00643	-0.02716
-0.0291	0.000829341	-0.00729	-0.00646	-0.02724
-0.029	0.000824731	-0.00731	-0.00649	-0.02731
-0.0289	0.000820158	-0.00733	-0.00651	-0.0274
-0.0288	0.000815617	-0.00736	-0.00654	-0.02747
-0.0287	0.000811104	-0.00738	-0.00657	-0.02755
-0.0286	0.000806613	-0.0074	-0.00659	-0.02763
-0.0285	0.000802141	-0.00742	-0.00662	-0.0277
-0.0284	0.000797682	-0.00745	-0.00665	-0.02778
-0.0283	0.000793232	-0.00747	-0.00668	-0.02786
-0.0282	0.000788786	-0.00749	-0.0067	-0.02794
-0.0281	0.000784339	-0.00752	-0.00674	-0.02801
-0.028	0.000779887	-0.00754	-0.00676	-0.02809
-0.0279	0.000775424	-0.00756	-0.00678	-0.02817
-0.0278	0.000770946	-0.00758	-0.00681	-0.02825
-0.0277	0.000766447	-0.00761	-0.00684	-0.02832
-0.0276	0.000761924	-0.00763	-0.00687	-0.0284
-0.0275	0.00075737	-0.00765	-0.00689	-0.02849
-0.0274	0.000752781	-0.00767	-0.00693	-0.02856
-0.0273	0.000748152	-0.0077	-0.00695	-0.02865
-0.0272	0.000743479	-0.00772	-0.00698	-0.02873
-0.0271	0.000738755	-0.00774	-0.00701	-0.0288
-0.027	0.000733976	-0.00777	-0.00704	-0.02889
-0.0269	0.000729137	-0.00779	-0.00706	-0.02896
-0.0268	0.000724234	-0.00781	-0.00709	-0.02904
-0.0267	0.00071926	-0.00783	-0.00711	-0.02911
-0.0266	0.000714212	-0.00786	-0.00715	-0.0292
-0.0265	0.000709084	-0.00788	-0.00717	-0.02927
-0.0264	0.000703871	-0.0079	-0.0072	-0.02935
-0.0263	0.000698569	-0.00793	-0.00723	-0.02944
-0.0262	0.000693172	-0.00795	-0.00726	-0.02951
-0.0261	0.000687675	-0.00797	-0.00728	-0.02959
-0.026	0.000682074	-0.008	-0.00731	-0.02968
-0.0259	0.000676364	-0.00802	-0.00734	-0.02975
-0.0258	0.000670539	-0.00804	-0.00737	-0.02983
-0.0257	0.000664596	-0.00807	-0.0074	-0.02991
-0.0256	0.000658529	-0.00809	-0.00743	-0.02999
-0.0255	0.000652333	-0.00811	-0.00746	-0.03006
-0.0254	0.000646004	-0.00813	-0.00748	-0.03015
-0.0253	0.000639538	-0.00816	-0.00752	-0.03022
-0.0252	0.000632929	-0.00818	-0.00755	-0.03031
-0.0251	0.000626173	-0.0082	-0.00757	-0.03039
-0.025	0.000619265	-0.00823	-0.00761	-0.03046
-0.0249	0.000612201	-0.00825	-0.00764	-0.03055
-0.0248	0.000604977	-0.00827	-0.00767	-0.03062
-0.0247	0.000597587	-0.0083	-0.0077	-0.03071
-0.0246	0.000590028	-0.00832	-0.00773	-0.03079
-0.0245	0.000582296	-0.00834	-0.00776	-0.03086
-0.0244	0.000574386	-0.00837	-0.0078	-0.03095
-0.0243	0.000566293	-0.00839	-0.00782	-0.03103
-0.0242	0.000558014	-0.00841	-0.00785	-0.03111
-0.0241	0.000549545	-0.00844	-0.00789	-0.03119
-0.024	0.000540882	-0.00846	-0.00792	-0.03127
-0.0239	0.000532021	-0.00849	-0.00796	-0.03135
-0.0238	0.000522958	-0.00851	-0.00799	-0.03144
-0.0237	0.000513688	-0.00853	-0.00802	-0.03151
-0.0236	0.00050421	-0.00856	-0.00806	-0.0316
-0.0235	0.000494518	-0.00858	-0.00809	-0.03168
-0.0234	0.000484609	-0.0086	-0.00812	-0.03176
-0.0233	0.00047448	-0.00863	-0.00816	-0.03184
-0.0232	0.000464128	-0.00865	-0.00819	-0.03193
-0.0231	0.000453549	-0.00867	-0.00822	-0.032
-0.023	0.000442739	-0.0087	-0.00826	-0.03207
-0.0229	0.000431697	-0.00872	-0.00829	-0.03216
-0.0228	0.000420418	-0.00875	-0.00833	-0.03225
-0.0227	0.0004089	-0.00877	-0.00836	-0.03233
-0.0226	0.000397139	-0.00879	-0.00839	-0.03241
-0.0225	0.000385134	-0.00882	-0.00843	-0.03249
-0.0224	0.000372881	-0.00884	-0.00847	-0.03258
-0.0223	0.000360378	-0.00886	-0.0085	-0.03265
-0.0222	0.000347622	-0.00889	-0.00854	-0.03274
-0.0221	0.000334611	-0.00891	-0.00858	-0.03281
-0.022	0.000321343	-0.00894	-0.00862	-0.0329
-0.0219	0.000307815	-0.00896	-0.00865	-0.03299
-0.0218	0.000294025	-0.00898	-0.0087	-0.03306
-0.0217	0.000279972	-0.00901	-0.00873	-0.03315
-0.0216	0.000265653	-0.00903	-0.00876	-0.03322
-0.0215	0.000251067	-0.00906	-0.0088	-0.03331
-0.0214	0.000236212	-0.00908	-0.00884	-0.03339
-0.0213	0.000221087	-0.0091	-0.00888	-0.03347
-0.0212	0.000205689	-0.00913	-0.00892	-0.03356
-0.0211	0.000190019	-0.00915	-0.00896	-0.03364
-0.021	0.000174073	-0.00918	-0.009	-0.03372
-0.0209	0.000157852	-0.0092	-0.00904	-0.03381
-0.0208	0.000141355	-0.00923	-0.00908	-0.03389
-0.0207	0.000124579	-0.00925	-0.00913	-0.03397
-0.0206	0.000107526	-0.00927	-0.00916	-0.03406
-0.0205	9.01933e-05	-0.0093	-0.00921	-0.03414
-0.0204	7.25812e-05	-0.00932	-0.00925	-0.03422
-0.0203	5.46891e-05	-0.00935	-0.0093	-0.03431
-0.0202	3.65167e-05	-0.00937	-0.00933	-0.03439
-0.0201	1.80637e-05	-0.0094	-0.00937	-0.03447
-0.02	-6.69872e-07	-0.00942	-0.00942	-0.03456
-0.0199	-1.96841e-05	-0.00944	-0.00946	-0.03464
-0.0198	-3.89787e-05	-0.00947	-0.00951	-0.03472
-0.0197	-5.85535e-05	-0.00949	-0.00955	-0.03481
-0.0196	-7.84082e-05	-0.00952	-0.0096	-0.03489
-0.0195	-9.85422e-05	-0.00954	-0.00964	-0.03497
-0.0194	-0.000118955	-0.00957	-0.00969	-0.03506
-0.0193	-0.000139646	-0.00959	-0.00973	-0.03515
-0.0192	-0.000160614	-0.00962	-0.00978	-0.03522
-0.0191	-0.000181858	-0.00964	-0.00982	-0.03531
-0.019	-0.000203377	-0.00967	-0.00986	-0.0354
-0.0189	-0.00022517	-0.00969	-0.00992	-0.03549
-0.0188	-0.000247236	-0.00972	-0.00996	-0.03558
-0.0187	-0.000269573	-0.00974	-0.01001	-0.03565
-0.0186	-0.00029218	-0.00976	-0.01005	-0.03574
-0.0185	-0.000315055	-0.00979	-0.01011	-0.03583
-0.0184	-0.000338196	-0.00981	-0.01016	-0.03591
-0.0183	-0.000361602	-0.00984	-0.0102	-0.03599
-0.0182	-0.000385271	-0.00986	-0.01026	-0.03608
-0.0181	-0.000409199	-0.00989	-0.0103	-0.03616
-0.018	-0.000433387	-0.00991	-0.01034	-0.03625
-0.0179	-0.00045783	-0.00994	-0.0104	-0.03633
-0.0178	-0.000482526	-0.00996	-0.01044	-0.03641
-0.0177	-0.000507474	-0.00999	-0.0105	-0.0365
-0.0176	-0.00053267	-0.01001	-0.01054	-0.03659
-0.0175	-0.000558111	-0.01004	-0.0106	-0.03667
-0.0174	-0.000583796	-0.01006	-0.01064	-0.03676
-0.0173	-0.000609721	-0.01009	-0.0107	-0.03685
-0.0172	-0.000635882	-0.01012	-0.01075	-0.03694
-0.0171	-0.000662277	-0.01014	-0.0108	-0.03703
-0.017	-0.000688903	-0.01017	-0.01085	-0.0371
-0.0169	-0.000715757	-0.01019	-0.01091	-0.03719
-0.0168	-0.000742834	-0.01022	-0.01095	-0.03728
-0.0167	-0.000770131	-0.01024	-0.01101	-0.03736
-0.0166	-0.000797646	-0.01027	-0.01107	-0.03745
-0.0165	-0.000825373	-0.01029	-0.01112	-0.03754
-0.0164	-0.00085331	-0.01032	-0.01117	-0.03762
-0.0163	-0.000881452	-0.01034	-0.01122	-0.03771
-0.0162	-0.000909796	-0.01037	-0.01128	-0.0378
-0.0161	-0.000938338	-0.01039	-0.01133	-0.03789
-0.016	-0.000967073	-0.01042	-0.01139	-0.03796
-0.0159	-0.000995997	-0.01045	-0.01145	-0.03806
-0.0158	-0.00103	-0.01047	-0.0115	-0.03815
-0.0157	-0.00105	-0.0105	-0.01155	-0.03824
-0.0156	-0.00108	-0.01052	-0.0116	-0.03832
-0.0155	-0.00111	-0.01055	-0.01166	-0.03841
-0.0154	-0.00114	-0.01057	-0.01171	-0.0385
-0.0153	-0.00117	-0.0106	-0.01177	-0.03859
-0.0152	-0.0012	-0.01063	-0.01183	-0.03868
-0.0151	-0.00123	-0.01065	-0.01188	-0.03876
-0.015	-0.00126	-0.01068	-0.01194	-0.03885
-0.0149	-0.00129	-0.0107	-0.01199	-0.03894
-0.0148	-0.00133	-0.01073	-0.01206	-0.03902
-0.0147	-0.00136	-0.01076	-0.01212	-0.03911
-0.0146	-0.00139	-0.01078	-0.01217	-0.0392
-0.0145	-0.00142	-0.01081	-0.01223	-0.03929
-0.0144	-0.00145	-0.01083	-0.01228	-0.03938
-0.0143	-0.00148	-0.01086	-0.01234	-0.03946
-0.0142	-0.00151	-0.01089	-0.0124	-0.03956
-0.0141	-0.00154	-0.01091	-0.01245	-0.03965
-0.014	-0.00158	-0.01094	-0.01252	-0.03974
-0.0139	-0.00161	-0.01097	-0.01258	-0.03982
-0.0138	-0.00164	-0.01099	-0.01263	-0.03991
-0.0137	-0.00167	-0.01102	-0.01269	-0.04
-0.0136	-0.0017	-0.01104	-0.01274	-0.0401
-0.0135	-0.00173	-0.01107	-0.0128	-0.04019
-0.0134	-0.00177	-0.0111	-0.01287	-0.04027
-0.0133	-0.0018	-0.01112	-0.01292	-0.04036
-0.0132	-0.00183	-0.01115	-0.01298	-0.04045
-0.0131	-0.00186	-0.01118	-0.01304	-0.04054
-0.013	-0.0019	-0.0112	-0.0131	-0.04064
-0.0129	-0.00193	-0.01123	-0.01316	-0.04072
-0.0128	-0.00196	-0.01126	-0.01322	-0.04081
-0.0127	-0.00199	-0.01128	-0.01327	-0.0409
-0.0126	-0.00203	-0.01131	-0.01334	-0.04099
-0.0125	-0.00206	-0.01134	-0.0134	-0.04109
-0.0124	-0.00209	-0.01136	-0.01345	-0.04118
-0.0123	-0.00212	-0.01139	-0.01351	-0.04126
-0.0122	-0.00216	-0.01142	-0.01358	-0.04136
-0.0121	-0.00219	-0.01144	-0.01364	-0.04145
-0.012	-0.00222	-0.01147	-0.01369	-0.04154
-0.0119	-0.00225	-0.0115	-0.01375	-0.04164
-0.0118	-0.00229	-0.01153	-0.01381	-0.04172
-0.0117	-0.00232	-0.01155	-0.01387	-0.04181
-0.0116	-0.00235	-0.01158	-0.01393	-0.0419
-0.0115	-0.00238	-0.01161	-0.01399	-0.042
-0.0114	-0.00242	-0.01163	-0.01405	-0.04209
-0.0113	-0.00245	-0.01166	-0.01411	-0.04219
-0.0112	-0.00248	-0.01169	-0.01417	-0.04228
-0.0111	-0.00251	-0.01172	-0.01423	-0.04236
-0.011	-0.00254	-0.01174	-0.01428	-0.04246
-0.0109	-0.00258	-0.01177	-0.01435	-0.04255
-0.0108	-0.00261	-0.0118	-0.01441	-0.04265
-0.0107	-0.00264	-0.01182	-0.01447	-0.04274
-0.0106	-0.00267	-0.01185	-0.01452	-0.04283
-0.0105	-0.0027	-0.01188	-0.01458	-0.04292
-0.0104	-0.00273	-0.01191	-0.01464	-0.04301
-0.0103	-0.00277	-0.01193	-0.0147	-0.04311
-0.0102	-0.0028	-0.01196	-0.01476	-0.0432
-0.0101	-0.00283	-0.01199	-0.01482	-0.0433
-0.01	-0.00286	-0.01202	-0.01488	-0.04339
-0.0099	-0.00289	-0.01204	-0.01493	-0.04348
-0.0098	-0.00292	-0.01207	-0.01499	-0.04358
-0.0097	-0.00295	-0.0121	-0.01505	-0.04366
-0.0096	-0.00298	-0.01213	-0.01511	-0.04376
-0.0095	-0.00302	-0.01216	-0.01517	-0.04386
-0.0094	-0.00305	-0.01218	-0.01523	-0.04395
-0.0093	-0.00308	-0.01221	-0.01529	-0.04405
-0.0092	-0.00311	-0.01224	-0.01535	-0.04414
-0.0091	-0.00314	-0.01227	-0.01541	-0.04424
-0.009	-0.00317	-0.01229	-0.01546	-0.04433
-0.0089	-0.0032	-0.01232	-0.01552	-0.04442
-0.0088	-0.00323	-0.01235	-0.01558	-0.04451
-0.0087	-0.00326	-0.01238	-0.01564	-0.04461
-0.0086	-0.00328	-0.01241	-0.01568	-0.04471
-0.0085	-0.00331	-0.01243	-0.01575	-0.04481
-0.0084	-0.00334	-0.01246	-0.0158	-0.0449
-0.0083	-0.00337	-0.01249	-0.01586	-0.045
-0.0082	-0.0034	-0.01252	-0.01592	-0.04509
-0.0081	-0.00343	-0.01255	-0.01598	-0.04519
-0.008	-0.00346	-0.01257	-0.01603	-0.04528
-0.0079	-0.00349	-0.0126	-0.01609	-0.04537
-0.0078	-0.00351	-0.01263	-0.01614	-0.04548
-0.0077	-0.00354	-0.01266	-0.0162	-0.04557
-0.0076	-0.00357	-0.01269	-0.01625	-0.04566
-0.0075	-0.0036	-0.01271	-0.01631	-0.04576
-0.0074	-0.00362	-0.01274	-0.01636	-0.04585
-0.0073	-0.00365	-0.01277	-0.01642	-0.04595
-0.0072	-0.00368	-0.0128	-0.01648	-0.04605
-0.0071	-0.0037	-0.01283	-0.01653	-0.04615
-0.007	-0.00373	-0.01286	-0.01658	-0.04625
-0.0069	-0.00376	-0.01288	-0.01665	-0.04634
-0.0068	-0.00378	-0.01291	-0.01669	-0.04644
-0.0067	-0.00381	-0.01294	-0.01675	-0.04654
-0.0066	-0.00384	-0.01297	-0.01681	-0.04664
-0.0065	-0.00386	-0.013	-0.01686	-0.04673
-0.0064	-0.00389	-0.01303	-0.01692	-0.04682
-0.0063	-0.00391	-0.01305	-0.01696	-0.04693
-0.0062	-0.00394	-0.01308	-0.01702	-0.04702
-0.0061	-0.00396	-0.01311	-0.01707	-0.04713
-0.006	-0.00399	-0.01314	-0.01713	-0.04721
-0.0059	-0.00401	-0.01317	-0.01718	-0.04731
-0.0058	-0.00403	-0.0132	-0.01722	-0.04741
-0.0057	-0.00406	-0.01322	-0.01729	-0.04751
-0.0056	-0.00408	-0.01325	-0.01733	-0.04761
-0.0055	-0.00411	-0.01328	-0.01739	-0.04771
-0.0054	-0.00413	-0.01331	-0.01744	-0.0478
-0.0053	-0.00415	-0.01334	-0.01749	-0.0479
-0.0052	-0.00418	-0.01337	-0.01755	-0.048
-0.0051	-0.0042	-0.0134	-0.0176	-0.0481
-0.005	-0.00422	-0.01342	-0.01765	-0.0482
-0.0049	-0.00424	-0.01345	-0.01769	-0.0483
-0.0048	-0.00427	-0.01348	-0.01775	-0.0484
-0.0047	-0.00429	-0.01351	-0.0178	-0.0485
-0.0046	-0.00431	-0.01354	-0.01785	-0.0486
-0.0045	-0.00433	-0.01357	-0.0179	-0.0487
-0.0044	-0.00436	-0.0136	-0.01795	-0.0488
-0.0043	-0.00438	-0.01362	-0.018	-0.0489
-0.0042	-0.0044	-0.01365	-0.01805	-0.04899
-0.0041	-0.00442	-0.01368	-0.0181	-0.04909
-0.004	-0.00444	-0.01371	-0.01815	-0.04919
-0.0039	-0.00446	-0.01374	-0.0182	-0.04929
-0.0038	-0.00448	-0.01377	-0.01825	-0.04939
-0.0037	-0.0045	-0.01379	-0.0183	-0.0495
-0.0036	-0.00452	-0.01382	-0.01834	-0.04959
-0.0035	-0.00454	-0.01385	-0.01839	-0.04969
-0.0034	-0.00456	-0.01388	-0.01844	-0.0498
-0.0033	-0.00458	-0.01391	-0.01849	-0.04989
-0.0032	-0.0046	-0.01394	-0.01854	-0.04999
-0.0031	-0.00462	-0.01397	-0.01859	-0.05009
-0.003	-0.00464	-0.01399	-0.01863	-0.05019
-0.0029	-0.00466	-0.01402	-0.01868	-0.05029
-0.0028	-0.00468	-0.01405	-0.01873	-0.05039
-0.0027	-0.0047	-0.01408	-0.01878	-0.0505
-0.0026	-0.00472	-0.01411	-0.01883	-0.0506
-0.0025	-0.00474	-0.01414	-0.01888	-0.05069
-0.0024	-0.00476	-0.01417	-0.01893	-0.0508
-0.0023	-0.00478	-0.01419	-0.01897	-0.0509
-0.0022	-0.0048	-0.01422	-0.01902	-0.051
-0.0021	-0.00482	-0.01425	-0.01907	-0.0511
-0.002	-0.00484	-0.01428	-0.01912	-0.0512
-0.0019	-0.00485	-0.01431	-0.01916	-0.0513
-0.0018	-0.00487	-0.01434	-0.0192	-0.0514
-0.0017	-0.00489	-0.01436	-0.01926	-0.0515
-0.0016	-0.00491	-0.01439	-0.0193	-0.0516
-0.0015	-0.00493	-0.01442	-0.01935	-0.0517
-0.0014	-0.00495	-0.01445	-0.0194	-0.0518
-0.0013	-0.00497	-0.01448	-0.01945	-0.05191
-0.0012	-0.00498	-0.01451	-0.01949	-0.052
-0.0011	-0.005	-0.01453	-0.01954	-0.05211
-0.001	-0.00502	-0.01456	-0.01958	-0.05221
-0.0009	-0.00504	-0.01459	-0.01963	-0.05231
-0.0008	-0.00506	-0.01462	-0.01968	-0.05241
-0.0007	-0.00508	-0.01465	-0.01973	-0.05251
-0.0006	-0.0051	-0.01468	-0.01977	-0.05261
-0.0005	-0.00511	-0.0147	-0.01982	-0.05271
-0.0004	-0.00513	-0.01473	-0.01986	-0.05282
-0.0003	-0.00515	-0.01476	-0.01991	-0.05293
-0.0002	-0.00517	-0.01479	-0.01996	-0.05303
[truncated: 20,002 more rows]
