# Supplementary material for: Noninvasive detection of audiovisual superadditivity in rat brain by miniaturized SERF magnetometer
Source: PLoS One. 2026 Apr 15;21(4):e0347319. doi: 10.1371/journal.pone.0347319 (PMC13082709; doi:10.1371/journal.pone.0347319)
Supplement: S1 Data — (ZIP) [file pone.0347319.s001.zip › 6.3-9.xlsx]

## Sheet: Sheet1
TIME/S	V	A	A+V	AV
-0.2	0.00509		0.00247	-0.01134
-0.1999	0.00509		0.00247	-0.01134
-0.1998	0.00509		0.00246	-0.01134
-0.1997	0.00509		0.00246	-0.01134
-0.1996	0.00509		0.00246	-0.01134
-0.1995	0.00509		0.00246	-0.01133
-0.1994	0.00509		0.00246	-0.01133
-0.1993	0.00509		0.00246	-0.01133
-0.1992	0.00509		0.00246	-0.01133
-0.1991	0.00508		0.00245	-0.01133
-0.199	0.00508		0.00245	-0.01133
-0.1989	0.00508	-0.00229	0.00244	-0.01132
-0.1988	0.00508	-0.00228	0.00244	-0.01132
-0.1987	0.00508	-0.00228	0.00245	-0.01133
-0.1986	0.00508	-0.00228	0.00245	-0.01132
-0.1985	0.00507	-0.00227	0.00243	-0.01131
-0.1984	0.00507	-0.00227	0.00243	-0.01131
-0.1983	0.00507	-0.00227	0.00243	-0.01132
-0.1982	0.00507	-0.00226	0.00243	-0.01131
-0.1981	0.00506	-0.00226	0.00242	-0.01131
-0.198	0.00506	-0.00226	0.00242	-0.0113
-0.1979	0.00506	-0.00225	0.00242	-0.01129
-0.1978	0.00505	-0.00225	0.00241	-0.01129
-0.1977	0.00505	-0.00224	0.0024	-0.01129
-0.1976	0.00505	-0.00224	0.00241	-0.01129
-0.1975	0.00504	-0.00224	0.0024	-0.01129
-0.1974	0.00504	-0.00223	0.0024	-0.01129
-0.1973	0.00504	-0.00223	0.00239	-0.01129
-0.1972	0.00503	-0.00223	0.00238	-0.01128
-0.1971	0.00503	-0.00222	0.00238	-0.01128
-0.197	0.00502	-0.00222	0.00237	-0.01128
-0.1969	0.00502	-0.00222	0.00237	-0.01127
-0.1968	0.00502	-0.00221	0.00237	-0.01127
-0.1967	0.00501	-0.00221	0.00236	-0.01126
-0.1966	0.00501	-0.0022	0.00236	-0.01125
-0.1965	0.005	-0.0022	0.00235	-0.01125
-0.1964	0.005	-0.0022	0.00235	-0.01124
-0.1963	0.00499	-0.00219	0.00234	-0.01124
-0.1962	0.00499	-0.00219	0.00234	-0.01123
-0.1961	0.00498	-0.00219	0.00233	-0.01123
-0.196	0.00498	-0.00218	0.00232	-0.01123
-0.1959	0.00497	-0.00218	0.00231	-0.01122
-0.1958	0.00497	-0.00217	0.00231	-0.01121
-0.1957	0.00496	-0.00217	0.0023	-0.0112
-0.1956	0.00496	-0.00217	0.0023	-0.0112
-0.1955	0.00495	-0.00216	0.00229	-0.01119
-0.1954	0.00494	-0.00216	0.00228	-0.01118
-0.1953	0.00494	-0.00216	0.00228	-0.01118
-0.1952	0.00493	-0.00215	0.00227	-0.01117
-0.1951	0.00493	-0.00215	0.00227	-0.01116
-0.195	0.00492	-0.00214	0.00226	-0.01116
-0.1949	0.00491	-0.00214	0.00225	-0.01116
-0.1948	0.00491	-0.00214	0.00224	-0.01115
-0.1947	0.0049	-0.00213	0.00224	-0.01115
-0.1946	0.0049	-0.00213	0.00224	-0.01113
-0.1945	0.00489	-0.00213	0.00222	-0.01112
-0.1944	0.00488	-0.00212	0.00221	-0.01112
-0.1943	0.00488	-0.00212	0.00221	-0.0111
-0.1942	0.00487	-0.00211	0.0022	-0.0111
-0.1941	0.00486	-0.00211	0.00219	-0.01109
-0.194	0.00485	-0.00211	0.00218	-0.01108
-0.1939	0.00485	-0.0021	0.00218	-0.01108
-0.1938	0.00484	-0.0021	0.00217	-0.01107
-0.1937	0.00483	-0.00209	0.00216	-0.01106
-0.1936	0.00483	-0.00209	0.00216	-0.01106
-0.1935	0.00482	-0.00209	0.00215	-0.01105
-0.1934	0.00481	-0.00208	0.00213	-0.01104
-0.1933	0.0048	-0.00208	0.00213	-0.01103
-0.1932	0.0048	-0.00208	0.00213	-0.01102
-0.1931	0.00479	-0.00207	0.00212	-0.01101
-0.193	0.00478	-0.00207	0.0021	-0.011
-0.1929	0.00477	-0.00206	0.00209	-0.01099
-0.1928	0.00477	-0.00206	0.00209	-0.01099
-0.1927	0.00476	-0.00206	0.00208	-0.01098
-0.1926	0.00475	-0.00205	0.00207	-0.01097
-0.1925	0.00474	-0.00205	0.00206	-0.01095
-0.1924	0.00474	-0.00205	0.00206	-0.01095
-0.1923	0.00473	-0.00204	0.00205	-0.01093
-0.1922	0.00472	-0.00204	0.00204	-0.01092
-0.1921	0.00471	-0.00203	0.00203	-0.01092
-0.192	0.0047	-0.00203	0.00202	-0.0109
-0.1919	0.0047	-0.00203	0.00202	-0.0109
-0.1918	0.00469	-0.00202	0.00201	-0.01088
-0.1917	0.00468	-0.00202	0.00199	-0.01088
-0.1916	0.00467	-0.00202	0.00199	-0.01086
-0.1915	0.00466	-0.00201	0.00198	-0.01085
-0.1914	0.00466	-0.00201	0.00198	-0.01084
-0.1913	0.00465	-0.002	0.00196	-0.01083
-0.1912	0.00464	-0.002	0.00196	-0.01082
-0.1911	0.00463	-0.002	0.00195	-0.01081
-0.191	0.00462	-0.00199	0.00193	-0.0108
-0.1909	0.00462	-0.00199	0.00193	-0.01078
-0.1908	0.00461	-0.00199	0.00192	-0.01078
-0.1907	0.0046	-0.00198	0.00191	-0.01076
-0.1906	0.00459	-0.00198	0.0019	-0.01075
-0.1905	0.00458	-0.00197	0.00189	-0.01075
-0.1904	0.00457	-0.00197	0.00188	-0.01073
-0.1903	0.00457	-0.00197	0.00188	-0.01072
-0.1902	0.00456	-0.00196	0.00187	-0.0107
-0.1901	0.00455	-0.00196	0.00186	-0.0107
-0.19	0.00454	-0.00196	0.00185	-0.01069
-0.1899	0.00453	-0.00195	0.00184	-0.01066
-0.1898	0.00452	-0.00195	0.00183	-0.01066
-0.1897	0.00452	-0.00194	0.00183	-0.01065
-0.1896	0.00451	-0.00194	0.00182	-0.01063
-0.1895	0.0045	-0.00194	0.00181	-0.01062
-0.1894	0.00449	-0.00193	0.0018	-0.0106
-0.1893	0.00448	-0.00193	0.00179	-0.01059
-0.1892	0.00447	-0.00193	0.00178	-0.01058
-0.1891	0.00447	-0.00192	0.00178	-0.01057
-0.189	0.00446	-0.00192	0.00177	-0.01056
-0.1889	0.00445	-0.00192	0.00176	-0.01054
-0.1888	0.00444	-0.00191	0.00175	-0.01053
-0.1887	0.00443	-0.00191	0.00173	-0.01051
-0.1886	0.00442	-0.0019	0.00173	-0.01051
-0.1885	0.00442	-0.0019	0.00172	-0.0105
-0.1884	0.00441	-0.0019	0.00171	-0.01048
-0.1883	0.0044	-0.00189	0.0017	-0.01046
-0.1882	0.00439	-0.00189	0.0017	-0.01045
-0.1881	0.00438	-0.00189	0.00169	-0.01043
-0.188	0.00438	-0.00188	0.00168	-0.01042
-0.1879	0.00437	-0.00188	0.00167	-0.0104
-0.1878	0.00436	-0.00188	0.00167	-0.01039
-0.1877	0.00435	-0.00187	0.00166	-0.01038
-0.1876	0.00434	-0.00187	0.00165	-0.01037
-0.1875	0.00433	-0.00187	0.00163	-0.01036
-0.1874	0.00433	-0.00186	0.00163	-0.01035
-0.1873	0.00432	-0.00186	0.00162	-0.01033
-0.1872	0.00431	-0.00186	0.00161	-0.01031
-0.1871	0.0043	-0.00185	0.0016	-0.01029
-0.187	0.0043	-0.00185	0.0016	-0.01028
-0.1869	0.00429	-0.00184	0.00159	-0.01027
-0.1868	0.00428	-0.00184	0.00158	-0.01025
-0.1867	0.00427	-0.00184	0.00157	-0.01024
-0.1866	0.00426	-0.00183	0.00157	-0.01023
-0.1865	0.00426	-0.00183	0.00156	-0.01021
-0.1864	0.00425	-0.00183	0.00155	-0.0102
-0.1863	0.00424	-0.00182	0.00154	-0.01018
-0.1862	0.00423	-0.00182	0.00154	-0.01016
-0.1861	0.00423	-0.00182	0.00154	-0.01015
-0.186	0.00422	-0.00181	0.00152	-0.01014
-0.1859	0.00421	-0.00181	0.00151	-0.01012
-0.1858	0.0042	-0.00181	0.00151	-0.01011
-0.1857	0.00419	-0.0018	0.0015	-0.0101
-0.1856	0.00419	-0.0018	0.0015	-0.01008
-0.1855	0.00418	-0.0018	0.00148	-0.01007
-0.1854	0.00417	-0.00179	0.00148	-0.01005
-0.1853	0.00417	-0.00179	0.00148	-0.01003
-0.1852	0.00416	-0.00179	0.00147	-0.01002
-0.1851	0.00415	-0.00178	0.00146	-0.01001
-0.185	0.00414	-0.00178	0.00145	-0.00999
-0.1849	0.00414	-0.00178	0.00145	-0.00997
-0.1848	0.00413	-0.00177	0.00144	-0.00996
-0.1847	0.00412	-0.00177	0.00143	-0.00994
-0.1846	0.00411	-0.00177	0.00142	-0.00993
-0.1845	0.00411	-0.00177	0.00142	-0.00992
-0.1844	0.0041	-0.00176	0.00141	-0.0099
-0.1843	0.00409	-0.00176	0.0014	-0.00988
-0.1842	0.00409	-0.00176	0.0014	-0.00987
-0.1841	0.00408	-0.00175	0.00139	-0.00985
-0.184	0.00407	-0.00175	0.00138	-0.00984
-0.1839	0.00407	-0.00175	0.00138	-0.00983
-0.1838	0.00406	-0.00174	0.00137	-0.00981
-0.1837	0.00405	-0.00174	0.00136	-0.0098
-0.1836	0.00405	-0.00174	0.00136	-0.00978
-0.1835	0.00404	-0.00173	0.00135	-0.00977
-0.1834	0.00403	-0.00173	0.00134	-0.00975
-0.1833	0.00403	-0.00173	0.00134	-0.00973
-0.1832	0.00402	-0.00172	0.00133	-0.00971
-0.1831	0.00401	-0.00172	0.00132	-0.0097
-0.183	0.00401	-0.00172	0.00132	-0.00968
-0.1829	0.004	-0.00172	0.00131	-0.00967
-0.1828	0.00399	-0.00171	0.00131	-0.00966
-0.1827	0.00399	-0.00171	0.00131	-0.00964
-0.1826	0.00398	-0.00171	0.00129	-0.00962
-0.1825	0.00397	-0.0017	0.00129	-0.00962
-0.1824	0.00397	-0.0017	0.00129	-0.00959
-0.1823	0.00396	-0.0017	0.00128	-0.00958
-0.1822	0.00395	-0.0017	0.00127	-0.00957
-0.1821	0.00395	-0.00169	0.00127	-0.00955
-0.182	0.00394	-0.00169	0.00126	-0.00954
-0.1819	0.00394	-0.00169	0.00126	-0.00952
-0.1818	0.00393	-0.00168	0.00125	-0.00951
-0.1817	0.00392	-0.00168	0.00124	-0.00949
-0.1816	0.00392	-0.00168	0.00124	-0.00948
-0.1815	0.00391	-0.00168	0.00124	-0.00946
-0.1814	0.0039	-0.00167	0.00123	-0.00945
-0.1813	0.0039	-0.00167	0.00123	-0.00943
-0.1812	0.00389	-0.00167	0.00122	-0.00942
-0.1811	0.00389	-0.00166	0.00122	-0.0094
-0.181	0.00388	-0.00166	0.00121	-0.00939
-0.1809	0.00388	-0.00166	0.00121	-0.00937
-0.1808	0.00387	-0.00166	0.0012	-0.00936
-0.1807	0.00386	-0.00165	0.00119	-0.00934
-0.1806	0.00386	-0.00165	0.00119	-0.00933
-0.1805	0.00385	-0.00165	0.00119	-0.00932
-0.1804	0.00385	-0.00165	0.00118	-0.00931
-0.1803	0.00384	-0.00164	0.00117	-0.00928
-0.1802	0.00383	-0.00164	0.00117	-0.00927
-0.1801	0.00383	-0.00164	0.00117	-0.00925
-0.18	0.00382	-0.00163	0.00116	-0.00924
-0.1799	0.00382	-0.00163	0.00116	-0.00923
-0.1798	0.00381	-0.00163	0.00115	-0.00921
-0.1797	0.00381	-0.00163	0.00115	-0.0092
-0.1796	0.0038	-0.00162	0.00115	-0.00919
-0.1795	0.00379	-0.00162	0.00113	-0.00917
-0.1794	0.00379	-0.00162	0.00113	-0.00915
-0.1793	0.00378	-0.00162	0.00113	-0.00914
-0.1792	0.00378	-0.00161	0.00113	-0.00912
-0.1791	0.00377	-0.00161	0.00112	-0.0091
-0.179	0.00377	-0.00161	0.00112	-0.00909
-0.1789	0.00376	-0.00161	0.00111	-0.00908
-0.1788	0.00376	-0.0016	0.00112	-0.00906
-0.1787	0.00375	-0.0016	0.00111	-0.00904
-0.1786	0.00374	-0.0016	0.0011	-0.00903
-0.1785	0.00374	-0.0016	0.0011	-0.00902
-0.1784	0.00373	-0.00159	0.00109	-0.00901
-0.1783	0.00373	-0.00159	0.00109	-0.00899
-0.1782	0.00372	-0.00159	0.00108	-0.00898
-0.1781	0.00372	-0.00159	0.00108	-0.00897
-0.178	0.00371	-0.00159	0.00108	-0.00894
-0.1779	0.00371	-0.00158	0.00108	-0.00894
-0.1778	0.0037	-0.00158	0.00107	-0.00892
-0.1777	0.0037	-0.00158	0.00107	-0.0089
-0.1776	0.00369	-0.00158	0.00106	-0.00889
-0.1775	0.00368	-0.00157	0.00105	-0.00887
-0.1774	0.00368	-0.00157	0.00105	-0.00886
-0.1773	0.00367	-0.00157	0.00104	-0.00885
-0.1772	0.00367	-0.00157	0.00104	-0.00882
-0.1771	0.00366	-0.00157	0.00104	-0.00882
-0.177	0.00366	-0.00156	0.00104	-0.00881
-0.1769	0.00365	-0.00156	0.00103	-0.00879
-0.1768	0.00365	-0.00156	0.00103	-0.00877
-0.1767	0.00364	-0.00156	0.00102	-0.00876
-0.1766	0.00364	-0.00155	0.00102	-0.00874
-0.1765	0.00363	-0.00155	0.00102	-0.00873
-0.1764	0.00363	-0.00155	0.00102	-0.00871
-0.1763	0.00362	-0.00155	0.00101	-0.0087
-0.1762	0.00362	-0.00155	0.00101	-0.00869
-0.1761	0.00361	-0.00154	0.001	-0.00868
-0.176	0.0036	-0.00154	0.001	-0.00866
-0.1759	0.0036	-0.00154	0.001	-0.00864
-0.1758	0.00359	-0.00154	0.00099	-0.00863
-0.1757	0.00359	-0.00154	0.00099	-0.00861
-0.1756	0.00358	-0.00153	0.00098	-0.0086
-0.1755	0.00358	-0.00153	0.00098	-0.0086
-0.1754	0.00357	-0.00153	0.00097	-0.00858
-0.1753	0.00357	-0.00153	0.00097	-0.00856
-0.1752	0.00356	-0.00153	0.00097	-0.00855
-0.1751	0.00356	-0.00152	0.00097	-0.00853
-0.175	0.00355	-0.00152	0.00096	-0.00852
-0.1749	0.00355	-0.00152	0.00096	-0.0085
-0.1748	0.00354	-0.00152	0.00095	-0.0085
-0.1747	0.00353	-0.00152	0.00095	-0.00848
-0.1746	0.00353	-0.00151	0.00095	-0.00846
-0.1745	0.00352	-0.00151	0.00094	-0.00845
-0.1744	0.00352	-0.00151	0.00094	-0.00843
-0.1743	0.00351	-0.00151	0.00093	-0.00842
-0.1742	0.00351	-0.00151	0.00094	-0.00841
-0.1741	0.0035	-0.0015	0.00093	-0.0084
-0.174	0.0035	-0.0015	0.00093	-0.00838
-0.1739	0.00349	-0.0015	0.00092	-0.00836
-0.1738	0.00349	-0.0015	0.00092	-0.00835
-0.1737	0.00348	-0.0015	0.00091	-0.00835
-0.1736	0.00347	-0.0015	0.00091	-0.00832
-0.1735	0.00347	-0.00149	0.00091	-0.00831
-0.1734	0.00346	-0.00149	0.0009	-0.00829
-0.1733	0.00346	-0.00149	0.0009	-0.00828
-0.1732	0.00345	-0.00149	0.00089	-0.00826
-0.1731	0.00345	-0.00149	0.00089	-0.00826
-0.173	0.00344	-0.00148	0.00089	-0.00824
-0.1729	0.00344	-0.00148	0.00089	-0.00822
-0.1728	0.00343	-0.00148	0.00088	-0.00821
-0.1727	0.00343	-0.00148	0.00089	-0.00819
-0.1726	0.00342	-0.00148	0.00088	-0.00819
-0.1725	0.00341	-0.00148	0.00087	-0.00818
-0.1724	0.00341	-0.00147	0.00087	-0.00815
-0.1723	0.0034	-0.00147	0.00086	-0.00814
-0.1722	0.0034	-0.00147	0.00086	-0.00813
-0.1721	0.00339	-0.00147	0.00086	-0.00812
-0.172	0.00339	-0.00147	0.00086	-0.0081
-0.1719	0.00338	-0.00147	0.00085	-0.00809
-0.1718	0.00338	-0.00146	0.00085	-0.00807
-0.1717	0.00337	-0.00146	0.00084	-0.00805
-0.1716	0.00336	-0.00146	0.00084	-0.00805
-0.1715	0.00336	-0.00146	0.00084	-0.00803
-0.1714	0.00335	-0.00146	0.00083	-0.00801
-0.1713	0.00335	-0.00146	0.00083	-0.008
-0.1712	0.00334	-0.00145	0.00083	-0.00799
-0.1711	0.00334	-0.00145	0.00083	-0.00797
-0.171	0.00333	-0.00145	0.00082	-0.00796
-0.1709	0.00333	-0.00145	0.00082	-0.00794
-0.1708	0.00332	-0.00145	0.00081	-0.00792
-0.1707	0.00332	-0.00145	0.00082	-0.00792
-0.1706	0.00331	-0.00145	0.00081	-0.0079
-0.1705	0.0033	-0.00144	0.0008	-0.00789
-0.1704	0.0033	-0.00144	0.0008	-0.00787
-0.1703	0.00329	-0.00144	0.00079	-0.00785
-0.1702	0.00329	-0.00144	0.0008	-0.00785
-0.1701	0.00328	-0.00144	0.00079	-0.00784
-0.17	0.00328	-0.00144	0.00079	-0.00782
-0.1699	0.00327	-0.00143	0.00078	-0.0078
-0.1698	0.00327	-0.00143	0.00078	-0.00778
-0.1697	0.00326	-0.00143	0.00078	-0.00778
-0.1696	0.00325	-0.00143	0.00077	-0.00776
-0.1695	0.00325	-0.00143	0.00077	-0.00774
-0.1694	0.00324	-0.00143	0.00076	-0.00773
-0.1693	0.00324	-0.00143	0.00076	-0.00771
-0.1692	0.00323	-0.00142	0.00076	-0.00771
-0.1691	0.00323	-0.00142	0.00076	-0.00769
-0.169	0.00322	-0.00142	0.00075	-0.00767
-0.1689	0.00322	-0.00142	0.00075	-0.00766
-0.1688	0.00321	-0.00142	0.00074	-0.00764
-0.1687	0.0032	-0.00142	0.00074	-0.00763
-0.1686	0.0032	-0.00142	0.00074	-0.00762
-0.1685	0.00319	-0.00141	0.00073	-0.0076
-0.1684	0.00319	-0.00141	0.00074	-0.00758
-0.1683	0.00318	-0.00141	0.00073	-0.00757
-0.1682	0.00318	-0.00141	0.00073	-0.00755
-0.1681	0.00317	-0.00141	0.00072	-0.00754
-0.168	0.00317	-0.00141	0.00072	-0.00752
-0.1679	0.00316	-0.00141	0.00072	-0.00751
-0.1678	0.00316	-0.0014	0.00072	-0.00749
-0.1677	0.00315	-0.0014	0.00071	-0.00748
-0.1676	0.00315	-0.0014	0.00071	-0.00747
-0.1675	0.00314	-0.0014	0.00071	-0.00745
-0.1674	0.00314	-0.0014	0.00071	-0.00743
-0.1673	0.00313	-0.0014	0.0007	-0.00741
-0.1672	0.00313	-0.0014	0.0007	-0.00741
-0.1671	0.00312	-0.00139	0.00069	-0.00739
-0.167	0.00311	-0.00139	0.00069	-0.00737
-0.1669	0.00311	-0.00139	0.00069	-0.00736
-0.1668	0.0031	-0.00139	0.00068	-0.00734
-0.1667	0.0031	-0.00139	0.00068	-0.00733
-0.1666	0.00309	-0.00139	0.00068	-0.00731
-0.1665	0.00309	-0.00139	0.00068	-0.0073
-0.1664	0.00308	-0.00138	0.00067	-0.00728
-0.1663	0.00308	-0.00138	0.00067	-0.00726
-0.1662	0.00307	-0.00138	0.00067	-0.00725
-0.1661	0.00307	-0.00138	0.00067	-0.00724
-0.166	0.00306	-0.00138	0.00066	-0.00722
-0.1659	0.00306	-0.00138	0.00066	-0.0072
-0.1658	0.00305	-0.00138	0.00065	-0.00719
-0.1657	0.00305	-0.00137	0.00066	-0.00717
-0.1656	0.00305	-0.00137	0.00066	-0.00715
-0.1655	0.00304	-0.00137	0.00065	-0.00713
-0.1654	0.00304	-0.00137	0.00065	-0.00713
-0.1653	0.00303	-0.00137	0.00065	-0.00711
-0.1652	0.00303	-0.00137	0.00065	-0.00709
-0.1651	0.00302	-0.00137	0.00064	-0.00707
-0.165	0.00302	-0.00137	0.00064	-0.00706
-0.1649	0.00301	-0.00136	0.00064	-0.00705
-0.1648	0.00301	-0.00136	0.00064	-0.00703
-0.1647	0.003	-0.00136	0.00063	-0.00701
-0.1646	0.003	-0.00136	0.00063	-0.00699
-0.1645	0.00299	-0.00136	0.00063	-0.00698
-0.1644	0.00299	-0.00136	0.00063	-0.00696
-0.1643	0.00299	-0.00136	0.00063	-0.00694
-0.1642	0.00298	-0.00135	0.00062	-0.00692
-0.1641	0.00298	-0.00135	0.00063	-0.00692
-0.164	0.00297	-0.00135	0.00062	-0.0069
-0.1639	0.00297	-0.00135	0.00062	-0.00688
-0.1638	0.00296	-0.00135	0.00061	-0.00687
-0.1637	0.00296	-0.00135	0.00062	-0.00685
-0.1636	0.00296	-0.00135	0.00062	-0.00683
-0.1635	0.00295	-0.00134	0.00061	-0.00681
-0.1634	0.00295	-0.00134	0.00061	-0.0068
-0.1633	0.00294	-0.00134	0.00061	-0.00678
-0.1632	0.00294	-0.00134	0.00061	-0.00676
-0.1631	0.00294	-0.00134	0.00061	-0.00675
-0.163	0.00293	-0.00134	0.0006	-0.00673
-0.1629	0.00293	-0.00134	0.00061	-0.00671
-0.1628	0.00292	-0.00134	0.0006	-0.0067
-0.1627	0.00292	-0.00133	0.0006	-0.00668
-0.1626	0.00292	-0.00133	0.0006	-0.00666
-0.1625	0.00291	-0.00133	0.0006	-0.00665
-0.1624	0.00291	-0.00133	0.0006	-0.00663
-0.1623	0.00291	-0.00133	0.0006	-0.00661
-0.1622	0.0029	-0.00133	0.00059	-0.00659
-0.1621	0.0029	-0.00133	0.0006	-0.00658
-0.162	0.0029	-0.00132	0.0006	-0.00656
-0.1619	0.00289	-0.00132	0.00059	-0.00654
-0.1618	0.00289	-0.00132	0.00059	-0.00651
-0.1617	0.00289	-0.00132	0.0006	-0.0065
-0.1616	0.00288	-0.00132	0.00059	-0.00648
-0.1615	0.00288	-0.00132	0.00059	-0.00647
-0.1614	0.00288	-0.00132	0.00059	-0.00645
-0.1613	0.00287	-0.00131	0.00059	-0.00643
-0.1612	0.00287	-0.00131	0.00059	-0.00641
-0.1611	0.00287	-0.00131	0.00059	-0.00639
-0.161	0.00286	-0.00131	0.00058	-0.00637
-0.1609	0.00286	-0.00131	0.00059	-0.00636
-0.1608	0.00286	-0.00131	0.00059	-0.00634
-0.1607	0.00286	-0.00131	0.0006	-0.00632
-0.1606	0.00285	-0.0013	0.00059	-0.00631
-0.1605	0.00285	-0.0013	0.00059	-0.00628
-0.1604	0.00285	-0.0013	0.00059	-0.00626
-0.1603	0.00285	-0.0013	0.0006	-0.00625
-0.1602	0.00284	-0.0013	0.00059	-0.00623
-0.1601	0.00284	-0.0013	0.00059	-0.00621
-0.16	0.00284	-0.0013	0.00059	-0.0062
-0.1599	0.00284	-0.00129	0.0006	-0.00618
-0.1598	0.00283	-0.00129	0.00059	-0.00615
-0.1597	0.00283	-0.00129	0.00059	-0.00613
-0.1596	0.00283	-0.00129	0.0006	-0.00612
-0.1595	0.00283	-0.00129	0.0006	-0.0061
-0.1594	0.00282	-0.00129	0.00059	-0.00608
-0.1593	0.00282	-0.00128	0.00059	-0.00607
-0.1592	0.00282	-0.00128	0.0006	-0.00604
-0.1591	0.00282	-0.00128	0.0006	-0.00602
-0.159	0.00281	-0.00128	0.00059	-0.006
-0.1589	0.00281	-0.00128	0.00059	-0.00599
-0.1588	0.00281	-0.00128	0.0006	-0.00598
-0.1587	0.00281	-0.00128	0.0006	-0.00596
-0.1586	0.00281	-0.00127	0.0006	-0.00592
-0.1585	0.0028	-0.00127	0.0006	-0.00591
-0.1584	0.0028	-0.00127	0.0006	-0.00589
-0.1583	0.0028	-0.00127	0.0006	-0.00588
-0.1582	0.0028	-0.00127	0.0006	-0.00585
-0.1581	0.0028	-0.00127	0.00061	-0.00583
-0.158	0.0028	-0.00127	0.00061	-0.00581
-0.1579	0.00279	-0.00126	0.00061	-0.0058
-0.1578	0.00279	-0.00126	0.00061	-0.00578
-0.1577	0.00279	-0.00126	0.00061	-0.00575
-0.1576	0.00279	-0.00126	0.00061	-0.00574
-0.1575	0.00279	-0.00126	0.00062	-0.00572
-0.1574	0.00279	-0.00126	0.00062	-0.0057
-0.1573	0.00278	-0.00125	0.00061	-0.00568
-0.1572	0.00278	-0.00125	0.00061	-0.00566
-0.1571	0.00278	-0.00125	0.00062	-0.00564
-0.157	0.00278	-0.00125	0.00062	-0.00561
-0.1569	0.00278	-0.00125	0.00062	-0.00559
-0.1568	0.00278	-0.00125	0.00063	-0.00558
-0.1567	0.00278	-0.00124	0.00063	-0.00556
-0.1566	0.00277	-0.00124	0.00062	-0.00554
-0.1565	0.00277	-0.00124	0.00062	-0.00552
-0.1564	0.00277	-0.00124	0.00063	-0.0055
-0.1563	0.00277	-0.00124	0.00063	-0.00548
-0.1562	0.00277	-0.00124	0.00064	-0.00546
-0.1561	0.00277	-0.00124	0.00064	-0.00544
-0.156	0.00277	-0.00123	0.00064	-0.00541
-0.1559	0.00277	-0.00123	0.00064	-0.00539
-0.1558	0.00276	-0.00123	0.00063	-0.00538
-0.1557	0.00276	-0.00123	0.00064	-0.00537
-0.1556	0.00276	-0.00123	0.00064	-0.00534
-0.1555	0.00276	-0.00123	0.00065	-0.00532
-0.1554	0.00276	-0.00122	0.00065	-0.00531
-0.1553	0.00276	-0.00122	0.00065	-0.00527
-0.1552	0.00276	-0.00122	0.00065	-0.00526
-0.1551	0.00276	-0.00122	0.00066	-0.00523
-0.155	0.00276	-0.00122	0.00066	-0.00521
-0.1549	0.00275	-0.00122	0.00066	-0.0052
-0.1548	0.00275	-0.00121	0.00066	-0.00517
-0.1547	0.00275	-0.00121	0.00066	-0.00516
-0.1546	0.00275	-0.00121	0.00066	-0.00514
-0.1545	0.00275	-0.00121	0.00067	-0.00511
-0.1544	0.00275	-0.00121	0.00067	-0.00509
-0.1543	0.00275	-0.00121	0.00067	-0.00508
-0.1542	0.00275	-0.0012	0.00068	-0.00505
-0.1541	0.00275	-0.0012	0.00068	-0.00504
-0.154	0.00274	-0.0012	0.00067	-0.00501
-0.1539	0.00274	-0.0012	0.00068	-0.00499
-0.1538	0.00274	-0.0012	0.00068	-0.00497
-0.1537	0.00274	-0.0012	0.00068	-0.00495
-0.1536	0.00274	-0.00119	0.00068	-0.00493
-0.1535	0.00274	-0.00119	0.00069	-0.0049
-0.1534	0.00274	-0.00119	0.00069	-0.00489
-0.1533	0.00274	-0.00119	0.0007	-0.00487
-0.1532	0.00274	-0.00119	0.0007	-0.00484
-0.1531	0.00274	-0.00119	0.0007	-0.00482
-0.153	0.00273	-0.00118	0.0007	-0.0048
-0.1529	0.00273	-0.00118	0.0007	-0.00478
-0.1528	0.00273	-0.00118	0.0007	-0.00477
-0.1527	0.00273	-0.00118	0.0007	-0.00474
-0.1526	0.00273	-0.00118	0.00071	-0.00472
-0.1525	0.00273	-0.00118	0.00071	-0.00469
-0.1524	0.00273	-0.00117	0.00072	-0.00468
-0.1523	0.00273	-0.00117	0.00072	-0.00465
-0.1522	0.00273	-0.00117	0.00072	-0.00463
-0.1521	0.00272	-0.00117	0.00072	-0.00462
-0.152	0.00272	-0.00117	0.00072	-0.00459
-0.1519	0.00272	-0.00116	0.00072	-0.00457
-0.1518	0.00272	-0.00116	0.00072	-0.00455
-0.1517	0.00272	-0.00116	0.00073	-0.00453
-0.1516	0.00272	-0.00116	0.00073	-0.0045
-0.1515	0.00272	-0.00116	0.00074	-0.00449
-0.1514	0.00272	-0.00116	0.00074	-0.00446
-0.1513	0.00271	-0.00115	0.00073	-0.00445
-0.1512	0.00271	-0.00115	0.00073	-0.00443
-0.1511	0.00271	-0.00115	0.00074	-0.0044
-0.151	0.00271	-0.00115	0.00074	-0.00438
-0.1509	0.00271	-0.00115	0.00074	-0.00436
-0.1508	0.00271	-0.00115	0.00075	-0.00434
-0.1507	0.0027	-0.00114	0.00074	-0.00431
-0.1506	0.0027	-0.00114	0.00075	-0.0043
-0.1505	0.0027	-0.00114	0.00075	-0.00427
-0.1504	0.0027	-0.00114	0.00075	-0.00425
-0.1503	0.0027	-0.00114	0.00076	-0.00424
-0.1502	0.0027	-0.00114	0.00076	-0.00421
-0.1501	0.00269	-0.00113	0.00075	-0.00419
-0.15	0.00269	-0.00113	0.00075	-0.00417
-0.1499	0.00269	-0.00113	0.00076	-0.00415
-0.1498	0.00269	-0.00113	0.00076	-0.00413
-0.1497	0.00269	-0.00113	0.00076	-0.0041
-0.1496	0.00269	-0.00113	0.00077	-0.00408
-0.1495	0.00269	-0.00112	0.00077	-0.00406
-0.1494	0.00268	-0.00112	0.00077	-0.00404
-0.1493	0.00268	-0.00112	0.00077	-0.00402
-0.1492	0.00268	-0.00112	0.00077	-0.004
-0.1491	0.00268	-0.00112	0.00077	-0.00398
-0.149	0.00268	-0.00112	0.00078	-0.00396
-0.1489	0.00268	-0.00111	0.00078	-0.00393
-0.1488	0.00268	-0.00111	0.00078	-0.00392
-0.1487	0.00268	-0.00111	0.00079	-0.00389
-0.1486	0.00267	-0.00111	0.00078	-0.00387
-0.1485	0.00267	-0.00111	0.00079	-0.00385
-0.1484	0.00267	-0.00111	0.00079	-0.00383
-0.1483	0.00267	-0.0011	0.00079	-0.0038
-0.1482	0.00267	-0.0011	0.0008	-0.00379
-0.1481	0.00267	-0.0011	0.0008	-0.00376
-0.148	0.00267	-0.0011	0.0008	-0.00375
-0.1479	0.00266	-0.0011	0.00079	-0.00373
-0.1478	0.00266	-0.0011	0.0008	-0.0037
-0.1477	0.00266	-0.00109	0.0008	-0.00369
-0.1476	0.00266	-0.00109	0.00081	-0.00366
-0.1475	0.00266	-0.00109	0.00081	-0.00364
-0.1474	0.00266	-0.00109	0.00081	-0.00362
-0.1473	0.00266	-0.00109	0.00082	-0.0036
-0.1472	0.00265	-0.00109	0.00081	-0.00357
-0.1471	0.00265	-0.00108	0.00081	-0.00356
-0.147	0.00265	-0.00108	0.00082	-0.00354
-0.1469	0.00265	-0.00108	0.00082	-0.00351
-0.1468	0.00265	-0.00108	0.00082	-0.0035
-0.1467	0.00265	-0.00108	0.00082	-0.00347
-0.1466	0.00264	-0.00108	0.00082	-0.00346
-0.1465	0.00264	-0.00107	0.00082	-0.00343
-0.1464	0.00264	-0.00107	0.00083	-0.00341
-0.1463	0.00264	-0.00107	0.00083	-0.0034
-0.1462	0.00264	-0.00107	0.00084	-0.00337
-0.1461	0.00263	-0.00107	0.00083	-0.00335
-0.146	0.00263	-0.00107	0.00083	-0.00333
-0.1459	0.00263	-0.00106	0.00083	-0.00331
-0.1458	0.00263	-0.00106	0.00084	-0.00328
-0.1457	0.00263	-0.00106	0.00084	-0.00327
-0.1456	0.00262	-0.00106	0.00084	-0.00325
-0.1455	0.00262	-0.00106	0.00084	-0.00322
-0.1454	0.00262	-0.00106	0.00084	-0.0032
-0.1453	0.00262	-0.00105	0.00084	-0.00318
-0.1452	0.00262	-0.00105	0.00085	-0.00316
-0.1451	0.00261	-0.00105	0.00084	-0.00315
-0.145	0.00261	-0.00105	0.00085	-0.00313
-0.1449	0.00261	-0.00105	0.00085	-0.00311
-0.1448	0.00261	-0.00105	0.00085	-0.00309
-0.1447	0.0026	-0.00105	0.00084	-0.00306
-0.1446	0.0026	-0.00104	0.00085	-0.00305
-0.1445	0.0026	-0.00104	0.00085	-0.00302
-0.1444	0.00259	-0.00104	0.00085	-0.003
-0.1443	0.00259	-0.00104	0.00085	-0.00299
-0.1442	0.00259	-0.00104	0.00086	-0.00296
-0.1441	0.00259	-0.00104	0.00085	-0.00294
-0.144	0.00258	-0.00103	0.00085	-0.00293
-0.1439	0.00258	-0.00103	0.00085	-0.0029
-0.1438	0.00258	-0.00103	0.00086	-0.00288
-0.1437	0.00257	-0.00103	0.00085	-0.00287
-0.1436	0.00257	-0.00103	0.00085	-0.00284
-0.1435	0.00257	-0.00103	0.00086	-0.00283
-0.1434	0.00256	-0.00103	0.00085	-0.00281
-0.1433	0.00256	-0.00102	0.00085	-0.00278
-0.1432	0.00256	-0.00102	0.00086	-0.00276
-0.1431	0.00255	-0.00102	0.00085	-0.00275
-0.143	0.00255	-0.00102	0.00086	-0.00272
-0.1429	0.00255	-0.00102	0.00086	-0.00271
-0.1428	0.00254	-0.00102	0.00085	-0.0027
-0.1427	0.00254	-0.00102	0.00085	-0.00266
-0.1426	0.00253	-0.00101	0.00085	-0.00264
-0.1425	0.00253	-0.00101	0.00085	-0.00263
-0.1424	0.00253	-0.00101	0.00085	-0.00261
-0.1423	0.00252	-0.00101	0.00085	-0.00259
-0.1422	0.00252	-0.00101	0.00085	-0.00257
-0.1421	0.00251	-0.00101	0.00084	-0.00256
-0.142	0.00251	-0.00101	0.00085	-0.00254
-0.1419	0.0025	-0.00101	0.00084	-0.00251
-0.1418	0.0025	-0.001	0.00085	-0.0025
-0.1417	0.00249	-0.001	0.00084	-0.00248
-0.1416	0.00249	-0.001	0.00084	-0.00246
-0.1415	0.00248	-0.001	0.00083	-0.00244
-0.1414	0.00248	-0.000998751	0.00084	-0.00242
-0.1413	0.00247	-0.000997458	0.00083	-0.0024
-0.1412	0.00247	-0.000996173	0.00083	-0.00239
-0.1411	0.00246	-0.000994895	0.00083	-0.00237
-0.141	0.00246	-0.000993624	0.00083	-0.00234
-0.1409	0.00245	-0.000992362	0.00083	-0.00233
-0.1408	0.00245	-0.000991107	0.00083	-0.00231
-0.1407	0.00244	-0.000989859	0.00082	-0.0023
-0.1406	0.00244	-0.00098862	0.00083	-0.00228
-0.1405	0.00243	-0.000987388	0.00082	-0.00226
-0.1404	0.00243	-0.000986164	0.00082	-0.00224
-0.1403	0.00242	-0.000984947	0.00082	-0.00223
-0.1402	0.00242	-0.000983739	0.00082	-0.00221
-0.1401	0.00241	-0.000982538	0.00081	-0.00219
-0.14	0.0024	-0.000981345	0.0008	-0.00218
-0.1399	0.0024	-0.00098016	0.00081	-0.00215
-0.1398	0.00239	-0.000978983	0.0008	-0.00213
-0.1397	0.00239	-0.000977813	0.00081	-0.00212
-0.1396	0.00238	-0.000976651	0.0008	-0.0021
-0.1395	0.00237	-0.000975497	0.00079	-0.00209
-0.1394	0.00237	-0.000974351	0.0008	-0.00207
-0.1393	0.00236	-0.000973213	0.00079	-0.00205
-0.1392	0.00235	-0.000972082	0.00078	-0.00203
-0.1391	0.00235	-0.00097096	0.00079	-0.00201
-0.139	0.00234	-0.000969845	0.00078	-0.002
-0.1389	0.00233	-0.000968738	0.00077	-0.00198
-0.1388	0.00233	-0.000967639	0.00078	-0.00197
-0.1387	0.00232	-0.000966548	0.00077	-0.00195
-0.1386	0.00231	-0.000965464	0.00076	-0.00193
-0.1385	0.00231	-0.000964388	0.00077	-0.00191
-0.1384	0.0023	-0.00096332	0.00076	-0.0019
-0.1383	0.00229	-0.00096226	0.00075	-0.00189
-0.1382	0.00228	-0.000961207	0.00075	-0.00186
-0.1381	0.00228	-0.000960163	0.00075	-0.00185
-0.138	0.00227	-0.000959125	0.00075	-0.00184
-0.1379	0.00226	-0.000958096	0.00074	-0.00182
-0.1378	0.00225	-0.000957074	0.00073	-0.00181
-0.1377	0.00225	-0.00095606	0.00074	-0.00179
-0.1376	0.00224	-0.000955054	0.00073	-0.00177
-0.1375	0.00223	-0.000954055	0.00072	-0.00176
-0.1374	0.00222	-0.000953064	0.00071	-0.00175
-0.1373	0.00222	-0.00095208	0.00072	-0.00172
-0.1372	0.00221	-0.000951104	0.00071	-0.00171
-0.1371	0.0022	-0.000950136	0.00071	-0.0017
-0.137	0.00219	-0.000949174	0.0007	-0.00168
-0.1369	0.00218	-0.000948221	0.00069	-0.00167
-0.1368	0.00218	-0.000947275	0.0007	-0.00165
-0.1367	0.00217	-0.000946336	0.00069	-0.00163
-0.1366	0.00216	-0.000945404	0.00069	-0.00162
-0.1365	0.00215	-0.00094448	0.00068	-0.00161
-0.1364	0.00214	-0.000943564	0.00067	-0.00159
-0.1363	0.00214	-0.000942654	0.00067	-0.00158
-0.1362	0.00213	-0.000941752	0.00067	-0.00156
-0.1361	0.00212	-0.000940857	0.00066	-0.00155
-0.136	0.00211	-0.000939969	0.00066	-0.00153
-0.1359	0.0021	-0.000939088	0.00065	-0.00152
-0.1358	0.00209	-0.000938214	0.00064	-0.0015
-0.1357	0.00208	-0.000937348	0.00064	-0.00149
-0.1356	0.00208	-0.000936488	0.00064	-0.00148
-0.1355	0.00207	-0.000935635	0.00063	-0.00146
-0.1354	0.00206	-0.00093479	0.00063	-0.00145
-0.1353	0.00205	-0.000933951	0.00062	-0.00144
-0.1352	0.00204	-0.000933119	0.00061	-0.00142
-0.1351	0.00203	-0.000932293	0.00061	-0.00141
-0.135	0.00202	-0.000931475	0.0006	-0.0014
-0.1349	0.00201	-0.000930663	0.00059	-0.00138
-0.1348	0.002	-0.000929858	0.00059	-0.00136
-0.1347	0.002	-0.000929059	0.00059	-0.00136
-0.1346	0.00199	-0.000928267	0.00058	-0.00134
-0.1345	0.00198	-0.000927482	0.00058	-0.00133
-0.1344	0.00197	-0.000926703	0.00057	-0.00132
-0.1343	0.00196	-0.00092593	0.00057	-0.0013
-0.1342	0.00195	-0.000925164	0.00056	-0.00129
-0.1341	0.00194	-0.000924404	0.00055	-0.00128
-0.134	0.00193	-0.00092365	0.00055	-0.00127
-0.1339	0.00192	-0.000922903	0.00054	-0.00125
-0.1338	0.00191	-0.000922162	0.00054	-0.00124
-0.1337	0.0019	-0.000921426	0.00053	-0.00123
-0.1336	0.00189	-0.000920697	0.00052	-0.00121
-0.1335	0.00189	-0.000919974	0.00053	-0.0012
-0.1334	0.00188	-0.000919257	0.00052	-0.00119
-0.1333	0.00187	-0.000918545	0.00051	-0.00118
-0.1332	0.00186	-0.00091784	0.00051	-0.00117
-0.1331	0.00185	-0.00091714	0.0005	-0.00115
-0.133	0.00184	-0.000916446	0.00049	-0.00114
-0.1329	0.00183	-0.000915757	0.00049	-0.00113
-0.1328	0.00182	-0.000915075	0.00048	-0.00112
-0.1327	0.00181	-0.000914397	0.00048	-0.0011
-0.1326	0.0018	-0.000913725	0.00047	-0.0011
-0.1325	0.00179	-0.000913059	0.00046	-0.00108
-0.1324	0.00178	-0.000912398	0.00045	-0.00107
-0.1323	0.00177	-0.000911742	0.00045	-0.00106
-0.1322	0.00176	-0.000911092	0.00044	-0.00105
-0.1321	0.00175	-0.000910446	0.00044	-0.00103
-0.132	0.00174	-0.000909806	0.00043	-0.00103
-0.1319	0.00173	-0.000909171	0.00042	-0.00101
-0.1318	0.00172	-0.000908541	0.00042	-0.001
-0.1317	0.00171	-0.000907915	0.00041	-0.000992171
-0.1316	0.0017	-0.000907295	0.00041	-0.00097954
-0.1315	0.0017	-0.000906679	0.00041	-0.000971967
-0.1314	0.00169	-0.000906069	0.0004	-0.000959447
-0.1313	0.00168	-0.000905462	0.0004	-0.000946979
-0.1312	0.00167	-0.000904861	0.00039	-0.000939564
-0.1311	0.00166	-0.000904264	0.00039	-0.000927201
-0.131	0.00165	-0.000903671	0.00038	-0.000914887
-0.1309	0.00164	-0.000903083	0.00037	-0.00090762
-0.1308	0.00163	-0.0009025	0.00037	-0.000892903
-0.1307	0.00162	-0.00090192	0.00036	-0.000885733
-0.1306	0.00161	-0.000901345	0.00036	-0.000873606
-0.1305	0.0016	-0.000900774	0.00035	-0.000861524
-0.1304	0.00159	-0.000900207	0.00034	-0.000854486
-0.1303	0.00158	-0.000899644	0.00034	-0.00084249
-0.1302	0.00157	-0.000899085	0.00033	-0.000830532
-0.1301	0.00156	-0.00089853	0.00033	-0.000823615
-0.13	0.00155	-0.000897979	0.00032	-0.000811735
-0.1299	0.00154	-0.000897431	0.00031	-0.000804892
-0.1298	0.00153	-0.000896888	0.00031	-0.000793085
-0.1297	0.00152	-0.000896347	0.0003	-0.000781311
-0.1296	0.00151	-0.000895811	0.0003	-0.000774571
-0.1295	0.0015	-0.000895278	0.00029	-0.000762861
-0.1294	0.00149	-0.000894748	0.00028	-0.000751182
-0.1293	0.00148	-0.000894222	0.00028	-0.00074453
-0.1292	0.00147	-0.000893699	0.00027	-0.000730407
-0.1291	0.00146	-0.000893179	0.00027	-0.00072381
-0.129	0.00145	-0.000892663	0.00026	-0.000712237
-0.1289	0.00145	-0.000892149	0.00027	-0.000700723
-0.1288	0.00144	-0.000891639	0.00026	-0.000694175
-0.1287	0.00143	-0.000891131	0.00026	-0.000682653
-0.1286	0.00142	-0.000890627	0.00025	-0.000676155
-0.1285	0.00141	-0.000890125	0.00024	-0.000664683
-0.1284	0.0014	-0.000889626	0.00024	-0.000653234
-0.1283	0.00139	-0.000889129	0.00023	-0.000646811
-0.1282	0.00138	-0.000888636	0.00023	-0.000635411
-0.1281	0.00137	-0.000888144	0.00022	-0.000628931
-0.128	0.00136	-0.000887656	0.00021	-0.00061758
-0.1279	0.00135	-0.000887169	0.00021	-0.000611149
-0.1278	0.00134	-0.000886685	0.0002	-0.000599741
-0.1277	0.00133	-0.000886203	0.0002	-0.000588356
-0.1276	0.00132	-0.000885724	0.00019	-0.000582006
-0.1275	0.00131	-0.000885246	0.00019	-0.000568126
-0.1274	0.0013	-0.000884771	0.00018	-0.000561752
-0.1273	0.00129	-0.000884297	0.00017	-0.000550377
-0.1272	0.00128	-0.000883825	0.00017	-0.000544001
-0.1271	0.00127	-0.000883356	0.00016	-0.000532622
-0.127	0.00126	-0.000882887	0.00016	-0.000521238
-0.1269	0.00125	-0.000882421	0.00015	-0.000514848
-0.1268	0.00124	-0.000881956	0.00014	-0.00050345
-0.1267	0.00124	-0.000881493	0.00015	-0.000497044
-0.1266	0.00123	-0.000881031	0.00014	-0.000485627
-0.1265	0.00122	-0.000880571	0.00014	-0.000479198
-0.1264	0.00121	-0.000880111	0.00013	-0.000467755
-0.1263	0.0012	-0.000879653	0.00013	-0.000456296
-0.1262	0.00119	-0.000879197	0.00012	-0.000449823
-0.1261	0.00118	-0.000878741	0.00012	-0.00043833
-0.126	0.00117	-0.000878286	0.00011	-0.000431819
-0.1259	0.00116	-0.000877833	0.0001	-0.000417785
-0.1258	0.00115	-0.00087738	0.0001	-0.00041123
-0.1257	0.00114	-0.000876927	0.0001	-0.00039965
-0.1256	0.00113	-0.000876476	9e-05	-0.000393046
-0.1255	0.00112	-0.000876025	8e-05	-0.000381414
-0.1254	0.00111	-0.000875575	8e-05	-0.000374754
-0.1253	0.0011	-0.000875125	7e-05	-0.000363064
-0.1252	0.00109	-0.000874676	6e-05	-0.000356343
-0.1251	0.00108	-0.000874227	6e-05	-0.00034459
-0.125	0.00107	-0.000873778	6e-05	-0.000332802
-0.1249	0.00106	-0.000873329	5e-05	-0.000325978
-0.1248	0.00105	-0.00087288	4e-05	-0.000314119
-0.1247	0.00104	-0.000872432	4e-05	-0.00030722
-0.1246	0.00103	-0.000871983	3.3875e-05	-0.000295283
-0.1245	0.00102	-0.000871534	2.928e-05	-0.000288303
-0.1244	0.00101	-0.000871085	2.136e-05	-0.000276282
-0.1243	0.001	-0.000870635	1.6784e-05	-0.000269216
-0.1242	0.000994631	-0.000870185	1.6849e-05	-0.000257105
-0.1241	0.000984803	-0.000869735	1.2464e-05	-0.000249949
-0.124	0.000974952	-0.000869284	4.732e-06	-0.000237743
-0.1239	0.000965075	-0.000868832	3.17e-07	-0.00023049
-0.1238	0.000955173	-0.00086838	-4.114e-06	-0.000215686
-0.1237	0.000945245	-0.000867927	-8.562e-06	-0.00020833
-0.1236	0.000935288	-0.000867473	-1.6363e-05	-0.000195922
-0.1235	0.000925303	-0.000867018	-2.085e-05	-0.00018846
-0.1234	0.000915288	-0.000866561	-2.5359e-05	-0.000175942
-0.1233	0.000905242	-0.000866104	-2.9891e-05	-0.000168368
-0.1232	0.000895163	-0.000865646	-3.778e-05	-0.000155735
-0.1231	0.000885052	-0.000865186	-4.236e-05	-0.000148044
-0.123	0.000874906	-0.000864724	-4.6967e-05	-0.000135293
-0.1229	0.000864725	-0.000864261	-5.1601e-05	-0.000127481
-0.1228	0.000854508	-0.000863797	-5.9597e-05	-0.000114607
-0.1227	0.000844253	-0.000863331	-6.429e-05	-0.000106669
-0.1226	0.000833959	-0.000862863	-6.9015e-05	-9.36665e-05
-0.1225	0.000823626	-0.000862393	-7.3771e-05	-8.55985e-05
-0.1224	0.000813252	-0.000861922	-8.1895e-05	-7.24645e-05
-0.1223	0.000802836	-0.000861448	-8.6721e-05	-6.42628e-05
-0.1222	0.000792378	-0.000860972	-9.1581e-05	-5.09912e-05
-0.1221	0.000781875	-0.000860494	-9.6481e-05	-4.26518e-05
-0.122	0.000771327	-0.000860013	-0.000104752	-2.9241e-05
-0.1219	0.000760733	-0.000859531	-0.000109729	-2.07587e-05
-0.1218	0.000750092	-0.000859045	-0.000114748	-4.7045e-06
-0.1217	0.000739402	-0.000858558	-0.000119809	3.923e-06
-0.1216	0.000728663	-0.000858067	-0.000124914	1.76252e-05
-0.1215	0.000717873	-0.000857574	-0.000133398	2.44263e-05
-0.1214	0.000707032	-0.000857078	-0.000138593	4.27537e-05
-0.1213	0.000696139	-0.000856579	-0.000143836	5.10737e-05
-0.1212	0.000685192	-0.000856076	-0.000149128	6.43868e-05
-0.1211	0.000674191	-0.000855571	-0.000157801	7.26938e-05
-0.121	0.000663134	-0.000855063	-0.000163193	8.59948e-05
-0.1209	0.00065202	-0.000854551	-0.000168637	9.42898e-05
-0.1208	0.000640849	-0.000854036	-0.000174134	0.000107579
-0.1207	0.00062962	-0.000853517	-0.000183018	0.000120863
-0.1206	0.000618331	-0.000852994	-0.000188624	0.000129142
-0.1205	0.000606982	-0.000852468	-0.000194287	0.000142416
-0.1204	0.000595572	-0.000851938	-0.000200007	0.000150686
-0.1203	0.000584099	-0.000851405	-0.000209119	0.000168952
-0.1202	0.000572564	-0.000850867	-0.000214957	0.000177213
-0.1201	0.000560965	-0.000850325	-0.000220856	0.000190472
-0.12	0.000549301	-0.000849779	-0.000226816	0.000203727
-0.1199	0.000537571	-0.000849229	-0.000236173	0.00021948
-0.1198	0.000525775	-0.000848674	-0.00024226	0.00023273
-0.1197	0.000513912	-0.000848115	-0.000248411	0.000245977
-0.1196	0.000501982	-0.000847551	-0.000254627	0.000254223
-0.1195	0.000489982	-0.000846982	-0.00026091	0.000272467
-0.1194	0.000477913	-0.000846409	-0.000270594	0.000280709
-0.1193	0.000465775	-0.000845831	-0.000277012	0.00029895
-0.1192	0.000453565	-0.000845248	-0.000283499	0.000307189
-0.1191	0.000441285	-0.00084466	-0.000290056	0.000325429
-0.119	0.000428932	-0.000844067	-0.000300017	0.000333668
-0.1189	0.000416507	-0.000843468	-0.000306715	0.000351907
-0.1188	0.000404009	-0.000842864	-0.000313485	0.000360146
-0.1187	0.000391437	-0.000842255	-0.000320329	0.000375885
-0.1186	0.000378791	-0.00084164	-0.000327246	0.000386625
-0.1185	0.000366071	-0.000841019	-0.000337569	0.000402366
-0.1184	0.000353275	-0.000840393	-0.000344634	0.000420609
-0.1183	0.000340404	-0.000839761	-0.000351774	0.000431352
-0.1182	0.000327457	-0.000839123	-0.00035899	0.000447098
-0.1181	0.000314434	-0.000838478	-0.000366282	0.000462845
-0.118	0.000301335	-0.000837828	-0.000376983	0.000473594
-0.1179	0.000288159	-0.000837171	-0.000384429	0.000489346
-0.1178	0.000274905	-0.000836508	-0.000391952	0.000505101
-0.1177	0.000261575	-0.000835839	-0.000399553	0.000520858
-0.1176	0.000248166	-0.000835163	-0.000407233	0.000531619
-0.1175	0.000234681	-0.000834481	-0.000418323	0.000547382
-0.1174	0.000221117	-0.000833791	-0.00042616	0.00056315
-0.1173	0.000207475	-0.000833095	-0.000434075	0.000578921
-0.1172	0.000193756	-0.000832392	-0.00044207	0.000594696
-0.1171	0.000179959	-0.000831682	-0.000450143	0.000605476
-0.117	0.000166083	-0.000830965	-0.000461631	0.00062626
-0.1169	0.00015213	-0.000830241	-0.000469864	0.000637048
-0.1168	0.000138099	-0.000829509	-0.000478177	0.000650341
-0.1167	0.00012399	-0.00082877	-0.000486569	0.00067614
-0.1166	0.000109804	-0.000828024	-0.000495041	0.000686943
-0.1165	9.55406e-05	-0.00082727	-0.000506925	0.000697752
-0.1164	8.11999e-05	-0.000826508	-0.000515556	0.000718566
-0.1163	6.67823e-05	-0.000825739	-0.000524267	0.000729387
-0.1162	5.22883e-05	-0.000824962	-0.000533056	0.000750213
-0.1161	3.7718e-05	-0.000824177	-0.000541924	0.000761045
-0.116	2.3072e-05	-0.000823383	-0.000550871	0.000786884
-0.1159	8.35055e-06	-0.000822582	-0.000563229	0.000800229
-0.1158	-6.44579e-06	-0.000821773	-0.000572333	0.00081108
-0.1157	-2.13166e-05	-0.000820955	-0.000581514	0.000831938
-0.1156	-3.62612e-05	-0.000820129	-0.000590771	0.000842804
-0.1155	-5.12791e-05	-0.000819294	-0.000600106	0.000863676
-0.1154	-6.63698e-05	-0.000818451	-0.000609517	0.000874555
-0.1153	-8.15325e-05	-0.0008176	-0.000619004	0.000900442
-0.1152	-9.67665e-05	-0.00081674	-0.000631899	0.000913836
-0.1151	-0.000112071	-0.000815871	-0.000641534	0.000934738
-0.115	-0.000127446	-0.000814993	-0.000651244	0.000945647
-0.1149	-0.000142889	-0.000814106	-0.000661026	0.000966566
-0.1148	-0.000158401	-0.00081321	-0.000670882	0.000977491
-0.1147	-0.00017398	-0.000812306	-0.000680808	0.001
-0.1146	-0.000189625	-0.000811392	-0.000690805	0.00102
-0.1145	-0.000205336	-0.000810469	-0.000704205	0.00104
-0.1144	-0.000221111	-0.000809536	-0.000714341	0.00105
-0.1143	-0.00023695	-0.000808595	-0.000724545	0.00107
-0.1142	-0.000252851	-0.000807644	-0.000734816	0.00108
-0.1141	-0.000268813	-0.000806683	-0.000745152	0.0011
-0.114	-0.000284835	-0.000805713	-0.000755554	0.00112
-0.1139	-0.000300916	-0.000804734	-0.000766019	0.00114
-0.1138	-0.000317054	-0.000803745	-0.000776546	0.00116
-0.1137	-0.000333249	-0.000802746	-0.000790468	0.00118
-0.1136	-0.000349499	-0.000801737	-0.000801117	0.0012
-0.1135	-0.000365803	-0.000800719	-0.000811826	0.00121
-0.1134	-0.000382159	-0.000799691	-0.000822591	0.00124
-0.1133	-0.000398565	-0.000798653	-0.000833412	0.00125
-0.1132	-0.000415022	-0.000797604	-0.000844289	0.00127
-0.1131	-0.000431526	-0.000796547	-0.000855219	0.00129
-0.113	-0.000448077	-0.000795478	-0.000866201	0.0013
-0.1129	-0.000464673	-0.0007944	-0.000877233	0.00132
-0.1128	-0.000481312	-0.000793312	-0.000888315	0.00134
-0.1127	-0.000497992	-0.000792214	-0.000899442	0.00136
-0.1126	-0.000514713	-0.000791106	-0.00091395	0.00138
-0.1125	-0.000531473	-0.000789987	-0.000925169	0.0014
-0.1124	-0.000548269	-0.000788858	-0.00093643	0.00142
-0.1123	-0.0005651	-0.000787719	-0.000947732	0.00143
-0.1122	-0.000581964	-0.00078657	-0.000959073	0.00145
-0.1121	-0.000598859	-0.00078541	-0.000970451	0.00147
-0.112	-0.000615784	-0.00078424	-0.000981864	0.00149
-0.1119	-0.000632737	-0.00078306	-0.000993312	0.00152
-0.1118	-0.000649716	-0.000781869	-0.001	0.00153
-0.1117	-0.000666718	-0.000780668	-0.00102	0.00155
-0.1116	-0.000683743	-0.000779457	-0.00103	0.00156
-0.1115	-0.000700787	-0.000778235	-0.00104	0.00159
-0.1114	-0.000717849	-0.000777003	-0.00105	0.00161
-0.1113	-0.000734927	-0.000775761	-0.00106	0.00163
-0.1112	-0.00075202	-0.000774508	-0.00107	0.00165
-0.1111	-0.000769123	-0.000773245	-0.00109	0.00167
-0.111	-0.000786237	-0.000771972	-0.0011	0.00168
-0.1109	-0.000803358	-0.000770688	-0.00111	0.00171
-0.1108	-0.000820485	-0.000769394	-0.00112	0.00172
-0.1107	-0.000837615	-0.00076809	-0.00113	0.00175
-0.1106	-0.000854746	-0.000766776	-0.00114	0.00177
-0.1105	-0.000871877	-0.000765451	-0.00116	0.00178
-0.1104	-0.000889004	-0.000764116	-0.00117	0.0018
-0.1103	-0.000906125	-0.000762771	-0.00118	0.00182
-0.1102	-0.000923238	-0.000761416	-0.00119	0.00184
-0.1101	-0.000940342	-0.000760051	-0.0012	0.00187
-0.11	-0.000957433	-0.000758676	-0.00121	0.00188
-0.1099	-0.00097451	-0.00075729	-0.00123	0.0019
-0.1098	-0.00099157	-0.000755895	-0.00124	0.00192
-0.1097	-0.00101	-0.00075449	-0.00125	0.00194
-0.1096	-0.00103	-0.000753075	-0.00127	0.00197
-0.1095	-0.00104	-0.000751651	-0.00127	0.00198
-0.1094	-0.00106	-0.000750216	-0.00128	0.002
-0.1093	-0.00108	-0.000748773	-0.0013	0.00201
-0.1092	-0.00109	-0.000747319	-0.00131	0.00204
-0.1091	-0.00111	-0.000745856	-0.00132	0.00205
-0.109	-0.00113	-0.000744384	-0.00133	0.00208
-0.1089	-0.00114	-0.000742902	-0.00134	0.0021
-0.1088	-0.00116	-0.000741411	-0.00135	0.00212
-0.1087	-0.00118	-0.000739912	-0.00137	0.00214
-0.1086	-0.00119	-0.000738403	-0.00137	0.00215
-0.1085	-0.00121	-0.000736885	-0.00139	0.00218
-0.1084	-0.00123	-0.000735358	-0.0014	0.00219
-0.1083	-0.00124	-0.000733823	-0.00141	0.00222
-0.1082	-0.00126	-0.000732278	-0.00142	0.00223
-0.1081	-0.00128	-0.000730726	-0.00144	0.00225
-0.108	-0.00129	-0.000729165	-0.00144	0.00228
-0.1079	-0.00131	-0.000727596	-0.00146	0.00229
-0.1078	-0.00133	-0.000726019	-0.00147	0.00231
-0.1077	-0.00134	-0.000724433	-0.00147	0.00233
-0.1076	-0.00136	-0.00072284	-0.00149	0.00236
-0.1075	-0.00137	-0.000721239	-0.00149	0.00237
-0.1074	-0.00139	-0.000719631	-0.00151	0.00239
-0.1073	-0.00141	-0.000718015	-0.00152	0.00241
-0.1072	-0.00142	-0.000716392	-0.00153	0.00243
-0.1071	-0.00144	-0.000714762	-0.00154	0.00244
-0.107	-0.00145	-0.000713125	-0.00155	0.00246
-0.1069	-0.00147	-0.000711481	-0.00156	0.00249
-0.1068	-0.00148	-0.00070983	-0.00156	0.0025
-0.1067	-0.0015	-0.000708173	-0.00158	0.00252
-0.1066	-0.00151	-0.00070651	-0.00158	0.00254
-0.1065	-0.00153	-0.000704841	-0.0016	0.00256
-0.1064	-0.00154	-0.000703166	-0.0016	0.00257
-0.1063	-0.00156	-0.000701485	-0.00162	0.0026
-0.1062	-0.00157	-0.000699798	-0.00162	0.00262
-0.1061	-0.00159	-0.000698106	-0.00163	0.00263
-0.106	-0.0016	-0.000696409	-0.00164	0.00265
-0.1059	-0.00162	-0.000694708	-0.00166	0.00267
-0.1058	-0.00163	-0.000693001	-0.00166	0.00268
-0.1057	-0.00165	-0.00069129	-0.00167	0.00271
-0.1056	-0.00166	-0.000689575	-0.00167	0.00272
-0.1055	-0.00168	-0.000687855	-0.00169	0.00275
-0.1054	-0.00169	-0.000686132	-0.0017	0.00276
-0.1053	-0.0017	-0.000684405	-0.0017	0.00278
-0.1052	-0.00172	-0.000682675	-0.00172	0.0028
-0.1051	-0.00173	-0.000680941	-0.00172	0.00281
-0.105	-0.00174	-0.000679205	-0.00172	0.00283
-0.1049	-0.00176	-0.000677466	-0.00174	0.00284
-0.1048	-0.00177	-0.000675725	-0.00174	0.00287
-0.1047	-0.00178	-0.000673981	-0.00175	0.00289
-0.1046	-0.0018	-0.000672236	-0.00176	0.0029
-0.1045	-0.00181	-0.000670489	-0.00177	0.00291
-0.1044	-0.00182	-0.00066874	-0.00177	0.00294
-0.1043	-0.00184	-0.000666991	-0.00178	0.00295
-0.1042	-0.00185	-0.00066524	-0.00179	0.00297
-0.1041	-0.00186	-0.000663489	-0.00179	0.00298
-0.104	-0.00187	-0.000661738	-0.0018	0.00301
-0.1039	-0.00188	-0.000659987	-0.00181	0.00302
-0.1038	-0.0019	-0.000658236	-0.00182	0.00304
-0.1037	-0.00191	-0.000656485	-0.00182	0.00305
-0.1036	-0.00192	-0.000654736	-0.00183	0.00307
-0.1035	-0.00193	-0.000652987	-0.00183	0.00308
-0.1034	-0.00194	-0.00065124	-0.00183	0.0031
-0.1033	-0.00195	-0.000649495	-0.00184	0.00312
-0.1032	-0.00196	-0.000647752	-0.00185	0.00314
-0.1031	-0.00197	-0.000646011	-0.00185	0.00315
-0.103	-0.00199	-0.000644272	-0.00186	0.00317
-0.1029	-0.002	-0.000642537	-0.00187	0.00318
-0.1028	-0.00201	-0.000640805	-0.00187	0.00319
-0.1027	-0.00202	-0.000639077	-0.00188	0.00321
-0.1026	-0.00203	-0.000637352	-0.00188	0.00322
-0.1025	-0.00204	-0.000635632	-0.00189	0.00324
-0.1024	-0.00205	-0.000633916	-0.00189	0.00325
-0.1023	-0.00206	-0.000632205	-0.00189	0.00327
-0.1022	-0.00206	-0.0006305	-0.00189	0.00329
-0.1021	-0.00207	-0.0006288	-0.00189	0.0033
-0.102	-0.00208	-0.000627106	-0.0019	0.00331
-0.1019	-0.00209	-0.000625418	-0.0019	0.00333
-0.1018	-0.0021	-0.000623737	-0.00191	0.00334
-0.1017	-0.00211	-0.000622062	-0.00191	0.00336
-0.1016	-0.00212	-0.000620395	-0.00192	0.00337
-0.1015	-0.00213	-0.000618736	-0.00192	0.00338
-0.1014	-0.00213	-0.000617084	-0.00192	0.0034
-0.1013	-0.00214	-0.000615441	-0.00192	0.00341
-0.1012	-0.00215	-0.000613807	-0.00193	0.00343
-0.1011	-0.00216	-0.000612181	-0.00193	0.00345
-0.101	-0.00216	-0.000610565	-0.00193	0.00346
-0.1009	-0.00217	-0.000608958	-0.00193	0.00347
-0.1008	-0.00218	-0.000607362	-0.00194	0.00348
-0.1007	-0.00218	-0.000605776	-0.00193	0.00349
-0.1006	-0.00219	-0.000604201	-0.00193	0.00351
-0.1005	-0.0022	-0.000602637	-0.00194	0.00352
-0.1004	-0.0022	-0.000601085	-0.00193	0.00353
-0.1003	-0.00221	-0.000599545	-0.00194	0.00354
-0.1002	-0.00222	-0.000598017	-0.00194	0.00355
-0.1001	-0.00222	-0.000596501	-0.00194	0.00357
-0.1	-0.00223	-0.000594998	-0.00194	0.00358
-0.0999	-0.00223	-0.000593509	-0.00194	0.00359
-0.0998	-0.00224	-0.000592034	-0.00194	0.00361
-0.0997	-0.00224	-0.000590573	-0.00194	0.00362
-0.0996	-0.00225	-0.000589126	-0.00194	0.00362
-0.0995	-0.00225	-0.000587694	-0.00194	0.00364
-0.0994	-0.00226	-0.000586277	-0.00194	0.00365
-0.0993	-0.00226	-0.000584876	-0.00194	0.00366
-0.0992	-0.00227	-0.000583491	-0.00194	0.00367
-0.0991	-0.00227	-0.000582122	-0.00194	0.00368
-0.099	-0.00228	-0.00058077	-0.00194	0.00369
-0.0989	-0.00228	-0.000579435	-0.00194	0.0037
-0.0988	-0.00228	-0.000578117	-0.00193	0.00372
-0.0987	-0.00229	-0.000576817	-0.00193	0.00372
-0.0986	-0.00229	-0.000575535	-0.00193	0.00373
-0.0985	-0.00229	-0.00057427	-0.00192	0.00374
-0.0984	-0.0023	-0.000573025	-0.00193	0.00375
-0.0983	-0.0023	-0.000571798	-0.00192	0.00377
-0.0982	-0.0023	-0.000570591	-0.00192	0.00378
-0.0981	-0.0023	-0.000569403	-0.00191	0.00379
-0.098	-0.00231	-0.000568236	-0.00192	0.00379
-0.0979	-0.00231	-0.000567088	-0.00191	0.00381
-0.0978	-0.00231	-0.000565962	-0.00191	0.00381
-0.0977	-0.00231	-0.000564857	-0.00191	0.00382
-0.0976	-0.00231	-0.000563773	-0.0019	0.00383
-0.0975	-0.00232	-0.000562711	-0.00191	0.00384
-0.0974	-0.00232	-0.000561671	-0.0019	0.00384
-0.0973	-0.00232	-0.000560654	-0.0019	0.00386
-0.0972	-0.00232	-0.000559659	-0.00189	0.00386
-0.0971	-0.00232	-0.000558688	-0.00189	0.00387
-0.097	-0.00232	-0.00055774	-0.00188	0.00388
-0.0969	-0.00232	-0.000556817	-0.00188	0.00388
-0.0968	-0.00232	-0.000555917	-0.00187	0.0039
-0.0967	-0.00232	-0.000555043	-0.00187	0.0039
-0.0966	-0.00232	-0.000554193	-0.00186	0.00392
-0.0965	-0.00233	-0.000553368	-0.00187	0.00392
-0.0964	-0.00233	-0.00055257	-0.00186	0.00392
-0.0963	-0.00233	-0.000551797	-0.00186	0.00394
-0.0962	-0.00233	-0.00055105	-0.00185	0.00394
-0.0961	-0.00232	-0.00055033	-0.00184	0.00396
-0.096	-0.00232	-0.000549637	-0.00184	0.00396
-0.0959	-0.00232	-0.000548971	-0.00183	0.00396
-0.0958	-0.00232	-0.000548333	-0.00183	0.00398
-0.0957	-0.00232	-0.000547723	-0.00182	0.00398
-0.0956	-0.00232	-0.000547141	-0.00182	0.00398
-0.0955	-0.00232	-0.000546587	-0.00181	0.00399
-0.0954	-0.00232	-0.000546062	-0.00181	0.004
-0.0953	-0.00232	-0.000545566	-0.0018	0.004
-0.0952	-0.00232	-0.0005451	-0.0018	0.00401
-0.0951	-0.00232	-0.000544663	-0.00179	0.00402
-0.095	-0.00231	-0.000544256	-0.00178	0.00402
-0.0949	-0.00231	-0.00054388	-0.00178	0.00403
-0.0948	-0.00231	-0.000543534	-0.00177	0.00403
-0.0947	-0.00231	-0.000543219	-0.00177	0.00404
-0.0946	-0.00231	-0.000542934	-0.00176	0.00405
-0.0945	-0.00231	-0.000542682	-0.00176	0.00405
-0.0944	-0.0023	-0.00054246	-0.00175	0.00405
-0.0943	-0.0023	-0.000542271	-0.00174	0.00406
-0.0942	-0.0023	-0.000542114	-0.00174	0.00407
-0.0941	-0.0023	-0.000541989	-0.00173	0.00407
-0.094	-0.00229	-0.000541897	-0.00172	0.00407
-0.0939	-0.00229	-0.000541837	-0.00171	0.00407
-0.0938	-0.00229	-0.000541811	-0.00171	0.00409
-0.0937	-0.00229	-0.000541818	-0.00171	0.00409
-0.0936	-0.00228	-0.000541858	-0.00169	0.00409
-0.0935	-0.00228	-0.000541932	-0.00169	0.00409
-0.0934	-0.00228	-0.00054204	-0.00169	0.0041
-0.0933	-0.00227	-0.000542182	-0.00167	0.00411
-0.0932	-0.00227	-0.000542359	-0.00167	0.00411
-0.0931	-0.00227	-0.00054257	-0.00166	0.00412
-0.093	-0.00227	-0.000542816	-0.00166	0.00412
-0.0929	-0.00226	-0.000543097	-0.00165	0.00412
-0.0928	-0.00226	-0.000543413	-0.00164	0.00412
-0.0927	-0.00226	-0.000543764	-0.00164	0.00413
-0.0926	-0.00225	-0.000544151	-0.00162	0.00414
-0.0925	-0.00225	-0.000544573	-0.00162	0.00414
-0.0924	-0.00224	-0.000545031	-0.00161	0.00415
-0.0923	-0.00224	-0.000545525	-0.0016	0.00415
-0.0922	-0.00224	-0.000546055	-0.0016	0.00415
-0.0921	-0.00223	-0.000546622	-0.00159	0.00415
-0.092	-0.00223	-0.000547224	-0.00159	0.00415
-0.0919	-0.00223	-0.000547864	-0.00158	0.00417
-0.0918	-0.00222	-0.000548539	-0.00157	0.00417
-0.0917	-0.00222	-0.000549252	-0.00156	0.00417
-0.0916	-0.00222	-0.000550001	-0.00156	0.00417
-0.0915	-0.00221	-0.000550788	-0.00155	0.00417
-0.0914	-0.00221	-0.000551611	-0.00154	0.00418
-0.0913	-0.0022	-0.000552472	-0.00153	0.00418
-0.0912	-0.0022	-0.00055337	-0.00153	0.00418
-0.0911	-0.0022	-0.000554305	-0.00152	0.00418
-0.091	-0.00219	-0.000555278	-0.00151	0.0042
-0.0909	-0.00219	-0.000556288	-0.00151	0.0042
-0.0908	-0.00218	-0.000557335	-0.0015	0.0042
-0.0907	-0.00218	-0.000558421	-0.00149	0.00421
-0.0906	-0.00218	-0.000559544	-0.00149	0.00421
-0.0905	-0.00217	-0.000560704	-0.00148	0.00421
-0.0904	-0.00217	-0.000561903	-0.00148	0.00421
-0.0903	-0.00216	-0.000563139	-0.00146	0.00421
-0.0902	-0.00216	-0.000564413	-0.00146	0.00421
-0.0901	-0.00216	-0.000565724	-0.00146	0.00421
-0.09	-0.00215	-0.000567074	-0.00144	0.00422
-0.0899	-0.00215	-0.000568461	-0.00144	0.00423
-0.0898	-0.00214	-0.000569887	-0.00143	0.00423
-0.0897	-0.00214	-0.00057135	-0.00143	0.00423
-0.0896	-0.00214	-0.000572851	-0.00142	0.00423
-0.0895	-0.00213	-0.00057439	-0.00141	0.00424
-0.0894	-0.00213	-0.000575967	-0.00141	0.00423
-0.0893	-0.00212	-0.000577581	-0.0014	0.00424
-0.0892	-0.00212	-0.000579233	-0.00139	0.00424
-0.0891	-0.00212	-0.000580923	-0.00139	0.00424
-0.089	-0.00211	-0.000582651	-0.00138	0.00424
-0.0889	-0.00211	-0.000584416	-0.00138	0.00425
-0.0888	-0.0021	-0.000586219	-0.00136	0.00425
-0.0887	-0.0021	-0.00058806	-0.00136	0.00425
-0.0886	-0.0021	-0.000589937	-0.00136	0.00426
-0.0885	-0.00209	-0.000591853	-0.00135	0.00426
-0.0884	-0.00209	-0.000593805	-0.00134	0.00426
-0.0883	-0.00209	-0.000595795	-0.00134	0.00426
-0.0882	-0.00208	-0.000597822	-0.00133	0.00426
-0.0881	-0.00208	-0.000599886	-0.00133	0.00426
-0.088	-0.00207	-0.000601987	-0.00132	0.00427
-0.0879	-0.00207	-0.000604124	-0.00132	0.00427
-0.0878	-0.00207	-0.000606299	-0.00131	0.00427
-0.0877	-0.00206	-0.00060851	-0.0013	0.00427
-0.0876	-0.00206	-0.000610757	-0.0013	0.00427
-0.0875	-0.00206	-0.000613041	-0.0013	0.00428
-0.0874	-0.00205	-0.000615361	-0.00129	0.00427
-0.0873	-0.00205	-0.000617718	-0.00129	0.00428
-0.0872	-0.00204	-0.00062011	-0.00127	0.00428
-0.0871	-0.00204	-0.000622538	-0.00127	0.00429
-0.087	-0.00204	-0.000625001	-0.00127	0.00429
-0.0869	-0.00203	-0.000627501	-0.00126	0.00429
-0.0868	-0.00203	-0.000630035	-0.00126	0.00429
-0.0867	-0.00203	-0.000632605	-0.00126	0.00429
-0.0866	-0.00202	-0.00063521	-0.00125	0.00429
-0.0865	-0.00202	-0.000637849	-0.00124	0.0043
-0.0864	-0.00202	-0.000640523	-0.00124	0.0043
-0.0863	-0.00202	-0.000643232	-0.00124	0.0043
-0.0862	-0.00201	-0.000645975	-0.00123	0.0043
-0.0861	-0.00201	-0.000648752	-0.00123	0.0043
-0.086	-0.00201	-0.000651563	-0.00123	0.0043
-0.0859	-0.002	-0.000654408	-0.00122	0.0043
-0.0858	-0.002	-0.000657286	-0.00122	0.00431
-0.0857	-0.002	-0.000660198	-0.00122	0.00431
-0.0856	-0.00199	-0.000663142	-0.00121	0.00431
-0.0855	-0.00199	-0.00066612	-0.0012	0.00431
-0.0854	-0.00199	-0.00066913	-0.0012	0.00432
-0.0853	-0.00199	-0.000672173	-0.0012	0.00431
-0.0852	-0.00198	-0.000675248	-0.00119	0.00433
-0.0851	-0.00198	-0.000678355	-0.00119	0.00432
-0.085	-0.00198	-0.000681494	-0.00119	0.00433
-0.0849	-0.00198	-0.000684664	-0.00119	0.00432
-0.0848	-0.00197	-0.000687866	-0.00118	0.00433
-0.0847	-0.00197	-0.000691098	-0.00118	0.00434
-0.0846	-0.00197	-0.000694362	-0.00118	0.00434
-0.0845	-0.00197	-0.000697656	-0.00118	0.00434
-0.0844	-0.00196	-0.000700981	-0.00117	0.00434
-0.0843	-0.00196	-0.000704335	-0.00117	0.00434
-0.0842	-0.00196	-0.00070772	-0.00117	0.00435
-0.0841	-0.00196	-0.000711134	-0.00117	0.00435
-0.084	-0.00195	-0.000714578	-0.00116	0.00434
-0.0839	-0.00195	-0.00071805	-0.00116	0.00435
-0.0838	-0.00195	-0.000721552	-0.00116	0.00436
-0.0837	-0.00195	-0.000725082	-0.00116	0.00436
-0.0836	-0.00195	-0.000728641	-0.00116	0.00436
-0.0835	-0.00194	-0.000732227	-0.00115	0.00436
-0.0834	-0.00194	-0.000735842	-0.00115	0.00436
-0.0833	-0.00194	-0.000739484	-0.00115	0.00437
-0.0832	-0.00194	-0.000743153	-0.00115	0.00437
-0.0831	-0.00194	-0.00074685	-0.00115	0.00436
-0.083	-0.00193	-0.000750573	-0.00114	0.00436
-0.0829	-0.00193	-0.000754323	-0.00114	0.00437
-0.0828	-0.00193	-0.000758099	-0.00114	0.00438
-0.0827	-0.00193	-0.000761901	-0.00114	0.00437
-0.0826	-0.00193	-0.000765729	-0.00114	0.00437
-0.0825	-0.00193	-0.000769582	-0.00114	0.00438
-0.0824	-0.00192	-0.00077346	-0.00113	0.00438
-0.0823	-0.00192	-0.000777364	-0.00113	0.00438
-0.0822	-0.00192	-0.000781292	-0.00113	0.00439
-0.0821	-0.00192	-0.000785245	-0.00113	0.00439
-0.082	-0.00192	-0.000789221	-0.00113	0.00439
-0.0819	-0.00192	-0.000793222	-0.00113	0.00439
-0.0818	-0.00191	-0.000797246	-0.00112	0.0044
-0.0817	-0.00191	-0.000801294	-0.00112	0.00439
-0.0816	-0.00191	-0.000805365	-0.00112	0.00439
-0.0815	-0.00191	-0.000809459	-0.00112	0.00439
-0.0814	-0.00191	-0.000813575	-0.00113	0.0044
-0.0813	-0.00191	-0.000817714	-0.00113	0.0044
-0.0812	-0.00191	-0.000821874	-0.00113	0.0044
-0.0811	-0.0019	-0.000826057	-0.00112	0.00441
-0.081	-0.0019	-0.000830262	-0.00112	0.0044
-0.0809	-0.0019	-0.000834487	-0.00112	0.00441
-0.0808	-0.0019	-0.000838734	-0.00112	0.0044
-0.0807	-0.0019	-0.000843002	-0.00112	0.00441
-0.0806	-0.0019	-0.00084729	-0.00113	0.00441
-0.0805	-0.0019	-0.000851599	-0.00113	0.00441
-0.0804	-0.0019	-0.000855928	-0.00113	0.00442
-0.0803	-0.00189	-0.000860277	-0.00112	0.00443
-0.0802	-0.00189	-0.000864645	-0.00112	0.00443
-0.0801	-0.00189	-0.000869033	-0.00112	0.00442
-0.08	-0.00189	-0.000873441	-0.00112	0.00442
-0.0799	-0.00189	-0.000877867	-0.00112	0.00443
-0.0798	-0.00189	-0.000882312	-0.00112	0.00442
-0.0797	-0.00189	-0.000886776	-0.00113	0.00443
-0.0796	-0.00189	-0.000891259	-0.00113	0.00443
-0.0795	-0.00188	-0.000895759	-0.00112	0.00443
-0.0794	-0.00188	-0.000900277	-0.00112	0.00443
-0.0793	-0.00188	-0.000904814	-0.00112	0.00443
-0.0792	-0.00188	-0.000909368	-0.00112	0.00444
-0.0791	-0.00188	-0.000913939	-0.00113	0.00443
-0.079	-0.00188	-0.000918527	-0.00113	0.00444
-0.0789	-0.00188	-0.000923133	-0.00113	0.00444
-0.0788	-0.00187	-0.000927755	-0.00112	0.00444
-0.0787	-0.00187	-0.000932394	-0.00112	0.00444
-0.0786	-0.00187	-0.00093705	-0.00113	0.00444
-0.0785	-0.00187	-0.000941722	-0.00113	0.00444
-0.0784	-0.00187	-0.00094641	-0.00113	0.00444
-0.0783	-0.00187	-0.000951114	-0.00113	0.00445
-0.0782	-0.00187	-0.000955834	-0.00113	0.00445
-0.0781	-0.00187	-0.00096057	-0.00114	0.00444
-0.078	-0.00186	-0.000965321	-0.00113	0.00443
-0.0779	-0.00186	-0.000970088	-0.00113	0.00445
-0.0778	-0.00186	-0.00097487	-0.00113	0.00445
-0.0777	-0.00186	-0.000979668	-0.00113	0.00444
-0.0776	-0.00186	-0.00098448	-0.00114	0.00444
-0.0775	-0.00186	-0.000989307	-0.00114	0.00445
-0.0774	-0.00185	-0.00099415	-0.00113	0.00445
-0.0773	-0.00185	-0.000999007	-0.00113	0.00445
-0.0772	-0.00185	-0.001	-0.00114	0.00444
-0.0771	-0.00185	-0.00101	-0.00114	0.00445
-0.077	-0.00185	-0.00101	-0.00114	0.00445
-0.0769	-0.00185	-0.00102	-0.00114	0.00444
-0.0768	-0.00184	-0.00102	-0.00114	0.00445
-0.0767	-0.00184	-0.00103	-0.00114	0.00445
-0.0766	-0.00184	-0.00103	-0.00114	0.00445
-0.0765	-0.00184	-0.00104	-0.00114	0.00445
-0.0764	-0.00184	-0.00104	-0.00115	0.00444
-0.0763	-0.00183	-0.00105	-0.00114	0.00445
-0.0762	-0.00183	-0.00105	-0.00114	0.00445
-0.0761	-0.00183	-0.00106	-0.00115	0.00445
-0.076	-0.00183	-0.00106	-0.00115	0.00444
-0.0759	-0.00183	-0.00107	-0.00115	0.00444
-0.0758	-0.00182	-0.00107	-0.00114	0.00444
-0.0757	-0.00182	-0.00108	-0.00115	0.00444
-0.0756	-0.00182	-0.00108	-0.00115	0.00444
-0.0755	-0.00182	-0.00109	-0.00115	0.00444
-0.0754	-0.00182	-0.00109	-0.00116	0.00443
-0.0753	-0.00181	-0.0011	-0.00115	0.00443
-0.0752	-0.00181	-0.0011	-0.00115	0.00443
-0.0751	-0.00181	-0.00111	-0.00115	0.00443
-0.075	-0.00181	-0.00111	-0.00116	0.00443
-0.0749	-0.0018	-0.00112	-0.00115	0.00443
-0.0748	-0.0018	-0.00113	-0.00115	0.00443
-0.0747	-0.0018	-0.00113	-0.00116	0.00442
-0.0746	-0.00179	-0.00114	-0.00115	0.00442
-0.0745	-0.00179	-0.00114	-0.00115	0.00441
-0.0744	-0.00179	-0.00115	-0.00116	0.00441
-0.0743	-0.00179	-0.00115	-0.00116	0.00442
-0.0742	-0.00178	-0.00116	-0.00115	0.00441
-0.0741	-0.00178	-0.00116	-0.00116	0.00441
-0.074	-0.00178	-0.00117	-0.00116	0.00441
-0.0739	-0.00177	-0.00117	-0.00116	0.00441
-0.0738	-0.00177	-0.00118	-0.00116	0.0044
-0.0737	-0.00177	-0.00118	-0.00116	0.00439
-0.0736	-0.00177	-0.00119	-0.00117	0.00439
-0.0735	-0.00176	-0.00119	-0.00116	0.00439
-0.0734	-0.00176	-0.0012	-0.00117	0.00438
-0.0733	-0.00176	-0.0012	-0.00117	0.00438
-0.0732	-0.00175	-0.00121	-0.00116	0.00438
-0.0731	-0.00175	-0.00122	-0.00117	0.00437
-0.073	-0.00175	-0.00122	-0.00117	0.00437
-0.0729	-0.00174	-0.00123	-0.00116	0.00436
-0.0728	-0.00174	-0.00123	-0.00117	0.00436
-0.0727	-0.00174	-0.00124	-0.00117	0.00436
-0.0726	-0.00173	-0.00124	-0.00117	0.00435
-0.0725	-0.00173	-0.00125	-0.00117	0.00434
-0.0724	-0.00173	-0.00125	-0.00117	0.00434
-0.0723	-0.00172	-0.00126	-0.00117	0.00434
-0.0722	-0.00172	-0.00127	-0.00117	0.00434
-0.0721	-0.00171	-0.00127	-0.00117	0.00432
-0.072	-0.00171	-0.00128	-0.00117	0.00432
-0.0719	-0.00171	-0.00128	-0.00118	0.00431
-0.0718	-0.0017	-0.00129	-0.00117	0.0043
-0.0717	-0.0017	-0.00129	-0.00118	0.0043
-0.0716	-0.00169	-0.0013	-0.00117	0.0043
-0.0715	-0.00169	-0.00131	-0.00117	0.0043
-0.0714	-0.00169	-0.00131	-0.00118	0.00428
-0.0713	-0.00168	-0.00132	-0.00117	0.00428
-0.0712	-0.00168	-0.00132	-0.00118	0.00427
-0.0711	-0.00168	-0.00133	-0.00118	0.00427
-0.071	-0.00167	-0.00133	-0.00118	0.00426
-0.0709	-0.00167	-0.00134	-0.00118	0.00425
-0.0708	-0.00166	-0.00135	-0.00117	0.00424
-0.0707	-0.00166	-0.00135	-0.00118	0.00423
-0.0706	-0.00165	-0.00136	-0.00118	0.00423
-0.0705	-0.00165	-0.00136	-0.00118	0.00423
-0.0704	-0.00165	-0.00137	-0.00118	0.00421
-0.0703	-0.00164	-0.00138	-0.00118	0.0042
-0.0702	-0.00164	-0.00138	-0.00119	0.0042
-0.0701	-0.00163	-0.00139	-0.00118	0.00418
-0.07	-0.00163	-0.00139	-0.00118	0.00418
-0.0699	-0.00163	-0.0014	-0.00119	0.00417
-0.0698	-0.00162	-0.00141	-0.00118	0.00415
-0.0697	-0.00162	-0.00141	-0.00119	0.00415
-0.0696	-0.00161	-0.00142	-0.00119	0.00414
-0.0695	-0.00161	-0.00142	-0.00119	0.00413
-0.0694	-0.0016	-0.00143	-0.00119	0.00413
-0.0693	-0.0016	-0.00144	-0.00119	0.00411
-0.0692	-0.0016	-0.00144	-0.00119	0.0041
-0.0691	-0.00159	-0.00145	-0.00119	0.00409
-0.069	-0.00159	-0.00146	-0.0012	0.00408
-0.0689	-0.00158	-0.00146	-0.00119	0.00407
-0.0688	-0.00158	-0.00147	-0.0012	0.00406
-0.0687	-0.00157	-0.00147	-0.00119	0.00405
-0.0686	-0.00157	-0.00148	-0.0012	0.00405
-0.0685	-0.00157	-0.00149	-0.0012	0.00403
-0.0684	-0.00156	-0.00149	-0.0012	0.00402
-0.0683	-0.00156	-0.0015	-0.00121	0.00401
-0.0682	-0.00155	-0.00151	-0.0012	0.00401
-0.0681	-0.00155	-0.00151	-0.00121	0.00399
-0.068	-0.00155	-0.00152	-0.00121	0.00398
-0.0679	-0.00154	-0.00153	-0.00121	0.00397
-0.0678	-0.00154	-0.00153	-0.00121	0.00394
-0.0677	-0.00153	-0.00154	-0.00121	0.00394
-0.0676	-0.00153	-0.00155	-0.00122	0.00392
-0.0675	-0.00153	-0.00155	-0.00122	0.00391
-0.0674	-0.00152	-0.00156	-0.00122	0.0039
-0.0673	-0.00152	-0.00157	-0.00122	0.00389
-0.0672	-0.00152	-0.00157	-0.00123	0.00388
-0.0671	-0.00151	-0.00158	-0.00122	0.00386
-0.067	-0.00151	-0.00159	-0.00123	0.00385
-0.0669	-0.0015	-0.00159	-0.00123	0.00383
-0.0668	-0.0015	-0.0016	-0.00123	0.00382
-0.0667	-0.0015	-0.00161	-0.00124	0.00381
-0.0666	-0.00149	-0.00161	-0.00123	0.00379
-0.0665	-0.00149	-0.00162	-0.00124	0.00378
-0.0664	-0.00149	-0.00163	-0.00125	0.00376
-0.0663	-0.00148	-0.00164	-0.00125	0.00376
-0.0662	-0.00148	-0.00164	-0.00125	0.00374
-0.0661	-0.00148	-0.00165	-0.00126	0.00372
-0.066	-0.00148	-0.00166	-0.00126	0.0037
-0.0659	-0.00147	-0.00166	-0.00126	0.00369
-0.0658	-0.00147	-0.00167	-0.00127	0.00367
-0.0657	-0.00147	-0.00168	-0.00127	0.00366
-0.0656	-0.00146	-0.00169	-0.00127	0.00364
-0.0655	-0.00146	-0.00169	-0.00128	0.00364
-0.0654	-0.00146	-0.0017	-0.00128	0.00362
-0.0653	-0.00146	-0.00171	-0.00129	0.0036
-0.0652	-0.00145	-0.00172	-0.00129	0.00358
-0.0651	-0.00145	-0.00172	-0.00129	0.00356
-0.065	-0.00145	-0.00173	-0.0013	0.00354
-0.0649	-0.00145	-0.00174	-0.00131	0.00353
-0.0648	-0.00145	-0.00175	-0.00131	0.00351
-0.0647	-0.00144	-0.00175	-0.00131	0.0035
-0.0646	-0.00144	-0.00176	-0.00132	0.00348
-0.0645	-0.00144	-0.00177	-0.00133	0.00347
-0.0644	-0.00144	-0.00178	-0.00133	0.00345
-0.0643	-0.00144	-0.00178	-0.00134	0.00343
-0.0642	-0.00144	-0.00179	-0.00135	0.00341
-0.0641	-0.00144	-0.0018	-0.00135	0.0034
-0.064	-0.00144	-0.00181	-0.00136	0.00337
-0.0639	-0.00144	-0.00182	-0.00137	0.00336
-0.0638	-0.00143	-0.00182	-0.00136	0.00334
-0.0637	-0.00143	-0.00183	-0.00137	0.00332
-0.0636	-0.00143	-0.00184	-0.00138	0.0033
-0.0635	-0.00143	-0.00185	-0.00139	0.00329
-0.0634	-0.00143	-0.00186	-0.00139	0.00327
-0.0633	-0.00143	-0.00187	-0.0014	0.00325
-0.0632	-0.00143	-0.00187	-0.00141	0.00323
-0.0631	-0.00143	-0.00188	-0.00141	0.00322
-0.063	-0.00143	-0.00189	-0.00142	0.00319
-0.0629	-0.00144	-0.0019	-0.00144	0.00317
-0.0628	-0.00144	-0.00191	-0.00145	0.00315
-0.0627	-0.00144	-0.00192	-0.00146	0.00314
-0.0626	-0.00144	-0.00192	-0.00146	0.00311
-0.0625	-0.00144	-0.00193	-0.00147	0.0031
-0.0624	-0.00144	-0.00194	-0.00148	0.00308
-0.0623	-0.00144	-0.00195	-0.00149	0.00306
-0.0622	-0.00144	-0.00196	-0.00149	0.00304
-0.0621	-0.00145	-0.00197	-0.00151	0.00302
-0.062	-0.00145	-0.00198	-0.00152	0.00299
-0.0619	-0.00145	-0.00199	-0.00153	0.00297
-0.0618	-0.00145	-0.00199	-0.00154	0.00296
-0.0617	-0.00146	-0.002	-0.00156	0.00294
-0.0616	-0.00146	-0.00201	-0.00156	0.00292
-0.0615	-0.00146	-0.00202	-0.00157	0.0029
-0.0614	-0.00146	-0.00203	-0.00158	0.00288
-0.0613	-0.00147	-0.00204	-0.0016	0.00285
-0.0612	-0.00147	-0.00205	-0.00161	0.00283
-0.0611	-0.00147	-0.00206	-0.00161	0.00281
-0.061	-0.00148	-0.00207	-0.00163	0.00279
-0.0609	-0.00148	-0.00208	-0.00164	0.00277
-0.0608	-0.00149	-0.00209	-0.00166	0.00275
-0.0607	-0.00149	-0.00209	-0.00167	0.00272
-0.0606	-0.0015	-0.0021	-0.00169	0.0027
-0.0605	-0.0015	-0.00211	-0.00169	0.00268
-0.0604	-0.00151	-0.00212	-0.00171	0.00266
-0.0603	-0.00151	-0.00213	-0.00172	0.00264
-0.0602	-0.00152	-0.00214	-0.00174	0.00261
-0.0601	-0.00152	-0.00215	-0.00175	0.00259
-0.06	-0.00153	-0.00216	-0.00177	0.00257
-0.0599	-0.00153	-0.00217	-0.00178	0.00255
-0.0598	-0.00154	-0.00218	-0.00179	0.00252
-0.0597	-0.00155	-0.00219	-0.00181	0.00251
-0.0596	-0.00155	-0.0022	-0.00182	0.00249
-0.0595	-0.00156	-0.00221	-0.00184	0.00247
-0.0594	-0.00157	-0.00222	-0.00186	0.00244
-0.0593	-0.00157	-0.00223	-0.00187	0.00241
-0.0592	-0.00158	-0.00224	-0.00189	0.00239
-0.0591	-0.00159	-0.00225	-0.00191	0.00237
-0.059	-0.0016	-0.00226	-0.00193	0.00234
-0.0589	-0.00161	-0.00227	-0.00194	0.00232
-0.0588	-0.00161	-0.00228	-0.00195	0.00231
-0.0587	-0.00162	-0.00229	-0.00197	0.00227
-0.0586	-0.00163	-0.0023	-0.00199	0.00225
-0.0585	-0.00164	-0.00231	-0.00201	0.00223
-0.0584	-0.00165	-0.00232	-0.00203	0.00221
-0.0583	-0.00166	-0.00233	-0.00205	0.00218
-0.0582	-0.00167	-0.00234	-0.00207	0.00215
-0.0581	-0.00168	-0.00235	-0.00209	0.00214
-0.058	-0.00169	-0.00237	-0.0021	0.0021
-0.0579	-0.0017	-0.00238	-0.00212	0.00208
-0.0578	-0.00171	-0.00239	-0.00214	0.00207
-0.0577	-0.00172	-0.0024	-0.00216	0.00204
-0.0576	-0.00173	-0.00241	-0.00218	0.00201
-0.0575	-0.00174	-0.00242	-0.0022	0.00199
-0.0574	-0.00176	-0.00243	-0.00223	0.00198
-0.0573	-0.00177	-0.00244	-0.00225	0.00194
-0.0572	-0.00178	-0.00245	-0.00227	0.00192
-0.0571	-0.00179	-0.00246	-0.00229	0.0019
-0.057	-0.0018	-0.00247	-0.00231	0.00187
-0.0569	-0.00182	-0.00249	-0.00234	0.00184
-0.0568	-0.00183	-0.0025	-0.00236	0.00182
-0.0567	-0.00184	-0.00251	-0.00238	0.0018
-0.0566	-0.00186	-0.00252	-0.00241	0.00178
-0.0565	-0.00187	-0.00253	-0.00243	0.00175
-0.0564	-0.00188	-0.00254	-0.00245	0.00171
-0.0563	-0.0019	-0.00255	-0.00248	0.0017
-0.0562	-0.00191	-0.00256	-0.0025	0.00167
-0.0561	-0.00192	-0.00258	-0.00252	0.00165
-0.056	-0.00194	-0.00259	-0.00255	0.00162
-0.0559	-0.00195	-0.0026	-0.00257	0.00161
-0.0558	-0.00197	-0.00261	-0.0026	0.00158
-0.0557	-0.00198	-0.00262	-0.00261	0.00155
-0.0556	-0.002	-0.00263	-0.00265	0.00153
-0.0555	-0.00202	-0.00265	-0.00268	0.00151
-0.0554	-0.00203	-0.00266	-0.0027	0.00148
-0.0553	-0.00205	-0.00267	-0.00273	0.00145
-0.0552	-0.00206	-0.00268	-0.00275	0.00143
-0.0551	-0.00208	-0.00269	-0.00278	0.0014
-0.055	-0.0021	-0.0027	-0.00281	0.00138
-0.0549	-0.00211	-0.00272	-0.00283	0.00136
-0.0548	-0.00213	-0.00273	-0.00286	0.00132
-0.0547	-0.00215	-0.00274	-0.00289	0.00129
-0.0546	-0.00217	-0.00275	-0.00292	0.00128
-0.0545	-0.00219	-0.00276	-0.00295	0.00126
-0.0544	-0.0022	-0.00278	-0.00297	0.00123
-0.0543	-0.00222	-0.00279	-0.003	0.0012
-0.0542	-0.00224	-0.0028	-0.00303	0.00118
-0.0541	-0.00226	-0.00281	-0.00306	0.00115
-0.054	-0.00228	-0.00283	-0.00309	0.00112
-0.0539	-0.0023	-0.00284	-0.00312	0.0011
-0.0538	-0.00232	-0.00285	-0.00315	0.00107
-0.0537	-0.00234	-0.00286	-0.00318	0.00104
-0.0536	-0.00236	-0.00287	-0.00321	0.00103
-0.0535	-0.00238	-0.00289	-0.00324	0.00101
-0.0534	-0.0024	-0.0029	-0.00327	0.000975
-0.0533	-0.00242	-0.00291	-0.0033	0.0009425
-0.0532	-0.00244	-0.00292	-0.00334	0.0009225
-0.0531	-0.00246	-0.00294	-0.00337	0.00089
-0.053	-0.00248	-0.00295	-0.0034	0.00087
-0.0529	-0.0025	-0.00296	-0.00343	0.000845
-0.0528	-0.00252	-0.00298	-0.00346	0.000825
-0.0527	-0.00254	-0.00299	-0.00349	0.00079
-0.0526	-0.00256	-0.003	-0.00352	0.000765
-0.0525	-0.00259	-0.00301	-0.00356	0.00074
-0.0524	-0.00261	-0.00303	-0.00359	0.00071
-0.0523	-0.00263	-0.00304	-0.00362	0.0006875
-0.0522	-0.00265	-0.00305	-0.00365	0.0006675
-0.0521	-0.00268	-0.00307	-0.00369	0.00064
-0.052	-0.0027	-0.00308	-0.00372	0.00061
-0.0519	-0.00272	-0.00309	-0.00375	0.0005875
-0.0518	-0.00275	-0.0031	-0.00379	0.0005625
-0.0517	-0.00277	-0.00312	-0.00383	0.0005375
-0.0516	-0.00279	-0.00313	-0.00386	0.0005025
-0.0515	-0.00282	-0.00314	-0.0039	0.0004825
-0.0514	-0.00284	-0.00316	-0.00393	0.0004575
-0.0513	-0.00286	-0.00317	-0.00396	0.0004375
-0.0512	-0.00289	-0.00318	-0.004	0.0004025
-0.0511	-0.00291	-0.0032	-0.00403	0.0003775
-0.051	-0.00294	-0.00321	-0.00407	0.0003525
-0.0509	-0.00296	-0.00322	-0.00411	0.00033
-0.0508	-0.00299	-0.00324	-0.00415	0.0003075
-0.0507	-0.00301	-0.00325	-0.00418	0.0002725
-0.0506	-0.00304	-0.00326	-0.00422	0.0002475
-0.0505	-0.00306	-0.00328	-0.00425	0.0002275
-0.0504	-0.00309	-0.00329	-0.00429	0.0002025
-0.0503	-0.00312	-0.0033	-0.00433	0.00018
-0.0502	-0.00314	-0.00332	-0.00436	0.0001475
-0.0501	-0.00317	-0.00333	-0.00441	0.0001175
-0.05	-0.00319	-0.00334	-0.00444	9.25e-05
-0.0499	-0.00322	-0.00336	-0.00448	7.25e-05
-0.0498	-0.00325	-0.00337	-0.00452	4.75e-05
-0.0497	-0.00327	-0.00338	-0.00455	1.25e-05
-0.0496	-0.0033	-0.0034	-0.00459	-1.5e-05
-0.0495	-0.00333	-0.00341	-0.00463	-3.25e-05
-0.0494	-0.00335	-0.00343	-0.00466	-5.75e-05
-0.0493	-0.00338	-0.00344	-0.00471	-8.75e-05
-0.0492	-0.00341	-0.00345	-0.00475	-0.0001225
-0.0491	-0.00344	-0.00347	-0.00479	-0.0001425
-0.049	-0.00346	-0.00348	-0.00482	-0.00017
-0.0489	-0.00349	-0.00349	-0.00486	-0.000195
-0.0488	-0.00352	-0.00351	-0.00491	-0.00022
-0.0487	-0.00355	-0.00352	-0.00495	-0.00024
-0.0486	-0.00357	-0.00354	-0.00498	-0.000275
-0.0485	-0.0036	-0.00355	-0.00502	-0.0003
-0.0484	-0.00363	-0.00356	-0.00506	-0.0003325
-0.0483	-0.00366	-0.00358	-0.0051	-0.0003575
-0.0482	-0.00369	-0.00359	-0.00515	-0.0003775
-0.0481	-0.00372	-0.00361	-0.00519	-0.0004025
-0.048	-0.00374	-0.00362	-0.00522	-0.0004375
-0.0479	-0.00377	-0.00363	-0.00526	-0.0004625
-0.0478	-0.0038	-0.00365	-0.0053	-0.0004875
-0.0477	-0.00383	-0.00366	-0.00535	-0.0005125
-0.0476	-0.00386	-0.00368	-0.00539	-0.0005325
-0.0475	-0.00389	-0.00369	-0.00543	-0.0005625
-0.0474	-0.00392	-0.0037	-0.00547	-0.000588731
-0.0473	-0.00395	-0.00372	-0.00551	-0.000626273
-0.0472	-0.00398	-0.00373	-0.00556	-0.000651331
-0.0471	-0.00401	-0.00375	-0.0056	-0.000676404
-0.047	-0.00404	-0.00376	-0.00564	-0.000701493
-0.0469	-0.00407	-0.00378	-0.00568	-0.000726598
-0.0468	-0.0041	-0.00379	-0.00573	-0.000754219
-0.0467	-0.00413	-0.0038	-0.00577	-0.000779356
-0.0466	-0.00416	-0.00382	-0.00581	-0.000809509
-0.0465	-0.00419	-0.00383	-0.00585	-0.000839679
-0.0464	-0.00422	-0.00385	-0.00589	-0.000864865
-0.0463	-0.00425	-0.00386	-0.00594	-0.000892568
-0.0462	-0.00428	-0.00388	-0.00598	-0.000917788
-0.0461	-0.00431	-0.00389	-0.00602	-0.000943025
-0.046	-0.00434	-0.00391	-0.00607	-0.000968278
-0.0459	-0.00437	-0.00392	-0.00611	-0.000993549
-0.0458	-0.00441	-0.00393	-0.00616	-0.00103
-0.0457	-0.00444	-0.00395	-0.0062	-0.00106
-0.0456	-0.00447	-0.00396	-0.00624	-0.00109
-0.0455	-0.0045	-0.00398	-0.00628	-0.00111
-0.0454	-0.00453	-0.00399	-0.00633	-0.00114
-0.0453	-0.00456	-0.00401	-0.00637	-0.00117
-0.0452	-0.00459	-0.00402	-0.00641	-0.00119
-0.0451	-0.00462	-0.00404	-0.00646	-0.00122
-0.045	-0.00466	-0.00405	-0.00651	-0.00125
-0.0449	-0.00469	-0.00407	-0.00655	-0.00127
-0.0448	-0.00472	-0.00408	-0.0066	-0.00132
-0.0447	-0.00475	-0.0041	-0.00664	-0.00134
-0.0446	-0.00478	-0.00411	-0.00668	-0.00137
-0.0445	-0.00482	-0.00413	-0.00673	-0.00139
-0.0444	-0.00485	-0.00414	-0.00678	-0.00142
-0.0443	-0.00488	-0.00415	-0.00682	-0.00145
-0.0442	-0.00491	-0.00417	-0.00686	-0.00147
-0.0441	-0.00494	-0.00418	-0.0069	-0.0015
-0.044	-0.00498	-0.0042	-0.00696	-0.00152
-0.0439	-0.00501	-0.00421	-0.007	-0.00157
-0.0438	-0.00504	-0.00423	-0.00705	-0.0016
-0.0437	-0.00507	-0.00424	-0.00709	-0.00162
-0.0436	-0.00511	-0.00426	-0.00714	-0.00165
-0.0435	-0.00514	-0.00427	-0.00718	-0.00167
-0.0434	-0.00517	-0.00429	-0.00723	-0.0017
-0.0433	-0.0052	-0.0043	-0.00727	-0.00173
-0.0432	-0.00524	-0.00432	-0.00732	-0.00176
-0.0431	-0.00527	-0.00433	-0.00737	-0.0018
-0.043	-0.0053	-0.00435	-0.00741	-0.00183
-0.0429	-0.00534	-0.00436	-0.00746	-0.00185
-0.0428	-0.00537	-0.00438	-0.00751	-0.00188
-0.0427	-0.0054	-0.00439	-0.00755	-0.00191
-0.0426	-0.00544	-0.00441	-0.0076	-0.00194
-0.0425	-0.00547	-0.00443	-0.00765	-0.00197
-0.0424	-0.0055	-0.00444	-0.00769	-0.00199
-0.0423	-0.00554	-0.00446	-0.00774	-0.00203
-0.0422	-0.00557	-0.00447	-0.00779	-0.00206
-0.0421	-0.0056	-0.00449	-0.00783	-0.00209
-0.042	-0.00564	-0.0045	-0.00788	-0.00212
-0.0419	-0.00567	-0.00452	-0.00793	-0.00215
-0.0418	-0.0057	-0.00453	-0.00797	-0.00218
-0.0417	-0.00574	-0.00455	-0.00802	-0.0022
-0.0416	-0.00577	-0.00456	-0.00807	-0.00224
-0.0415	-0.0058	-0.00458	-0.00811	-0.00227
-0.0414	-0.00584	-0.00459	-0.00817	-0.0023
-0.0413	-0.00587	-0.00461	-0.00821	-0.00233
-0.0412	-0.0059	-0.00463	-0.00826	-0.00237
-0.0411	-0.00594	-0.00464	-0.00831	-0.00239
-0.041	-0.00597	-0.00466	-0.00835	-0.00242
-0.0409	-0.00601	-0.00467	-0.00841	-0.00245
-0.0408	-0.00604	-0.00469	-0.00845	-0.00249
-0.0407	-0.00607	-0.0047	-0.0085	-0.00251
-0.0406	-0.00611	-0.00472	-0.00855	-0.00255
-0.0405	-0.00614	-0.00473	-0.0086	-0.00258
-0.0404	-0.00617	-0.00475	-0.00864	-0.00261
-0.0403	-0.00621	-0.00477	-0.00869	-0.00264
-0.0402	-0.00624	-0.00478	-0.00874	-0.00267
-0.0401	-0.00628	-0.0048	-0.00879	-0.0027
-0.04	-0.00631	-0.00481	-0.00884	-0.00274
-0.0399	-0.00635	-0.00483	-0.00889	-0.00277
-0.0398	-0.00638	-0.00485	-0.00894	-0.0028
-0.0397	-0.00641	-0.00486	-0.00898	-0.00283
-0.0396	-0.00645	-0.00488	-0.00903	-0.00286
-0.0395	-0.00648	-0.00489	-0.00908	-0.0029
-0.0394	-0.00652	-0.00491	-0.00913	-0.00293
-0.0393	-0.00655	-0.00493	-0.00918	-0.00296
-0.0392	-0.00659	-0.00494	-0.00923	-0.00299
-0.0391	-0.00662	-0.00496	-0.00928	-0.00303
-0.039	-0.00665	-0.00497	-0.00932	-0.00306
-0.0389	-0.00669	-0.00499	-0.00937	-0.00309
-0.0388	-0.00672	-0.00501	-0.00942	-0.00313
-0.0387	-0.00676	-0.00502	-0.00948	-0.00316
-0.0386	-0.00679	-0.00504	-0.00952	-0.00319
-0.0385	-0.00683	-0.00505	-0.00958	-0.00323
-0.0384	-0.00686	-0.00507	-0.00962	-0.00326
-0.0383	-0.0069	-0.00509	-0.00968	-0.00329
-0.0382	-0.00693	-0.0051	-0.00972	-0.00333
-0.0381	-0.00697	-0.00512	-0.00977	-0.00336
-0.038	-0.007	-0.00514	-0.00982	-0.00339
-0.0379	-0.00704	-0.00515	-0.00988	-0.00343
-0.0378	-0.00707	-0.00517	-0.00992	-0.00346
-0.0377	-0.0071	-0.00519	-0.00997	-0.0035
-0.0376	-0.00714	-0.0052	-0.01002	-0.00353
-0.0375	-0.00717	-0.00522	-0.01007	-0.00357
-0.0374	-0.00721	-0.00524	-0.01012	-0.0036
-0.0373	-0.00724	-0.00525	-0.01017	-0.00364
-0.0372	-0.00728	-0.00527	-0.01023	-0.00367
-0.0371	-0.00731	-0.00529	-0.01027	-0.00371
-0.037	-0.00735	-0.0053	-0.01032	-0.00374
-0.0369	-0.00738	-0.00532	-0.01037	-0.00378
-0.0368	-0.00742	-0.00534	-0.01043	-0.00381
-0.0367	-0.00745	-0.00535	-0.01047	-0.00385
-0.0366	-0.00749	-0.00537	-0.01053	-0.00388
-0.0365	-0.00752	-0.00539	-0.01057	-0.00392
-0.0364	-0.00756	-0.0054	-0.01063	-0.00395
-0.0363	-0.00759	-0.00542	-0.01068	-0.00399
-0.0362	-0.00763	-0.00544	-0.01073	-0.00403
-0.0361	-0.00766	-0.00546	-0.01078	-0.00406
-0.036	-0.0077	-0.00547	-0.01083	-0.0041
-0.0359	-0.00773	-0.00549	-0.01088	-0.00414
-0.0358	-0.00777	-0.00551	-0.01094	-0.00418
-0.0357	-0.0078	-0.00552	-0.01098	-0.00421
-0.0356	-0.00784	-0.00554	-0.01104	-0.00425
-0.0355	-0.00787	-0.00556	-0.01108	-0.00428
-0.0354	-0.00791	-0.00558	-0.01114	-0.00432
-0.0353	-0.00794	-0.00559	-0.01119	-0.00435
-0.0352	-0.00798	-0.00561	-0.01124	-0.00439
-0.0351	-0.00801	-0.00563	-0.01129	-0.00444
-0.035	-0.00805	-0.00565	-0.01135	-0.00447
-0.0349	-0.00809	-0.00566	-0.0114	-0.00451
-0.0348	-0.00812	-0.00568	-0.01145	-0.00454
-0.0347	-0.00816	-0.0057	-0.01151	-0.00458
-0.0346	-0.00819	-0.00572	-0.01156	-0.00462
-0.0345	-0.00823	-0.00574	-0.01161	-0.00466
-0.0344	-0.00826	-0.00575	-0.01165	-0.0047
-0.0343	-0.0083	-0.00577	-0.01171	-0.00474
-0.0342	-0.00833	-0.00579	-0.01176	-0.00478
-0.0341	-0.00837	-0.00581	-0.01182	-0.00482
-0.034	-0.0084	-0.00582	-0.01187	-0.00485
-0.0339	-0.00844	-0.00584	-0.01192	-0.0049
-0.0338	-0.00847	-0.00586	-0.01197	-0.00493
-0.0337	-0.00851	-0.00588	-0.01203	-0.00497
-0.0336	-0.00854	-0.0059	-0.01207	-0.00501
-0.0335	-0.00858	-0.00592	-0.01213	-0.00505
-0.0334	-0.00861	-0.00593	-0.01217	-0.00509
-0.0333	-0.00865	-0.00595	-0.01223	-0.00514
-0.0332	-0.00869	-0.00597	-0.01229	-0.00517
-0.0331	-0.00872	-0.00599	-0.01234	-0.00522
-0.033	-0.00876	-0.00601	-0.0124	-0.00525
-0.0329	-0.00879	-0.00603	-0.01244	-0.00529
-0.0328	-0.00883	-0.00604	-0.0125	-0.00534
-0.0327	-0.00886	-0.00606	-0.01255	-0.00537
-0.0326	-0.0089	-0.00608	-0.01261	-0.00542
-0.0325	-0.00893	-0.0061	-0.01265	-0.00546
-0.0324	-0.00897	-0.00612	-0.01271	-0.0055
-0.0323	-0.009	-0.00614	-0.01276	-0.00554
-0.0322	-0.00904	-0.00616	-0.01282	-0.00558
-0.0321	-0.00907	-0.00618	-0.01286	-0.00562
-0.032	-0.00911	-0.00619	-0.01292	-0.00567
-0.0319	-0.00914	-0.00621	-0.01297	-0.00571
-0.0318	-0.00918	-0.00623	-0.01303	-0.00575
-0.0317	-0.00921	-0.00625	-0.01307	-0.00579
-0.0316	-0.00925	-0.00627	-0.01313	-0.00584
-0.0315	-0.00928	-0.00629	-0.01318	-0.00588
-0.0314	-0.00932	-0.00631	-0.01324	-0.00592
-0.0313	-0.00935	-0.00633	-0.01329	-0.00597
-0.0312	-0.00939	-0.00635	-0.01335	-0.00601
-0.0311	-0.00943	-0.00637	-0.01341	-0.00605
-0.031	-0.00946	-0.00639	-0.01345	-0.00609
-0.0309	-0.0095	-0.0064	-0.01351	-0.00614
-0.0308	-0.00953	-0.00642	-0.01356	-0.00619
-0.0307	-0.00957	-0.00644	-0.01362	-0.00623
-0.0306	-0.0096	-0.00646	-0.01367	-0.00628
-0.0305	-0.00964	-0.00648	-0.01373	-0.00632
-0.0304	-0.00967	-0.0065	-0.01378	-0.00636
-0.0303	-0.00971	-0.00652	-0.01383	-0.00641
-0.0302	-0.00974	-0.00654	-0.01388	-0.00645
-0.0301	-0.00978	-0.00656	-0.01394	-0.00649
-0.03	-0.00981	-0.00658	-0.01399	-0.00654
-0.0299	-0.00985	-0.0066	-0.01405	-0.00658
-0.0298	-0.00988	-0.00662	-0.0141	-0.00664
-0.0297	-0.00992	-0.00664	-0.01416	-0.00667
-0.0296	-0.00995	-0.00666	-0.01421	-0.00672
-0.0295	-0.00999	-0.00668	-0.01427	-0.00676
-0.0294	-0.01002	-0.0067	-0.01431	-0.00682
-0.0293	-0.01005	-0.00672	-0.01436	-0.00686
-0.0292	-0.01009	-0.00674	-0.01442	-0.0069
-0.0291	-0.01012	-0.00676	-0.01447	-0.00695
-0.029	-0.01016	-0.00678	-0.01453	-0.007
-0.0289	-0.01019	-0.0068	-0.01458	-0.00705
-0.0288	-0.01023	-0.00682	-0.01464	-0.00709
-0.0287	-0.01026	-0.00684	-0.01469	-0.00714
-0.0286	-0.0103	-0.00687	-0.01475	-0.00718
-0.0285	-0.01033	-0.00689	-0.0148	-0.00724
-0.0284	-0.01037	-0.00691	-0.01486	-0.00728
-0.0283	-0.0104	-0.00693	-0.01491	-0.00732
-0.0282	-0.01043	-0.00695	-0.01496	-0.00738
-0.0281	-0.01047	-0.00697	-0.01502	-0.00742
-0.028	-0.0105	-0.00699	-0.01506	-0.00747
-0.0279	-0.01054	-0.00701	-0.01512	-0.00752
-0.0278	-0.01057	-0.00703	-0.01517	-0.00756
-0.0277	-0.01061	-0.00705	-0.01523	-0.00761
-0.0276	-0.01064	-0.00707	-0.01528	-0.00767
-0.0275	-0.01067	-0.00709	-0.01534	-0.00771
-0.0274	-0.01071	-0.00712	-0.0154	-0.00776
-0.0273	-0.01074	-0.00714	-0.01545	-0.00782
-0.0272	-0.01078	-0.00716	-0.0155	-0.00786
-0.0271	-0.01081	-0.00718	-0.01555	-0.00791
-0.027	-0.01084	-0.0072	-0.0156	-0.00795
-0.0269	-0.01088	-0.00722	-0.01566	-0.00801
-0.0268	-0.01091	-0.00724	-0.01571	-0.00805
-0.0267	-0.01095	-0.00727	-0.01578	-0.0081
-0.0266	-0.01098	-0.00729	-0.01582	-0.00815
-0.0265	-0.01101	-0.00731	-0.01588	-0.00821
-0.0264	-0.01105	-0.00733	-0.01594	-0.00826
-0.0263	-0.01108	-0.00735	-0.01599	-0.00831
-0.0262	-0.01111	-0.00737	-0.01604	-0.00836
-0.0261	-0.01115	-0.0074	-0.0161	-0.00841
-0.026	-0.01118	-0.00742	-0.01615	-0.00846
-0.0259	-0.01121	-0.00744	-0.0162	-0.00851
-0.0258	-0.01125	-0.00746	-0.01626	-0.00856
-0.0257	-0.01128	-0.00748	-0.01631	-0.00862
-0.0256	-0.01131	-0.0075	-0.01636	-0.00866
-0.0255	-0.01135	-0.00753	-0.01642	-0.00872
-0.0254	-0.01138	-0.00755	-0.01647	-0.00876
-0.0253	-0.01141	-0.00757	-0.01652	-0.00882
-0.0252	-0.01145	-0.00759	-0.01658	-0.00888
-0.0251	-0.01148	-0.00762	-0.01663	-0.00892
-0.025	-0.01151	-0.00764	-0.01669	-0.00898
-0.0249	-0.01154	-0.00766	-0.01674	-0.00903
-0.0248	-0.01158	-0.00768	-0.0168	-0.00909
-0.0247	-0.01161	-0.00771	-0.01685	-0.00913
-0.0246	-0.01164	-0.00773	-0.0169	-0.00919
-0.0245	-0.01167	-0.00775	-0.01695	-0.00925
-0.0244	-0.01171	-0.00777	-0.01701	-0.00929
-0.0243	-0.01174	-0.0078	-0.01706	-0.00934
-0.0242	-0.01177	-0.00782	-0.01711	-0.0094
-0.0241	-0.0118	-0.00784	-0.01717	-0.00946
-0.024	-0.01184	-0.00786	-0.01723	-0.00951
-0.0239	-0.01187	-0.00789	-0.01728	-0.00955
-0.0238	-0.0119	-0.00791	-0.01733	-0.00962
-0.0237	-0.01193	-0.00793	-0.01738	-0.00967
-0.0236	-0.01197	-0.00796	-0.01744	-0.00973
-0.0235	-0.012	-0.00798	-0.01749	-0.00979
-0.0234	-0.01203	-0.008	-0.01754	-0.00984
-0.0233	-0.01206	-0.00803	-0.0176	-0.00988
-0.0232	-0.01209	-0.00805	-0.01765	-0.00994
-0.0231	-0.01212	-0.00807	-0.0177	-0.01001
-0.023	-0.01216	-0.0081	-0.01776	-0.01006
-0.0229	-0.01219	-0.00812	-0.01782	-0.0101
-0.0228	-0.01222	-0.00814	-0.01787	-0.01017
-0.0227	-0.01225	-0.00817	-0.01792	-0.01022
-0.0226	-0.01228	-0.00819	-0.01797	-0.01028
-0.0225	-0.01231	-0.00821	-0.01802	-0.01033
-0.0224	-0.01235	-0.00824	-0.01808	-0.01039
-0.0223	-0.01238	-0.00826	-0.01814	-0.01045
-0.0222	-0.01241	-0.00828	-0.01819	-0.0105
-0.0221	-0.01244	-0.00831	-0.01824	-0.01057
-0.022	-0.01247	-0.00833	-0.01829	-0.01062
-0.0219	-0.0125	-0.00835	-0.01834	-0.01067
-0.0218	-0.01253	-0.00838	-0.0184	-0.01073
-0.0217	-0.01256	-0.0084	-0.01845	-0.01079
-0.0216	-0.0126	-0.00843	-0.01851	-0.01085
-0.0215	-0.01263	-0.00845	-0.01856	-0.01091
-0.0214	-0.01266	-0.00847	-0.01862	-0.01097
-0.0213	-0.01269	-0.0085	-0.01867	-0.01102
-0.0212	-0.01272	-0.00852	-0.01872	-0.01107
-0.0211	-0.01275	-0.00855	-0.01878	-0.01113
-0.021	-0.01278	-0.00857	-0.01883	-0.01119
-0.0209	-0.01281	-0.0086	-0.01888	-0.01124
-0.0208	-0.01284	-0.00862	-0.01893	-0.01131
-0.0207	-0.01287	-0.00864	-0.01898	-0.01136
-0.0206	-0.0129	-0.00867	-0.01904	-0.01141
-0.0205	-0.01293	-0.00869	-0.01909	-0.01147
-0.0204	-0.01296	-0.00872	-0.01914	-0.01154
-0.0203	-0.013	-0.00874	-0.0192	-0.0116
-0.0202	-0.01303	-0.00877	-0.01926	-0.01165
-0.0201	-0.01306	-0.00879	-0.01931	-0.01172
-0.02	-0.01309	-0.00882	-0.01936	-0.01177
-0.0199	-0.01312	-0.00884	-0.01942	-0.01183
-0.0198	-0.01315	-0.00887	-0.01947	-0.01189
-0.0197	-0.01318	-0.00889	-0.01952	-0.01195
-0.0196	-0.01321	-0.00892	-0.01958	-0.01201
-0.0195	-0.01324	-0.00894	-0.01963	-0.01206
-0.0194	-0.01327	-0.00897	-0.01968	-0.01213
-0.0193	-0.0133	-0.00899	-0.01974	-0.01218
-0.0192	-0.01333	-0.00902	-0.01979	-0.01226
-0.0191	-0.01336	-0.00904	-0.01984	-0.01231
-0.019	-0.01339	-0.00907	-0.0199	-0.01237
-0.0189	-0.01342	-0.00909	-0.01995	-0.01243
-0.0188	-0.01345	-0.00912	-0.02	-0.0125
-0.0187	-0.01348	-0.00914	-0.02006	-0.01255
-0.0186	-0.01351	-0.00917	-0.02011	-0.01261
-0.0185	-0.01354	-0.00919	-0.02016	-0.01267
-0.0184	-0.01357	-0.00922	-0.02022	-0.01274
-0.0183	-0.0136	-0.00925	-0.02027	-0.0128
-0.0182	-0.01363	-0.00927	-0.02032	-0.01286
-0.0181	-0.01366	-0.0093	-0.02038	-0.01291
-0.018	-0.01369	-0.00932	-0.02043	-0.01299
-0.0179	-0.01372	-0.00935	-0.02048	-0.01304
-0.0178	-0.01375	-0.00937	-0.02054	-0.0131
-0.0177	-0.01378	-0.0094	-0.02059	-0.01317
-0.0176	-0.01381	-0.00943	-0.02065	-0.01323
-0.0175	-0.01385	-0.00945	-0.02071	-0.01329
-0.0174	-0.01388	-0.00948	-0.02076	-0.01334
-0.0173	-0.01391	-0.0095	-0.02082	-0.01342
-0.0172	-0.01394	-0.00953	-0.02087	-0.01347
-0.0171	-0.01397	-0.00956	-0.02093	-0.01353
-0.017	-0.014	-0.00958	-0.02098	-0.0136
-0.0169	-0.01403	-0.00961	-0.02103	-0.01366
-0.0168	-0.01406	-0.00964	-0.02109	-0.01372
-0.0167	-0.01409	-0.00966	-0.02114	-0.01379
-0.0166	-0.01412	-0.00969	-0.0212	-0.01385
-0.0165	-0.01415	-0.00972	-0.02125	-0.01391
-0.0164	-0.01418	-0.00974	-0.02131	-0.01398
-0.0163	-0.01421	-0.00977	-0.02136	-0.01403
-0.0162	-0.01424	-0.0098	-0.02141	-0.0141
-0.0161	-0.01428	-0.00982	-0.02148	-0.01417
-0.016	-0.01431	-0.00985	-0.02153	-0.01422
-0.0159	-0.01434	-0.00988	-0.02159	-0.0143
-0.0158	-0.01437	-0.0099	-0.02164	-0.01436
-0.0157	-0.0144	-0.00993	-0.0217	-0.01442
-0.0156	-0.01443	-0.00996	-0.02175	-0.01449
-0.0155	-0.01446	-0.00998	-0.0218	-0.01454
-0.0154	-0.0145	-0.01001	-0.02187	-0.01461
-0.0153	-0.01453	-0.01004	-0.02193	-0.01468
-0.0152	-0.01456	-0.01006	-0.02198	-0.01474
-0.0151	-0.01459	-0.01009	-0.02203	-0.0148
-0.015	-0.01462	-0.01012	-0.02209	-0.01487
-0.0149	-0.01465	-0.01015	-0.02214	-0.01493
-0.0148	-0.01469	-0.01017	-0.02221	-0.01499
-0.0147	-0.01472	-0.0102	-0.02226	-0.01506
-0.0146	-0.01475	-0.01023	-0.02232	-0.01513
-0.0145	-0.01478	-0.01026	-0.02238	-0.01519
-0.0144	-0.01482	-0.01028	-0.02244	-0.01525
-0.0143	-0.01485	-0.01031	-0.02249	-0.01532
-0.0142	-0.01488	-0.01034	-0.02255	-0.01538
-0.0141	-0.01492	-0.01037	-0.02262	-0.01545
-0.014	-0.01495	-0.0104	-0.02267	-0.01551
-0.0139	-0.01498	-0.01042	-0.02273	-0.01558
-0.0138	-0.01502	-0.01045	-0.02279	-0.01564
-0.0137	-0.01505	-0.01048	-0.02285	-0.01571
-0.0136	-0.01508	-0.01051	-0.0229	-0.01577
-0.0135	-0.01512	-0.01054	-0.02297	-0.01584
-0.0134	-0.01515	-0.01056	-0.02302	-0.01591
-0.0133	-0.01518	-0.01059	-0.02308	-0.01597
-0.0132	-0.01522	-0.01062	-0.02315	-0.01603
-0.0131	-0.01525	-0.01065	-0.0232	-0.0161
-0.013	-0.01529	-0.01068	-0.02326	-0.01616
-0.0129	-0.01532	-0.01071	-0.02332	-0.01623
-0.0128	-0.01536	-0.01073	-0.02339	-0.0163
-0.0127	-0.01539	-0.01076	-0.02344	-0.01635
-0.0126	-0.01543	-0.01079	-0.02351	-0.01644
-0.0125	-0.01546	-0.01082	-0.02356	-0.01649
-0.0124	-0.0155	-0.01085	-0.02363	-0.01656
-0.0123	-0.01553	-0.01088	-0.02369	-0.01663
-0.0122	-0.01557	-0.01091	-0.02375	-0.0167
-0.0121	-0.01561	-0.01094	-0.02382	-0.01676
-0.012	-0.01564	-0.01096	-0.02388	-0.01682
-0.0119	-0.01568	-0.01099	-0.02394	-0.01689
-0.0118	-0.01572	-0.01102	-0.02401	-0.01696
-0.0117	-0.01575	-0.01105	-0.02406	-0.01703
-0.0116	-0.01579	-0.01108	-0.02413	-0.01709
-0.0115	-0.01583	-0.01111	-0.0242	-0.01715
-0.0114	-0.01587	-0.01114	-0.02426	-0.01723
-0.0113	-0.0159	-0.01117	-0.02432	-0.01729
-0.0112	-0.01594	-0.0112	-0.02439	-0.01736
-0.0111	-0.01598	-0.01123	-0.02445	-0.01743
-0.011	-0.01602	-0.01126	-0.02452	-0.01748
-0.0109	-0.01606	-0.01129	-0.02458	-0.01757
-0.0108	-0.0161	-0.01132	-0.02465	-0.01762
-0.0107	-0.01614	-0.01135	-0.02472	-0.01768
-0.0106	-0.01618	-0.01138	-0.02478	-0.01776
-0.0105	-0.01621	-0.01141	-0.02484	-0.01782
-0.0104	-0.01625	-0.01144	-0.02491	-0.01789
-0.0103	-0.0163	-0.01147	-0.02498	-0.01796
-0.0102	-0.01634	-0.0115	-0.02505	-0.01802
-0.0101	-0.01638	-0.01153	-0.02512	-0.0181
-0.01	-0.01642	-0.01156	-0.02518	-0.01816
-0.0099	-0.01646	-0.01159	-0.02525	-0.01822
-0.0098	-0.0165	-0.01162	-0.02532	-0.01829
-0.0097	-0.01654	-0.01165	-0.02539	-0.01836
-0.0096	-0.01658	-0.01168	-0.02545	-0.01842
-0.0095	-0.01663	-0.01171	-0.02553	-0.01849
-0.0094	-0.01667	-0.01174	-0.0256	-0.01856
-0.0093	-0.01671	-0.01177	-0.02567	-0.01862
-0.0092	-0.01675	-0.0118	-0.02573	-0.01869
-0.0091	-0.0168	-0.01183	-0.02581	-0.01876
-0.009	-0.01684	-0.01186	-0.02587	-0.01882
-0.0089	-0.01689	-0.01189	-0.02595	-0.01889
-0.0088	-0.01693	-0.01192	-0.02602	-0.01896
-0.0087	-0.01697	-0.01195	-0.02609	-0.01903
-0.0086	-0.01702	-0.01198	-0.02617	-0.0191
-0.0085	-0.01706	-0.01201	-0.02623	-0.01917
-0.0084	-0.01711	-0.01205	-0.02631	-0.01922
-0.0083	-0.01716	-0.01208	-0.02639	-0.0193
-0.0082	-0.0172	-0.01211	-0.02646	-0.01937
-0.0081	-0.01725	-0.01214	-0.02653	-0.01943
-0.008	-0.0173	-0.01217	-0.02661	-0.0195
-0.0079	-0.01734	-0.0122	-0.02668	-0.01957
-0.0078	-0.01739	-0.01223	-0.02676	-0.01964
-0.0077	-0.01744	-0.01227	-0.02683	-0.01969
-0.0076	-0.01749	-0.0123	-0.02691	-0.01977
-0.0075	-0.01753	-0.01233	-0.02698	-0.01984
-0.0074	-0.01758	-0.01236	-0.02706	-0.0199
-0.0073	-0.01763	-0.01239	-0.02713	-0.01997
-0.0072	-0.01768	-0.01242	-0.02721	-0.02004
-0.0071	-0.01773	-0.01246	-0.02729	-0.02011
-0.007	-0.01778	-0.01249	-0.02737	-0.02017
-0.0069	-0.01783	-0.01252	-0.02745	-0.02024
-0.0068	-0.01788	-0.01255	-0.02753	-0.02031
-0.0067	-0.01793	-0.01258	-0.0276	-0.02038
-0.0066	-0.01798	-0.01262	-0.02768	-0.02045
-0.0065	-0.01803	-0.01265	-0.02776	-0.0205
-0.0064	-0.01809	-0.01268	-0.02785	-0.02058
-0.0063	-0.01814	-0.01271	-0.02793	-0.02065
-0.0062	-0.01819	-0.01274	-0.02801	-0.02071
-0.0061	-0.01824	-0.01278	-0.02808	-0.02078
-0.006	-0.0183	-0.01281	-0.02817	-0.02085
-0.0059	-0.01835	-0.01284	-0.02825	-0.02092
-0.0058	-0.01841	-0.01287	-0.02834	-0.02098
-0.0057	-0.01846	-0.01291	-0.02841	-0.02105
-0.0056	-0.01851	-0.01294	-0.0285	-0.02111
-0.0055	-0.01857	-0.01297	-0.02858	-0.02118
-0.0054	-0.01862	-0.013	-0.02866	-0.02125
-0.0053	-0.01868	-0.01304	-0.02875	-0.02133
-0.0052	-0.01874	-0.01307	-0.02884	-0.02139
-0.0051	-0.01879	-0.0131	-0.02892	-0.02145
-0.005	-0.01885	-0.01314	-0.02901	-0.02152
-0.0049	-0.01891	-0.01317	-0.0291	-0.02158
-0.0048	-0.01896	-0.0132	-0.02917	-0.02165
-0.0047	-0.01902	-0.01323	-0.02927	-0.02172
-0.0046	-0.01908	-0.01327	-0.02935	-0.02179
-0.0045	-0.01914	-0.0133	-0.02944	-0.02186
-0.0044	-0.0192	-0.01333	-0.02953	-0.02193
-0.0043	-0.01926	-0.01337	-0.02962	-0.02199
-0.0042	-0.01932	-0.0134	-0.02971	-0.02206
-0.0041	-0.01938	-0.01343	-0.0298	-0.02213
-0.004	-0.01944	-0.01347	-0.02989	-0.02219
-0.0039	-0.0195	-0.0135	-0.02998	-0.02226
-0.0038	-0.01956	-0.01353	-0.03006	-0.02233
-0.0037	-0.01962	-0.01357	-0.03015	-0.0224
-0.0036	-0.01968	-0.0136	-0.03024	-0.02247
-0.0035	-0.01974	-0.01364	-0.03033	-0.02254
-0.0034	-0.01981	-0.01367	-0.03043	-0.0226
-0.0033	-0.01987	-0.0137	-0.03052	-0.02267
-0.0032	-0.01993	-0.01374	-0.03061	-0.02273
-0.0031	-0.02	-0.01377	-0.03071	-0.0228
-0.003	-0.02006	-0.0138	-0.0308	-0.02287
-0.0029	-0.02012	-0.01384	-0.03089	-0.02293
-0.0028	-0.02019	-0.01387	-0.03099	-0.023
-0.0027	-0.02025	-0.01391	-0.03108	-0.02307
-0.0026	-0.02032	-0.01394	-0.03118	-0.02313
-0.0025	-0.02039	-0.01397	-0.03127	-0.0232
-0.0024	-0.02045	-0.01401	-0.03136	-0.02327
-0.0023	-0.02052	-0.01404	-0.03146	-0.02333
-0.0022	-0.02058	-0.01408	-0.03155	-0.0234
-0.0021	-0.02065	-0.01411	-0.03165	-0.02347
-0.002	-0.02072	-0.01415	-0.03175	-0.02354
-0.0019	-0.02079	-0.01418	-0.03185	-0.0236
-0.0018	-0.02086	-0.01421	-0.03195	-0.02367
-0.0017	-0.02092	-0.01425	-0.03204	-0.02374
-0.0016	-0.02099	-0.01428	-0.03214	-0.0238
-0.0015	-0.02106	-0.01432	-0.03224	-0.02387
-0.0014	-0.02113	-0.01435	-0.03234	-0.02394
-0.0013	-0.0212	-0.01439	-0.03244	-0.024
-0.0012	-0.02127	-0.01442	-0.03254	-0.02407
-0.0011	-0.02134	-0.01446	-0.03264	-0.02414
-0.001	-0.02141	-0.01449	-0.03274	-0.0242
-0.0009	-0.02148	-0.01452	-0.03284	-0.02427
-0.0008	-0.02156	-0.01456	-0.03295	-0.02434
-0.0007	-0.02163	-0.01459	-0.03305	-0.02441
-0.0006	-0.0217	-0.01463	-0.03315	-0.02448
-0.0005	-0.02177	-0.01466	-0.03325	-0.02455
-0.0004	-0.02185	-0.0147	-0.03335	-0.02461
-0.0003	-0.02192	-0.01473	-0.03346	-0.02467
-0.0002	-0.02199	-0.01477	-0.03356	-0.02474
[truncated: 12,002 more rows]
