# Supplementary material for: Noninvasive detection of audiovisual superadditivity in rat brain by miniaturized SERF magnetometer
Source: PLoS One. 2026 Apr 15;21(4):e0347319. doi: 10.1371/journal.pone.0347319 (PMC13082709; doi:10.1371/journal.pone.0347319)
Supplement: S1 Data — (ZIP) [file pone.0347319.s001.zip › 8.3-5.xlsx]

## Sheet: Sheet1
TIME/S	V	A	A+V	AV
-0.2	-0.00188	-0.00076	-0.00264	-0.00873
-0.1999	-0.00188	-0.000753333	-0.00263	-0.0087
-0.1998	-0.00188	-0.00075	-0.00263	-0.0087
-0.1997	-0.00189	-0.000746667	-0.00264	-0.00867
-0.1996	-0.00189	-0.000743333	-0.00263	-0.00866
-0.1995	-0.00189	-0.00074	-0.00263	-0.00864
-0.1994	-0.00189	-0.000733333	-0.00262	-0.00864
-0.1993	-0.0019	-0.00073	-0.00263	-0.00861
-0.1992	-0.0019	-0.000726667	-0.00263	-0.00861
-0.1991	-0.0019	-0.000723333	-0.00262	-0.00858
-0.199	-0.0019	-0.00072	-0.00262	-0.00858
-0.1989	-0.0019	-0.00072	-0.00262	-0.00855
-0.1988	-0.0019	-0.00071	-0.00261	-0.00854
-0.1987	-0.00191	-0.00071	-0.00262	-0.00852
-0.1986	-0.00191	-0.000703333	-0.00261	-0.00851
-0.1985	-0.00191	-0.000703333	-0.00261	-0.00848
-0.1984	-0.00191	-0.000696667	-0.00261	-0.00848
-0.1983	-0.00191	-0.000693333	-0.0026	-0.00846
-0.1982	-0.00191	-0.000686667	-0.0026	-0.00845
-0.1981	-0.00191	-0.000683333	-0.00259	-0.00843
-0.198	-0.00191	-0.00068	-0.00259	-0.00842
-0.1979	-0.00191	-0.000676667	-0.00259	-0.00839
-0.1978	-0.00191	-0.000673333	-0.00258	-0.00839
-0.1977	-0.00191	-0.000666667	-0.00258	-0.00838
-0.1976	-0.00191	-0.000666667	-0.00258	-0.00836
-0.1975	-0.00192	-0.00066	-0.00258	-0.00834
-0.1974	-0.00192	-0.00066	-0.00258	-0.00833
-0.1973	-0.00192	-0.00065	-0.00257	-0.0083
-0.1972	-0.00192	-0.00065	-0.00257	-0.0083
-0.1971	-0.00192	-0.000643333	-0.00256	-0.00828
-0.197	-0.00192	-0.000643333	-0.00256	-0.00827
-0.1969	-0.00192	-0.000636667	-0.00256	-0.00825
-0.1968	-0.00192	-0.000633333	-0.00255	-0.00824
-0.1967	-0.00192	-0.00063	-0.00255	-0.00821
-0.1966	-0.00192	-0.000626667	-0.00255	-0.0082
-0.1965	-0.00191	-0.000623333	-0.00253	-0.00818
-0.1964	-0.00191	-0.00062	-0.00253	-0.00818
-0.1963	-0.00191	-0.000613333	-0.00252	-0.00816
-0.1962	-0.00191	-0.00061	-0.00252	-0.00814
-0.1961	-0.00191	-0.000606667	-0.00252	-0.00812
-0.196	-0.00191	-0.000603333	-0.00251	-0.00813
-0.1959	-0.00191	-0.000596667	-0.00251	-0.0081
-0.1958	-0.00191	-0.000593333	-0.0025	-0.00809
-0.1957	-0.00191	-0.00059	-0.0025	-0.00806
-0.1956	-0.00191	-0.00059	-0.0025	-0.00805
-0.1955	-0.00191	-0.000583333	-0.00249	-0.00805
-0.1954	-0.00191	-0.00058	-0.00249	-0.00802
-0.1953	-0.00191	-0.000573333	-0.00248	-0.00801
-0.1952	-0.0019	-0.000573333	-0.00247	-0.00799
-0.1951	-0.0019	-0.000566667	-0.00247	-0.00798
-0.195	-0.0019	-0.000563333	-0.00246	-0.00796
-0.1949	-0.0019	-0.000556667	-0.00246	-0.00795
-0.1948	-0.0019	-0.000556667	-0.00246	-0.00793
-0.1947	-0.0019	-0.00055	-0.00245	-0.00792
-0.1946	-0.0019	-0.000546667	-0.00245	-0.00791
-0.1945	-0.00189	-0.000546667	-0.00244	-0.00789
-0.1944	-0.00189	-0.00054	-0.00243	-0.00788
-0.1943	-0.00189	-0.00054	-0.00243	-0.00787
-0.1942	-0.00189	-0.000533333	-0.00242	-0.00785
-0.1941	-0.00189	-0.00053	-0.00242	-0.00784
-0.194	-0.00189	-0.000523333	-0.00241	-0.00782
-0.1939	-0.00188	-0.000523333	-0.0024	-0.00781
-0.1938	-0.00188	-0.000516667	-0.0024	-0.00779
-0.1937	-0.00188	-0.000513333	-0.00239	-0.00778
-0.1936	-0.00188	-0.000506667	-0.00239	-0.00776
-0.1935	-0.00188	-0.000506667	-0.00239	-0.00775
-0.1934	-0.00187	-0.000506667	-0.00238	-0.00773
-0.1933	-0.00187	-0.000496667	-0.00237	-0.00773
-0.1932	-0.00187	-0.000496667	-0.00237	-0.0077
-0.1931	-0.00187	-0.00049	-0.00236	-0.00769
-0.193	-0.00187	-0.00049	-0.00236	-0.00768
-0.1929	-0.00186	-0.00048	-0.00234	-0.00768
-0.1928	-0.00186	-0.00048	-0.00234	-0.00765
-0.1927	-0.00186	-0.000476667	-0.00234	-0.00763
-0.1926	-0.00186	-0.000473333	-0.00233	-0.00762
-0.1925	-0.00185	-0.000466667	-0.00232	-0.00761
-0.1924	-0.00185	-0.000463333	-0.00231	-0.0076
-0.1923	-0.00185	-0.00046	-0.00231	-0.00758
-0.1922	-0.00185	-0.000456667	-0.00231	-0.00757
-0.1921	-0.00184	-0.00045	-0.00229	-0.00755
-0.192	-0.00184	-0.00045	-0.00229	-0.00755
-0.1919	-0.00184	-0.000446667	-0.00229	-0.00752
-0.1918	-0.00183	-0.000443333	-0.00227	-0.00752
-0.1917	-0.00183	-0.000436667	-0.00227	-0.00749
-0.1916	-0.00183	-0.000433333	-0.00226	-0.00749
-0.1915	-0.00183	-0.000433333	-0.00226	-0.00747
-0.1914	-0.00182	-0.000426667	-0.00225	-0.00747
-0.1913	-0.00182	-0.000423333	-0.00224	-0.00745
-0.1912	-0.00182	-0.00042	-0.00224	-0.00743
-0.1911	-0.00181	-0.000416667	-0.00223	-0.00741
-0.191	-0.00181	-0.000413333	-0.00222	-0.00741
-0.1909	-0.00181	-0.000406667	-0.00222	-0.00739
-0.1908	-0.0018	-0.000403333	-0.0022	-0.00738
-0.1907	-0.0018	-0.000403333	-0.0022	-0.00737
-0.1906	-0.0018	-0.000396667	-0.0022	-0.00736
-0.1905	-0.00179	-0.000393333	-0.00218	-0.00733
-0.1904	-0.00179	-0.00039	-0.00218	-0.00733
-0.1903	-0.00179	-0.000386667	-0.00218	-0.00731
-0.1902	-0.00178	-0.000383333	-0.00216	-0.0073
-0.1901	-0.00178	-0.000376667	-0.00216	-0.00728
-0.19	-0.00177	-0.000373333	-0.00214	-0.00729
-0.1899	-0.00177	-0.000373333	-0.00214	-0.00726
-0.1898	-0.00177	-0.000366667	-0.00214	-0.00725
-0.1897	-0.00176	-0.000363333	-0.00212	-0.00724
-0.1896	-0.00176	-0.00036	-0.00212	-0.00723
-0.1895	-0.00176	-0.000356667	-0.00212	-0.0072
-0.1894	-0.00175	-0.000353333	-0.0021	-0.0072
-0.1893	-0.00175	-0.00035	-0.0021	-0.00718
-0.1892	-0.00174	-0.000343333	-0.00208	-0.00718
-0.1891	-0.00174	-0.000343333	-0.00208	-0.00715
-0.189	-0.00174	-0.00034	-0.00208	-0.00715
-0.1889	-0.00173	-0.000333333	-0.00206	-0.00713
-0.1888	-0.00173	-0.00033	-0.00206	-0.00713
-0.1887	-0.00172	-0.00033	-0.00205	-0.00711
-0.1886	-0.00172	-0.000326667	-0.00205	-0.0071
-0.1885	-0.00171	-0.00032	-0.00203	-0.00708
-0.1884	-0.00171	-0.000316667	-0.00203	-0.00708
-0.1883	-0.0017	-0.000316667	-0.00202	-0.00705
-0.1882	-0.0017	-0.00031	-0.00201	-0.00705
-0.1881	-0.0017	-0.000306667	-0.00201	-0.00703
-0.188	-0.00169	-0.000303333	-0.00199	-0.00703
-0.1879	-0.00169	-0.0003	-0.00199	-0.007
-0.1878	-0.00168	-0.000296667	-0.00198	-0.00699
-0.1877	-0.00168	-0.000293333	-0.00197	-0.00699
-0.1876	-0.00167	-0.00029	-0.00196	-0.00698
-0.1875	-0.00167	-0.000286667	-0.00196	-0.00695
-0.1874	-0.00166	-0.000283333	-0.00194	-0.00696
-0.1873	-0.00166	-0.000283333	-0.00194	-0.00693
-0.1872	-0.00165	-0.000273333	-0.00192	-0.00692
-0.1871	-0.00165	-0.000273333	-0.00192	-0.00691
-0.187	-0.00164	-0.00027	-0.00191	-0.0069
-0.1869	-0.00164	-0.00027	-0.00191	-0.00687
-0.1868	-0.00163	-0.00026	-0.00189	-0.00688
-0.1867	-0.00163	-0.00026	-0.00189	-0.00686
-0.1866	-0.00162	-0.000256667	-0.00188	-0.00685
-0.1865	-0.00162	-0.000256667	-0.00188	-0.00683
-0.1864	-0.00161	-0.00025	-0.00186	-0.00683
-0.1863	-0.0016	-0.000243333	-0.00184	-0.00681
-0.1862	-0.0016	-0.000243333	-0.00184	-0.0068
-0.1861	-0.00159	-0.00024	-0.00183	-0.00678
-0.186	-0.00159	-0.000236667	-0.00183	-0.00678
-0.1859	-0.00158	-0.00023	-0.00181	-0.00675
-0.1858	-0.00158	-0.00023	-0.00181	-0.00675
-0.1857	-0.00157	-0.000226667	-0.0018	-0.00673
-0.1856	-0.00156	-0.000226667	-0.00179	-0.00672
-0.1855	-0.00156	-0.00022	-0.00178	-0.0067
-0.1854	-0.00155	-0.000216667	-0.00177	-0.0067
-0.1853	-0.00155	-0.000213333	-0.00176	-0.00668
-0.1852	-0.00154	-0.000213333	-0.00175	-0.00668
-0.1851	-0.00153	-0.000206667	-0.00174	-0.00666
-0.185	-0.00153	-0.000206667	-0.00174	-0.00665
-0.1849	-0.00152	-0.000203333	-0.00172	-0.00663
-0.1848	-0.00151	-0.000196667	-0.00171	-0.00663
-0.1847	-0.00151	-0.000196667	-0.00171	-0.0066
-0.1846	-0.0015	-0.00019	-0.00169	-0.0066
-0.1845	-0.00149	-0.00019	-0.00168	-0.00658
-0.1844	-0.00149	-0.000186667	-0.00168	-0.00658
-0.1843	-0.00148	-0.000183333	-0.00166	-0.00656
-0.1842	-0.00147	-0.00018	-0.00165	-0.00654
-0.1841	-0.00147	-0.00018	-0.00165	-0.00654
-0.184	-0.00146	-0.000173333	-0.00163	-0.00653
-0.1839	-0.00145	-0.000173333	-0.00162	-0.0065
-0.1838	-0.00145	-0.00017	-0.00162	-0.00651
-0.1837	-0.00144	-0.000166667	-0.00161	-0.00648
-0.1836	-0.00143	-0.000163333	-0.00159	-0.00647
-0.1835	-0.00143	-0.000156667	-0.00159	-0.00645
-0.1834	-0.00142	-0.000156667	-0.00158	-0.00645
-0.1833	-0.00141	-0.000153333	-0.00156	-0.00643
-0.1832	-0.0014	-0.000153333	-0.00155	-0.00642
-0.1831	-0.0014	-0.000146667	-0.00155	-0.00639
-0.183	-0.00139	-0.000146667	-0.00154	-0.0064
-0.1829	-0.00138	-0.000143333	-0.00152	-0.00638
-0.1828	-0.00137	-0.00014	-0.00151	-0.00638
-0.1827	-0.00137	-0.000136667	-0.00151	-0.00635
-0.1826	-0.00136	-0.000136667	-0.0015	-0.00635
-0.1825	-0.00135	-0.000133333	-0.00148	-0.00633
-0.1824	-0.00134	-0.000126667	-0.00147	-0.00632
-0.1823	-0.00134	-0.000126667	-0.00147	-0.0063
-0.1822	-0.00133	-0.000123333	-0.00145	-0.0063
-0.1821	-0.00132	-0.00012	-0.00144	-0.00628
-0.182	-0.00131	-0.000116667	-0.00143	-0.00628
-0.1819	-0.0013	-0.000116667	-0.00142	-0.00624
-0.1818	-0.0013	-0.000113333	-0.00141	-0.00624
-0.1817	-0.00129	-0.000113333	-0.0014	-0.00624
-0.1816	-0.00128	-0.000106667	-0.00139	-0.00622
-0.1815	-0.00127	-0.000106667	-0.00138	-0.00622
-0.1814	-0.00126	-0.000103333	-0.00136	-0.00619
-0.1813	-0.00125	-9.66667e-05	-0.00135	-0.00619
-0.1812	-0.00125	-9.66667e-05	-0.00135	-0.00617
-0.1811	-0.00124	-9.33333e-05	-0.00133	-0.00617
-0.181	-0.00123	-9.33333e-05	-0.00132	-0.00614
-0.1809	-0.00122	-9e-05	-0.00131	-0.00614
-0.1808	-0.00121	-9e-05	-0.0013	-0.00611
-0.1807	-0.0012	-8.33333e-05	-0.00128	-0.0061
-0.1806	-0.00119	-8.33333e-05	-0.00127	-0.00609
-0.1805	-0.00118	-8e-05	-0.00126	-0.00608
-0.1804	-0.00118	-8e-05	-0.00126	-0.00607
-0.1803	-0.00117	-7.33333e-05	-0.00124	-0.00606
-0.1802	-0.00116	-7e-05	-0.00123	-0.00603
-0.1801	-0.00115	-7e-05	-0.00122	-0.00603
-0.18	-0.00114	-6.66667e-05	-0.00121	-0.00601
-0.1799	-0.00113	-6.66667e-05	-0.0012	-0.00601
-0.1798	-0.00112	-6.33333e-05	-0.00118	-0.00598
-0.1797	-0.00111	-6.33333e-05	-0.00117	-0.00598
-0.1796	-0.0011	-5.66667e-05	-0.00116	-0.00595
-0.1795	-0.00109	-5.66667e-05	-0.00115	-0.00595
-0.1794	-0.00108	-5.33333e-05	-0.00113	-0.00592
-0.1793	-0.00107	-5e-05	-0.00112	-0.00592
-0.1792	-0.00107	-5e-05	-0.00112	-0.00591
-0.1791	-0.00106	-4.66667e-05	-0.00111	-0.0059
-0.179	-0.00105	-4.66667e-05	-0.0011	-0.00588
-0.1789	-0.00104	-4e-05	-0.00108	-0.00587
-0.1788	-0.00103	-4e-05	-0.00107	-0.00585
-0.1787	-0.00102	-3.66667e-05	-0.00106	-0.00584
-0.1786	-0.00101	-3.66667e-05	-0.00105	-0.00582
-0.1785	-0.000998171	-3.33333e-05	-0.00103	-0.00581
-0.1784	-0.000988422	-3.33333e-05	-0.00102	-0.00579
-0.1783	-0.000978637	-3e-05	-0.00101	-0.00579
-0.1782	-0.000968817	-3e-05	-0.000998817	-0.00577
-0.1781	-0.000958962	-2.66667e-05	-0.000985629	-0.00574
-0.178	-0.000949074	-2.33333e-05	-0.000972407	-0.00573
-0.1779	-0.000939153	-2.33333e-05	-0.000962486	-0.00572
-0.1778	-0.000929201	-2e-05	-0.000949201	-0.00571
-0.1777	-0.000919217	-2e-05	-0.000939217	-0.00569
-0.1776	-0.000909203	-1.66667e-05	-0.00092587	-0.00568
-0.1775	-0.00089916	-1.66667e-05	-0.000915827	-0.00565
-0.1774	-0.000889089	-1e-05	-0.000899089	-0.00565
-0.1773	-0.00087899	-1e-05	-0.00088899	-0.00563
-0.1772	-0.000868864	-6.66667e-06	-0.000875531	-0.00563
-0.1771	-0.000858713	-6.66667e-06	-0.00086538	-0.0056
-0.177	-0.000848537	-3.33333e-06	-0.00085187	-0.00561
-0.1769	-0.000838338	-3.33333e-06	-0.000841671	-0.00558
-0.1768	-0.000828115	0	-0.000828115	-0.00558
-0.1767	-0.00081787	3.33333e-06	-0.000814537	-0.00555
-0.1766	-0.000807605	3.33333e-06	-0.000804272	-0.00555
-0.1765	-0.000797319	6.66667e-06	-0.000790652	-0.00552
-0.1764	-0.000787015	6.66667e-06	-0.000780348	-0.00551
-0.1763	-0.000776692	1e-05	-0.000766692	-0.00549
-0.1762	-0.000766352	1e-05	-0.000756352	-0.00549
-0.1761	-0.000755996	1.33333e-05	-0.000742663	-0.00547
-0.176	-0.000745624	1.33333e-05	-0.000732291	-0.00545
-0.1759	-0.000735239	2e-05	-0.000715239	-0.00544
-0.1758	-0.00072484	2e-05	-0.00070484	-0.00543
-0.1757	-0.000714429	2.33333e-05	-0.000691096	-0.00541
-0.1756	-0.000704006	2.33333e-05	-0.000680673	-0.0054
-0.1755	-0.000693573	2.33333e-05	-0.00067024	-0.00538
-0.1754	-0.000683131	2.33333e-05	-0.000659798	-0.00537
-0.1753	-0.00067268	2.66667e-05	-0.000646013	-0.00534
-0.1752	-0.000662223	3e-05	-0.000632223	-0.00532
-0.1751	-0.000651758	3e-05	-0.000621758	-0.00532
-0.175	-0.000641289	3.33333e-05	-0.000607956	-0.0053
-0.1749	-0.000630815	3.33333e-05	-0.000597482	-0.00528
-0.1748	-0.000620337	3.66667e-05	-0.00058367	-0.00527
-0.1747	-0.000609857	3.66667e-05	-0.00057319	-0.00526
-0.1746	-0.000599376	4e-05	-0.000559376	-0.00524
-0.1745	-0.000588894	4e-05	-0.000548894	-0.00523
-0.1744	-0.000578413	4.33333e-05	-0.00053508	-0.00521
-0.1743	-0.000567933	4.33333e-05	-0.0005246	-0.0052
-0.1742	-0.000557456	4.66667e-05	-0.000510789	-0.00518
-0.1741	-0.000546982	4.66667e-05	-0.000500315	-0.00518
-0.174	-0.000536513	5e-05	-0.000486513	-0.00515
-0.1739	-0.000526049	5e-05	-0.000476049	-0.00515
-0.1738	-0.000515591	5.33333e-05	-0.000462258	-0.00512
-0.1737	-0.000505141	5.33333e-05	-0.000451808	-0.00512
-0.1736	-0.000494699	5.66667e-05	-0.000438032	-0.00509
-0.1735	-0.000484266	5.66667e-05	-0.000427599	-0.00507
-0.1734	-0.000473843	6e-05	-0.000413843	-0.00506
-0.1733	-0.000463431	5.66667e-05	-0.000406764	-0.00504
-0.1732	-0.000453031	5.66667e-05	-0.000396364	-0.00504
-0.1731	-0.000442644	6e-05	-0.000382644	-0.005
-0.173	-0.000432271	6e-05	-0.000372271	-0.00501
-0.1729	-0.000421912	6.33333e-05	-0.000358579	-0.00498
-0.1728	-0.000411569	6.33333e-05	-0.000348236	-0.00498
-0.1727	-0.000401243	6.66667e-05	-0.000334576	-0.00496
-0.1726	-0.000390934	6.66667e-05	-0.000324267	-0.00495
-0.1725	-0.000380642	7e-05	-0.000310642	-0.00492
-0.1724	-0.00037037	7e-05	-0.00030037	-0.00492
-0.1723	-0.000360118	7.33333e-05	-0.000286785	-0.00489
-0.1722	-0.000349887	7.33333e-05	-0.000276554	-0.00487
-0.1721	-0.000339677	7.66667e-05	-0.00026301	-0.00487
-0.172	-0.000329489	7.33333e-05	-0.000256156	-0.00483
-0.1719	-0.000319325	7.66667e-05	-0.000242658	-0.00483
-0.1718	-0.000309184	7.66667e-05	-0.000232517	-0.00481
-0.1717	-0.000299068	8e-05	-0.000219068	-0.00481
-0.1716	-0.000288978	8e-05	-0.000208978	-0.00478
-0.1715	-0.000278914	8.33333e-05	-0.000195581	-0.00478
-0.1714	-0.000268877	8.33333e-05	-0.000185544	-0.00475
-0.1713	-0.000258867	8.66667e-05	-0.0001722	-0.00474
-0.1712	-0.000248886	8.66667e-05	-0.000162219	-0.00473
-0.1711	-0.000238934	8.66667e-05	-0.000152267	-0.0047
-0.171	-0.000229011	8.66667e-05	-0.000142344	-0.0047
-0.1709	-0.00021912	9e-05	-0.00012912	-0.00468
-0.1708	-0.000209259	9.33333e-05	-0.000115926	-0.00468
-0.1707	-0.00019943	9.33333e-05	-0.000106097	-0.00465
-0.1706	-0.000189633	9.66667e-05	-9.29663e-05	-0.00464
-0.1705	-0.000179869	9.66667e-05	-8.32023e-05	-0.00462
-0.1704	-0.000170139	0.0001	-7.0139e-05	-0.00461
-0.1703	-0.000160443	0.0001	-6.0443e-05	-0.0046
-0.1702	-0.000150782	0.0001	-5.0782e-05	-0.00457
-0.1701	-0.000141156	0.0001	-4.1156e-05	-0.00456
-0.17	-0.000131565	0.000103333	-2.8232e-05	-0.00454
-0.1699	-0.000122012	0.000103333	-1.8679e-05	-0.00453
-0.1698	-0.000112494	0.000106667	-5.827e-06	-0.00451
-0.1697	-0.000103015	0.000106667	3.652e-06	-0.0045
-0.1696	-9.35727e-05	0.00011	1.64273e-05	-0.00448
-0.1695	-8.41689e-05	0.000106667	2.24981e-05	-0.00447
-0.1694	-7.48038e-05	0.00011	3.51962e-05	-0.00445
-0.1693	-6.54777e-05	0.00011	4.45223e-05	-0.00443
-0.1692	-5.61912e-05	0.000113333	5.71418e-05	-0.00441
-0.1691	-4.69445e-05	0.000113333	6.63885e-05	-0.00439
-0.169	-3.7738e-05	0.000116667	7.8929e-05	-0.00439
-0.1689	-2.85722e-05	0.00012	9.14278e-05	-0.00437
-0.1688	-1.94472e-05	0.000116667	9.72198e-05	-0.00436
-0.1687	-1.03635e-05	0.00012	0.000109637	-0.00434
-0.1686	-1.32133e-06	0.00012	0.000118679	-0.00431
-0.1685	7.67904e-06	0.000123333	0.000131012	-0.0043
-0.1684	1.66373e-05	0.000123333	0.00013997	-0.0043
-0.1683	2.55533e-05	0.000126667	0.00015222	-0.00429
-0.1682	3.44267e-05	0.000126667	0.000161094	-0.00426
-0.1681	4.32574e-05	0.00013	0.000173257	-0.00426
-0.168	5.20451e-05	0.00013	0.000182045	-0.00423
-0.1679	6.07897e-05	0.000133333	0.000194123	-0.00423
-0.1678	6.9491e-05	0.000133333	0.000202824	-0.0042
-0.1677	7.81489e-05	0.000133333	0.000211482	-0.00418
-0.1676	8.67632e-05	0.000133333	0.000220096	-0.00417
-0.1675	9.53339e-05	0.000136667	0.000232001	-0.00415
-0.1674	0.000103861	0.00014	0.000243861	-0.00415
-0.1673	0.000112344	0.00014	0.000252344	-0.00411
-0.1672	0.000120783	0.000143333	0.000264116	-0.00413
-0.1671	0.000129179	0.00014	0.000269179	-0.0041
-0.167	0.00013753	0.000143333	0.000280863	-0.00408
-0.1669	0.000145838	0.000143333	0.000289171	-0.00407
-0.1668	0.000154102	0.000146667	0.000300769	-0.00404
-0.1667	0.000162322	0.000146667	0.000308989	-0.00404
-0.1666	0.000170498	0.000146667	0.000317165	-0.00401
-0.1665	0.00017863	0.000146667	0.000325297	-0.00401
-0.1664	0.000186719	0.00015	0.000336719	-0.00398
-0.1663	0.000194764	0.000153333	0.000348097	-0.00396
-0.1662	0.000202766	0.000153333	0.000356099	-0.00396
-0.1661	0.000210724	0.000153333	0.000364057	-0.00394
-0.166	0.00021864	0.000156667	0.000375307	-0.00394
-0.1659	0.000226512	0.00016	0.000386512	-0.00391
-0.1658	0.000234342	0.00016	0.000394342	-0.0039
-0.1657	0.000242129	0.00016	0.000402129	-0.00388
-0.1656	0.000249874	0.00016	0.000409874	-0.00386
-0.1655	0.000257576	0.000163333	0.000420909	-0.00386
-0.1654	0.000265237	0.000166667	0.000431904	-0.00383
-0.1653	0.000272856	0.000166667	0.000439523	-0.00383
-0.1652	0.000280434	0.000166667	0.000447101	-0.00381
-0.1651	0.000287971	0.000166667	0.000454638	-0.0038
-0.165	0.000295467	0.00017	0.000465467	-0.00379
-0.1649	0.000302922	0.000173333	0.000476255	-0.00378
-0.1648	0.000310337	0.000173333	0.00048367	-0.00375
-0.1647	0.000317713	0.000173333	0.000491046	-0.00373
-0.1646	0.000325049	0.000176667	0.000501716	-0.00372
-0.1645	0.000332347	0.00018	0.000512347	-0.00371
-0.1644	0.000339605	0.000176667	0.000516272	-0.00371
-0.1643	0.000346826	0.00018	0.000526826	-0.00367
-0.1642	0.000354008	0.00018	0.000534008	-0.00367
-0.1641	0.000361154	0.000183333	0.000544487	-0.00364
-0.164	0.000368262	0.000183333	0.000551595	-0.00363
-0.1639	0.000375334	0.000186667	0.000562001	-0.00363
-0.1638	0.000382369	0.00019	0.000572369	-0.0036
-0.1637	0.000389369	0.00019	0.000579369	-0.0036
-0.1636	0.000396334	0.00019	0.000586334	-0.00357
-0.1635	0.000403265	0.00019	0.000593265	-0.00358
-0.1634	0.000410161	0.000193333	0.000603494	-0.00356
-0.1633	0.000417024	0.000196667	0.000613691	-0.00353
-0.1632	0.000423854	0.000196667	0.000620521	-0.00353
-0.1631	0.000430651	0.0002	0.000630651	-0.0035
-0.163	0.000437416	0.0002	0.000637416	-0.0035
-0.1629	0.00044415	0.0002	0.00064415	-0.00348
-0.1628	0.000450852	0.0002	0.000650852	-0.00347
-0.1627	0.000457525	0.000206667	0.000664192	-0.00345
-0.1626	0.000464168	0.000206667	0.000670835	-0.00343
-0.1625	0.000470781	0.000206667	0.000677448	-0.00342
-0.1624	0.000477366	0.00021	0.000687366	-0.00341
-0.1623	0.000483923	0.00021	0.000693923	-0.0034
-0.1622	0.000490453	0.000213333	0.000703786	-0.00338
-0.1621	0.000496956	0.000216667	0.000713623	-0.00337
-0.162	0.000503433	0.000216667	0.0007201	-0.00335
-0.1619	0.000509884	0.000216667	0.000726551	-0.00333
-0.1618	0.00051631	0.000216667	0.000732977	-0.00333
-0.1617	0.000522712	0.000223333	0.000746045	-0.00331
-0.1616	0.000529091	0.000223333	0.000752424	-0.0033
-0.1615	0.000535446	0.000223333	0.000758779	-0.00328
-0.1614	0.000541779	0.000226667	0.000768446	-0.00328
-0.1613	0.000548091	0.000226667	0.000774758	-0.00326
-0.1612	0.000554381	0.00023	0.000784381	-0.00324
-0.1611	0.000560651	0.000233333	0.000793984	-0.00324
-0.161	0.000566901	0.00023	0.000796901	-0.00321
-0.1609	0.000573132	0.000233333	0.000806465	-0.0032
-0.1608	0.000579344	0.00024	0.000819344	-0.00318
-0.1607	0.000585539	0.000236667	0.000822206	-0.00318
-0.1606	0.000591717	0.00024	0.000831717	-0.00316
-0.1605	0.000597878	0.000243333	0.000841211	-0.00313
-0.1604	0.000604024	0.000243333	0.000847357	-0.00314
-0.1603	0.000610154	0.000246667	0.000856821	-0.00311
-0.1602	0.00061627	0.000246667	0.000862937	-0.00311
-0.1601	0.000622372	0.00025	0.000872372	-0.00309
-0.16	0.000628461	0.00025	0.000878461	-0.00308
-0.1599	0.000634537	0.00025	0.000884537	-0.00307
-0.1598	0.000640602	0.000253333	0.000893935	-0.00304
-0.1597	0.000646656	0.000256667	0.000903323	-0.00304
-0.1596	0.000652699	0.000256667	0.000909366	-0.00302
-0.1595	0.000658732	0.00026	0.000918732	-0.00301
-0.1594	0.000664756	0.000263333	0.000928089	-0.003
-0.1593	0.000670771	0.000263333	0.000934104	-0.00299
-0.1592	0.000676779	0.000266667	0.000943446	-0.00297
-0.1591	0.000682779	0.000266667	0.000949446	-0.00296
-0.159	0.000688773	0.00027	0.000958773	-0.00295
-0.1589	0.000694761	0.00027	0.000964761	-0.00293
-0.1588	0.000700743	0.000273333	0.000974076	-0.00293
-0.1587	0.000706721	0.000276667	0.000983388	-0.0029
-0.1586	0.000712695	0.000273333	0.000986028	-0.0029
-0.1585	0.000718665	0.00028	0.000998665	-0.00288
-0.1584	0.000724632	0.000283333	0.00101	-0.00286
-0.1583	0.000730597	0.00028	0.00101	-0.00285
-0.1582	0.000736561	0.000286667	0.00102	-0.00283
-0.1581	0.000742523	0.000286667	0.00103	-0.00283
-0.158	0.000748485	0.000286667	0.00104	-0.0028
-0.1579	0.000754447	0.000293333	0.00105	-0.00281
-0.1578	0.000760409	0.00029	0.00105	-0.00279
-0.1577	0.000766373	0.000296667	0.00106	-0.00277
-0.1576	0.000772338	0.000296667	0.00107	-0.00277
-0.1575	0.000778306	0.000296667	0.00107	-0.00274
-0.1574	0.000784277	0.0003	0.00108	-0.00274
-0.1573	0.000790251	0.000303333	0.00109	-0.00272
-0.1572	0.000796229	0.000306667	0.0011	-0.00272
-0.1571	0.000802212	0.000306667	0.00111	-0.00269
-0.157	0.0008082	0.00031	0.00112	-0.00269
-0.1569	0.000814192	0.00031	0.00112	-0.00267
-0.1568	0.000820191	0.000313333	0.00113	-0.00264
-0.1567	0.000826197	0.000316667	0.00114	-0.00265
-0.1566	0.000832209	0.000316667	0.00115	-0.00262
-0.1565	0.000838229	0.000316667	0.00115	-0.00263
-0.1564	0.000844256	0.000323333	0.00117	-0.00261
-0.1563	0.000850292	0.00032	0.00117	-0.0026
-0.1562	0.000856336	0.000326667	0.00118	-0.00258
-0.1561	0.000862389	0.000323333	0.00119	-0.00256
-0.156	0.000868452	0.00033	0.0012	-0.00256
-0.1559	0.000874525	0.000333333	0.00121	-0.00253
-0.1558	0.000880608	0.000333333	0.00121	-0.00254
-0.1557	0.000886702	0.000336667	0.00122	-0.00251
-0.1556	0.000892807	0.00034	0.00123	-0.0025
-0.1555	0.000898923	0.00034	0.00124	-0.00249
-0.1554	0.000905051	0.00034	0.00125	-0.00247
-0.1553	0.000911191	0.000346667	0.00126	-0.00247
-0.1552	0.000917343	0.000343333	0.00126	-0.00244
-0.1551	0.000923508	0.00035	0.00127	-0.00245
-0.155	0.000929686	0.00035	0.00128	-0.00242
-0.1549	0.000935877	0.000353333	0.00129	-0.00241
-0.1548	0.000942082	0.000353333	0.0013	-0.0024
-0.1547	0.000948301	0.00036	0.00131	-0.00239
-0.1546	0.000954534	0.000356667	0.00131	-0.00237
-0.1545	0.000960781	0.000363333	0.00132	-0.00235
-0.1544	0.000967042	0.000363333	0.00133	-0.00235
-0.1543	0.000973318	0.000366667	0.00134	-0.00232
-0.1542	0.000979609	0.000366667	0.00135	-0.00233
-0.1541	0.000985916	0.00037	0.00136	-0.00231
-0.154	0.000992237	0.00037	0.00136	-0.0023
-0.1539	0.000998574	0.000373333	0.00137	-0.00229
-0.1538	0.001	0.000376667	0.00138	-0.00226
-0.1537	0.00101	0.000376667	0.00139	-0.00226
-0.1536	0.00102	0.00038	0.0014	-0.00224
-0.1535	0.00102	0.000383333	0.0014	-0.00224
-0.1534	0.00103	0.000386667	0.00142	-0.00221
-0.1533	0.00104	0.000386667	0.00143	-0.00222
-0.1532	0.00104	0.000393333	0.00143	-0.00219
-0.1531	0.00105	0.00039	0.00144	-0.00217
-0.153	0.00106	0.000396667	0.00146	-0.00217
-0.1529	0.00106	0.000396667	0.00146	-0.00215
-0.1528	0.00107	0.000396667	0.00147	-0.00215
-0.1527	0.00108	0.0004	0.00148	-0.00213
-0.1526	0.00108	0.000403333	0.00148	-0.00213
-0.1525	0.00109	0.000403333	0.00149	-0.0021
-0.1524	0.0011	0.000406667	0.00151	-0.0021
-0.1523	0.0011	0.000413333	0.00151	-0.00208
-0.1522	0.00111	0.00041	0.00152	-0.00206
-0.1521	0.00112	0.000413333	0.00153	-0.00205
-0.152	0.00112	0.000416667	0.00154	-0.00204
-0.1519	0.00113	0.000416667	0.00155	-0.00204
-0.1518	0.00114	0.00042	0.00156	-0.00201
-0.1517	0.00114	0.00042	0.00156	-0.00201
-0.1516	0.00115	0.000426667	0.00158	-0.00199
-0.1515	0.00116	0.000426667	0.00159	-0.00197
-0.1514	0.00116	0.000426667	0.00159	-0.00197
-0.1513	0.00117	0.00043	0.0016	-0.00195
-0.1512	0.00118	0.000433333	0.00161	-0.00195
-0.1511	0.00118	0.000433333	0.00161	-0.00192
-0.151	0.00119	0.000436667	0.00163	-0.00192
-0.1509	0.0012	0.00044	0.00164	-0.0019
-0.1508	0.0012	0.00044	0.00164	-0.00187
-0.1507	0.00121	0.000443333	0.00165	-0.00188
-0.1506	0.00122	0.000446667	0.00167	-0.00186
-0.1505	0.00122	0.000446667	0.00167	-0.00186
-0.1504	0.00123	0.00045	0.00168	-0.00183
-0.1503	0.00124	0.000453333	0.00169	-0.00184
-0.1502	0.00124	0.000453333	0.00169	-0.00181
-0.1501	0.00125	0.000456667	0.00171	-0.00181
-0.15	0.00126	0.00046	0.00172	-0.00179
-0.1499	0.00127	0.00046	0.00173	-0.00177
-0.1498	0.00127	0.000463333	0.00173	-0.00176
-0.1497	0.00128	0.000466667	0.00175	-0.00175
-0.1496	0.00129	0.000466667	0.00176	-0.00175
-0.1495	0.0013	0.00047	0.00177	-0.00173
-0.1494	0.0013	0.000473333	0.00177	-0.00171
-0.1493	0.00131	0.000473333	0.00178	-0.00171
-0.1492	0.00132	0.000476667	0.0018	-0.00168
-0.1491	0.00133	0.000476667	0.00181	-0.00168
-0.149	0.00134	0.00048	0.00182	-0.00165
-0.1489	0.00135	0.000483333	0.00183	-0.00166
-0.1488	0.00136	0.000483333	0.00184	-0.00163
-0.1487	0.00136	0.000486667	0.00185	-0.00163
-0.1486	0.00137	0.000486667	0.00186	-0.00161
-0.1485	0.00138	0.00049	0.00187	-0.00161
-0.1484	0.00139	0.000493333	0.00188	-0.00159
-0.1483	0.0014	0.000493333	0.00189	-0.00157
-0.1482	0.00141	0.000496667	0.00191	-0.00157
-0.1481	0.00142	0.000496667	0.00192	-0.00154
-0.148	0.00143	0.000503333	0.00193	-0.00153
-0.1479	0.00144	0.000503333	0.00194	-0.00153
-0.1478	0.00145	0.000503333	0.00195	-0.00153
-0.1477	0.00146	0.00051	0.00197	-0.0015
-0.1476	0.00147	0.000506667	0.00198	-0.00149
-0.1475	0.00148	0.00051	0.00199	-0.00148
-0.1474	0.00149	0.000513333	0.002	-0.00146
-0.1473	0.0015	0.000513333	0.00201	-0.00145
-0.1472	0.00151	0.000516667	0.00203	-0.00144
-0.1471	0.00152	0.000516667	0.00204	-0.00144
-0.147	0.00153	0.00052	0.00205	-0.00142
-0.1469	0.00154	0.000526667	0.00207	-0.00141
-0.1468	0.00156	0.000523333	0.00208	-0.00139
-0.1467	0.00157	0.000526667	0.0021	-0.00137
-0.1466	0.00158	0.00053	0.00211	-0.00137
-0.1465	0.00159	0.00053	0.00212	-0.00135
-0.1464	0.0016	0.000533333	0.00213	-0.00135
-0.1463	0.00161	0.000536667	0.00215	-0.00133
-0.1462	0.00162	0.000536667	0.00216	-0.00133
-0.1461	0.00163	0.000536667	0.00217	-0.0013
-0.146	0.00165	0.00054	0.00219	-0.0013
-0.1459	0.00166	0.000543333	0.0022	-0.00128
-0.1458	0.00167	0.000543333	0.00221	-0.00127
-0.1457	0.00168	0.000546667	0.00223	-0.00126
-0.1456	0.00169	0.000546667	0.00224	-0.00124
-0.1455	0.00171	0.00055	0.00226	-0.00124
-0.1454	0.00172	0.000553333	0.00227	-0.00122
-0.1453	0.00173	0.000553333	0.00228	-0.00122
-0.1452	0.00174	0.000556667	0.0023	-0.00119
-0.1451	0.00176	0.000556667	0.00232	-0.00118
-0.145	0.00177	0.00056	0.00233	-0.00118
-0.1449	0.00178	0.000556667	0.00234	-0.00116
-0.1448	0.00179	0.000563333	0.00235	-0.00115
-0.1447	0.00181	0.000563333	0.00237	-0.00113
-0.1446	0.00182	0.000566667	0.00239	-0.00113
-0.1445	0.00183	0.00057	0.0024	-0.00111
-0.1444	0.00184	0.00057	0.00241	-0.0011
-0.1443	0.00186	0.000573333	0.00243	-0.00109
-0.1442	0.00187	0.000573333	0.00244	-0.00107
-0.1441	0.00188	0.000576667	0.00246	-0.00107
-0.144	0.00189	0.000576667	0.00247	-0.00104
-0.1439	0.00191	0.00058	0.00249	-0.00104
-0.1438	0.00192	0.000576667	0.0025	-0.00103
-0.1437	0.00193	0.000583333	0.00251	-0.00102
-0.1436	0.00195	0.000586667	0.00254	-0.001
-0.1435	0.00196	0.000583333	0.00254	-0.000995
-0.1434	0.00197	0.00059	0.00256	-0.0009775
-0.1433	0.00199	0.00059	0.00258	-0.0009725
-0.1432	0.002	0.00059	0.00259	-0.000965
-0.1431	0.00201	0.000593333	0.0026	-0.00095
-0.143	0.00203	0.000596667	0.00263	-0.0009425
-0.1429	0.00204	0.000593333	0.00263	-0.000925
-0.1428	0.00205	0.0006	0.00265	-0.00092
-0.1427	0.00207	0.000596667	0.00267	-0.0009025
-0.1426	0.00208	0.0006	0.00268	-0.0008975
-0.1425	0.00209	0.000603333	0.00269	-0.00088
-0.1424	0.0021	0.000603333	0.0027	-0.000875
-0.1423	0.00212	0.000603333	0.00272	-0.000855
-0.1422	0.00213	0.00061	0.00274	-0.000845
-0.1421	0.00214	0.000606667	0.00275	-0.00083
-0.142	0.00216	0.00061	0.00277	-0.000825
-0.1419	0.00217	0.000613333	0.00278	-0.0008075
-0.1418	0.00218	0.000613333	0.00279	-0.0008025
-0.1417	0.0022	0.000613333	0.00281	-0.0007875
-0.1416	0.00221	0.000616667	0.00283	-0.00078
-0.1415	0.00222	0.000616667	0.00284	-0.000765
-0.1414	0.00224	0.00062	0.00286	-0.0007575
-0.1413	0.00225	0.00062	0.00287	-0.0007425
-0.1412	0.00226	0.00062	0.00288	-0.000735
-0.1411	0.00228	0.000623333	0.0029	-0.00073
-0.141	0.00229	0.000623333	0.00291	-0.000715
-0.1409	0.0023	0.000626667	0.00293	-0.00071
-0.1408	0.00231	0.000626667	0.00294	-0.000695
-0.1407	0.00233	0.00063	0.00296	-0.000685
-0.1406	0.00234	0.00063	0.00297	-0.00067
-0.1405	0.00235	0.000636667	0.00299	-0.000665
-0.1404	0.00237	0.000633333	0.003	-0.00065
-0.1403	0.00238	0.000633333	0.00301	-0.000645
-0.1402	0.00239	0.00064	0.00303	-0.00063
-0.1401	0.0024	0.000636667	0.00304	-0.000625
-0.14	0.00242	0.00064	0.00306	-0.00061
-0.1399	0.00243	0.00064	0.00307	-0.0006
-0.1398	0.00244	0.00064	0.00308	-0.000585
-0.1397	0.00245	0.000643333	0.00309	-0.00058
-0.1396	0.00247	0.000643333	0.00311	-0.000565
-0.1395	0.00248	0.000646667	0.00313	-0.00056
-0.1394	0.00249	0.000646667	0.00314	-0.000545
-0.1393	0.0025	0.000646667	0.00315	-0.00054
-0.1392	0.00251	0.00065	0.00316	-0.000525
-0.1391	0.00253	0.00065	0.00318	-0.0005175
-0.139	0.00254	0.000653333	0.00319	-0.0005025
-0.1389	0.00255	0.000653333	0.0032	-0.0004975
-0.1388	0.00256	0.000653333	0.00321	-0.00049
-0.1387	0.00257	0.000656667	0.00323	-0.000485
-0.1386	0.00259	0.000656667	0.00325	-0.00047
-0.1385	0.0026	0.000656667	0.00326	-0.0004625
-0.1384	0.00261	0.00066	0.00327	-0.0004475
-0.1383	0.00262	0.00066	0.00328	-0.0004425
-0.1382	0.00263	0.00066	0.00329	-0.0004275
-0.1381	0.00264	0.000663333	0.0033	-0.0004225
-0.138	0.00265	0.000663333	0.00331	-0.00041
-0.1379	0.00266	0.000663333	0.00332	-0.000405
-0.1378	0.00267	0.000666667	0.00334	-0.00039
-0.1377	0.00269	0.000666667	0.00336	-0.0003825
-0.1376	0.0027	0.000666667	0.00337	-0.0003675
-0.1375	0.00271	0.00067	0.00338	-0.00037
-0.1374	0.00272	0.00067	0.00339	-0.000355
-0.1373	0.00273	0.00067	0.0034	-0.00035
-0.1372	0.00274	0.000673333	0.00341	-0.0003375
-0.1371	0.00275	0.000673333	0.00342	-0.0003325
-0.137	0.00276	0.000673333	0.00343	-0.0003175
-0.1369	0.00277	0.000673333	0.00344	-0.0003125
-0.1368	0.00278	0.000676667	0.00346	-0.0002975
-0.1367	0.00279	0.000676667	0.00347	-0.0002925
-0.1366	0.0028	0.00068	0.00348	-0.000285
-0.1365	0.00281	0.00068	0.00349	-0.00028
-0.1364	0.00282	0.00068	0.0035	-0.000265
-0.1363	0.00283	0.000683333	0.00351	-0.0002625
-0.1362	0.00284	0.00068	0.00352	-0.0002475
-0.1361	0.00284	0.000683333	0.00352	-0.000235
-0.136	0.00285	0.000683333	0.00353	-0.0002275
-0.1359	0.00286	0.000683333	0.00354	-0.00022
-0.1358	0.00287	0.000683333	0.00355	-0.000215
-0.1357	0.00288	0.000686667	0.00357	-0.0002025
-0.1356	0.00289	0.000686667	0.00358	-0.0001975
-0.1355	0.0029	0.000686667	0.00359	-0.000185
-0.1354	0.00291	0.000686667	0.0036	-0.00018
-0.1353	0.00291	0.000693333	0.0036	-0.0001725
-0.1352	0.00292	0.00069	0.00361	-0.000165
-0.1351	0.00293	0.00069	0.00362	-0.000152185
-0.135	0.00294	0.000693333	0.00363	-0.00014863
-0.1349	0.00295	0.00069	0.00364	-0.000135105
-0.1348	0.00295	0.000693333	0.00364	-0.00013661
-0.1347	0.00296	0.000696667	0.00366	-0.000123142
-0.1346	0.00297	0.000696667	0.00367	-0.000109702
-0.1345	0.00298	0.000693333	0.00367	-0.00010629
-0.1344	0.00298	0.000693333	0.00367	-9.2905e-05
-0.1343	0.00299	0.000696667	0.00369	-9.20478e-05
-0.1342	0.003	0.000696667	0.0037	-7.8716e-05
-0.1341	0.003	0.000696667	0.0037	-7.54113e-05
-0.134	0.00301	0.0007	0.00371	-6.2132e-05
-0.1339	0.00302	0.0007	0.00372	-6.38788e-05
-0.1338	0.00302	0.000696667	0.00372	-5.065e-05
-0.1337	0.00303	0.000703333	0.00373	-4.74465e-05
-0.1336	0.00304	0.000703333	0.00374	-3.42675e-05
-0.1335	0.00304	0.000703333	0.00374	-2.6112e-05
-0.1334	0.00305	0.0007	0.00375	-2.04798e-05
-0.1333	0.00305	0.000703333	0.00375	-7.371e-06
-0.1332	0.00306	0.000703333	0.00376	-9.28475e-06
-0.1331	0.00306	0.000703333	0.00376	3.78e-06
-0.133	0.00307	0.000706667	0.00378	6.82225e-06
-0.1329	0.00308	0.000706667	0.00379	1.98427e-05
-0.1328	0.00308	0.000706667	0.00379	2.78428e-05
-0.1327	0.00309	0.000703333	0.00379	3.08212e-05
-0.1326	0.00309	0.000706667	0.0038	4.3781e-05
-0.1325	0.0031	0.000706667	0.00381	4.422e-05
-0.1324	0.0031	0.000706667	0.00381	5.71403e-05
-0.1323	0.00311	0.000703333	0.00381	6.00418e-05
-0.1322	0.00311	0.000706667	0.00382	6.79247e-05
-0.1321	0.00311	0.00071	0.00382	7.07898e-05
-0.132	0.00312	0.00071	0.00383	8.36377e-05
-0.1319	0.00312	0.00071	0.00383	9.1468e-05
-0.1318	0.00313	0.00071	0.00384	9.42825e-05
-0.1317	0.00313	0.00071	0.00384	0.000107081
-0.1316	0.00314	0.00071	0.00385	0.000104862
-0.1315	0.00314	0.000713333	0.00385	0.00011763
-0.1314	0.00314	0.00071	0.00385	0.000130382
-0.1313	0.00315	0.00071	0.00386	0.000130621
-0.1312	0.00315	0.00071	0.00386	0.000143344
-0.1311	0.00315	0.000713333	0.00386	0.000146056
-0.131	0.00316	0.00071	0.00387	0.000153754
-0.1309	0.00316	0.00071	0.00387	0.000161439
-0.1308	0.00316	0.00071	0.00387	0.000166612
-0.1307	0.00317	0.000713333	0.00388	0.000174273
-0.1306	0.00317	0.000713333	0.00388	0.000184424
-0.1305	0.00317	0.000713333	0.00388	0.000187063
-0.1304	0.00317	0.000713333	0.00388	0.000197193
-0.1303	0.00318	0.000713333	0.00389	0.000199813
-0.1302	0.00318	0.000716667	0.0039	0.000209923
-0.1301	0.00318	0.000713333	0.00389	0.000217523
-0.13	0.00318	0.000713333	0.00389	0.000222615
-0.1299	0.00319	0.000713333	0.0039	0.0002302
-0.1298	0.00319	0.000713333	0.0039	0.00023525
-0.1297	0.00319	0.000713333	0.0039	0.000242875
-0.1296	0.00319	0.000713333	0.0039	0.000247906
-0.1295	0.00319	0.000713333	0.0039	0.000255438
-0.1294	0.0032	0.000713333	0.00391	0.000265469
-0.1293	0.0032	0.000713333	0.00391	0.000268094
-0.1292	0.0032	0.000713333	0.00391	0.000278125
-0.1291	0.0032	0.000713333	0.00391	0.000283156
-0.129	0.0032	0.000713333	0.00391	0.000290687
-0.1289	0.0032	0.000713333	0.00391	0.000296951
-0.1288	0.00321	0.000713333	0.00392	0.000301999
-0.1287	0.00321	0.000713333	0.00392	0.000309618
-0.1286	0.00321	0.000713333	0.00392	0.000314715
-0.1285	0.00321	0.000713333	0.00392	0.000322291
-0.1284	0.00321	0.000713333	0.00392	0.000329843
-0.1283	0.00321	0.000713333	0.00392	0.000334781
-0.1282	0.00321	0.00071	0.00392	0.00034229
-0.1281	0.00321	0.000713333	0.00392	0.000349776
-0.128	0.00321	0.000713333	0.00392	0.000354646
-0.1279	0.00321	0.000713333	0.00392	0.000362089
-0.1278	0.00321	0.000713333	0.00392	0.000367009
-0.1277	0.00321	0.00071	0.00392	0.000374408
-0.1276	0.00321	0.00071	0.00392	0.000381691
-0.1275	0.00322	0.000713333	0.00393	0.000386546
-0.1274	0.00322	0.00071	0.00393	0.000393881
-0.1273	0.00322	0.00071	0.00393	0.000401099
-0.1272	0.00322	0.00071	0.00393	0.00040589
-0.1271	0.00322	0.000706667	0.00393	0.000413159
-0.127	0.00322	0.000706667	0.00393	0.000420313
-0.1269	0.00322	0.000706667	0.00393	0.000427539
-0.1268	0.00322	0.00071	0.00393	0.000432246
-0.1267	0.00322	0.00071	0.00393	0.000439428
-0.1266	0.00322	0.000706667	0.00393	0.000446498
-0.1265	0.00322	0.000706667	0.00393	0.000451158
-0.1264	0.00322	0.000706667	0.00393	0.000458269
-0.1263	0.00321	0.000706667	0.00392	0.00046536
-0.1262	0.00321	0.000706667	0.00392	0.00047243
-0.1261	0.00321	0.000706667	0.00392	0.000476986
-0.126	0.00321	0.000706667	0.00392	0.000484027
-0.1259	0.00321	0.000703333	0.00391	0.000491043
-0.1258	0.00321	0.000703333	0.00391	0.000498049
-0.1257	0.00321	0.000703333	0.00391	0.000502525
-0.1256	0.00321	0.000703333	0.00391	0.000509481
-0.1255	0.00321	0.000703333	0.00391	0.000516415
-0.1254	0.00321	0.0007	0.00391	0.000523424
-0.1253	0.00321	0.0007	0.00391	0.000530317
-0.1252	0.00321	0.0007	0.00391	0.000534692
-0.1251	0.00321	0.0007	0.00391	0.00054164
-0.125	0.00321	0.000703333	0.00391	0.000548474
-0.1249	0.00321	0.0007	0.00391	0.00055529
-0.1248	0.00321	0.000696667	0.00391	0.000562178
-0.1247	0.0032	0.000696667	0.0039	0.000568951
-0.1246	0.0032	0.000696667	0.0039	0.000573281
-0.1245	0.0032	0.000696667	0.0039	0.000580156
-0.1244	0.0032	0.000696667	0.0039	0.000586938
-0.1243	0.0032	0.000696667	0.0039	0.000593625
-0.1242	0.0032	0.000693333	0.00389	0.000600313
-0.1241	0.0032	0.00069	0.00389	0.000607094
-0.124	0.0032	0.00069	0.00389	0.000613781
-0.1239	0.0032	0.00069	0.00389	0.000620469
-0.1238	0.00319	0.00069	0.00388	0.000624656
-0.1237	0.00319	0.00069	0.00388	0.000631344
-0.1236	0.00319	0.00069	0.00388	0.000638031
-0.1235	0.00319	0.000686667	0.00388	0.000644719
-0.1234	0.00319	0.000686667	0.00388	0.000651219
-0.1233	0.00319	0.000686667	0.00388	0.000657906
-0.1232	0.00319	0.000686667	0.00388	0.000664406
-0.1231	0.00319	0.000686667	0.00388	0.000671094
-0.123	0.00318	0.000686667	0.00387	0.000677688
-0.1229	0.00318	0.000686667	0.00387	0.000684188
-0.1228	0.00318	0.00068	0.00386	0.000690688
-0.1227	0.00318	0.00068	0.00386	0.000697188
-0.1226	0.00318	0.00068	0.00386	0.000703781
-0.1225	0.00318	0.00068	0.00386	0.000710265
-0.1224	0.00318	0.00068	0.00386	0.000716606
-0.1223	0.00318	0.00068	0.00386	0.000723135
-0.1222	0.00317	0.000673333	0.00384	0.000729478
-0.1221	0.00317	0.000673333	0.00384	0.000735822
-0.122	0.00317	0.000673333	0.00384	0.000742296
-0.1219	0.00317	0.000673333	0.00384	0.000748678
-0.1218	0.00317	0.000673333	0.00384	0.000755023
-0.1217	0.00317	0.00067	0.00384	0.000761369
-0.1216	0.00317	0.00067	0.00384	0.000767692
-0.1215	0.00316	0.00067	0.00383	0.000773997
-0.1214	0.00316	0.000666667	0.00383	0.000780226
-0.1213	0.00316	0.000666667	0.00383	0.000786566
-0.1212	0.00316	0.000663333	0.00382	0.000792716
-0.1211	0.00316	0.000663333	0.00382	0.000799052
-0.121	0.00316	0.000663333	0.00382	0.000807698
-0.1209	0.00316	0.000663333	0.00382	0.000813841
-0.1208	0.00315	0.000663333	0.00381	0.000819981
-0.1207	0.00315	0.000656667	0.00381	0.000826117
-0.1206	0.00315	0.000656667	0.00381	0.00083225
-0.1205	0.00315	0.000656667	0.00381	0.000838379
-0.1204	0.00315	0.000656667	0.00381	0.000844503
-0.1203	0.00315	0.000653333	0.0038	0.000850622
-0.1202	0.00315	0.000653333	0.0038	0.000859049
-0.1201	0.00314	0.000653333	0.00379	0.000865157
-0.12	0.00314	0.00065	0.00379	0.000871071
-0.1199	0.00314	0.000646667	0.00379	0.000876979
-0.1198	0.00314	0.000646667	0.00379	0.00088288
-0.1197	0.00314	0.000646667	0.00379	0.000888961
-0.1196	0.00314	0.000646667	0.00379	0.000897348
-0.1195	0.00314	0.000643333	0.00378	0.000903226
-0.1194	0.00313	0.000643333	0.00377	0.000908909
-0.1193	0.00313	0.000643333	0.00377	0.00091477
-0.1192	0.00313	0.00064	0.00377	0.000920622
-0.1191	0.00313	0.000636667	0.00377	0.000928776
-0.119	0.00313	0.000636667	0.00377	0.000934608
-0.1189	0.00313	0.000636667	0.00377	0.000940242
-0.1188	0.00313	0.00063	0.00376	0.000945865
-0.1187	0.00313	0.00063	0.00376	0.000954165
-0.1186	0.00312	0.00063	0.00375	0.000959764
-0.1185	0.00312	0.00063	0.00375	0.000965324
-0.1184	0.00312	0.000623333	0.00374	0.000970887
-0.1183	0.00312	0.000623333	0.00374	0.000978922
-0.1182	0.00312	0.000623333	0.00374	0.000984425
-0.1181	0.00312	0.00062	0.00374	0.000989898
-0.118	0.00312	0.00062	0.00374	0.000997841
-0.1179	0.00311	0.00062	0.00373	0.001
-0.1178	0.00311	0.00061689	0.00373	0.00101
-0.1177	0.00311	0.000616738	0.00373	0.00102
-0.1176	0.00311	0.000616584	0.00373	0.00102
-0.1175	0.00311	0.000609761	0.00372	0.00103
-0.1174	0.00311	0.000609603	0.00372	0.00103
-0.1173	0.00311	0.000609442	0.00372	0.00104
-0.1172	0.00311	0.000605946	0.00372	0.00105
-0.1171	0.0031	0.000605781	0.00371	0.00105
-0.117	0.0031	0.000605614	0.00371	0.00106
-0.1169	0.0031	0.000602112	0.0037	0.00106
-0.1168	0.0031	0.000601942	0.0037	0.00107
-0.1167	0.0031	0.000598437	0.0037	0.00108
-0.1166	0.0031	0.00059493	0.00369	0.00108
-0.1165	0.0031	0.000594755	0.00369	0.00109
-0.1164	0.0031	0.000594578	0.00369	0.00109
-0.1163	0.0031	0.000591067	0.00369	0.0011
-0.1162	0.00309	0.000590888	0.00368	0.0011
-0.1161	0.00309	0.000590708	0.00368	0.00111
-0.116	0.00309	0.000587194	0.00368	0.00112
-0.1159	0.00309	0.000587011	0.00368	0.00112
-0.1158	0.00309	0.000583495	0.00367	0.00113
-0.1157	0.00309	0.000579977	0.00367	0.00114
-0.1156	0.00309	0.000579793	0.00367	0.00114
-0.1155	0.00309	0.000576274	0.00367	0.00115
-0.1154	0.00309	0.000576088	0.00367	0.00115
-0.1153	0.00308	0.000572567	0.00365	0.00116
-0.1152	0.00308	0.00057238	0.00365	0.00116
-0.1151	0.00308	0.000572192	0.00365	0.00117
-0.115	0.00308	0.000568671	0.00365	0.00117
-0.1149	0.00308	0.000568483	0.00365	0.00118
-0.1148	0.00308	0.000561627	0.00364	0.00119
-0.1147	0.00308	0.000561438	0.00364	0.00119
-0.1146	0.00308	0.000561249	0.00364	0.0012
-0.1145	0.00308	0.000557727	0.00364	0.0012
-0.1144	0.00307	0.000557538	0.00363	0.00121
-0.1143	0.00307	0.000554015	0.00362	0.00121
-0.1142	0.00307	0.000553826	0.00362	0.00122
-0.1141	0.00307	0.000550304	0.00362	0.00122
-0.114	0.00307	0.000550115	0.00362	0.00123
-0.1139	0.00307	0.000546593	0.00362	0.00124
-0.1138	0.00307	0.000546405	0.00362	0.00124
-0.1137	0.00307	0.000542883	0.00361	0.00124
-0.1136	0.00307	0.000539362	0.00361	0.00125
-0.1135	0.00307	0.000539175	0.00361	0.00125
-0.1134	0.00307	0.000535654	0.00361	0.00126
-0.1133	0.00306	0.000535468	0.0036	0.00126
-0.1132	0.00306	0.000531948	0.00359	0.00127
-0.1131	0.00306	0.000531763	0.00359	0.00127
-0.113	0.00306	0.000528244	0.00359	0.00128
-0.1129	0.00306	0.00052806	0.00359	0.00128
-0.1128	0.00306	0.000524542	0.00358	0.00129
-0.1127	0.00306	0.000524359	0.00358	0.00129
-0.1126	0.00306	0.00051751	0.00358	0.0013
-0.1125	0.00306	0.000517327	0.00358	0.0013
-0.1124	0.00306	0.000513813	0.00357	0.00131
-0.1123	0.00306	0.000513632	0.00357	0.00131
-0.1122	0.00305	0.000510118	0.00356	0.00132
-0.1121	0.00305	0.000509939	0.00356	0.00132
-0.112	0.00305	0.000506427	0.00356	0.00133
-0.1119	0.00305	0.000506249	0.00356	0.00133
-0.1118	0.00305	0.000502738	0.00355	0.00134
-0.1117	0.00305	0.000502561	0.00355	0.00134
-0.1116	0.00305	0.000499052	0.00355	0.00134
-0.1115	0.00305	0.000495543	0.00355	0.00135
-0.1114	0.00305	0.000495369	0.00355	0.00135
-0.1113	0.00305	0.000488528	0.00354	0.00136
-0.1112	0.00305	0.000488355	0.00354	0.00136
-0.1111	0.00305	0.000484849	0.00353	0.00136
-0.111	0.00305	0.000484678	0.00353	0.00137
-0.1109	0.00304	0.000481173	0.00352	0.00137
-0.1108	0.00304	0.000481003	0.00352	0.00137
-0.1107	0.00304	0.0004775	0.00352	0.00138
-0.1106	0.00304	0.000473997	0.00351	0.00138
-0.1105	0.00304	0.000473829	0.00351	0.00139
-0.1104	0.00304	0.000470327	0.00351	0.00139
-0.1103	0.00304	0.00047016	0.00351	0.0014
-0.1102	0.00304	0.00046666	0.00351	0.0014
-0.1101	0.00304	0.00046316	0.0035	0.0014
-0.11	0.00304	0.000462994	0.0035	0.00141
-0.1099	0.00304	0.000456162	0.0035	0.00141
-0.1098	0.00304	0.000455997	0.0035	0.00141
-0.1097	0.00304	0.000452499	0.00349	0.00141
-0.1096	0.00304	0.000449002	0.00349	0.00142
-0.1095	0.00304	0.000448838	0.00349	0.00142
-0.1094	0.00304	0.000445341	0.00349	0.00143
-0.1093	0.00303	0.000445177	0.00348	0.00143
-0.1092	0.00303	0.000441681	0.00347	0.00143
-0.1091	0.00303	0.000438185	0.00347	0.00144
-0.109	0.00303	0.000438022	0.00347	0.00144
-0.1089	0.00303	0.000434526	0.00346	0.00144
-0.1088	0.00303	0.00043103	0.00346	0.00145
-0.1087	0.00303	0.000430867	0.00346	0.00145
-0.1086	0.00303	0.000427371	0.00346	0.00145
-0.1085	0.00303	0.000423875	0.00345	0.00145
-0.1084	0.00303	0.000423712	0.00345	0.00146
-0.1083	0.00303	0.000420217	0.00345	0.00145
-0.1082	0.00303	0.000416733	0.00345	0.00146
-0.1081	0.00303	0.000413233	0.00344	0.00146
-0.108	0.00303	0.000409733	0.00344	0.00147
-0.1079	0.00303	0.000409567	0.00344	0.00147
-0.1078	0.00303	0.000406067	0.00344	0.00147
-0.1077	0.00303	0.000402567	0.00343	0.00148
-0.1076	0.00303	0.000399067	0.00343	0.00148
-0.1075	0.00303	0.0003989	0.00343	0.00148
-0.1074	0.00303	0.000395395	0.00343	0.00148
-0.1073	0.00303	0.000391893	0.00342	0.00149
-0.1072	0.00303	0.000391724	0.00342	0.00149
-0.1071	0.00303	0.000388221	0.00342	0.00149
-0.107	0.00303	0.000384717	0.00341	0.00149
-0.1069	0.00303	0.000384545	0.00341	0.0015
-0.1068	0.00303	0.000381039	0.00341	0.00149
-0.1067	0.00303	0.000377531	0.00341	0.0015
-0.1066	0.00303	0.000377356	0.00341	0.0015
-0.1065	0.00303	0.000373846	0.0034	0.0015
-0.1064	0.00303	0.000367001	0.0034	0.0015
-0.1063	0.00303	0.000363489	0.00339	0.00151
-0.1062	0.00303	0.000363308	0.00339	0.00151
-0.1061	0.00303	0.000359792	0.00339	0.00151
-0.106	0.00303	0.000356275	0.00339	0.00151
-0.1059	0.00303	0.000353443	0.00338	0.00151
-0.1058	0.00303	0.000353081	0.00338	0.00152
-0.1057	0.00303	0.000349384	0.00338	0.00151
-0.1056	0.00303	0.000345684	0.00338	0.00152
-0.1055	0.00303	0.000345316	0.00338	0.00152
-0.1054	0.00303	0.000341612	0.00337	0.00152
-0.1053	0.00303	0.000337906	0.00337	0.00152
-0.1052	0.00303	0.000334197	0.00336	0.00152
-0.1051	0.00303	0.000333818	0.00336	0.00152
-0.105	0.00303	0.000330104	0.00336	0.00152
-0.1049	0.00303	0.000326386	0.00336	0.00152
-0.1048	0.00303	0.000322666	0.00335	0.00153
-0.1047	0.00303	0.000322275	0.00335	0.00153
-0.1046	0.00304	0.000318547	0.00336	0.00153
-0.1045	0.00304	0.000314816	0.00335	0.00153
-0.1044	0.00304	0.000311082	0.00335	0.00153
-0.1043	0.00304	0.000307343	0.00335	0.00153
-0.1042	0.00304	0.000306934	0.00335	0.00153
-0.1041	0.00304	0.000303188	0.00334	0.00153
-0.104	0.00304	0.000299437	0.00334	0.00153
-0.1039	0.00304	0.000295682	0.00334	0.00153
-0.1038	0.00304	0.000295255	0.00334	0.00153
-0.1037	0.00304	0.000291491	0.00333	0.00153
-0.1036	0.00304	0.000287722	0.00333	0.00154
-0.1035	0.00305	0.000283948	0.00333	0.00153
-0.1034	0.00305	0.000280169	0.00333	0.00154
-0.1033	0.00305	0.000279718	0.00333	0.00153
-0.1032	0.00305	0.000275928	0.00333	0.00154
-0.1031	0.00305	0.000272133	0.00332	0.00153
-0.103	0.00305	0.000268333	0.00332	0.00154
-0.1029	0.00305	0.000264527	0.00331	0.00153
-0.1028	0.00305	0.000264048	0.00331	0.00154
-0.1027	0.00306	0.00026023	0.00332	0.00154
-0.1026	0.00306	0.000256406	0.00332	0.00154
-0.1025	0.00306	0.000252576	0.00331	0.00153
-0.1024	0.00306	0.000248739	0.00331	0.00154
-0.1023	0.00306	0.000248229	0.00331	0.00153
-0.1022	0.00306	0.00024438	0.0033	0.00153
-0.1021	0.00306	0.000240524	0.0033	0.00154
-0.102	0.00307	0.000236661	0.00331	0.00153
-0.1019	0.00307	0.000232791	0.0033	0.00154
-0.1018	0.00307	0.000232247	0.0033	0.00153
-0.1017	0.00307	0.000228364	0.0033	0.00153
-0.1016	0.00307	0.000224473	0.00329	0.00153
-0.1015	0.00308	0.000220574	0.0033	0.00153
-0.1014	0.00308	0.000216668	0.0033	0.00153
-0.1013	0.00308	0.000216088	0.0033	0.00153
-0.1012	0.00308	0.000212168	0.00329	0.00153
-0.1011	0.00308	0.000208239	0.00329	0.00153
-0.101	0.00309	0.000204302	0.00329	0.00153
-0.1009	0.00309	0.000200358	0.00329	0.00153
-0.1008	0.00309	0.000196406	0.00329	0.00153
-0.1007	0.00309	0.000195779	0.00329	0.00153
-0.1006	0.00309	0.000191811	0.00328	0.00153
-0.1005	0.0031	0.000187834	0.00329	0.00153
-0.1004	0.0031	0.000183849	0.00328	0.00153
-0.1003	0.0031	0.000179856	0.00328	0.00153
-0.1002	0.0031	0.000175855	0.00328	0.00152
-0.1001	0.00311	0.000175178	0.00329	0.00152
-0.1	0.00311	0.00017116	0.00328	0.00153
-0.0999	0.00311	0.000167132	0.00328	0.00152
-0.0998	0.00311	0.000163097	0.00327	0.00152
-0.0997	0.00312	0.000159052	0.00328	0.00152
-0.0996	0.00312	0.000158332	0.00328	0.00152
-0.0995	0.00312	0.00015427	0.00327	0.00152
-0.0994	0.00312	0.000150199	0.00327	0.00152
-0.0993	0.00313	0.00014612	0.00328	0.00151
-0.0992	0.00313	0.000142031	0.00327	0.00151
-0.0991	0.00313	0.000138349	0.00327	0.00151
-0.099	0.00314	0.000138008	0.00328	0.00151
-0.0989	0.00314	0.00013433	0.00327	0.00151
-0.0988	0.00314	0.000127313	0.00327	0.00151
-0.0987	0.00314	0.000123625	0.00326	0.0015
-0.0986	0.00315	0.000119933	0.00327	0.0015
-0.0985	0.00315	0.000116236	0.00327	0.0015
-0.0984	0.00315	0.000115868	0.00327	0.0015
-0.0983	0.00316	0.000112161	0.00327	0.0015
-0.0982	0.00316	0.00010845	0.00327	0.0015
-0.0981	0.00316	0.000104734	0.00326	0.00149
-0.098	0.00317	9.76797e-05	0.00327	0.00149
-0.0979	0.00317	9.3954e-05	0.00326	0.00149
-0.0978	0.00317	9.35567e-05	0.00326	0.00149
-0.0977	0.00318	8.9821e-05	0.00327	0.00148
-0.0976	0.00318	8.60807e-05	0.00327	0.00148
-0.0975	0.00318	8.23353e-05	0.00326	0.00148
-0.0974	0.00318	7.52517e-05	0.00326	0.00148
-0.0973	0.00319	7.14963e-05	0.00326	0.00148
-0.0972	0.00319	7.1069e-05	0.00326	0.00148
-0.0971	0.00319	6.73037e-05	0.00326	0.00147
-0.097	0.0032	6.35333e-05	0.00326	0.00147
-0.0969	0.0032	5.9758e-05	0.00326	0.00146
-0.0968	0.00321	5.59773e-05	0.00327	0.00146
-0.0967	0.00321	4.88587e-05	0.00326	0.00146
-0.0966	0.00321	4.84013e-05	0.00326	0.00145
-0.0965	0.00322	4.46057e-05	0.00326	0.00145
-0.0964	0.00322	4.0805e-05	0.00326	0.00145
-0.0963	0.00322	3.6999e-05	0.00326	0.00145
-0.0962	0.00323	3.31883e-05	0.00326	0.00144
-0.0961	0.00323	2.6039e-05	0.00326	0.00144
-0.096	0.00323	2.55667e-05	0.00326	0.00144
-0.0959	0.00324	2.17333e-05	0.00326	0.00143
-0.0958	0.00324	1.79e-05	0.00326	0.00143
-0.0957	0.00324	1.40667e-05	0.00325	0.00143
-0.0956	0.00325	1.02333e-05	0.00326	0.00142
-0.0955	0.00325	3.03333e-06	0.00325	0.00142
-0.0954	0.00325	2.53333e-06	0.00325	0.00142
-0.0953	0.00326	-1.33333e-06	0.00326	0.00141
-0.0952	0.00326	-5.2e-06	0.00325	0.00141
-0.0951	0.00326	-9.06667e-06	0.00325	0.00141
-0.095	0.00327	-1.29333e-05	0.00326	0.00141
-0.0949	0.00327	-1.6808e-05	0.00325	0.0014
-0.0948	0.00327	-2.06881e-05	0.00325	0.0014
-0.0947	0.00328	-2.45731e-05	0.00326	0.00139
-0.0946	0.00328	-2.84629e-05	0.00325	0.00139
-0.0945	0.00329	-3.23574e-05	0.00326	0.00139
-0.0944	0.00329	-3.29232e-05	0.00326	0.00139
-0.0943	0.00329	-4.01604e-05	0.00325	0.00138
-0.0942	0.0033	-4.40688e-05	0.00326	0.00137
-0.0941	0.0033	-4.79817e-05	0.00325	0.00137
-0.094	0.0033	-5.18992e-05	0.00325	0.00136
-0.0939	0.00331	-5.58211e-05	0.00325	0.00136
-0.0938	0.00331	-5.97474e-05	0.00325	0.00136
-0.0937	0.00331	-6.36781e-05	0.00325	0.00136
-0.0936	0.00332	-6.7613e-05	0.00325	0.00135
-0.0935	0.00332	-7.15523e-05	0.00325	0.00134
-0.0934	0.00332	-7.5496e-05	0.00324	0.00134
-0.0933	0.00333	-7.61103e-05	0.00325	0.00133
-0.0932	0.00333	-8.33953e-05	0.00325	0.00133
-0.0931	0.00333	-8.7351e-05	0.00324	0.00132
-0.093	0.00333	-9.13107e-05	0.00324	0.00132
-0.0929	0.00334	-9.1941e-05	0.00325	0.00131
-0.0928	0.00334	-9.59083e-05	0.00324	0.00131
-0.0927	0.00334	-0.000103213	0.00324	0.0013
-0.0926	0.00335	-0.000107188	0.00324	0.0013
-0.0925	0.00335	-0.000111166	0.00324	0.00129
-0.0924	0.00335	-0.000111815	0.00324	0.00129
-0.0923	0.00336	-0.000115801	0.00324	0.00128
-0.0922	0.00336	-0.000119789	0.00324	0.00128
-0.0921	0.00336	-0.000127115	0.00323	0.00127
-0.092	0.00336	-0.000131111	0.00323	0.00127
-0.0919	0.00337	-0.000131776	0.00324	0.00126
-0.0918	0.00337	-0.000135778	0.00323	0.00125
-0.0917	0.00337	-0.000139782	0.00323	0.00125
-0.0916	0.00337	-0.000147123	0.00322	0.00124
-0.0915	0.00338	-0.000147801	0.00323	0.00123
-0.0914	0.00338	-0.000151814	0.00323	0.00123
-0.0913	0.00338	-0.00015583	0.00322	0.00122
-0.0912	0.00338	-0.000159848	0.00322	0.00121
-0.0911	0.00339	-0.000163869	0.00323	0.00121
-0.091	0.00339	-0.000167892	0.00322	0.0012
-0.0909	0.00339	-0.000171918	0.00322	0.00119
-0.0908	0.00339	-0.000175946	0.00321	0.00119
-0.0907	0.00339	-0.000179976	0.00321	0.00118
-0.0906	0.0034	-0.000180674	0.00322	0.00117
-0.0905	0.0034	-0.000188041	0.00321	0.00117
-0.0904	0.0034	-0.000192077	0.00321	0.00116
-0.0903	0.0034	-0.000196114	0.0032	0.00115
-0.0902	0.0034	-0.00019682	0.0032	0.00115
-0.0901	0.0034	-0.00020086	0.0032	0.00114
-0.09	0.00341	-0.000204902	0.00321	0.00113
-0.0899	0.00341	-0.000212278	0.0032	0.00112
-0.0898	0.00341	-0.000212989	0.0032	0.00111
-0.0897	0.00341	-0.000217035	0.00319	0.00111
-0.0896	0.00341	-0.000221081	0.00319	0.0011
-0.0895	0.00341	-0.000225128	0.00318	0.00109
-0.0894	0.00341	-0.000225843	0.00318	0.00108
-0.0893	0.00341	-0.000233284	0.00318	0.00107
-0.0892	0.00341	-0.000236448	0.00317	0.00106
-0.0891	0.00342	-0.000239607	0.00318	0.00106
-0.089	0.00342	-0.00024276	0.00318	0.00105
-0.0889	0.00342	-0.000245907	0.00317	0.00104
-0.0888	0.00342	-0.00024905	0.00317	0.00103
-0.0887	0.00342	-0.000252186	0.00317	0.00102
-0.0886	0.00342	-0.000258649	0.00316	0.00101
-0.0885	0.00342	-0.000261774	0.00316	0.001
-0.0884	0.00342	-0.000264892	0.00316	0.00099286
-0.0883	0.00342	-0.000268003	0.00315	0.000982166
-0.0882	0.00342	-0.000271109	0.00315	0.000971441
-0.0881	0.00342	-0.000274208	0.00315	0.000965686
-0.088	0.00342	-0.000277301	0.00314	0.000954903
-0.0879	0.00342	-0.00028372	0.00314	0.000944089
-0.0878	0.00342	-0.000286799	0.00313	0.000933247
-0.0877	0.00342	-0.00028987	0.00313	0.000922374
-0.0876	0.00342	-0.000292935	0.00313	0.000916474
-0.0875	0.00341	-0.000295992	0.00311	0.000905543
-0.0874	0.00341	-0.000299043	0.00311	0.000894584
-0.0873	0.00341	-0.000302086	0.00311	0.000883595
-0.0872	0.00341	-0.000308454	0.0031	0.000872578
-0.0871	0.00341	-0.000311482	0.0031	0.000861532
-0.087	0.00341	-0.000314502	0.0031	0.000850457
-0.0869	0.00341	-0.000317513	0.00309	0.000836853
-0.0868	0.00341	-0.000320518	0.00309	0.000825721
-0.0867	0.0034	-0.000323513	0.00308	0.000814559
-0.0866	0.0034	-0.000326501	0.00307	0.00080337
-0.0865	0.0034	-0.00032948	0.00307	0.000792152
-0.0864	0.0034	-0.000332451	0.00307	0.000780905
-0.0863	0.0034	-0.000338746	0.00306	0.00076713
-0.0862	0.00339	-0.0003417	0.00305	0.000755827
-0.0861	0.00339	-0.000344645	0.00305	0.000744496
-0.086	0.00339	-0.000347581	0.00304	0.000733136
-0.0859	0.00339	-0.000350508	0.00304	0.000721748
-0.0858	0.00339	-0.000353426	0.00304	0.0007075
-0.0857	0.00338	-0.000356335	0.00302	0.0006975
-0.0856	0.00338	-0.000359235	0.00302	0.000685
-0.0855	0.00338	-0.000362125	0.00302	0.00067
-0.0854	0.00337	-0.000365006	0.003	0.00066
-0.0853	0.00337	-0.000371211	0.003	0.0006425
-0.0852	0.00337	-0.000374073	0.003	0.00063
-0.0851	0.00336	-0.000376925	0.00298	0.0006175
-0.085	0.00336	-0.000379767	0.00298	0.000605
-0.0849	0.00336	-0.000382599	0.00298	0.0005925
-0.0848	0.00335	-0.000385422	0.00296	0.00058
-0.0847	0.00335	-0.000388235	0.00296	0.00056
-0.0846	0.00335	-0.000391037	0.00296	0.0005475
-0.0845	0.00334	-0.000393829	0.00295	0.000535
-0.0844	0.00334	-0.000396611	0.00294	0.0005225
-0.0843	0.00333	-0.000399383	0.00293	0.0005025
-0.0842	0.00333	-0.000402144	0.00293	0.0004925
-0.0841	0.00332	-0.000404895	0.00292	0.0004775
-0.084	0.00332	-0.000407635	0.00291	0.00046
-0.0839	0.00331	-0.000410364	0.0029	0.000445
-0.0838	0.00331	-0.000413084	0.0029	0.0004325
-0.0837	0.0033	-0.000419125	0.00288	0.000415
-0.0836	0.0033	-0.000421822	0.00288	0.0004025
-0.0835	0.00329	-0.000424509	0.00287	0.0003875
-0.0834	0.00329	-0.000427184	0.00286	0.0003675
-0.0833	0.00328	-0.000429849	0.00285	0.000355
-0.0832	0.00328	-0.000432502	0.00285	0.000337245
-0.0831	0.00327	-0.000435145	0.00283	0.000323002
-0.083	0.00327	-0.000437776	0.00283	0.000303715
-0.0829	0.00326	-0.000440396	0.00282	0.000288762
-0.0828	0.00326	-0.000443005	0.00282	0.00027195
-0.0827	0.00325	-0.000445603	0.0028	0.000255025
-0.0826	0.00324	-0.00044819	0.00279	0.000237986
-0.0825	0.00324	-0.000450764	0.00279	0.000220834
-0.0824	0.00323	-0.000452038	0.00278	0.000203569
-0.0823	0.00322	-0.000457423	0.00276	0.000186192
-0.0822	0.00322	-0.000459469	0.00276	0.0001687
-0.0821	0.00321	-0.00046151	0.00275	0.000151095
-0.082	0.0032	-0.000463546	0.00274	0.000133379
-0.0819	0.0032	-0.000465576	0.00273	0.000115545
-0.0818	0.00319	-0.000467601	0.00272	9.76003e-05
-0.0817	0.00318	-0.000469621	0.00271	7.95422e-05
-0.0816	0.00318	-0.000474969	0.00271	6.13718e-05
-0.0815	0.00317	-0.000476978	0.00269	4.30865e-05
-0.0814	0.00316	-0.000478982	0.00268	2.46873e-05
-0.0813	0.00316	-0.00048098	0.00268	6.1755e-06
-0.0812	0.00315	-0.000482974	0.00267	-1.24488e-05
-0.0811	0.00314	-0.000484962	0.00266	-3.11868e-05
-0.081	0.00313	-0.000486946	0.00264	-5.0038e-05
-0.0809	0.00312	-0.000488924	0.00263	-6.90027e-05
-0.0808	0.00312	-0.00049423	0.00263	-8.8077e-05
-0.0807	0.00311	-0.000492865	0.00262	-0.000107266
-0.0806	0.0031	-0.000494828	0.00261	-0.000126567
-0.0805	0.00309	-0.000496786	0.00259	-0.000148482
-0.0804	0.00308	-0.000498739	0.00258	-0.000168007
-0.0803	0.00308	-0.000500687	0.00258	-0.000187644
-0.0802	0.00307	-0.000502631	0.00257	-0.000207392
-0.0801	0.00306	-0.000504569	0.00256	-0.000227253
-0.08	0.00305	-0.000506502	0.00254	-0.000247224
-0.0799	0.00304	-0.000511764	0.00253	-0.000269805
-0.0798	0.00303	-0.000513688	0.00252	-0.000289998
-0.0797	0.00303	-0.000515607	0.00251	-0.000310301
-0.0796	0.00302	-0.000517521	0.0025	-0.000330712
-0.0795	0.00301	-0.000519431	0.00249	-0.000353734
-0.0794	0.003	-0.000521335	0.00248	-0.000374366
-0.0793	0.00299	-0.000523236	0.00247	-0.000395191
-0.0792	0.00298	-0.000521798	0.00246	-0.000415963
-0.0791	0.00297	-0.000523689	0.00245	-0.000439459
-0.079	0.00296	-0.000525575	0.00243	-0.00046049
-0.0789	0.00295	-0.000530791	0.00242	-0.000481557
-0.0788	0.00294	-0.000532668	0.00241	-0.000505345
-0.0787	0.00293	-0.000534541	0.0024	-0.000526854
-0.0786	0.00292	-0.000536409	0.00238	-0.000548396
-0.0785	0.00292	-0.000538274	0.00238	-0.000572472
-0.0784	0.00291	-0.000540134	0.00237	-0.000594081
-0.0783	0.0029	-0.000541989	0.00236	-0.000615909
-0.0782	0.00289	-0.000540507	0.00235	-0.000640268
-0.0781	0.00288	-0.000542354	0.00234	-0.000662346
-0.078	0.00287	-0.000544197	0.00233	-0.000686955
-0.0779	0.00286	-0.000546036	0.00231	-0.000709094
-0.0778	0.00285	-0.00054787	0.0023	-0.000731451
-0.0777	0.00284	-0.000549701	0.00229	-0.000756469
-0.0776	0.00283	-0.000551527	0.00228	-0.000778988
-0.0775	0.00282	-0.00055335	0.00227	-0.000804081
-0.0774	0.00281	-0.000555168	0.00225	-0.00082675
-0.0773	0.0028	-0.000556983	0.00224	-0.000852125
-0.0772	0.00279	-0.000558794	0.00223	-0.000875
-0.0771	0.00278	-0.000560601	0.00222	-0.000900563
-0.077	0.00277	-0.000562404	0.00221	-0.000923719
-0.0769	0.00276	-0.000564204	0.0022	-0.000949375
-0.0768	0.00275	-0.000566	0.00218	-0.000970313
-0.0767	0.00273	-0.000564459	0.00217	-0.000996156
-0.0766	0.00272	-0.000566248	0.00215	-0.00102
-0.0765	0.00271	-0.000568033	0.00214	-0.00105
-0.0764	0.0027	-0.000569815	0.00213	-0.00107
-0.0763	0.00269	-0.000571593	0.00212	-0.0011
-0.0762	0.00268	-0.000573368	0.00211	-0.00112
-0.0761	0.00267	-0.000571806	0.0021	-0.00115
-0.076	0.00266	-0.000573575	0.00209	-0.00118
-0.0759	0.00265	-0.00057534	0.00207	-0.0012
-0.0758	0.00264	-0.000577102	0.00206	-0.00123
-0.0757	0.00263	-0.000578861	0.00205	-0.00125
-0.0756	0.00262	-0.000577283	0.00204	-0.00128
-0.0755	0.00261	-0.000579036	0.00203	-0.00131
-0.0754	0.0026	-0.000580786	0.00202	-0.00133
-0.0753	0.00259	-0.000582533	0.00201	-0.00136
-0.0752	0.00258	-0.000584278	0.002	-0.00139
-0.0751	0.00256	-0.000586019	0.00197	-0.00141
-0.075	0.00255	-0.000584425	0.00197	-0.00144
-0.0749	0.00254	-0.000586161	0.00195	-0.00147
-0.0748	0.00253	-0.000587894	0.00194	-0.00149
-0.0747	0.00252	-0.000589626	0.00193	-0.00152
-0.0746	0.00251	-0.000591354	0.00192	-0.00155
-0.0745	0.0025	-0.000593081	0.00191	-0.00157
-0.0744	0.00249	-0.000594804	0.0019	-0.0016
-0.0743	0.00248	-0.000596526	0.00188	-0.00163
-0.0742	0.00247	-0.000598246	0.00187	-0.00166
-0.0741	0.00246	-0.00059663	0.00186	-0.00168
-0.074	0.00245	-0.000598345	0.00185	-0.00171
-0.0739	0.00243	-0.000600059	0.00183	-0.00174
-0.0738	0.00242	-0.00060177	0.00182	-0.00177
-0.0737	0.00241	-0.00060348	0.00181	-0.0018
-0.0736	0.0024	-0.000601854	0.0018	-0.00182
-0.0735	0.00239	-0.00060356	0.00179	-0.00185
-0.0734	0.00238	-0.000605265	0.00177	-0.00188
-0.0733	0.00237	-0.000606968	0.00176	-0.00191
-0.0732	0.00236	-0.000605336	0.00175	-0.00194
-0.0731	0.00235	-0.000607036	0.00174	-0.00197
-0.073	0.00234	-0.000608735	0.00173	-0.002
-0.0729	0.00233	-0.000610432	0.00172	-0.00203
-0.0728	0.00231	-0.000608795	0.0017	-0.00206
-0.0727	0.0023	-0.00061049	0.00169	-0.00209
-0.0726	0.00229	-0.000612183	0.00168	-0.00212
-0.0725	0.00228	-0.000613867	0.00167	-0.00215
-0.0724	0.00227	-0.000612233	0.00166	-0.00218
-0.0723	0.00226	-0.000613933	0.00165	-0.0022
-0.0722	0.00225	-0.000615633	0.00163	-0.00223
-0.0721	0.00224	-0.000613967	0.00163	-0.00226
-0.072	0.00223	-0.000615667	0.00161	-0.00229
-0.0719	0.00222	-0.000617367	0.0016	-0.00233
-0.0718	0.00221	-0.000619033	0.00159	-0.00236
-0.0717	0.00219	-0.0006174	0.00157	-0.00239
-0.0716	0.00218	-0.0006191	0.00156	-0.00241
-0.0715	0.00217	-0.000620767	0.00155	-0.00244
-0.0714	0.00216	-0.000622467	0.00154	-0.00247
-0.0713	0.00215	-0.000620833	0.00153	-0.00251
-0.0712	0.00214	-0.0006225	0.00152	-0.00254
-0.0711	0.00213	-0.0006242	0.00151	-0.00256
-0.071	0.00212	-0.000622567	0.0015	-0.0026
-0.0709	0.00211	-0.000624233	0.00149	-0.00263
-0.0708	0.0021	-0.0006226	0.00148	-0.00267
-0.0707	0.00209	-0.000620953	0.00147	-0.0027
-0.0706	0.00208	-0.000622644	0.00146	-0.00272
-0.0705	0.00206	-0.000624335	0.00144	-0.00275
-0.0704	0.00205	-0.000626028	0.00142	-0.00279
-0.0703	0.00204	-0.000624388	0.00142	-0.00283
-0.0702	0.00203	-0.000626082	0.0014	-0.00285
-0.0701	0.00202	-0.000627778	0.00139	-0.00288
-0.07	0.00201	-0.000626141	0.00138	-0.00292
-0.0699	0.002	-0.000627839	0.00137	-0.00295
-0.0698	0.00199	-0.000629539	0.00136	-0.00298
-0.0697	0.00198	-0.000627906	0.00135	-0.00302
-0.0696	0.00197	-0.000629609	0.00134	-0.00305
-0.0695	0.00196	-0.000631313	0.00133	-0.00308
-0.0694	0.00195	-0.000629685	0.00132	-0.00311
-0.0693	0.00194	-0.000631393	0.00131	-0.00314
-0.0692	0.00193	-0.000633103	0.0013	-0.00317
-0.0691	0.00191	-0.000631481	0.00128	-0.00321
-0.069	0.0019	-0.000633195	0.00127	-0.00324
-0.0689	0.00189	-0.000634911	0.00126	-0.00327
-0.0688	0.00188	-0.000633296	0.00125	-0.00331
-0.0687	0.00187	-0.000635017	0.00123	-0.00333
-0.0686	0.00186	-0.000636741	0.00122	-0.00338
-0.0685	0.00185	-0.000635133	0.00121	-0.00341
-0.0684	0.00184	-0.000636862	0.0012	-0.00344
-0.0683	0.00183	-0.00063526	0.00119	-0.00347
-0.0682	0.00182	-0.000636994	0.00118	-0.0035
-0.0681	0.00181	-0.000638732	0.00117	-0.00354
-0.068	0.0018	-0.000637139	0.00116	-0.00357
-0.0679	0.00179	-0.000638882	0.00115	-0.00361
-0.0678	0.00178	-0.000640629	0.00114	-0.00364
-0.0677	0.00177	-0.000639046	0.00113	-0.00367
-0.0676	0.00175	-0.000640799	0.00111	-0.00371
-0.0675	0.00174	-0.000639223	0.0011	-0.00374
-0.0674	0.00173	-0.000640984	0.00109	-0.00377
-0.0673	0.00172	-0.000642749	0.00108	-0.0038
-0.0672	0.00171	-0.000641184	0.00107	-0.00385
-0.0671	0.0017	-0.000642956	0.00106	-0.00388
-0.067	0.00169	-0.000644732	0.00105	-0.00391
-0.0669	0.00168	-0.000643179	0.00104	-0.00394
-0.0668	0.00167	-0.000644964	0.00103	-0.00398
-0.0667	0.00166	-0.000643419	0.00102	-0.00402
-0.0666	0.00165	-0.000645212	0.001	-0.00405
-0.0665	0.00164	-0.00064701	0.00099299	-0.00408
-0.0664	0.00163	-0.000648812	0.000981188	-0.00412
-0.0663	0.00161	-0.000650619	0.000959381	-0.00416
-0.0662	0.0016	-0.000649097	0.000950903	-0.00419
-0.0661	0.00159	-0.000650914	0.000939086	-0.00423
-0.066	0.00158	-0.000649401	0.000930599	-0.00426
-0.0659	0.00157	-0.000651228	0.000918772	-0.0043
-0.0658	0.00156	-0.000653059	0.000906941	-0.00433
-0.0657	0.00155	-0.000651562	0.000898438	-0.00437
-0.0656	0.00154	-0.000653404	0.000886596	-0.0044
-0.0655	0.00153	-0.000651917	0.000878083	-0.00443
-0.0654	0.00152	-0.000653769	0.000866231	-0.00447
-0.0653	0.0015	-0.000652294	0.000847706	-0.0045
-0.0652	0.00149	-0.000654157	0.000835843	-0.00454
-0.0651	0.00148	-0.000656026	0.000823974	-0.00457
-0.065	0.00147	-0.000654567	0.000815433	-0.00463
-0.0649	0.00146	-0.000656448	0.000803552	-0.00466
-0.0648	0.00145	-0.000655001	0.000794999	-0.00469
-0.0647	0.00144	-0.000656893	0.000783107	-0.00473
-0.0646	0.00142	-0.000655458	0.000764542	-0.00477
-0.0645	0.00141	-0.000657362	0.000752638	-0.00479
-0.0644	0.0014	-0.000655939	0.000744061	-0.00484
-0.0643	0.00139	-0.000657856	0.000732144	-0.00487
-0.0642	0.00138	-0.000659778	0.000720222	-0.0049
-0.0641	0.00137	-0.000658374	0.000711626	-0.00494
-0.064	0.00135	-0.00066031	0.00068969	-0.00498
-0.0639	0.00134	-0.000658919	0.000681081	-0.00503
-0.0638	0.00133	-0.000660867	0.000669133	-0.00507
-0.0637	0.00132	-0.000659489	0.000660511	-0.0051
-0.0636	0.00131	-0.000661451	0.000648549	-0.00513
-0.0635	0.00129	-0.000660086	0.000629914	-0.00517
-0.0634	0.00128	-0.000662061	0.000617939	-0.0052
-0.0633	0.00127	-0.00066071	0.00060929	-0.00524
-0.0632	0.00126	-0.000662699	0.000597301	-0.00528
-0.0631	0.00125	-0.000661362	0.000588638	-0.00532
-0.063	0.00123	-0.000663365	0.000566635	-0.00536
-0.0629	0.00122	-0.000665374	0.000554626	-0.0054
-0.0628	0.00121	-0.000667391	0.000542609	-0.00543
-0.0627	0.00119	-0.000666082	0.000523918	-0.00546
-0.0626	0.00118	-0.000668113	0.000511887	-0.0055
-0.0625	0.00117	-0.000666818	0.000503182	-0.00556
-0.0624	0.00116	-0.000668864	0.000491136	-0.00558
-0.0623	0.00114	-0.000667584	0.000472416	-0.00563
-0.0622	0.00113	-0.000669644	0.000460356	-0.00566
-0.0621	0.00112	-0.000668378	0.000451622	-0.0057
-0.062	0.0011	-0.000670453	0.000429547	-0.00573
-0.0619	0.00109	-0.000669202	0.000420798	-0.00578
-0.0618	0.00108	-0.000667958	0.000412042	-0.00582
-0.0617	0.00106	-0.000670055	0.000389945	-0.00586
-0.0616	0.00105	-0.000668827	0.000381173	-0.00588
-0.0615	0.00104	-0.000670939	0.000369061	-0.00593
-0.0614	0.00102	-0.000669725	0.000350275	-0.00598
-0.0613	0.00101	-0.000671852	0.000338148	-0.00602
-0.0612	0.000994296	-0.000670654	0.000323642	-0.00605
-0.0611	0.00098016	-0.000672796	0.000307364	-0.00608
-0.061	0.000965918	-0.000671612	0.000294306	-0.00612
-0.0609	0.000951571	-0.000677103	0.000274468	-0.00617
-0.0608	0.000937116	-0.000675935	0.000261181	-0.00621
-0.0607	0.000922552	-0.000674774	0.000247778	-0.00624
-0.0606	0.000907877	-0.000676954	0.000230923	-0.00628
-0.0605	0.000893089	-0.000675808	0.000217281	-0.00634
-0.0604	0.000878188	-0.000678004	0.000200184	-0.00637
-0.0603	0.000863172	-0.000676873	0.000186299	-0.00641
-0.0602	0.000848039	-0.000679083	0.000168956	-0.00645
-0.0601	0.000832787	-0.000677968	0.000154819	-0.00649
-0.06	0.000817416	-0.00067686	0.000140556	-0.00654
-0.0599	0.000801924	-0.000679093	0.000122831	-0.00657
-0.0598	0.000786309	-0.000678	0.000108309	-0.00661
-0.0597	0.00077057	-0.000680248	9.0322e-05	-0.00666
-0.0596	0.000754705	-0.000679171	7.5534e-05	-0.00669
-0.0595	0.000738714	-0.0006781	6.0614e-05	-0.00673
-0.0594	0.000722594	-0.00068037	4.2224e-05	-0.00677
-0.0593	0.000706345	-0.000679315	2.703e-05	-0.00683
-0.0592	0.000689964	-0.000684933	5.031e-06	-0.00686
-0.0591	0.000673452	-0.000683892	-1.044e-05	-0.0069
-0.059	0.000656805	-0.000682858	-2.6053e-05	-0.00695
-0.0589	0.000640024	-0.000685165	-4.5141e-05	-0.00698
-0.0588	0.000623106	-0.000684146	-6.104e-05	-0.00702
-0.0587	0.000606051	-0.000686467	-8.0416e-05	-0.00705
-0.0586	0.000588857	-0.000685462	-9.6605e-05	-0.00712
-0.0585	0.000571523	-0.000684464	-0.000112941	-0.00714
-0.0584	0.000554048	-0.000686806	-0.000132758	-0.00719
-0.0583	0.000536431	-0.000685822	-0.000149391	-0.00724
-0.0582	0.000518669	-0.000684845	-0.000166176	-0.00728
-0.0581	0.000500763	-0.000687208	-0.000186445	-0.00731
-0.058	0.000482711	-0.000686244	-0.000203533	-0.00737
-0.0579	0.000464512	-0.00068862	-0.000224108	-0.0074
-0.0578	0.000446165	-0.00068767	-0.000241505	-0.00743
-0.0577	0.000427669	-0.000686726	-0.000259057	-0.0075
-0.0576	0.000409022	-0.000689122	-0.0002801	-0.00752
-0.0575	0.000390224	-0.000691524	-0.0003013	-0.00757
-0.0574	0.000371274	-0.000690599	-0.000319325	-0.00762
-0.0573	0.00035217	-0.000693014	-0.000340844	-0.00766
-0.0572	0.000332912	-0.000692102	-0.00035919	-0.00771
-0.0571	0.000313498	-0.000691195	-0.000377697	-0.00776
-0.057	0.000293929	-0.000693628	-0.000399699	-0.00779
-0.0569	0.000274202	-0.000692734	-0.000418532	-0.00785
-0.0568	0.000254317	-0.000691845	-0.000437528	-0.00788
-0.0567	0.000234273	-0.000694295	-0.000460022	-0.00792
-0.0566	0.000214069	-0.000693417	-0.000479348	-0.00797
-0.0565	0.000193705	-0.000692545	-0.00049884	-0.00801
-0.0564	0.000173179	-0.000695012	-0.000521833	-0.00806
-0.0563	0.000152491	-0.00069415	-0.000541659	-0.0081
-0.0562	0.00013164	-0.000693294	-0.000561654	-0.00814
-0.0561	0.000110625	-0.000695776	-0.000585151	-0.00819
-0.056	8.94455e-05	-0.00069493	-0.000605485	-0.00823
-0.0559	6.81009e-05	-0.000693333	-0.000625232	-0.00828
-0.0558	4.65905e-05	-0.000696667	-0.000650077	-0.00833
-0.0557	2.49136e-05	-0.0007	-0.000675086	-0.00836
-0.0556	3.06949e-06	-0.000696667	-0.000693598	-0.00842
-0.0555	-1.89424e-05	-0.0007	-0.000718942	-0.00845
-0.0554	-4.11226e-05	-0.0007	-0.000741123	-0.00851
-0.0553	-6.34718e-05	-0.0007	-0.000763472	-0.00855
-0.0552	-8.59905e-05	-0.0007	-0.000785991	-0.0086
-0.0551	-0.000108679	-0.0007	-0.000808679	-0.00864
-0.055	-0.000131538	-0.0007	-0.000831538	-0.0087
-0.0549	-0.000154569	-0.0007	-0.000854569	-0.00873
-0.0548	-0.00017777	-0.000703333	-0.000881103	-0.00877
-0.0547	-0.000201144	-0.0007	-0.000901144	-0.00882
-0.0546	-0.00022469	-0.0007	-0.00092469	-0.00887
-0.0545	-0.000248409	-0.000703333	-0.000951742	-0.00891
-0.0544	-0.0002723	-0.000703333	-0.000975633	-0.00896
-0.0543	-0.000296365	-0.0007	-0.000996365	-0.00901
-0.0542	-0.000320604	-0.000703333	-0.00102	-0.00905
-0.0541	-0.000345017	-0.000703333	-0.00105	-0.00912
-0.054	-0.000369605	-0.000703333	-0.00107	-0.00915
-0.0539	-0.000394367	-0.0007	-0.00109	-0.00921
-0.0538	-0.000419304	-0.000703333	-0.00112	-0.00924
-0.0537	-0.000444416	-0.000703333	-0.00115	-0.0093
-0.0536	-0.000469703	-0.000703333	-0.00117	-0.00934
-0.0535	-0.000495166	-0.000706667	-0.0012	-0.0094
-0.0534	-0.000520804	-0.000706667	-0.00123	-0.00943
-0.0533	-0.000546619	-0.000706667	-0.00125	-0.00949
-0.0532	-0.000572609	-0.00071	-0.00128	-0.00952
-0.0531	-0.000598775	-0.00071	-0.00131	-0.00958
-0.053	-0.000625117	-0.000706667	-0.00133	-0.00962
-0.0529	-0.000651636	-0.000706667	-0.00136	-0.00968
-0.0528	-0.000678331	-0.00071	-0.00139	-0.00974
-0.0527	-0.000705202	-0.00071	-0.00142	-0.00978
-0.0526	-0.000732249	-0.000706667	-0.00144	-0.00984
-0.0525	-0.000759472	-0.00071	-0.00147	-0.00987
-0.0524	-0.000786872	-0.00071	-0.0015	-0.00992
-0.0523	-0.000814448	-0.00071	-0.00152	-0.00996
-0.0522	-0.0008422	-0.000706667	-0.00155	-0.01002
-0.0521	-0.000870128	-0.00071	-0.00158	-0.01006
-0.052	-0.000898231	-0.00071	-0.00161	-0.01013
-0.0519	-0.000926511	-0.00071	-0.00164	-0.01018
-0.0518	-0.000954966	-0.000713333	-0.00167	-0.01022
-0.0517	-0.000983597	-0.00071	-0.00169	-0.01027
-0.0516	-0.00101	-0.00071	-0.00172	-0.01031
-0.0515	-0.00104	-0.00071	-0.00175	-0.01037
-0.0514	-0.00107	-0.000713333	-0.00178	-0.01043
-0.0513	-0.0011	-0.00071	-0.00181	-0.01047
-0.0512	-0.00113	-0.00071	-0.00184	-0.01053
-0.0511	-0.00116	-0.000713333	-0.00187	-0.01057
-0.051	-0.00119	-0.000713333	-0.0019	-0.01063
-0.0509	-0.00122	-0.00071	-0.00193	-0.01068
-0.0508	-0.00125	-0.00071	-0.00196	-0.01072
-0.0507	-0.00128	-0.000713333	-0.00199	-0.01078
-0.0506	-0.00131	-0.000713333	-0.00202	-0.01084
-0.0505	-0.00134	-0.00071	-0.00205	-0.01088
-0.0504	-0.00137	-0.000713333	-0.00208	-0.01093
-0.0503	-0.0014	-0.000713333	-0.00211	-0.01097
-0.0502	-0.00143	-0.000713333	-0.00214	-0.01104
-0.0501	-0.00147	-0.00071	-0.00218	-0.01109
-0.05	-0.0015	-0.000713333	-0.00221	-0.01113
-0.0499	-0.00153	-0.000713333	-0.00224	-0.01118
-0.0498	-0.00156	-0.000713333	-0.00227	-0.01124
-0.0497	-0.00159	-0.000713333	-0.0023	-0.01129
-0.0496	-0.00162	-0.000713333	-0.00233	-0.01134
-0.0495	-0.00166	-0.000713333	-0.00237	-0.0114
-0.0494	-0.00169	-0.000716667	-0.00241	-0.01146
-0.0493	-0.00172	-0.000713333	-0.00243	-0.01151
-0.0492	-0.00175	-0.000713333	-0.00246	-0.01156
-0.0491	-0.00179	-0.000713333	-0.0025	-0.01162
-0.049	-0.00182	-0.000716667	-0.00254	-0.01166
-0.0489	-0.00185	-0.000713333	-0.00256	-0.01172
-0.0488	-0.00189	-0.000713333	-0.0026	-0.01178
-0.0487	-0.00192	-0.000716667	-0.00264	-0.01181
-0.0486	-0.00195	-0.000713333	-0.00266	-0.01188
-0.0485	-0.00199	-0.000713333	-0.0027	-0.01193
-0.0484	-0.00202	-0.000716667	-0.00274	-0.01199
-0.0483	-0.00206	-0.000713333	-0.00277	-0.01204
-0.0482	-0.00209	-0.000713333	-0.0028	-0.01209
-0.0481	-0.00213	-0.000716667	-0.00285	-0.01215
-0.048	-0.00216	-0.000716667	-0.00288	-0.01222
-0.0479	-0.0022	-0.000713333	-0.00291	-0.01225
-0.0478	-0.00223	-0.000716667	-0.00295	-0.01231
-0.0477	-0.00227	-0.000716667	-0.00299	-0.01238
-0.0476	-0.0023	-0.000713333	-0.00301	-0.01242
-0.0475	-0.00234	-0.000716667	-0.00306	-0.01247
-0.0474	-0.00237	-0.000716667	-0.00309	-0.01254
-0.0473	-0.00241	-0.000713333	-0.00312	-0.01258
-0.0472	-0.00244	-0.000716667	-0.00316	-0.01265
-0.0471	-0.00248	-0.000716667	-0.0032	-0.0127
-0.047	-0.00252	-0.000713333	-0.00323	-0.01275
-0.0469	-0.00255	-0.000716667	-0.00327	-0.01281
-0.0468	-0.00259	-0.000716667	-0.00331	-0.01286
-0.0467	-0.00263	-0.000713333	-0.00334	-0.01293
-0.0466	-0.00266	-0.000716667	-0.00338	-0.01299
-0.0465	-0.0027	-0.000716667	-0.00342	-0.01302
-0.0464	-0.00274	-0.000713333	-0.00345	-0.01309
-0.0463	-0.00277	-0.000716667	-0.00349	-0.01315
-0.0462	-0.00281	-0.000713333	-0.00352	-0.0132
-0.0461	-0.00285	-0.000713333	-0.00356	-0.01327
-0.046	-0.00289	-0.000716667	-0.00361	-0.01333
-0.0459	-0.00293	-0.000713333	-0.00364	-0.01337
-0.0458	-0.00296	-0.000713333	-0.00367	-0.01342
-0.0457	-0.003	-0.000713333	-0.00371	-0.01349
-0.0456	-0.00304	-0.000713333	-0.00375	-0.01355
-0.0455	-0.00308	-0.000716667	-0.0038	-0.01362
-0.0454	-0.00312	-0.000713333	-0.00383	-0.01367
-0.0453	-0.00316	-0.000713333	-0.00387	-0.01372
-0.0452	-0.00319	-0.000713333	-0.0039	-0.01378
-0.0451	-0.00323	-0.000713333	-0.00394	-0.01384
-0.045	-0.00327	-0.000713333	-0.00398	-0.01389
-0.0449	-0.00331	-0.000713333	-0.00402	-0.01395
-0.0448	-0.00335	-0.000713333	-0.00406	-0.01402
-0.0447	-0.00339	-0.000713333	-0.0041	-0.01407
-0.0446	-0.00343	-0.000713333	-0.00414	-0.01414
-0.0445	-0.00347	-0.00071	-0.00418	-0.01419
-0.0444	-0.00351	-0.000713333	-0.00422	-0.01425
-0.0443	-0.00355	-0.00071	-0.00426	-0.01432
-0.0442	-0.00359	-0.000713333	-0.0043	-0.01436
-0.0441	-0.00363	-0.00071	-0.00434	-0.01442
-0.044	-0.00367	-0.00071	-0.00438	-0.01448
-0.0439	-0.00371	-0.00071	-0.00442	-0.01454
-0.0438	-0.00375	-0.00071	-0.00446	-0.0146
-0.0437	-0.00379	-0.00071	-0.0045	-0.01466
-0.0436	-0.00383	-0.00071	-0.00454	-0.01473
-0.0435	-0.00388	-0.00071	-0.00459	-0.01477
-0.0434	-0.00392	-0.00071	-0.00463	-0.01484
-0.0433	-0.00396	-0.000706667	-0.00467	-0.01491
-0.0432	-0.004	-0.00071	-0.00471	-0.01496
-0.0431	-0.00404	-0.000706667	-0.00475	-0.01503
-0.043	-0.00408	-0.00071	-0.00479	-0.01509
-0.0429	-0.00412	-0.000706667	-0.00483	-0.01515
-0.0428	-0.00417	-0.00071	-0.00488	-0.01521
-0.0427	-0.00421	-0.000706667	-0.00492	-0.01527
-0.0426	-0.00425	-0.000703333	-0.00495	-0.01533
-0.0425	-0.00429	-0.000706667	-0.005	-0.01539
-0.0424	-0.00433	-0.000703333	-0.00503	-0.01546
-0.0423	-0.00438	-0.000706667	-0.00509	-0.01551
-0.0422	-0.00442	-0.000703333	-0.00512	-0.01558
-0.0421	-0.00446	-0.000703333	-0.00516	-0.01564
-0.042	-0.00451	-0.000703333	-0.00521	-0.01571
-0.0419	-0.00455	-0.000703333	-0.00525	-0.01576
-0.0418	-0.00459	-0.000703333	-0.00529	-0.01582
-0.0417	-0.00463	-0.0007	-0.00533	-0.01589
-0.0416	-0.00468	-0.0007	-0.00538	-0.01595
-0.0415	-0.00472	-0.0007	-0.00542	-0.01601
-0.0414	-0.00476	-0.0007	-0.00546	-0.01608
-0.0413	-0.00481	-0.000696667	-0.00551	-0.01613
-0.0412	-0.00485	-0.0007	-0.00555	-0.0162
-0.0411	-0.00489	-0.000696667	-0.00559	-0.01627
-0.041	-0.00494	-0.000696667	-0.00564	-0.01632
-0.0409	-0.00498	-0.000696667	-0.00568	-0.01638
-0.0408	-0.00502	-0.000696667	-0.00572	-0.01645
-0.0407	-0.00507	-0.000693333	-0.00576	-0.0165
-0.0406	-0.00511	-0.000693333	-0.0058	-0.01657
-0.0405	-0.00516	-0.000693333	-0.00585	-0.01663
-0.0404	-0.0052	-0.000693333	-0.00589	-0.0167
-0.0403	-0.00525	-0.00069	-0.00594	-0.01677
-0.0402	-0.00529	-0.00069	-0.00598	-0.01684
-0.0401	-0.00533	-0.00069	-0.00602	-0.01691
-0.04	-0.00538	-0.00069	-0.00607	-0.01696
-0.0399	-0.00542	-0.000686667	-0.00611	-0.01702
-0.0398	-0.00547	-0.000686667	-0.00616	-0.01709
-0.0397	-0.00551	-0.000686667	-0.0062	-0.01715
-0.0396	-0.00556	-0.000686667	-0.00625	-0.01721
-0.0395	-0.0056	-0.000683333	-0.00628	-0.01728
-0.0394	-0.00565	-0.000683333	-0.00633	-0.01735
-0.0393	-0.00569	-0.00068	-0.00637	-0.01742
-0.0392	-0.00574	-0.000683333	-0.00642	-0.01748
-0.0391	-0.00578	-0.00068	-0.00646	-0.01754
-0.039	-0.00583	-0.00068	-0.00651	-0.0176
-0.0389	-0.00587	-0.000676667	-0.00655	-0.01768
-0.0388	-0.00592	-0.00068	-0.0066	-0.01774
-0.0387	-0.00596	-0.000676667	-0.00664	-0.01781
-0.0386	-0.00601	-0.000676667	-0.00669	-0.01788
-0.0385	-0.00605	-0.000673333	-0.00672	-0.01795
-0.0384	-0.0061	-0.000676667	-0.00678	-0.018
-0.0383	-0.00614	-0.000673333	-0.00681	-0.01807
-0.0382	-0.00619	-0.000673333	-0.00686	-0.01813
-0.0381	-0.00623	-0.00067	-0.0069	-0.01819
-0.038	-0.00628	-0.00067	-0.00695	-0.01827
-0.0379	-0.00633	-0.000666667	-0.007	-0.01834
-0.0378	-0.00637	-0.000666667	-0.00704	-0.01841
-0.0377	-0.00642	-0.000666667	-0.00709	-0.01846
-0.0376	-0.00646	-0.000663333	-0.00712	-0.01853
-0.0375	-0.00651	-0.000663333	-0.00717	-0.01862
-0.0374	-0.00655	-0.00066	-0.00721	-0.01868
-0.0373	-0.0066	-0.000663333	-0.00726	-0.01874
-0.0372	-0.00665	-0.00066	-0.00731	-0.0188
-0.0371	-0.00669	-0.00066	-0.00735	-0.01887
-0.037	-0.00674	-0.000656667	-0.0074	-0.01895
-0.0369	-0.00678	-0.000656667	-0.00744	-0.01902
-0.0368	-0.00683	-0.000653333	-0.00748	-0.01908
-0.0367	-0.00687	-0.000653333	-0.00752	-0.01915
-0.0366	-0.00692	-0.00065	-0.00757	-0.0192
-0.0365	-0.00697	-0.00065	-0.00762	-0.01928
-0.0364	-0.00701	-0.00065	-0.00766	-0.01936
-0.0363	-0.00706	-0.000646667	-0.00771	-0.01943
-0.0362	-0.0071	-0.00065	-0.00775	-0.01948
-0.0361	-0.00715	-0.000646667	-0.0078	-0.01956
-0.036	-0.0072	-0.000646667	-0.00785	-0.01963
-0.0359	-0.00724	-0.000643333	-0.00788	-0.0197
-0.0358	-0.00729	-0.000643333	-0.00793	-0.01976
-0.0357	-0.00733	-0.000636667	-0.00797	-0.01984
-0.0356	-0.00738	-0.000636667	-0.00802	-0.01991
-0.0355	-0.00742	-0.000633333	-0.00805	-0.01998
-0.0354	-0.00747	-0.000633333	-0.0081	-0.02004
-0.0353	-0.00752	-0.000633333	-0.00815	-0.02012
-0.0352	-0.00756	-0.000633333	-0.00819	-0.02019
-0.0351	-0.00761	-0.000633333	-0.00824	-0.02025
-0.035	-0.00765	-0.000626667	-0.00828	-0.02031
-0.0349	-0.0077	-0.000626667	-0.00833	-0.0204
-0.0348	-0.00774	-0.000623333	-0.00836	-0.02047
-0.0347	-0.00779	-0.000623333	-0.00841	-0.02054
-0.0346	-0.00784	-0.00062	-0.00846	-0.0206
-0.0345	-0.00788	-0.00062	-0.0085	-0.02067
-0.0344	-0.00793	-0.000616667	-0.00855	-0.02074
-0.0343	-0.00797	-0.000616667	-0.00859	-0.02081
-0.0342	-0.00802	-0.000613333	-0.00863	-0.0209
-0.0341	-0.00806	-0.00061	-0.00867	-0.02096
-0.034	-0.00811	-0.00061	-0.00872	-0.02102
-0.0339	-0.00815	-0.000606667	-0.00876	-0.0211
-0.0338	-0.0082	-0.000606667	-0.00881	-0.02117
-0.0337	-0.00824	-0.000603333	-0.00884	-0.02125
-0.0336	-0.00829	-0.000603333	-0.00889	-0.02131
-0.0335	-0.00833	-0.0006	-0.00893	-0.02138
-0.0334	-0.00838	-0.000596667	-0.00898	-0.02145
-0.0333	-0.00842	-0.000593333	-0.00901	-0.02152
-0.0332	-0.00847	-0.000593333	-0.00906	-0.02161
-0.0331	-0.00851	-0.00059	-0.0091	-0.02167
-0.033	-0.00856	-0.00059	-0.00915	-0.02174
-0.0329	-0.0086	-0.000586667	-0.00919	-0.02182
-0.0328	-0.00865	-0.000583333	-0.00923	-0.02188
-0.0327	-0.00869	-0.00058	-0.00927	-0.02196
-0.0326	-0.00873	-0.00058	-0.00931	-0.02204
-0.0325	-0.00878	-0.000576667	-0.00936	-0.02211
-0.0324	-0.00882	-0.000576667	-0.0094	-0.02217
-0.0323	-0.00887	-0.000573333	-0.00944	-0.02226
-0.0322	-0.00891	-0.00057	-0.00948	-0.02232
-0.0321	-0.00895	-0.00057	-0.00952	-0.02238
-0.032	-0.009	-0.000563333	-0.00956	-0.02247
-0.0319	-0.00904	-0.000563333	-0.0096	-0.02254
-0.0318	-0.00908	-0.00056	-0.00964	-0.02262
-0.0317	-0.00913	-0.00056	-0.00969	-0.0227
-0.0316	-0.00917	-0.000553333	-0.00972	-0.02277
-0.0315	-0.00921	-0.000553333	-0.00976	-0.02284
-0.0314	-0.00926	-0.000546667	-0.00981	-0.02291
-0.0313	-0.0093	-0.00055	-0.00985	-0.02298
-0.0312	-0.00934	-0.000546667	-0.00989	-0.02306
-0.0311	-0.00939	-0.000543333	-0.00993	-0.02313
-0.031	-0.00943	-0.000536667	-0.00997	-0.0232
-0.0309	-0.00947	-0.000536667	-0.01001	-0.02329
-0.0308	-0.00951	-0.00053	-0.01004	-0.02336
-0.0307	-0.00955	-0.000533333	-0.01008	-0.02344
-0.0306	-0.0096	-0.000526667	-0.01013	-0.02351
-0.0305	-0.00964	-0.000526667	-0.01017	-0.02358
-0.0304	-0.00968	-0.00052	-0.0102	-0.02366
-0.0303	-0.00972	-0.00052	-0.01024	-0.02372
-0.0302	-0.00976	-0.000516667	-0.01028	-0.02379
-0.0301	-0.0098	-0.000516667	-0.01032	-0.02388
-0.03	-0.00985	-0.00051	-0.01036	-0.02395
-0.0299	-0.00989	-0.000506667	-0.0104	-0.02403
-0.0298	-0.00993	-0.000503333	-0.01043	-0.02411
-0.0297	-0.00997	-0.000503333	-0.01047	-0.02417
-0.0296	-0.01001	-0.0005	-0.01051	-0.02425
-0.0295	-0.01005	-0.000496667	-0.01055	-0.02432
-0.0294	-0.01009	-0.00049	-0.01058	-0.02441
-0.0293	-0.01013	-0.00049	-0.01062	-0.02448
-0.0292	-0.01017	-0.000486667	-0.01066	-0.02454
-0.0291	-0.01021	-0.000483333	-0.01069	-0.02464
-0.029	-0.01025	-0.00048	-0.01073	-0.0247
-0.0289	-0.01029	-0.000476667	-0.01077	-0.02479
-0.0288	-0.01032	-0.00047	-0.01079	-0.02485
-0.0287	-0.01036	-0.00047	-0.01083	-0.02494
-0.0286	-0.0104	-0.000466667	-0.01087	-0.02501
-0.0285	-0.01044	-0.00046	-0.0109	-0.02508
-0.0284	-0.01048	-0.000456667	-0.01094	-0.02516
-0.0283	-0.01052	-0.000456667	-0.01098	-0.02524
-0.0282	-0.01055	-0.000453333	-0.011	-0.02532
-0.0281	-0.01059	-0.000446667	-0.01104	-0.02539
-0.028	-0.01063	-0.000443333	-0.01107	-0.02548
-0.0279	-0.01067	-0.00044	-0.01111	-0.02555
-0.0278	-0.0107	-0.00044	-0.01114	-0.02561
-0.0277	-0.01074	-0.000433333	-0.01117	-0.0257
-0.0276	-0.01078	-0.00043	-0.01121	-0.02577
-0.0275	-0.01081	-0.000426667	-0.01124	-0.02586
-0.0274	-0.01085	-0.000423333	-0.01127	-0.02593
-0.0273	-0.01089	-0.00042	-0.01131	-0.02602
-0.0272	-0.01092	-0.000413333	-0.01133	-0.02609
-0.0271	-0.01096	-0.00041	-0.01137	-0.02615
-0.027	-0.01099	-0.000406667	-0.0114	-0.02624
-0.0269	-0.01103	-0.000406667	-0.01144	-0.02632
-0.0268	-0.01106	-0.0004	-0.01146	-0.0264
-0.0267	-0.0111	-0.000393333	-0.01149	-0.02646
-0.0266	-0.01113	-0.00039	-0.01152	-0.02656
-0.0265	-0.01117	-0.000386667	-0.01156	-0.02663
-0.0264	-0.0112	-0.000383333	-0.01158	-0.02671
-0.0263	-0.01124	-0.00038	-0.01162	-0.02678
-0.0262	-0.01127	-0.000376667	-0.01165	-0.02688
-0.0261	-0.0113	-0.00037	-0.01167	-0.02695
-0.026	-0.01134	-0.000366667	-0.01171	-0.02703
-0.0259	-0.01137	-0.000363333	-0.01173	-0.0271
-0.0258	-0.0114	-0.000356667	-0.01176	-0.02717
-0.0257	-0.01144	-0.000353333	-0.01179	-0.02726
-0.0256	-0.01147	-0.00035	-0.01182	-0.02733
-0.0255	-0.0115	-0.000346667	-0.01185	-0.02741
-0.0254	-0.01153	-0.00034	-0.01187	-0.02748
-0.0253	-0.01156	-0.000333333	-0.01189	-0.02757
-0.0252	-0.0116	-0.000333333	-0.01193	-0.02765
-0.0251	-0.01163	-0.00033	-0.01196	-0.02773
-0.025	-0.01166	-0.000326667	-0.01199	-0.0278
-0.0249	-0.01169	-0.00032	-0.01201	-0.02789
-0.0248	-0.01172	-0.000316667	-0.01204	-0.02796
-0.0247	-0.01175	-0.000313333	-0.01206	-0.02804
-0.0246	-0.01178	-0.000306667	-0.01209	-0.02812
-0.0245	-0.01181	-0.000303333	-0.01211	-0.02821
-0.0244	-0.01184	-0.000296667	-0.01214	-0.02828
-0.0243	-0.01187	-0.000293333	-0.01216	-0.02836
-0.0242	-0.0119	-0.00029	-0.01219	-0.02843
-0.0241	-0.01193	-0.00028	-0.01221	-0.02852
-0.024	-0.01196	-0.000276667	-0.01224	-0.02859
-0.0239	-0.01198	-0.000273333	-0.01225	-0.02868
-0.0238	-0.01201	-0.000266667	-0.01228	-0.02875
-0.0237	-0.01204	-0.000263333	-0.0123	-0.02884
-0.0236	-0.01207	-0.000256667	-0.01233	-0.02891
-0.0235	-0.0121	-0.000253333	-0.01235	-0.02901
-0.0234	-0.01212	-0.00025	-0.01237	-0.02907
-0.0233	-0.01215	-0.000243333	-0.01239	-0.02916
-0.0232	-0.01218	-0.00024	-0.01242	-0.02923
-0.0231	-0.01221	-0.000236667	-0.01245	-0.02931
-0.023	-0.01223	-0.00023	-0.01246	-0.02938
-0.0229	-0.01226	-0.000223333	-0.01248	-0.02948
-0.0228	-0.01229	-0.000216667	-0.01251	-0.02955
-0.0227	-0.01231	-0.000213333	-0.01252	-0.02964
-0.0226	-0.01234	-0.00021	-0.01255	-0.02971
-0.0225	-0.01236	-0.000203333	-0.01256	-0.02979
-0.0224	-0.01239	-0.0002	-0.01259	-0.02987
-0.0223	-0.01241	-0.000196667	-0.01261	-0.02996
-0.0222	-0.01244	-0.000186667	-0.01263	-0.03003
-0.0221	-0.01246	-0.000183333	-0.01264	-0.03011
-0.022	-0.01249	-0.000176667	-0.01267	-0.0302
-0.0219	-0.01251	-0.000173333	-0.01268	-0.03028
-0.0218	-0.01254	-0.00017	-0.01271	-0.03037
-0.0217	-0.01256	-0.00016	-0.01272	-0.03043
-0.0216	-0.01258	-0.000156667	-0.01274	-0.03053
-0.0215	-0.01261	-0.000153333	-0.01276	-0.03059
-0.0214	-0.01263	-0.000146667	-0.01278	-0.03069
-0.0213	-0.01266	-0.000143333	-0.0128	-0.03076
-0.0212	-0.01268	-0.000134347	-0.01281	-0.03085
-0.0211	-0.0127	-0.000130189	-0.01283	-0.03091
-0.021	-0.01272	-0.000126008	-0.01285	-0.031
-0.0209	-0.01275	-0.00011847	-0.01287	-0.03108
-0.0208	-0.01277	-0.000110911	-0.01288	-0.03116
-0.0207	-0.01279	-0.000109995	-0.0129	-0.03125
-0.0206	-0.01281	-0.00010239	-0.01291	-0.03132
-0.0205	-0.01284	-9.8096e-05	-0.01294	-0.03141
-0.0204	-0.01286	-9.0446e-05	-0.01295	-0.03148
-0.0203	-0.01288	-8.6107e-05	-0.01297	-0.03158
-0.0202	-0.0129	-8.17457e-05	-0.01298	-0.03164
-0.0201	-0.01292	-7.40283e-05	-0.01299	-0.03172
-0.02	-0.01294	-6.6289e-05	-0.01301	-0.03183
-0.0199	-0.01297	-6.51937e-05	-0.01304	-0.03189
-0.0198	-0.01299	-5.74097e-05	-0.01305	-0.03198
-0.0197	-0.01301	-4.96033e-05	-0.01306	-0.03206
-0.0196	-0.01303	-4.84417e-05	-0.01308	-0.03214
-0.0195	-0.01305	-4.0591e-05	-0.01309	-0.03221
-0.0194	-0.01307	-3.60517e-05	-0.01311	-0.03231
-0.0193	-0.01309	-2.81567e-05	-0.01312	-0.03239
-0.0192	-0.01311	-2.3573e-05	-0.01313	-0.03246
-0.0191	-0.01313	-1.89677e-05	-0.01315	-0.03255
-0.019	-0.01315	-1.10067e-05	-0.01316	-0.03263
-0.0189	-0.01317	-3.024e-06	-0.01317	-0.03271
-0.0188	-0.01319	-1.686e-06	-0.01319	-0.0328
-0.0187	-0.01321	6.34067e-06	-0.0132	-0.03287
-0.0186	-0.01323	1.4389e-05	-0.01322	-0.03295
-0.0185	-0.01325	1.91257e-05	-0.01323	-0.03303
-0.0184	-0.01327	2.3884e-05	-0.01325	-0.03313
-0.0183	-0.01329	3.19977e-05	-0.01326	-0.03321
-0.0182	-0.01331	3.67993e-05	-0.01327	-0.03328
-0.0181	-0.01333	4.16227e-05	-0.01329	-0.03336
-0.018	-0.01335	4.64677e-05	-0.0133	-0.03343
-0.0179	-0.01337	5.46677e-05	-0.01332	-0.03353
-0.0178	-0.01339	6.2889e-05	-0.01333	-0.03362
-0.0177	-0.01341	6.4465e-05	-0.01335	-0.0337
-0.0176	-0.01343	7.27293e-05	-0.01336	-0.03378
-0.0175	-0.01345	8.10147e-05	-0.01337	-0.03386
-0.0174	-0.01347	8.59883e-05	-0.01338	-0.03394
-0.0173	-0.01348	9.0983e-05	-0.01339	-0.03403
-0.0172	-0.0135	9.93323e-05	-0.0134	-0.0341
-0.0171	-0.01352	0.00010437	-0.01342	-0.03419
-0.017	-0.01354	0.000109428	-0.01343	-0.03428
-0.0169	-0.01356	0.000114507	-0.01345	-0.03434
-0.0168	-0.01358	0.000122941	-0.01346	-0.03443
-0.0167	-0.0136	0.000131396	-0.01347	-0.03453
-0.0166	-0.01362	0.000133205	-0.01349	-0.0346
-0.0165	-0.01364	0.000141702	-0.0135	-0.03469
-0.0164	-0.01366	0.000150219	-0.01351	-0.03477
-0.0163	-0.01368	0.000152091	-0.01353	-0.03485
-0.0162	-0.0137	0.00016065	-0.01354	-0.03493
-0.0161	-0.01372	0.000165896	-0.01355	-0.03501
-0.016	-0.01374	0.000174497	-0.01357	-0.03509
-0.0159	-0.01376	0.000179784	-0.01358	-0.03518
-0.0158	-0.01378	0.000185093	-0.01359	-0.03528
-0.0157	-0.0138	0.000193755	-0.01361	-0.03535
-0.0156	-0.01381	0.000199104	-0.01361	-0.03543
-0.0155	-0.01383	0.000204474	-0.01363	-0.03552
-0.0154	-0.01385	0.000213197	-0.01364	-0.03559
-0.0153	-0.01388	0.000218607	-0.01366	-0.03568
-0.0152	-0.0139	0.000224038	-0.01368	-0.03576
-0.0151	-0.01392	0.000232822	-0.01369	-0.03583
-0.015	-0.01394	0.0002383	-0.0137	-0.03594
-0.0149	-0.01396	0.0002438	-0.01372	-0.03602
-0.0148	-0.01398	0.000252633	-0.01373	-0.0361
-0.0147	-0.014	0.000258167	-0.01374	-0.03618
-0.0146	-0.01402	0.0002637	-0.01376	-0.03626
-0.0145	-0.01404	0.000269267	-0.01377	-0.03635
-0.0144	-0.01406	0.000278204	-0.01378	-0.03642
-0.0143	-0.01408	0.000287147	-0.01379	-0.03651
-0.0142	-0.0141	0.000289444	-0.01381	-0.0366
-0.0141	-0.01413	0.000298426	-0.01383	-0.03667
-0.014	-0.01415	0.000307428	-0.01384	-0.03676
-0.0139	-0.01417	0.000309784	-0.01386	-0.03685
-0.0138	-0.01419	0.000318825	-0.01387	-0.03694
-0.0137	-0.01421	0.000324552	-0.01389	-0.037
-0.0136	-0.01424	0.000330298	-0.01391	-0.0371
-0.0135	-0.01426	0.000339397	-0.01392	-0.03719
-0.0134	-0.01428	0.000345182	-0.01393	-0.03727
-0.0133	-0.01431	0.000350985	-0.01396	-0.03735
-0.0132	-0.01433	0.000356808	-0.01397	-0.03744
-0.0131	-0.01435	0.000365983	-0.01398	-0.03753
-0.013	-0.01438	0.000375177	-0.014	-0.03759
-0.0129	-0.0144	0.000377723	-0.01402	-0.03769
-0.0128	-0.01443	0.000386955	-0.01404	-0.03777
-0.0127	-0.01445	0.000396205	-0.01405	-0.03787
-0.0126	-0.01447	0.000398807	-0.01407	-0.03793
-0.0125	-0.0145	0.000408094	-0.01409	-0.03802
-0.0124	-0.01453	0.000414066	-0.01412	-0.03811
-0.0123	-0.01455	0.000420057	-0.01413	-0.0382
-0.0122	-0.01458	0.000429399	-0.01415	-0.03827
-0.0121	-0.0146	0.000435426	-0.01416	-0.03836
-0.012	-0.01463	0.000441471	-0.01419	-0.03845
-0.0119	-0.01466	0.000447535	-0.01421	-0.03854
-0.0118	-0.01468	0.000456949	-0.01422	-0.03863
-0.0117	-0.01471	0.000463048	-0.01425	-0.0387
-0.0116	-0.01474	0.000469165	-0.01427	-0.03879
-0.0115	-0.01477	0.000478633	-0.01429	-0.03888
-0.0114	-0.01479	0.000484786	-0.01431	-0.03896
-0.0113	-0.01482	0.000490955	-0.01433	-0.03903
-0.0112	-0.01485	0.000500476	-0.01435	-0.03911
-0.0111	-0.01488	0.000503347	-0.01438	-0.0392
-0.011	-0.01491	0.000512903	-0.0144	-0.03929
-0.0109	-0.01494	0.000522475	-0.01442	-0.03939
-0.0108	-0.01497	0.000528732	-0.01444	-0.03945
-0.0107	-0.015	0.000535005	-0.01446	-0.03954
-0.0106	-0.01503	0.000541296	-0.01449	-0.03963
-0.0105	-0.01506	0.000550936	-0.01451	-0.03972
-0.0104	-0.01509	0.00055726	-0.01453	-0.03981
-0.0103	-0.01513	0.000563601	-0.01457	-0.03988
-0.0102	-0.01516	0.000573292	-0.01459	-0.03997
-0.0101	-0.01519	0.000576332	-0.01461	-0.04006
-0.01	-0.01522	0.000586056	-0.01463	-0.04014
-0.0099	-0.01526	0.000595796	-0.01466	-0.04024
-0.0098	-0.01529	0.000598885	-0.01469	-0.0403
-0.0097	-0.01533	0.000608657	-0.01472	-0.04039
-0.0096	-0.01536	0.000618446	-0.01474	-0.04048
-0.0095	-0.01539	0.000621583	-0.01477	-0.04057
-0.0094	-0.01543	0.000631404	-0.0148	-0.04066
-0.0093	-0.01547	0.000637906	-0.01483	-0.04074
-0.0092	-0.0155	0.000644424	-0.01486	-0.04082
-0.0091	-0.01554	0.000654292	-0.01489	-0.04091
-0.009	-0.01558	0.000660841	-0.01492	-0.041
-0.0089	-0.01561	0.000666667	-0.01494	-0.04109
-0.0088	-0.01565	0.000673333	-0.01498	-0.04117
-0.0087	-0.01569	0.000683333	-0.01501	-0.04126
-0.0086	-0.01573	0.00069	-0.01504	-0.04133
-0.0085	-0.01577	0.000696667	-0.01507	-0.04142
-0.0084	-0.01581	0.000706667	-0.0151	-0.04151
-0.0083	-0.01585	0.000713333	-0.01514	-0.0416
-0.0082	-0.01589	0.00072	-0.01517	-0.04169
-0.0081	-0.01593	0.00073	-0.0152	-0.04177
-0.008	-0.01597	0.000736667	-0.01523	-0.04184
-0.0079	-0.01601	0.000743333	-0.01527	-0.04194
-0.0078	-0.01605	0.000753333	-0.0153	-0.04202
-0.0077	-0.01609	0.00076	-0.01533	-0.04211
-0.0076	-0.01614	0.000766667	-0.01537	-0.0422
-0.0075	-0.01618	0.000776667	-0.0154	-0.04229
-0.0074	-0.01622	0.000783333	-0.01544	-0.04238
-0.0073	-0.01627	0.00079	-0.01548	-0.04244
-0.0072	-0.01631	0.0008	-0.01551	-0.04254
-0.0071	-0.01636	0.000806667	-0.01555	-0.04263
-0.007	-0.0164	0.000813333	-0.01559	-0.04271
-0.0069	-0.01645	0.000823333	-0.01563	-0.04281
-0.0068	-0.01649	0.000833333	-0.01566	-0.0429
-0.0067	-0.01654	0.00084	-0.0157	-0.04297
-0.0066	-0.01659	0.000846667	-0.01574	-0.04307
-0.0065	-0.01663	0.000856667	-0.01577	-0.04314
-0.0064	-0.01668	0.000866667	-0.01581	-0.04323
-0.0063	-0.01673	0.00087	-0.01586	-0.04332
-0.0062	-0.01678	0.00088	-0.0159	-0.04341
-0.0061	-0.01683	0.00089	-0.01594	-0.04349
-0.006	-0.01688	0.000893333	-0.01599	-0.04358
-0.0059	-0.01693	0.000903333	-0.01603	-0.04367
-0.0058	-0.01698	0.000913333	-0.01607	-0.04377
-0.0057	-0.01703	0.000916667	-0.01611	-0.04384
-0.0056	-0.01708	0.00093	-0.01615	-0.04392
-0.0055	-0.01713	0.00094	-0.01619	-0.04401
-0.0054	-0.01719	0.000946667	-0.01624	-0.0441
-0.0053	-0.01724	0.000953333	-0.01629	-0.04418
-0.0052	-0.01729	0.000963333	-0.01633	-0.04428
-0.0051	-0.01735	0.00097	-0.01638	-0.04437
-0.005	-0.0174	0.000976667	-0.01642	-0.04445
-0.0049	-0.01746	0.000986667	-0.01647	-0.04452
-0.0048	-0.01751	0.000996667	-0.01651	-0.04461
-0.0047	-0.01757	0.00101	-0.01656	-0.0447
-0.0046	-0.01762	0.00101	-0.01661	-0.0448
-0.0045	-0.01768	0.00102	-0.01666	-0.04489
-0.0044	-0.01773	0.00103	-0.0167	-0.04497
-0.0043	-0.01779	0.00104	-0.01675	-0.04506
-0.0042	-0.01785	0.00104	-0.01681	-0.04515
-0.0041	-0.01791	0.00106	-0.01685	-0.04522
-0.004	-0.01797	0.00107	-0.0169	-0.04531
-0.0039	-0.01802	0.00108	-0.01694	-0.04539
-0.0038	-0.01808	0.00108	-0.017	-0.04549
-0.0037	-0.01814	0.00109	-0.01705	-0.04557
-0.0036	-0.0182	0.0011	-0.0171	-0.04567
-0.0035	-0.01826	0.00111	-0.01715	-0.04576
-0.0034	-0.01832	0.00112	-0.0172	-0.04584
-0.0033	-0.01838	0.00113	-0.01725	-0.04591
-0.0032	-0.01845	0.00113	-0.01732	-0.046
-0.0031	-0.01851	0.00114	-0.01737	-0.04609
-0.003	-0.01857	0.00115	-0.01742	-0.04618
-0.0029	-0.01863	0.00116	-0.01747	-0.04627
-0.0028	-0.0187	0.00117	-0.01753	-0.04636
-0.0027	-0.01876	0.00118	-0.01758	-0.04644
-0.0026	-0.01882	0.00119	-0.01763	-0.04654
-0.0025	-0.01889	0.0012	-0.01769	-0.04661
-0.0024	-0.01895	0.00121	-0.01774	-0.04671
-0.0023	-0.01901	0.00122	-0.01779	-0.04679
-0.0022	-0.01908	0.00123	-0.01785	-0.04688
-0.0021	-0.01915	0.00123	-0.01792	-0.04697
-0.002	-0.01921	0.00124	-0.01797	-0.04705
-0.0019	-0.01928	0.00125	-0.01803	-0.04714
-0.0018	-0.01934	0.00126	-0.01808	-0.04722
-0.0017	-0.01941	0.00127	-0.01814	-0.04732
-0.0016	-0.01948	0.00128	-0.0182	-0.04739
-0.0015	-0.01954	0.00129	-0.01825	-0.04749
-0.0014	-0.01961	0.0013	-0.01831	-0.04758
-0.0013	-0.01968	0.00131	-0.01837	-0.04766
-0.0012	-0.01975	0.00132	-0.01843	-0.04775
-0.0011	-0.01982	0.00133	-0.01849	-0.04782
-0.001	-0.01988	0.00134	-0.01854	-0.04791
-0.0009	-0.01995	0.00135	-0.0186	-0.048
-0.0008	-0.02002	0.00135	-0.01867	-0.04809
-0.0007	-0.02009	0.00136	-0.01873	-0.04819
-0.0006	-0.02016	0.00138	-0.01878	-0.04827
-0.0005	-0.02023	0.00139	-0.01884	-0.04835
-0.0004	-0.0203	0.00139	-0.01891	-0.04843
-0.0003	-0.02037	0.0014	-0.01897	-0.04852
-0.0002	-0.02044	0.00141	-0.01903	-0.04861
[truncated: 12,002 more rows]
