# Supplementary material for: Noninvasive detection of audiovisual superadditivity in rat brain by miniaturized SERF magnetometer
Source: PLoS One. 2026 Apr 15;21(4):e0347319. doi: 10.1371/journal.pone.0347319 (PMC13082709; doi:10.1371/journal.pone.0347319)
Supplement: S1 Data — (ZIP) [file pone.0347319.s001.zip › 8.3-7.xlsx]

## Sheet: Sheet1
TIME/S	V	A	A+V	AV
-0.2	-0.00456	0.00206	-0.0025	-0.01107
-0.1999	-0.00455	0.00206	-0.00249	-0.01105
-0.1998	-0.00454	0.00207	-0.00247	-0.01102
-0.1997	-0.00453	0.00207	-0.00246	-0.01101
-0.1996	-0.00453	0.00208	-0.00245	-0.011
-0.1995	-0.00452	0.00209	-0.00243	-0.011
-0.1994	-0.00451	0.00209	-0.00242	-0.01099
-0.1993	-0.0045	0.0021	-0.0024	-0.01098
-0.1992	-0.00449	0.0021	-0.00239	-0.01096
-0.1991	-0.00448	0.00211	-0.00237	-0.01097
-0.199	-0.00447	0.00211	-0.00236	-0.01093
-0.1989	-0.00446	0.00212	-0.00234	-0.01093
-0.1988	-0.00446	0.00213	-0.00233	-0.01091
-0.1987	-0.00445	0.00213	-0.00232	-0.01091
-0.1986	-0.00444	0.00214	-0.0023	-0.0109
-0.1985	-0.00443	0.00214	-0.00229	-0.01089
-0.1984	-0.00442	0.00215	-0.00227	-0.01089
-0.1983	-0.00441	0.00215	-0.00226	-0.01088
-0.1982	-0.0044	0.00216	-0.00224	-0.01086
-0.1981	-0.00439	0.00217	-0.00222	-0.01084
-0.198	-0.00438	0.00217	-0.00221	-0.01085
-0.1979	-0.00437	0.00218	-0.00219	-0.01083
-0.1978	-0.00436	0.00218	-0.00218	-0.01081
-0.1977	-0.00435	0.00219	-0.00216	-0.01083
-0.1976	-0.00434	0.0022	-0.00214	-0.01081
-0.1975	-0.00433	0.0022	-0.00213	-0.01079
-0.1974	-0.00432	0.00221	-0.00211	-0.01079
-0.1973	-0.00431	0.00221	-0.0021	-0.01078
-0.1972	-0.0043	0.00222	-0.00208	-0.01076
-0.1971	-0.00429	0.00223	-0.00206	-0.01077
-0.197	-0.00428	0.00223	-0.00205	-0.01076
-0.1969	-0.00427	0.00224	-0.00203	-0.01074
-0.1968	-0.00426	0.00224	-0.00202	-0.01074
-0.1967	-0.00425	0.00225	-0.002	-0.01073
-0.1966	-0.00424	0.00226	-0.00198	-0.01072
-0.1965	-0.00423	0.00226	-0.00197	-0.01072
-0.1964	-0.00422	0.00227	-0.00195	-0.0107
-0.1963	-0.00421	0.00228	-0.00193	-0.01069
-0.1962	-0.0042	0.00228	-0.00192	-0.0107
-0.1961	-0.00419	0.00229	-0.0019	-0.01068
-0.196	-0.00418	0.00229	-0.00189	-0.01066
-0.1959	-0.00417	0.0023	-0.00187	-0.01067
-0.1958	-0.00416	0.00231	-0.00185	-0.01065
-0.1957	-0.00415	0.00231	-0.00184	-0.01066
-0.1956	-0.00413	0.00232	-0.00181	-0.01065
-0.1955	-0.00412	0.00233	-0.00179	-0.01064
-0.1954	-0.00411	0.00233	-0.00178	-0.01063
-0.1953	-0.0041	0.00234	-0.00176	-0.01061
-0.1952	-0.00409	0.00234	-0.00175	-0.01061
-0.1951	-0.00408	0.00235	-0.00173	-0.01061
-0.195	-0.00407	0.00236	-0.00171	-0.0106
-0.1949	-0.00406	0.00236	-0.0017	-0.01061
-0.1948	-0.00405	0.00237	-0.00168	-0.01058
-0.1947	-0.00403	0.00238	-0.00165	-0.01059
-0.1946	-0.00402	0.00238	-0.00164	-0.01057
-0.1945	-0.00401	0.00239	-0.00162	-0.01056
-0.1944	-0.004	0.00239	-0.00161	-0.01057
-0.1943	-0.00399	0.0024	-0.00159	-0.01056
-0.1942	-0.00398	0.00241	-0.00157	-0.01055
-0.1941	-0.00397	0.00241	-0.00156	-0.01054
-0.194	-0.00396	0.00242	-0.00154	-0.01055
-0.1939	-0.00394	0.00243	-0.00151	-0.01054
-0.1938	-0.00393	0.00243	-0.0015	-0.01054
-0.1937	-0.00392	0.00244	-0.00148	-0.01053
-0.1936	-0.00391	0.00244	-0.00147	-0.0105
-0.1935	-0.0039	0.00245	-0.00145	-0.01051
-0.1934	-0.00389	0.00246	-0.00143	-0.01051
-0.1933	-0.00387	0.00246	-0.00141	-0.01051
-0.1932	-0.00386	0.00247	-0.00139	-0.0105
-0.1931	-0.00385	0.00248	-0.00137	-0.0105
-0.193	-0.00384	0.00248	-0.00136	-0.01048
-0.1929	-0.00383	0.00249	-0.00134	-0.01048
-0.1928	-0.00381	0.00249	-0.00132	-0.01047
-0.1927	-0.0038	0.0025	-0.0013	-0.01049
-0.1926	-0.00379	0.00251	-0.00128	-0.01047
-0.1925	-0.00378	0.00251	-0.00127	-0.01047
-0.1924	-0.00377	0.00252	-0.00125	-0.01045
-0.1923	-0.00376	0.00253	-0.00123	-0.01046
-0.1922	-0.00374	0.00253	-0.00121	-0.01045
-0.1921	-0.00373	0.00254	-0.00119	-0.01047
-0.192	-0.00372	0.00254	-0.00118	-0.01044
-0.1919	-0.00371	0.00255	-0.00116	-0.01044
-0.1918	-0.0037	0.00256	-0.00114	-0.01043
-0.1917	-0.00368	0.00256	-0.00112	-0.01044
-0.1916	-0.00367	0.00257	-0.0011	-0.01043
-0.1915	-0.00366	0.00258	-0.00108	-0.01043
-0.1914	-0.00365	0.00258	-0.00107	-0.01043
-0.1913	-0.00364	0.00259	-0.00105	-0.01042
-0.1912	-0.00363	0.00259	-0.00104	-0.01043
-0.1911	-0.00361	0.0026	-0.00101	-0.01042
-0.191	-0.0036	0.00261	-0.00099	-0.01042
-0.1909	-0.00359	0.00261	-0.00098	-0.01039
-0.1908	-0.00358	0.00262	-0.00096	-0.0104
-0.1907	-0.00357	0.00262	-0.00095	-0.0104
-0.1906	-0.00355	0.00263	-0.00092	-0.0104
-0.1905	-0.00354	0.00264	-0.0009	-0.01041
-0.1904	-0.00353	0.00264	-0.00089	-0.01038
-0.1903	-0.00352	0.00265	-0.00087	-0.01039
-0.1902	-0.00351	0.00265	-0.00086	-0.01039
-0.1901	-0.0035	0.00266	-0.00084	-0.01039
-0.19	-0.00348	0.00267	-0.00081	-0.0104
-0.1899	-0.00347	0.00267	-0.0008	-0.01038
-0.1898	-0.00346	0.00268	-0.00078	-0.01039
-0.1897	-0.00345	0.00268	-0.00077	-0.01037
-0.1896	-0.00344	0.00269	-0.00075	-0.01037
-0.1895	-0.00343	0.0027	-0.00073	-0.01038
-0.1894	-0.00342	0.0027	-0.00072	-0.01036
-0.1893	-0.0034	0.00271	-0.00069	-0.01037
-0.1892	-0.00339	0.00271	-0.00068	-0.01035
-0.1891	-0.00338	0.00272	-0.00066	-0.01036
-0.189	-0.00337	0.00272	-0.00065	-0.01037
-0.1889	-0.00336	0.00273	-0.00063	-0.01036
-0.1888	-0.00335	0.00274	-0.00061	-0.01036
-0.1887	-0.00334	0.00274	-0.0006	-0.01034
-0.1886	-0.00333	0.00275	-0.00058	-0.01035
-0.1885	-0.00332	0.00275	-0.00057	-0.01036
-0.1884	-0.0033	0.00276	-0.00054	-0.01035
-0.1883	-0.00329	0.00276	-0.00053	-0.01035
-0.1882	-0.00328	0.00277	-0.00051	-0.01035
-0.1881	-0.00327	0.00277	-0.0005	-0.01034
-0.188	-0.00326	0.00278	-0.00048	-0.01035
-0.1879	-0.00325	0.00279	-0.00046	-0.01036
-0.1878	-0.00324	0.00279	-0.00045	-0.01033
-0.1877	-0.00323	0.0028	-0.00043	-0.01034
-0.1876	-0.00322	0.0028	-0.00042	-0.01035
-0.1875	-0.00321	0.00281	-0.0004	-0.01034
-0.1874	-0.0032	0.00281	-0.00039	-0.01035
-0.1873	-0.00319	0.00282	-0.00037	-0.01034
-0.1872	-0.00318	0.00282	-0.00036	-0.01033
-0.1871	-0.00317	0.00283	-0.00034	-0.01034
-0.187	-0.00316	0.00283	-0.00033	-0.01035
-0.1869	-0.00315	0.00284	-0.00031	-0.01034
-0.1868	-0.00314	0.00284	-0.0003	-0.01033
-0.1867	-0.00313	0.00285	-0.00028	-0.01034
-0.1866	-0.00312	0.00285	-0.00027	-0.01033
-0.1865	-0.00311	0.00286	-0.00025	-0.01034
-0.1864	-0.0031	0.00287	-0.00023	-0.01034
-0.1863	-0.00309	0.00287	-0.00022	-0.01032
-0.1862	-0.00308	0.00288	-0.0002	-0.01033
-0.1861	-0.00308	0.00288	-0.0002	-0.01034
-0.186	-0.00307	0.00289	-0.00018	-0.01033
-0.1859	-0.00306	0.00289	-0.00017	-0.01033
-0.1858	-0.00305	0.0029	-0.00015	-0.01033
-0.1857	-0.00304	0.0029	-0.00014	-0.01032
-0.1856	-0.00303	0.00291	-0.00012	-0.01033
-0.1855	-0.00302	0.00291	-0.00011	-0.01034
-0.1854	-0.00302	0.00292	-0.0001	-0.01034
-0.1853	-0.00301	0.00292	-9e-05	-0.01032
-0.1852	-0.003	0.00292	-8e-05	-0.01033
-0.1851	-0.00299	0.00293	-6e-05	-0.01034
-0.185	-0.00298	0.00293	-5e-05	-0.01033
-0.1849	-0.00298	0.00294	-4e-05	-0.01034
-0.1848	-0.00297	0.00294	-3e-05	-0.01033
-0.1847	-0.00296	0.00295	-1e-05	-0.01034
-0.1846	-0.00296	0.00295	-1e-05	-0.01033
-0.1845	-0.00295	0.00296	1e-05	-0.01034
-0.1844	-0.00294	0.00296	2e-05	-0.01035
-0.1843	-0.00293	0.00297	4e-05	-0.01034
-0.1842	-0.00293	0.00297	4e-05	-0.01033
-0.1841	-0.00292	0.00298	6e-05	-0.01034
-0.184	-0.00291	0.00298	7e-05	-0.01035
-0.1839	-0.00291	0.00299	8e-05	-0.01033
-0.1838	-0.0029	0.00299	9e-05	-0.01034
-0.1837	-0.0029	0.00299	9e-05	-0.01034
-0.1836	-0.00289	0.003	0.00011	-0.01035
-0.1835	-0.00288	0.003	0.00012	-0.01034
-0.1834	-0.00288	0.00301	0.00013	-0.01034
-0.1833	-0.00287	0.00301	0.00014	-0.01035
-0.1832	-0.00287	0.00302	0.00015	-0.01036
-0.1831	-0.00286	0.00302	0.00016	-0.01034
-0.183	-0.00286	0.00302	0.00016	-0.01034
-0.1829	-0.00285	0.00303	0.00018	-0.01035
-0.1828	-0.00285	0.00303	0.00018	-0.01036
-0.1827	-0.00284	0.00304	0.0002	-0.01035
-0.1826	-0.00284	0.00304	0.0002	-0.01036
-0.1825	-0.00284	0.00305	0.00021	-0.01036
-0.1824	-0.00283	0.00305	0.00022	-0.01036
-0.1823	-0.00283	0.00305	0.00022	-0.01035
-0.1822	-0.00282	0.00306	0.00024	-0.01036
-0.1821	-0.00282	0.00306	0.00024	-0.01036
-0.182	-0.00282	0.00307	0.00025	-0.01038
-0.1819	-0.00281	0.00307	0.00026	-0.01036
-0.1818	-0.00281	0.00307	0.00026	-0.01038
-0.1817	-0.00281	0.00308	0.00027	-0.01038
-0.1816	-0.0028	0.00308	0.00028	-0.01039
-0.1815	-0.0028	0.00308	0.00028	-0.01036
-0.1814	-0.0028	0.00309	0.00029	-0.01037
-0.1813	-0.0028	0.00309	0.00029	-0.01037
-0.1812	-0.00279	0.0031	0.00031	-0.01038
-0.1811	-0.00279	0.0031	0.00031	-0.01037
-0.181	-0.00279	0.0031	0.00031	-0.01039
-0.1809	-0.00279	0.00311	0.00032	-0.0104
-0.1808	-0.00279	0.00311	0.00032	-0.0104
-0.1807	-0.00279	0.00311	0.00032	-0.01038
-0.1806	-0.00278	0.00312	0.00034	-0.01039
-0.1805	-0.00278	0.00312	0.00034	-0.0104
-0.1804	-0.00278	0.00313	0.00035	-0.01039
-0.1803	-0.00278	0.00313	0.00035	-0.0104
-0.1802	-0.00278	0.00313	0.00035	-0.0104
-0.1801	-0.00278	0.00314	0.00036	-0.01041
-0.18	-0.00278	0.00314	0.00036	-0.01041
-0.1799	-0.00278	0.00314	0.00036	-0.01042
-0.1798	-0.00278	0.00315	0.00037	-0.01041
-0.1797	-0.00278	0.00315	0.00037	-0.01042
-0.1796	-0.00278	0.00315	0.00037	-0.01042
-0.1795	-0.00278	0.00316	0.00038	-0.01043
-0.1794	-0.00278	0.00316	0.00038	-0.01044
-0.1793	-0.00278	0.00316	0.00038	-0.01043
-0.1792	-0.00278	0.00317	0.00039	-0.01043
-0.1791	-0.00278	0.00317	0.00039	-0.01044
-0.179	-0.00278	0.00317	0.00039	-0.01045
-0.1789	-0.00279	0.00318	0.00039	-0.01044
-0.1788	-0.00279	0.00318	0.00039	-0.01044
-0.1787	-0.00279	0.00318	0.00039	-0.01045
-0.1786	-0.00279	0.00318	0.00039	-0.01046
-0.1785	-0.00279	0.00319	0.0004	-0.01047
-0.1784	-0.00279	0.00319	0.0004	-0.01045
-0.1783	-0.0028	0.00319	0.00039	-0.01046
-0.1782	-0.0028	0.0032	0.0004	-0.01047
-0.1781	-0.0028	0.0032	0.0004	-0.01048
-0.178	-0.0028	0.0032	0.0004	-0.01046
-0.1779	-0.00281	0.00321	0.0004	-0.01047
-0.1778	-0.00281	0.00321	0.0004	-0.01048
-0.1777	-0.00281	0.00321	0.0004	-0.0105
-0.1776	-0.00282	0.00321	0.00039	-0.0105
-0.1775	-0.00282	0.00322	0.0004	-0.01049
-0.1774	-0.00282	0.00322	0.0004	-0.0105
-0.1773	-0.00283	0.00322	0.00039	-0.01051
-0.1772	-0.00283	0.00322	0.00039	-0.01051
-0.1771	-0.00283	0.00323	0.0004	-0.01052
-0.177	-0.00284	0.00323	0.00039	-0.01051
-0.1769	-0.00284	0.00323	0.00039	-0.01052
-0.1768	-0.00284	0.00324	0.0004	-0.01052
-0.1767	-0.00285	0.00324	0.00039	-0.01053
-0.1766	-0.00285	0.00324	0.00039	-0.01054
-0.1765	-0.00286	0.00324	0.00038	-0.01053
-0.1764	-0.00286	0.00325	0.00039	-0.01053
-0.1763	-0.00287	0.00325	0.00038	-0.01054
-0.1762	-0.00287	0.00325	0.00038	-0.01056
-0.1761	-0.00288	0.00325	0.00037	-0.01057
-0.176	-0.00288	0.00326	0.00038	-0.01055
-0.1759	-0.00289	0.00326	0.00037	-0.01056
-0.1758	-0.00289	0.00326	0.00037	-0.01057
-0.1757	-0.0029	0.00326	0.00036	-0.01058
-0.1756	-0.0029	0.00326	0.00036	-0.01056
-0.1755	-0.00291	0.00327	0.00036	-0.01057
-0.1754	-0.00291	0.00327	0.00036	-0.01058
-0.1753	-0.00292	0.00327	0.00035	-0.01059
-0.1752	-0.00293	0.00327	0.00034	-0.01059
-0.1751	-0.00293	0.00328	0.00035	-0.0106
-0.175	-0.00294	0.00328	0.00034	-0.01061
-0.1749	-0.00294	0.00328	0.00034	-0.01062
-0.1748	-0.00295	0.00328	0.00033	-0.01063
-0.1747	-0.00296	0.00328	0.00032	-0.01063
-0.1746	-0.00296	0.00329	0.00033	-0.01064
-0.1745	-0.00297	0.00329	0.00032	-0.01063
-0.1744	-0.00297	0.00329	0.00032	-0.01064
-0.1743	-0.00298	0.00329	0.00031	-0.01065
-0.1742	-0.00299	0.00329	0.0003	-0.01066
-0.1741	-0.00299	0.0033	0.00031	-0.01067
-0.174	-0.003	0.0033	0.0003	-0.01066
-0.1739	-0.00301	0.0033	0.00029	-0.01066
-0.1738	-0.00301	0.0033	0.00029	-0.01067
-0.1737	-0.00302	0.0033	0.00028	-0.01068
-0.1736	-0.00303	0.00331	0.00028	-0.0107
-0.1735	-0.00303	0.00331	0.00028	-0.01069
-0.1734	-0.00304	0.00331	0.00027	-0.01069
-0.1733	-0.00305	0.00331	0.00026	-0.0107
-0.1732	-0.00306	0.00331	0.00025	-0.01071
-0.1731	-0.00306	0.00331	0.00025	-0.01072
-0.173	-0.00307	0.00332	0.00025	-0.01072
-0.1729	-0.00308	0.00332	0.00024	-0.01073
-0.1728	-0.00308	0.00332	0.00024	-0.01074
-0.1727	-0.00309	0.00332	0.00023	-0.01075
-0.1726	-0.0031	0.00332	0.00022	-0.01076
-0.1725	-0.00311	0.00332	0.00021	-0.01076
-0.1724	-0.00311	0.00333	0.00022	-0.01076
-0.1723	-0.00312	0.00333	0.00021	-0.01077
-0.1722	-0.00313	0.00333	0.0002	-0.01078
-0.1721	-0.00314	0.00333	0.00019	-0.01078
-0.172	-0.00314	0.00333	0.00019	-0.01079
-0.1719	-0.00315	0.00333	0.00018	-0.01079
-0.1718	-0.00316	0.00333	0.00017	-0.0108
-0.1717	-0.00316	0.00333	0.00017	-0.01081
-0.1716	-0.00317	0.00334	0.00017	-0.01081
-0.1715	-0.00318	0.00334	0.00016	-0.01083
-0.1714	-0.00319	0.00334	0.00015	-0.01085
-0.1713	-0.00319	0.00334	0.00015	-0.01083
-0.1712	-0.0032	0.00334	0.00014	-0.01085
-0.1711	-0.00321	0.00334	0.00013	-0.01085
-0.171	-0.00322	0.00334	0.00012	-0.01086
-0.1709	-0.00322	0.00334	0.00012	-0.01088
-0.1708	-0.00323	0.00335	0.00012	-0.01089
-0.1707	-0.00324	0.00335	0.00011	-0.01087
-0.1706	-0.00325	0.00335	0.0001	-0.01087
-0.1705	-0.00325	0.00335	0.0001	-0.01089
-0.1704	-0.00326	0.00335	9e-05	-0.01091
-0.1703	-0.00327	0.00335	8e-05	-0.01092
-0.1702	-0.00327	0.00335	8e-05	-0.01093
-0.1701	-0.00328	0.00335	7e-05	-0.01091
-0.17	-0.00329	0.00335	6e-05	-0.01093
-0.1699	-0.0033	0.00335	5e-05	-0.01095
-0.1698	-0.0033	0.00335	5e-05	-0.01095
-0.1697	-0.00331	0.00336	5e-05	-0.01097
-0.1696	-0.00332	0.00336	4e-05	-0.01099
-0.1695	-0.00332	0.00336	4e-05	-0.01099
-0.1694	-0.00333	0.00336	3e-05	-0.01098
-0.1693	-0.00334	0.00336	2e-05	-0.01099
-0.1692	-0.00334	0.00336	2e-05	-0.011
-0.1691	-0.00335	0.00336	1e-05	-0.01103
-0.169	-0.00336	0.00336	0	-0.01103
-0.1689	-0.00336	0.00336	0	-0.01104
-0.1688	-0.00337	0.00336	-1e-05	-0.01104
-0.1687	-0.00338	0.00336	-2e-05	-0.01104
-0.1686	-0.00338	0.00336	-2e-05	-0.01105
-0.1685	-0.00339	0.00336	-3e-05	-0.01107
-0.1684	-0.0034	0.00336	-4e-05	-0.01107
-0.1683	-0.0034	0.00336	-4e-05	-0.01109
-0.1682	-0.00341	0.00336	-5e-05	-0.0111
-0.1681	-0.00342	0.00336	-6e-05	-0.01111
-0.168	-0.00342	0.00337	-5e-05	-0.0111
-0.1679	-0.00343	0.00337	-6e-05	-0.01111
-0.1678	-0.00343	0.00337	-6e-05	-0.01112
-0.1677	-0.00344	0.00337	-7e-05	-0.01113
-0.1676	-0.00345	0.00337	-8e-05	-0.01114
-0.1675	-0.00345	0.00337	-8e-05	-0.01116
-0.1674	-0.00346	0.00337	-9e-05	-0.01118
-0.1673	-0.00346	0.00337	-9e-05	-0.01119
-0.1672	-0.00347	0.00337	-0.0001	-0.01117
-0.1671	-0.00347	0.00337	-0.0001	-0.01117
-0.167	-0.00348	0.00337	-0.00011	-0.0112
-0.1669	-0.00348	0.00337	-0.00011	-0.01121
-0.1668	-0.00349	0.00337	-0.00012	-0.01122
-0.1667	-0.00349	0.00337	-0.00012	-0.01123
-0.1666	-0.0035	0.00337	-0.00013	-0.01124
-0.1665	-0.0035	0.00337	-0.00013	-0.01125
-0.1664	-0.00351	0.00337	-0.00014	-0.01126
-0.1663	-0.00351	0.00337	-0.00014	-0.01125
-0.1662	-0.00352	0.00337	-0.00015	-0.01126
-0.1661	-0.00352	0.00337	-0.00015	-0.01129
-0.166	-0.00353	0.00337	-0.00016	-0.01129
-0.1659	-0.00353	0.00337	-0.00016	-0.0113
-0.1658	-0.00354	0.00337	-0.00017	-0.01131
-0.1657	-0.00354	0.00337	-0.00017	-0.01133
-0.1656	-0.00354	0.00336	-0.00018	-0.01134
-0.1655	-0.00355	0.00336	-0.00019	-0.01135
-0.1654	-0.00355	0.00336	-0.00019	-0.01136
-0.1653	-0.00356	0.00336	-0.0002	-0.01136
-0.1652	-0.00356	0.00336	-0.0002	-0.01137
-0.1651	-0.00356	0.00336	-0.0002	-0.01138
-0.165	-0.00357	0.00336	-0.00021	-0.01139
-0.1649	-0.00357	0.00336	-0.00021	-0.0114
-0.1648	-0.00357	0.00336	-0.00021	-0.01142
-0.1647	-0.00358	0.00336	-0.00022	-0.01142
-0.1646	-0.00358	0.00336	-0.00022	-0.01143
-0.1645	-0.00358	0.00336	-0.00022	-0.01144
-0.1644	-0.00359	0.00336	-0.00023	-0.01145
-0.1643	-0.00359	0.00336	-0.00023	-0.01148
-0.1642	-0.00359	0.00336	-0.00023	-0.01149
-0.1641	-0.0036	0.00336	-0.00024	-0.0115
-0.164	-0.0036	0.00336	-0.00024	-0.01147
-0.1639	-0.0036	0.00336	-0.00024	-0.01148
-0.1638	-0.0036	0.00335	-0.00025	-0.01151
-0.1637	-0.00361	0.00335	-0.00026	-0.01152
-0.1636	-0.00361	0.00335	-0.00026	-0.01153
-0.1635	-0.00361	0.00335	-0.00026	-0.01154
-0.1634	-0.00361	0.00335	-0.00026	-0.01155
-0.1633	-0.00361	0.00335	-0.00026	-0.01156
-0.1632	-0.00362	0.00335	-0.00027	-0.01157
-0.1631	-0.00362	0.00335	-0.00027	-0.01158
-0.163	-0.00362	0.00335	-0.00027	-0.01159
-0.1629	-0.00362	0.00335	-0.00027	-0.0116
-0.1628	-0.00362	0.00335	-0.00027	-0.01163
-0.1627	-0.00362	0.00334	-0.00028	-0.01163
-0.1626	-0.00363	0.00334	-0.00029	-0.01164
-0.1625	-0.00363	0.00334	-0.00029	-0.01165
-0.1624	-0.00363	0.00334	-0.00029	-0.01166
-0.1623	-0.00363	0.00334	-0.00029	-0.01168
-0.1622	-0.00363	0.00334	-0.00029	-0.01167
-0.1621	-0.00363	0.00334	-0.00029	-0.01168
-0.162	-0.00363	0.00334	-0.00029	-0.01168
-0.1619	-0.00363	0.00333	-0.0003	-0.0117
-0.1618	-0.00363	0.00333	-0.0003	-0.01171
-0.1617	-0.00364	0.00333	-0.00031	-0.01172
-0.1616	-0.00364	0.00333	-0.00031	-0.01173
-0.1615	-0.00364	0.00333	-0.00031	-0.01174
-0.1614	-0.00364	0.00333	-0.00031	-0.01175
-0.1613	-0.00364	0.00333	-0.00031	-0.01176
-0.1612	-0.00364	0.00333	-0.00031	-0.01178
-0.1611	-0.00364	0.00332	-0.00032	-0.01179
-0.161	-0.00364	0.00332	-0.00032	-0.0118
-0.1609	-0.00364	0.00332	-0.00032	-0.01181
-0.1608	-0.00364	0.00332	-0.00032	-0.01182
-0.1607	-0.00364	0.00332	-0.00032	-0.01183
-0.1606	-0.00364	0.00332	-0.00032	-0.01184
-0.1605	-0.00364	0.00331	-0.00033	-0.01185
-0.1604	-0.00364	0.00331	-0.00033	-0.01186
-0.1603	-0.00364	0.00331	-0.00033	-0.01187
-0.1602	-0.00364	0.00331	-0.00033	-0.01188
-0.1601	-0.00364	0.00331	-0.00033	-0.01189
-0.16	-0.00364	0.00331	-0.00033	-0.0119
-0.1599	-0.00364	0.0033	-0.00034	-0.01192
-0.1598	-0.00364	0.0033	-0.00034	-0.01193
-0.1597	-0.00363	0.0033	-0.00033	-0.01194
-0.1596	-0.00363	0.0033	-0.00033	-0.01195
-0.1595	-0.00363	0.0033	-0.00033	-0.01196
-0.1594	-0.00363	0.0033	-0.00033	-0.01197
-0.1593	-0.00363	0.00329	-0.00034	-0.01197
-0.1592	-0.00363	0.00329	-0.00034	-0.01198
-0.1591	-0.00363	0.00329	-0.00034	-0.012
-0.159	-0.00363	0.00329	-0.00034	-0.01201
-0.1589	-0.00363	0.00329	-0.00034	-0.01202
-0.1588	-0.00363	0.00328	-0.00035	-0.01203
-0.1587	-0.00363	0.00328	-0.00035	-0.01204
-0.1586	-0.00362	0.00328	-0.00034	-0.01205
-0.1585	-0.00362	0.00328	-0.00034	-0.01205
-0.1584	-0.00362	0.00328	-0.00034	-0.01206
-0.1583	-0.00362	0.00327	-0.00035	-0.01208
-0.1582	-0.00362	0.00327	-0.00035	-0.01209
-0.1581	-0.00362	0.00327	-0.00035	-0.0121
-0.158	-0.00362	0.00327	-0.00035	-0.0121
-0.1579	-0.00362	0.00327	-0.00035	-0.01212
-0.1578	-0.00361	0.00326	-0.00035	-0.01212
-0.1577	-0.00361	0.00326	-0.00035	-0.01213
-0.1576	-0.00361	0.00326	-0.00035	-0.01214
-0.1575	-0.00361	0.00326	-0.00035	-0.01215
-0.1574	-0.00361	0.00326	-0.00035	-0.01217
-0.1573	-0.00361	0.00325	-0.00036	-0.01218
-0.1572	-0.00361	0.00325	-0.00036	-0.01219
-0.1571	-0.0036	0.00325	-0.00035	-0.01219
-0.157	-0.0036	0.00325	-0.00035	-0.0122
-0.1569	-0.0036	0.00324	-0.00036	-0.01221
-0.1568	-0.0036	0.00324	-0.00036	-0.01222
-0.1567	-0.0036	0.00324	-0.00036	-0.01223
-0.1566	-0.0036	0.00324	-0.00036	-0.01223
-0.1565	-0.00359	0.00324	-0.00035	-0.01224
-0.1564	-0.00359	0.00323	-0.00036	-0.01226
-0.1563	-0.00359	0.00323	-0.00036	-0.01227
-0.1562	-0.00359	0.00323	-0.00036	-0.01228
-0.1561	-0.00359	0.00323	-0.00036	-0.01229
-0.156	-0.00359	0.00322	-0.00037	-0.01229
-0.1559	-0.00358	0.00322	-0.00036	-0.0123
-0.1558	-0.00358	0.00322	-0.00036	-0.01231
-0.1557	-0.00358	0.00322	-0.00036	-0.01232
-0.1556	-0.00358	0.00321	-0.00037	-0.01232
-0.1555	-0.00358	0.00321	-0.00037	-0.01233
-0.1554	-0.00358	0.00321	-0.00037	-0.01234
-0.1553	-0.00357	0.00321	-0.00036	-0.01236
-0.1552	-0.00357	0.0032	-0.00037	-0.01237
-0.1551	-0.00357	0.0032	-0.00037	-0.01238
-0.155	-0.00357	0.0032	-0.00037	-0.01238
-0.1549	-0.00357	0.0032	-0.00037	-0.01239
-0.1548	-0.00357	0.00319	-0.00038	-0.0124
-0.1547	-0.00356	0.00319	-0.00037	-0.0124
-0.1546	-0.00356	0.00319	-0.00037	-0.01241
-0.1545	-0.00356	0.00319	-0.00037	-0.01242
-0.1544	-0.00356	0.00318	-0.00038	-0.01243
-0.1543	-0.00356	0.00318	-0.00038	-0.01244
-0.1542	-0.00356	0.00318	-0.00038	-0.01244
-0.1541	-0.00356	0.00318	-0.00038	-0.01245
-0.154	-0.00355	0.00317	-0.00038	-0.01247
-0.1539	-0.00355	0.00317	-0.00038	-0.01248
-0.1538	-0.00355	0.00317	-0.00038	-0.0125
-0.1537	-0.00355	0.00317	-0.00038	-0.01251
-0.1536	-0.00355	0.00316	-0.00039	-0.01252
-0.1535	-0.00355	0.00316	-0.00039	-0.01253
-0.1534	-0.00355	0.00316	-0.00039	-0.01253
-0.1533	-0.00354	0.00316	-0.00038	-0.01254
-0.1532	-0.00354	0.00315	-0.00039	-0.01255
-0.1531	-0.00354	0.00315	-0.00039	-0.01255
-0.153	-0.00354	0.00315	-0.00039	-0.01256
-0.1529	-0.00354	0.00315	-0.00039	-0.01257
-0.1528	-0.00354	0.00314	-0.0004	-0.01257
-0.1527	-0.00354	0.00314	-0.0004	-0.01258
-0.1526	-0.00353	0.00314	-0.00039	-0.01259
-0.1525	-0.00353	0.00313	-0.0004	-0.0126
-0.1524	-0.00353	0.00313	-0.0004	-0.01261
-0.1523	-0.00353	0.00313	-0.0004	-0.01262
-0.1522	-0.00353	0.00313	-0.0004	-0.01263
-0.1521	-0.00353	0.00312	-0.00041	-0.01263
-0.152	-0.00353	0.00312	-0.00041	-0.01264
-0.1519	-0.00353	0.00312	-0.00041	-0.01265
-0.1518	-0.00353	0.00312	-0.00041	-0.01265
-0.1517	-0.00352	0.00311	-0.00041	-0.01266
-0.1516	-0.00352	0.00311	-0.00041	-0.01267
-0.1515	-0.00352	0.00311	-0.00041	-0.01267
-0.1514	-0.00352	0.00311	-0.00041	-0.01268
-0.1513	-0.00352	0.0031	-0.00042	-0.01269
-0.1512	-0.00352	0.0031	-0.00042	-0.01269
-0.1511	-0.00352	0.0031	-0.00042	-0.0127
-0.151	-0.00352	0.00309	-0.00043	-0.0127
-0.1509	-0.00352	0.00309	-0.00043	-0.01271
-0.1508	-0.00352	0.00309	-0.00043	-0.01272
-0.1507	-0.00351	0.00309	-0.00042	-0.01272
-0.1506	-0.00351	0.00308	-0.00043	-0.01273
-0.1505	-0.00351	0.00308	-0.00043	-0.01275
-0.1504	-0.00351	0.00308	-0.00043	-0.01276
-0.1503	-0.00351	0.00308	-0.00043	-0.01276
-0.1502	-0.00351	0.00307	-0.00044	-0.01277
-0.1501	-0.00351	0.00307	-0.00044	-0.01277
-0.15	-0.00351	0.00307	-0.00044	-0.01281
-0.1499	-0.0035	0.00307	-0.00043	-0.01281
-0.1498	-0.00349	0.00306	-0.00043	-0.01282
-0.1497	-0.00348	0.00306	-0.00042	-0.01282
-0.1496	-0.00347	0.00306	-0.00041	-0.01283
-0.1495	-0.00347	0.00305	-0.00042	-0.01284
-0.1494	-0.00346	0.00305	-0.00041	-0.01284
-0.1493	-0.00345	0.00305	-0.0004	-0.01285
-0.1492	-0.00344	0.00305	-0.00039	-0.01285
-0.1491	-0.00343	0.00304	-0.00039	-0.01286
-0.149	-0.00342	0.00304	-0.00038	-0.01287
-0.1489	-0.00341	0.00304	-0.00037	-0.01287
-0.1488	-0.0034	0.00304	-0.00036	-0.01288
-0.1487	-0.00339	0.00303	-0.00036	-0.01288
-0.1486	-0.00338	0.00303	-0.00035	-0.01289
-0.1485	-0.00337	0.00303	-0.00034	-0.0129
-0.1484	-0.00336	0.00303	-0.00033	-0.0129
-0.1483	-0.00335	0.00302	-0.00033	-0.01291
-0.1482	-0.00334	0.00302	-0.00032	-0.01291
-0.1481	-0.00333	0.00302	-0.00031	-0.01292
-0.148	-0.00332	0.00301	-0.00031	-0.01292
-0.1479	-0.00331	0.00301	-0.0003	-0.01294
-0.1478	-0.0033	0.00301	-0.00029	-0.01295
-0.1477	-0.00329	0.00301	-0.00028	-0.01295
-0.1476	-0.00328	0.003	-0.00028	-0.01296
-0.1475	-0.00327	0.003	-0.00027	-0.01296
-0.1474	-0.00326	0.003	-0.00026	-0.01297
-0.1473	-0.00325	0.003	-0.00025	-0.01297
-0.1472	-0.00324	0.00299	-0.00025	-0.01298
-0.1471	-0.00322	0.00299	-0.00023	-0.01299
-0.147	-0.00321	0.00299	-0.00022	-0.01299
-0.1469	-0.0032	0.00298	-0.00022	-0.013
-0.1468	-0.00319	0.00298	-0.00021	-0.013
-0.1467	-0.00318	0.00298	-0.0002	-0.01301
-0.1466	-0.00317	0.00298	-0.00019	-0.01301
-0.1465	-0.00316	0.00297	-0.00019	-0.01302
-0.1464	-0.00315	0.00297	-0.00018	-0.01302
-0.1463	-0.00314	0.00297	-0.00017	-0.01303
-0.1462	-0.00313	0.00297	-0.00016	-0.01303
-0.1461	-0.00312	0.00296	-0.00016	-0.01304
-0.146	-0.0031	0.00296	-0.00014	-0.01305
-0.1459	-0.00309	0.00296	-0.00013	-0.01305
-0.1458	-0.00308	0.00296	-0.00012	-0.01306
-0.1457	-0.00307	0.00295	-0.00012	-0.01306
-0.1456	-0.00306	0.00295	-0.00011	-0.01307
-0.1455	-0.00305	0.00295	-0.0001	-0.01307
-0.1454	-0.00304	0.00295	-9e-05	-0.01308
-0.1453	-0.00303	0.00294	-9e-05	-0.0131
-0.1452	-0.00301	0.00294	-7e-05	-0.01311
-0.1451	-0.003	0.00294	-6e-05	-0.01311
-0.145	-0.00299	0.00293	-6e-05	-0.01312
-0.1449	-0.00298	0.00293	-5e-05	-0.01312
-0.1448	-0.00297	0.00293	-4e-05	-0.01313
-0.1447	-0.00296	0.00293	-3e-05	-0.01313
-0.1446	-0.00295	0.00292	-3e-05	-0.01314
-0.1445	-0.00293	0.00292	-1e-05	-0.01314
-0.1444	-0.00292	0.00292	0	-0.01315
-0.1443	-0.00291	0.00292	1e-05	-0.01315
-0.1442	-0.0029	0.00291	1e-05	-0.01316
-0.1441	-0.00289	0.00291	2e-05	-0.01316
-0.144	-0.00288	0.00291	3e-05	-0.01317
-0.1439	-0.00287	0.00291	4e-05	-0.01317
-0.1438	-0.00286	0.0029	4e-05	-0.01318
-0.1437	-0.00284	0.0029	6e-05	-0.01318
-0.1436	-0.00283	0.0029	7e-05	-0.01319
-0.1435	-0.00282	0.00289	7e-05	-0.01319
-0.1434	-0.00281	0.00289	8e-05	-0.0132
-0.1433	-0.0028	0.00289	9e-05	-0.0132
-0.1432	-0.00279	0.00289	0.0001	-0.0132
-0.1431	-0.00278	0.00288	0.0001	-0.01321
-0.143	-0.00277	0.00288	0.00011	-0.01321
-0.1429	-0.00275	0.00288	0.00013	-0.01321
-0.1428	-0.00274	0.00288	0.00014	-0.01322
-0.1427	-0.00273	0.00287	0.00014	-0.01323
-0.1426	-0.00272	0.00287	0.00015	-0.01323
-0.1425	-0.00271	0.00287	0.00016	-0.01323
-0.1424	-0.0027	0.00287	0.00017	-0.01324
-0.1423	-0.00269	0.00286	0.00017	-0.01324
-0.1422	-0.00268	0.00286	0.00018	-0.01325
-0.1421	-0.00267	0.00286	0.00019	-0.01325
-0.142	-0.00266	0.00285	0.00019	-0.01326
-0.1419	-0.00265	0.00285	0.0002	-0.01326
-0.1418	-0.00264	0.00285	0.00021	-0.01327
-0.1417	-0.00263	0.00285	0.00022	-0.01327
-0.1416	-0.00262	0.00284	0.00022	-0.01327
-0.1415	-0.00261	0.00284	0.00023	-0.01327
-0.1414	-0.0026	0.00284	0.00024	-0.01328
-0.1413	-0.00258	0.00284	0.00026	-0.01328
-0.1412	-0.00257	0.00283	0.00026	-0.01329
-0.1411	-0.00256	0.00283	0.00027	-0.01329
-0.141	-0.00255	0.00283	0.00028	-0.01329
-0.1409	-0.00255	0.00282	0.00027	-0.0133
-0.1408	-0.00254	0.00282	0.00028	-0.0133
-0.1407	-0.00253	0.00282	0.00029	-0.01331
-0.1406	-0.00252	0.00282	0.0003	-0.0133
-0.1405	-0.00251	0.00281	0.0003	-0.01331
-0.1404	-0.0025	0.00281	0.00031	-0.01331
-0.1403	-0.00249	0.00281	0.00032	-0.01332
-0.1402	-0.00248	0.00281	0.00033	-0.01332
-0.1401	-0.00247	0.0028	0.00033	-0.01333
-0.14	-0.00246	0.0028	0.00034	-0.01333
-0.1399	-0.00245	0.0028	0.00035	-0.01333
-0.1398	-0.00244	0.00279	0.00035	-0.01333
-0.1397	-0.00243	0.00279	0.00036	-0.01334
-0.1396	-0.00243	0.00279	0.00036	-0.01334
-0.1395	-0.00242	0.00279	0.00037	-0.01334
-0.1394	-0.00241	0.00278	0.00037	-0.01335
-0.1393	-0.0024	0.00278	0.00038	-0.01335
-0.1392	-0.00239	0.00278	0.00039	-0.01334
-0.1391	-0.00238	0.00277	0.00039	-0.01335
-0.139	-0.00238	0.00277	0.00039	-0.01335
-0.1389	-0.00237	0.00277	0.0004	-0.01336
-0.1388	-0.00236	0.00277	0.00041	-0.01336
-0.1387	-0.00235	0.00276	0.00041	-0.01336
-0.1386	-0.00234	0.00276	0.00042	-0.01336
-0.1385	-0.00234	0.00276	0.00042	-0.01337
-0.1384	-0.00233	0.00275	0.00042	-0.01339
-0.1383	-0.00232	0.00275	0.00043	-0.0134
-0.1382	-0.00232	0.00275	0.00043	-0.01339
-0.1381	-0.00231	0.00275	0.00044	-0.01339
-0.138	-0.0023	0.00274	0.00044	-0.0134
-0.1379	-0.0023	0.00274	0.00044	-0.0134
-0.1378	-0.00229	0.00274	0.00045	-0.01341
-0.1377	-0.00228	0.00273	0.00045	-0.0134
-0.1376	-0.00228	0.00273	0.00045	-0.0134
-0.1375	-0.00227	0.00273	0.00046	-0.01341
-0.1374	-0.00226	0.00273	0.00047	-0.01341
-0.1373	-0.00226	0.00272	0.00046	-0.01341
-0.1372	-0.00225	0.00272	0.00047	-0.01341
-0.1371	-0.00225	0.00272	0.00047	-0.01342
-0.137	-0.00224	0.00271	0.00047	-0.01342
-0.1369	-0.00224	0.00271	0.00047	-0.01341
-0.1368	-0.00223	0.00271	0.00048	-0.01342
-0.1367	-0.00223	0.0027	0.00047	-0.01342
-0.1366	-0.00222	0.0027	0.00048	-0.01342
-0.1365	-0.00222	0.0027	0.00048	-0.01342
-0.1364	-0.00221	0.0027	0.00049	-0.01342
-0.1363	-0.00221	0.00269	0.00048	-0.01342
-0.1362	-0.0022	0.00269	0.00049	-0.01342
-0.1361	-0.0022	0.00269	0.00049	-0.01342
-0.136	-0.00219	0.00268	0.00049	-0.01342
-0.1359	-0.00219	0.00268	0.00049	-0.01342
-0.1358	-0.00219	0.00268	0.00049	-0.01342
-0.1357	-0.00218	0.00267	0.00049	-0.01343
-0.1356	-0.00218	0.00267	0.00049	-0.01342
-0.1355	-0.00218	0.00267	0.00049	-0.01343
-0.1354	-0.00217	0.00266	0.00049	-0.01343
-0.1353	-0.00217	0.00266	0.00049	-0.01342
-0.1352	-0.00217	0.00266	0.00049	-0.01342
-0.1351	-0.00216	0.00266	0.0005	-0.01343
-0.135	-0.00216	0.00265	0.00049	-0.01342
-0.1349	-0.00216	0.00265	0.00049	-0.01343
-0.1348	-0.00216	0.00265	0.00049	-0.01343
-0.1347	-0.00215	0.00264	0.00049	-0.01342
-0.1346	-0.00215	0.00264	0.00049	-0.01343
-0.1345	-0.00215	0.00264	0.00049	-0.01343
-0.1344	-0.00215	0.00263	0.00048	-0.01342
-0.1343	-0.00215	0.00263	0.00048	-0.01343
-0.1342	-0.00214	0.00263	0.00049	-0.01342
-0.1341	-0.00214	0.00262	0.00048	-0.01342
-0.134	-0.00214	0.00262	0.00048	-0.01343
-0.1339	-0.00214	0.00262	0.00048	-0.01342
-0.1338	-0.00214	0.00261	0.00047	-0.01341
-0.1337	-0.00214	0.00261	0.00047	-0.0134
-0.1336	-0.00214	0.00261	0.00047	-0.0134
-0.1335	-0.00214	0.0026	0.00046	-0.01339
-0.1334	-0.00214	0.0026	0.00046	-0.0134
-0.1333	-0.00214	0.0026	0.00046	-0.0134
-0.1332	-0.00214	0.00259	0.00045	-0.01339
-0.1331	-0.00214	0.00259	0.00045	-0.0134
-0.133	-0.00214	0.00259	0.00045	-0.01339
-0.1329	-0.00214	0.00258	0.00044	-0.01339
-0.1328	-0.00214	0.00258	0.00044	-0.01338
-0.1327	-0.00214	0.00258	0.00044	-0.01339
-0.1326	-0.00214	0.00257	0.00043	-0.01338
-0.1325	-0.00214	0.00257	0.00043	-0.01338
-0.1324	-0.00214	0.00257	0.00043	-0.01338
-0.1323	-0.00214	0.00256	0.00042	-0.01338
-0.1322	-0.00214	0.00256	0.00042	-0.01337
-0.1321	-0.00214	0.00256	0.00042	-0.01338
-0.132	-0.00214	0.00255	0.00041	-0.01337
-0.1319	-0.00215	0.00255	0.0004	-0.01337
-0.1318	-0.00215	0.00255	0.0004	-0.01336
-0.1317	-0.00215	0.00254	0.00039	-0.01337
-0.1316	-0.00215	0.00254	0.00039	-0.01336
-0.1315	-0.00215	0.00254	0.00039	-0.01336
-0.1314	-0.00216	0.00253	0.00037	-0.01335
-0.1313	-0.00216	0.00253	0.00037	-0.01336
-0.1312	-0.00216	0.00253	0.00037	-0.01335
-0.1311	-0.00216	0.00252	0.00036	-0.01335
-0.131	-0.00216	0.00252	0.00036	-0.01333
-0.1309	-0.00217	0.00252	0.00035	-0.01333
-0.1308	-0.00217	0.00251	0.00034	-0.01332
-0.1307	-0.00217	0.00251	0.00034	-0.01331
-0.1306	-0.00218	0.0025	0.00032	-0.01331
-0.1305	-0.00218	0.0025	0.00032	-0.0133
-0.1304	-0.00218	0.0025	0.00032	-0.01331
-0.1303	-0.00218	0.00249	0.00031	-0.0133
-0.1302	-0.00219	0.00249	0.0003	-0.0133
-0.1301	-0.00219	0.00249	0.0003	-0.01329
-0.13	-0.00219	0.00248	0.00029	-0.01328
-0.1299	-0.0022	0.00248	0.00028	-0.01329
-0.1298	-0.0022	0.00248	0.00028	-0.01328
-0.1297	-0.0022	0.00247	0.00027	-0.01327
-0.1296	-0.00221	0.00247	0.00026	-0.01325
-0.1295	-0.00221	0.00247	0.00026	-0.01324
-0.1294	-0.00222	0.00246	0.00024	-0.01324
-0.1293	-0.00222	0.00246	0.00024	-0.01323
-0.1292	-0.00222	0.00246	0.00024	-0.01322
-0.1291	-0.00223	0.00245	0.00022	-0.01323
-0.129	-0.00223	0.00245	0.00022	-0.01322
-0.1289	-0.00224	0.00244	0.0002	-0.01321
-0.1288	-0.00224	0.00244	0.0002	-0.01321
-0.1287	-0.00224	0.00244	0.0002	-0.0132
-0.1286	-0.00225	0.00243	0.00018	-0.01317
-0.1285	-0.00225	0.00243	0.00018	-0.01317
-0.1284	-0.00226	0.00243	0.00017	-0.01317
-0.1283	-0.00226	0.00242	0.00016	-0.01316
-0.1282	-0.00227	0.00242	0.00015	-0.01316
-0.1281	-0.00227	0.00242	0.00015	-0.01315
-0.128	-0.00228	0.00241	0.00013	-0.01314
-0.1279	-0.00228	0.00241	0.00013	-0.01314
-0.1278	-0.00228	0.00241	0.00013	-0.01314
-0.1277	-0.00229	0.0024	0.00011	-0.0131
-0.1276	-0.00229	0.0024	0.00011	-0.01309
-0.1275	-0.0023	0.00239	9e-05	-0.01309
-0.1274	-0.0023	0.00239	9e-05	-0.01308
-0.1273	-0.00231	0.00239	8e-05	-0.01307
-0.1272	-0.00231	0.00238	7e-05	-0.01308
-0.1271	-0.00232	0.00238	6e-05	-0.01307
-0.127	-0.00232	0.00238	6e-05	-0.01304
-0.1269	-0.00233	0.00237	4e-05	-0.01303
-0.1268	-0.00233	0.00237	4e-05	-0.01303
-0.1267	-0.00234	0.00237	3e-05	-0.01302
-0.1266	-0.00234	0.00236	2e-05	-0.01301
-0.1265	-0.00235	0.00236	1e-05	-0.013
-0.1264	-0.00235	0.00236	1e-05	-0.01298
-0.1263	-0.00236	0.00235	-1e-05	-0.01297
-0.1262	-0.00236	0.00235	-1e-05	-0.01296
-0.1261	-0.00236	0.00234	-2e-05	-0.01295
-0.126	-0.00237	0.00234	-3e-05	-0.01294
-0.1259	-0.00237	0.00234	-3e-05	-0.01294
-0.1258	-0.00238	0.00233	-5e-05	-0.01291
-0.1257	-0.00238	0.00233	-5e-05	-0.0129
-0.1256	-0.00239	0.00233	-6e-05	-0.01289
-0.1255	-0.00239	0.00232	-7e-05	-0.01287
-0.1254	-0.0024	0.00232	-8e-05	-0.01287
-0.1253	-0.0024	0.00232	-8e-05	-0.01287
-0.1252	-0.0024	0.00231	-9e-05	-0.01284
-0.1251	-0.00241	0.00231	-0.0001	-0.01283
-0.125	-0.00241	0.00231	-0.0001	-0.01282
-0.1249	-0.00242	0.0023	-0.00012	-0.01282
-0.1248	-0.00242	0.0023	-0.00012	-0.01281
-0.1247	-0.00243	0.0023	-0.00013	-0.01277
-0.1246	-0.00243	0.00229	-0.00014	-0.01276
-0.1245	-0.00243	0.00229	-0.00014	-0.01275
-0.1244	-0.00244	0.00229	-0.00015	-0.01274
-0.1243	-0.00244	0.00228	-0.00016	-0.01272
-0.1242	-0.00244	0.00228	-0.00016	-0.01271
-0.1241	-0.00245	0.00227	-0.00018	-0.0127
-0.124	-0.00245	0.00227	-0.00018	-0.01269
-0.1239	-0.00245	0.00227	-0.00018	-0.01268
-0.1238	-0.00246	0.00226	-0.0002	-0.01265
-0.1237	-0.00246	0.00226	-0.0002	-0.01264
-0.1236	-0.00246	0.00226	-0.0002	-0.01264
-0.1235	-0.00247	0.00225	-0.00022	-0.01263
-0.1234	-0.00247	0.00225	-0.00022	-0.01259
-0.1233	-0.00247	0.00225	-0.00022	-0.01258
-0.1232	-0.00248	0.00224	-0.00024	-0.01257
-0.1231	-0.00248	0.00224	-0.00024	-0.01256
-0.123	-0.00248	0.00224	-0.00024	-0.01253
-0.1229	-0.00248	0.00223	-0.00025	-0.01252
-0.1228	-0.00248	0.00223	-0.00025	-0.0125
-0.1227	-0.00249	0.00223	-0.00026	-0.01249
-0.1226	-0.00249	0.00222	-0.00027	-0.01247
-0.1225	-0.00249	0.00222	-0.00027	-0.01246
-0.1224	-0.00249	0.00222	-0.00027	-0.01244
-0.1223	-0.00249	0.00221	-0.00028	-0.01241
-0.1222	-0.0025	0.00221	-0.00029	-0.0124
-0.1221	-0.0025	0.00221	-0.00029	-0.01239
-0.122	-0.0025	0.0022	-0.0003	-0.01238
-0.1219	-0.0025	0.0022	-0.0003	-0.01235
-0.1218	-0.0025	0.0022	-0.0003	-0.01234
-0.1217	-0.0025	0.00219	-0.00031	-0.01232
-0.1216	-0.0025	0.00219	-0.00031	-0.01229
-0.1215	-0.0025	0.00219	-0.00031	-0.01227
-0.1214	-0.0025	0.00218	-0.00032	-0.01227
-0.1213	-0.0025	0.00218	-0.00032	-0.01223
-0.1212	-0.0025	0.00218	-0.00032	-0.01222
-0.1211	-0.0025	0.00217	-0.00033	-0.01221
-0.121	-0.0025	0.00217	-0.00033	-0.0122
-0.1209	-0.0025	0.00217	-0.00033	-0.01216
-0.1208	-0.0025	0.00216	-0.00034	-0.01215
-0.1207	-0.0025	0.00216	-0.00034	-0.01214
-0.1206	-0.0025	0.00216	-0.00034	-0.0121
-0.1205	-0.0025	0.00215	-0.00035	-0.0121
-0.1204	-0.0025	0.00215	-0.00035	-0.01209
-0.1203	-0.0025	0.00215	-0.00035	-0.01206
-0.1202	-0.00249	0.00214	-0.00035	-0.01205
-0.1201	-0.00249	0.00214	-0.00035	-0.01204
-0.12	-0.00249	0.00214	-0.00035	-0.012
-0.1199	-0.00249	0.00213	-0.00036	-0.01198
-0.1198	-0.00249	0.00213	-0.00036	-0.01197
-0.1197	-0.00248	0.00213	-0.00035	-0.01193
-0.1196	-0.00248	0.00212	-0.00036	-0.01192
-0.1195	-0.00248	0.00212	-0.00036	-0.01191
-0.1194	-0.00248	0.00212	-0.00036	-0.01187
-0.1193	-0.00247	0.00211	-0.00036	-0.01186
-0.1192	-0.00247	0.00211	-0.00036	-0.01183
-0.1191	-0.00247	0.00211	-0.00036	-0.01182
-0.119	-0.00246	0.0021	-0.00036	-0.0118
-0.1189	-0.00246	0.0021	-0.00036	-0.01177
-0.1188	-0.00245	0.0021	-0.00035	-0.01176
-0.1187	-0.00245	0.0021	-0.00035	-0.01175
-0.1186	-0.00245	0.00209	-0.00036	-0.01171
-0.1185	-0.00244	0.00209	-0.00035	-0.0117
-0.1184	-0.00244	0.00209	-0.00035	-0.01166
-0.1183	-0.00243	0.00208	-0.00035	-0.01165
-0.1182	-0.00243	0.00208	-0.00035	-0.01164
-0.1181	-0.00242	0.00208	-0.00034	-0.0116
-0.118	-0.00241	0.00207	-0.00034	-0.01159
-0.1179	-0.00241	0.00207	-0.00034	-0.01158
-0.1178	-0.0024	0.00207	-0.00033	-0.01153
-0.1177	-0.0024	0.00206	-0.00034	-0.01152
-0.1176	-0.00239	0.00206	-0.00033	-0.01149
-0.1175	-0.00238	0.00206	-0.00032	-0.01148
-0.1174	-0.00238	0.00205	-0.00033	-0.01146
-0.1173	-0.00237	0.00205	-0.00032	-0.01142
-0.1172	-0.00236	0.00205	-0.00031	-0.01141
-0.1171	-0.00236	0.00204	-0.00032	-0.01138
-0.117	-0.00235	0.00204	-0.00031	-0.01137
-0.1169	-0.00234	0.00204	-0.0003	-0.01133
-0.1168	-0.00233	0.00203	-0.0003	-0.01131
-0.1167	-0.00233	0.00203	-0.0003	-0.01129
-0.1166	-0.00232	0.00203	-0.00029	-0.01126
-0.1165	-0.00231	0.00202	-0.00029	-0.01125
-0.1164	-0.0023	0.00202	-0.00028	-0.01121
-0.1163	-0.00229	0.00202	-0.00027	-0.0112
-0.1162	-0.00228	0.00201	-0.00027	-0.01119
-0.1161	-0.00227	0.00201	-0.00026	-0.01114
-0.116	-0.00226	0.00201	-0.00025	-0.01112
-0.1159	-0.00225	0.002	-0.00025	-0.01109
-0.1158	-0.00225	0.002	-0.00025	-0.01108
-0.1157	-0.00224	0.002	-0.00024	-0.01104
-0.1156	-0.00223	0.00199	-0.00024	-0.01103
-0.1155	-0.00222	0.00199	-0.00023	-0.01102
-0.1154	-0.00221	0.00199	-0.00022	-0.01097
-0.1153	-0.00219	0.00199	-0.0002	-0.01096
-0.1152	-0.00218	0.00198	-0.0002	-0.01093
-0.1151	-0.00217	0.00198	-0.00019	-0.01091
-0.115	-0.00216	0.00198	-0.00018	-0.01087
-0.1149	-0.00215	0.00197	-0.00018	-0.01085
-0.1148	-0.00214	0.00197	-0.00017	-0.01082
-0.1147	-0.00213	0.00196	-0.00017	-0.0108
-0.1146	-0.00212	0.00196	-0.00016	-0.01079
-0.1145	-0.00211	0.00196	-0.00015	-0.01075
-0.1144	-0.00209	0.00195	-0.00014	-0.01073
-0.1143	-0.00208	0.00195	-0.00013	-0.0107
-0.1142	-0.00207	0.00195	-0.00012	-0.01068
-0.1141	-0.00206	0.00194	-0.00012	-0.01065
-0.114	-0.00204	0.00194	-0.0001	-0.01064
-0.1139	-0.00203	0.00194	-9e-05	-0.01059
-0.1138	-0.00202	0.00193	-9e-05	-0.01057
-0.1137	-0.00201	0.00193	-8e-05	-0.01054
-0.1136	-0.00199	0.00193	-6e-05	-0.01053
-0.1135	-0.00198	0.00192	-6e-05	-0.01049
-0.1134	-0.00197	0.00192	-5e-05	-0.01047
-0.1133	-0.00195	0.00192	-3e-05	-0.01043
-0.1132	-0.00194	0.00191	-3e-05	-0.01042
-0.1131	-0.00193	0.00191	-2e-05	-0.01041
-0.113	-0.00191	0.00191	0	-0.01036
-0.1129	-0.0019	0.0019	0	-0.01035
-0.1128	-0.00189	0.0019	1e-05	-0.01031
-0.1127	-0.00187	0.00189	2e-05	-0.0103
-0.1126	-0.00186	0.00189	3e-05	-0.01025
-0.1125	-0.00184	0.00189	5e-05	-0.01024
-0.1124	-0.00183	0.00188	5e-05	-0.0102
-0.1123	-0.00181	0.00188	7e-05	-0.01019
-0.1122	-0.0018	0.00188	8e-05	-0.01014
-0.1121	-0.00178	0.00187	9e-05	-0.01013
-0.112	-0.00177	0.00187	0.0001	-0.0101
-0.1119	-0.00176	0.00186	0.0001	-0.01007
-0.1118	-0.00174	0.00186	0.00012	-0.01004
-0.1117	-0.00173	0.00186	0.00013	-0.01002
-0.1116	-0.00171	0.00185	0.00014	-0.00999
-0.1115	-0.0017	0.00185	0.00015	-0.00996
-0.1114	-0.00168	0.00184	0.00016	-0.00992
-0.1113	-0.00167	0.00184	0.00017	-0.00991
-0.1112	-0.00165	0.00184	0.00019	-0.00987
-0.1111	-0.00163	0.00183	0.0002	-0.00985
-0.111	-0.00162	0.00183	0.00021	-0.00982
-0.1109	-0.0016	0.00182	0.00022	-0.0098
-0.1108	-0.00159	0.00182	0.00023	-0.00976
-0.1107	-0.00157	0.00182	0.00025	-0.00974
-0.1106	-0.00156	0.00181	0.00025	-0.00971
-0.1105	-0.00154	0.00181	0.00027	-0.00968
-0.1104	-0.00153	0.0018	0.00027	-0.00965
-0.1103	-0.00151	0.0018	0.00029	-0.00963
-0.1102	-0.0015	0.0018	0.0003	-0.00959
-0.1101	-0.00148	0.00179	0.00031	-0.00958
-0.11	-0.00146	0.00179	0.00033	-0.00954
-0.1099	-0.00145	0.00178	0.00033	-0.00952
-0.1098	-0.00143	0.00178	0.00035	-0.00948
-0.1097	-0.00142	0.00177	0.00035	-0.00946
-0.1096	-0.0014	0.00177	0.00037	-0.00942
-0.1095	-0.00139	0.00176	0.00037	-0.00938
-0.1094	-0.00137	0.00176	0.00039	-0.00937
-0.1093	-0.00135	0.00176	0.00041	-0.00933
-0.1092	-0.00134	0.00175	0.00041	-0.00931
-0.1091	-0.00132	0.00175	0.00043	-0.00928
-0.109	-0.00131	0.00174	0.00043	-0.00926
-0.1089	-0.00129	0.00174	0.00045	-0.00922
-0.1088	-0.00128	0.00173	0.00045	-0.0092
-0.1087	-0.00126	0.00173	0.00047	-0.00916
-0.1086	-0.00125	0.00172	0.00047	-0.00915
-0.1085	-0.00123	0.00172	0.00049	-0.0091
-0.1084	-0.00122	0.00171	0.00049	-0.00908
-0.1083	-0.0012	0.00171	0.00051	-0.00905
-0.1082	-0.00119	0.0017	0.00051	-0.00903
-0.1081	-0.00117	0.0017	0.00053	-0.00899
-0.108	-0.00116	0.00169	0.00053	-0.00898
-0.1079	-0.00114	0.00169	0.00055	-0.00893
-0.1078	-0.00113	0.00168	0.00055	-0.0089
-0.1077	-0.00111	0.00168	0.00057	-0.00888
-0.1076	-0.0011	0.00167	0.00057	-0.00884
-0.1075	-0.00108	0.00167	0.00059	-0.00882
-0.1074	-0.00107	0.00166	0.00059	-0.00878
-0.1073	-0.00105	0.00166	0.00061	-0.00877
-0.1072	-0.00104	0.00165	0.00061	-0.00873
-0.1071	-0.00102	0.00165	0.00063	-0.00871
-0.107	-0.00101	0.00164	0.00063	-0.00867
-0.1069	-0.000995281	0.00164	0.000644719	-0.00863
-0.1068	-0.00098136	0.00163	0.00064864	-0.00861
-0.1067	-0.000967554	0.00162	0.000652446	-0.00857
-0.1066	-0.000953869	0.00162	0.000666131	-0.00855
-0.1065	-0.000940305	0.00161	0.000669695	-0.00852
-0.1064	-0.000926869	0.00161	0.000683131	-0.0085
-0.1063	-0.000913562	0.0016	0.000686438	-0.00846
-0.1062	-0.000900388	0.0016	0.000699612	-0.00844
-0.1061	-0.00088735	0.00159	0.00070265	-0.0084
-0.106	-0.000874453	0.00158	0.000705547	-0.00836
-0.1059	-0.000861698	0.00158	0.000718302	-0.00835
-0.1058	-0.00084909	0.00157	0.00072091	-0.0083
-0.1057	-0.000836631	0.00157	0.000733369	-0.00829
-0.1056	-0.000824324	0.00156	0.000735676	-0.00825
-0.1055	-0.000812174	0.00155	0.000737826	-0.00823
-0.1054	-0.000800182	0.00155	0.000749818	-0.00819
-0.1053	-0.000788352	0.00154	0.000751648	-0.00815
-0.1052	-0.000776687	0.00154	0.000763313	-0.00813
-0.1051	-0.000765189	0.00153	0.000764811	-0.00809
-0.105	-0.000753861	0.00152	0.000766139	-0.00808
-0.1049	-0.000742707	0.00152	0.000777293	-0.00804
-0.1048	-0.000731729	0.00151	0.000778271	-0.00802
-0.1047	-0.000720929	0.00151	0.000789071	-0.00798
-0.1046	-0.000710311	0.0015	0.000789689	-0.00795
-0.1045	-0.000699876	0.00149	0.000790124	-0.00793
-0.1044	-0.000689628	0.00149	0.000800372	-0.00788
-0.1043	-0.000679569	0.00148	0.000800431	-0.00787
-0.1042	-0.0006697	0.00147	0.0008003	-0.00783
-0.1041	-0.000660025	0.00147	0.000809975	-0.00779
-0.104	-0.000650546	0.00146	0.000809454	-0.00777
-0.1039	-0.000641264	0.00145	0.000808736	-0.00773
-0.1038	-0.000632183	0.00145	0.000817817	-0.00772
-0.1037	-0.000623304	0.00144	0.000816696	-0.00768
-0.1036	-0.000614628	0.00143	0.000815372	-0.00764
-0.1035	-0.000606159	0.00143	0.000823841	-0.00762
-0.1034	-0.000597898	0.00142	0.000822102	-0.00758
-0.1033	-0.000589846	0.00141	0.000820154	-0.00757
-0.1032	-0.000582005	0.0014	0.000817995	-0.00753
-0.1031	-0.000574378	0.0014	0.000825622	-0.00749
-0.103	-0.000566965	0.00139	0.000823035	-0.00747
-0.1029	-0.000559768	0.00138	0.000820232	-0.00743
-0.1028	-0.000552789	0.00138	0.000827211	-0.00739
-0.1027	-0.000546029	0.00137	0.000823971	-0.00738
-0.1026	-0.000539489	0.00136	0.000820511	-0.00734
-0.1025	-0.00053317	0.00135	0.00081683	-0.00732
-0.1024	-0.000527074	0.00135	0.000822926	-0.00728
-0.1023	-0.000521201	0.00134	0.000818799	-0.00724
-0.1022	-0.000515553	0.00133	0.000814447	-0.00723
-0.1021	-0.00051013	0.00133	0.00081987	-0.00719
-0.102	-0.000504934	0.00132	0.000815066	-0.00715
-0.1019	-0.000499964	0.00131	0.000810036	-0.00714
-0.1018	-0.000495223	0.0013	0.000804777	-0.0071
-0.1017	-0.00049071	0.00129	0.00079929	-0.00708
-0.1016	-0.000486425	0.00129	0.000803575	-0.00704
-0.1015	-0.00048237	0.00128	0.00079763	-0.00701
-0.1014	-0.000478545	0.00127	0.000791455	-0.00699
-0.1013	-0.000474949	0.00126	0.000785051	-0.00695
-0.1012	-0.000471584	0.00126	0.000788416	-0.00691
-0.1011	-0.000468449	0.00125	0.000781551	-0.0069
-0.101	-0.000465544	0.00124	0.000774456	-0.00686
-0.1009	-0.00046287	0.00123	0.00076713	-0.00682
-0.1008	-0.000460425	0.00122	0.000759575	-0.0068
-0.1007	-0.000458211	0.00122	0.000761789	-0.00677
-0.1006	-0.000456227	0.00121	0.000753773	-0.00673
-0.1005	-0.000454471	0.0012	0.000745529	-0.00671
-0.1004	-0.000452945	0.00119	0.000737055	-0.00668
-0.1003	-0.000451647	0.00118	0.000728353	-0.00664
-0.1002	-0.000450577	0.00118	0.000729423	-0.00663
-0.1001	-0.000449734	0.00117	0.000720266	-0.00658
-0.1	-0.000449118	0.00116	0.000710882	-0.00655
-0.0999	-0.000448727	0.00115	0.000701273	-0.00654
-0.0998	-0.000448561	0.00114	0.000691439	-0.0065
-0.0997	-0.000448618	0.00113	0.000681382	-0.00646
-0.0996	-0.000448898	0.00113	0.000681102	-0.00645
-0.0995	-0.0004494	0.00112	0.0006706	-0.00641
-0.0994	-0.000450122	0.00111	0.000659878	-0.00637
-0.0993	-0.000451062	0.0011	0.000648938	-0.00636
-0.0992	-0.000452221	0.00109	0.000637779	-0.00632
-0.0991	-0.000453595	0.00108	0.000626405	-0.00629
-0.099	-0.000455184	0.00107	0.000614816	-0.00625
-0.0989	-0.000456986	0.00106	0.000603014	-0.00623
-0.0988	-0.000459	0.00106	0.000601	-0.0062
-0.0987	-0.000461223	0.00105	0.000588777	-0.00616
-0.0986	-0.000463653	0.00104	0.000576347	-0.00615
-0.0985	-0.00046629	0.00103	0.00056371	-0.00611
-0.0984	-0.00046913	0.00102	0.00055087	-0.00608
-0.0983	-0.000472172	0.00101	0.000537828	-0.00606
-0.0982	-0.000475414	0.001	0.000524586	-0.00603
-0.0981	-0.000478854	0.000993728	0.000514874	-0.00599
-0.098	-0.000482489	0.000984692	0.000502203	-0.00595
-0.0979	-0.000486316	0.000975623	0.000489307	-0.00594
-0.0978	-0.000490335	0.000966521	0.000476186	-0.0059
-0.0977	-0.000494541	0.000957388	0.000462847	-0.00587
-0.0976	-0.000498933	0.000948223	0.00044929	-0.00586
-0.0975	-0.000503508	0.000939027	0.000435519	-0.00582
-0.0974	-0.000508263	0.0009298	0.000421537	-0.00579
-0.0973	-0.000513196	0.000920542	0.000407346	-0.00575
-0.0972	-0.000518304	0.000911254	0.00039295	-0.00574
-0.0971	-0.000523583	0.000901937	0.000378354	-0.0057
-0.097	-0.000529032	0.000892589	0.000363557	-0.00567
-0.0969	-0.000534647	0.000883213	0.000348566	-0.00566
-0.0968	-0.000540425	0.000873808	0.000333383	-0.00562
-0.0967	-0.000546363	0.000864374	0.000318011	-0.00559
-0.0966	-0.000552458	0.000854913	0.000302455	-0.00555
-0.0965	-0.000558707	0.000845424	0.000286717	-0.00554
-0.0964	-0.000565106	0.000835907	0.000270801	-0.00551
-0.0963	-0.000571652	0.000826364	0.000254712	-0.00548
-0.0962	-0.000578342	0.000816794	0.000238452	-0.00544
-0.0961	-0.000585172	0.000807198	0.000222026	-0.00543
-0.096	-0.00059214	0.000797577	0.000205437	-0.0054
-0.0959	-0.00059924	0.00078793	0.00018869	-0.00536
-0.0958	-0.000606471	0.000778258	0.000171787	-0.00533
-0.0957	-0.000613828	0.000768561	0.000154733	-0.00532
-0.0956	-0.000621308	0.000758841	0.000137533	-0.00529
-0.0955	-0.000628906	0.000749096	0.00012019	-0.00525
-0.0954	-0.00063662	0.000739329	0.000102709	-0.00522
-0.0953	-0.000644446	0.000729538	8.5092e-05	-0.00521
-0.0952	-0.000652379	0.000719724	6.7345e-05	-0.00517
-0.0951	-0.000660416	0.000709889	4.9473e-05	-0.00514
-0.095	-0.000668553	0.000700031	3.1478e-05	-0.00511
-0.0949	-0.000676786	0.000690152	1.3366e-05	-0.0051
-0.0948	-0.000685111	0.000680252	-4.859e-06	-0.00507
-0.0947	-0.000693524	0.000670332	-2.3192e-05	-0.00504
-0.0946	-0.000702022	0.000660391	-4.1631e-05	-0.005
-0.0945	-0.000710599	0.00065043	-6.0169e-05	-0.00499
-0.0944	-0.000719253	0.00064045	-7.8803e-05	-0.00496
-0.0943	-0.000727979	0.000630451	-9.7528e-05	-0.00494
-0.0942	-0.000736772	0.000620433	-0.000116339	-0.0049
-0.0941	-0.00074563	0.000610397	-0.000135233	-0.00487
-0.094	-0.000754546	0.000600344	-0.000154202	-0.00486
-0.0939	-0.000763519	0.000590272	-0.000173247	-0.00483
-0.0938	-0.000772542	0.000580184	-0.000192358	-0.0048
-0.0937	-0.000781612	0.000570079	-0.000211533	-0.00477
-0.0936	-0.000790725	0.000559958	-0.000230767	-0.00476
-0.0935	-0.000799877	0.00054982	-0.000250057	-0.00473
-0.0934	-0.000809063	0.000539668	-0.000269395	-0.0047
-0.0933	-0.000818278	0.0005295	-0.000288778	-0.00467
-0.0932	-0.00082752	0.000519318	-0.000308202	-0.00466
-0.0931	-0.000836782	0.000509121	-0.000327661	-0.00463
-0.093	-0.000846062	0.00049891	-0.000347152	-0.0046
-0.0929	-0.000855355	0.000488686	-0.000366669	-0.00457
-0.0928	-0.000864656	0.000478449	-0.000386207	-0.00456
-0.0927	-0.000873961	0.000468199	-0.000405762	-0.00454
-0.0926	-0.000883266	0.000457936	-0.00042533	-0.0045
-0.0925	-0.000892567	0.000447662	-0.000444905	-0.00448
-0.0924	-0.000901859	0.000437376	-0.000464483	-0.00445
-0.0923	-0.000911138	0.000427079	-0.000484059	-0.00445
-0.0922	-0.0009204	0.00041677	-0.00050363	-0.00441
-0.0921	-0.00092964	0.000406452	-0.000523188	-0.00439
-0.092	-0.000938854	0.000396123	-0.000542731	-0.00435
-0.0919	-0.000948038	0.000385785	-0.000562253	-0.00434
-0.0918	-0.000957187	0.000375437	-0.00058175	-0.00432
-0.0917	-0.000966298	0.00036508	-0.000601218	-0.00429
-0.0916	-0.000975366	0.000354715	-0.000620651	-0.00426
-0.0915	-0.000984387	0.000344341	-0.000640046	-0.00424
-0.0914	-0.000993356	0.000333959	-0.000659397	-0.00423
-0.0913	-0.001	0.00032357	-0.00067643	-0.00419
-0.0912	-0.00101	0.000313174	-0.000696826	-0.00417
-0.0911	-0.00102	0.000302771	-0.000717229	-0.00415
-0.091	-0.00103	0.000292361	-0.000737639	-0.00415
-0.0909	-0.00104	0.000281945	-0.000758055	-0.00412
-0.0908	-0.00105	0.000271524	-0.000778476	-0.00409
-0.0907	-0.00105	0.000261097	-0.000788903	-0.00406
-0.0906	-0.00106	0.000250665	-0.000809335	-0.00405
-0.0905	-0.00107	0.000240228	-0.000829772	-0.00404
-0.0904	-0.00108	0.000229787	-0.000850213	-0.00402
-0.0903	-0.00109	0.000219341	-0.000870659	-0.00398
-0.0902	-0.0011	0.000208892	-0.000891108	-0.00398
-0.0901	-0.0011	0.00019844	-0.00090156	-0.00395
-0.09	-0.00111	0.000187984	-0.000922016	-0.00392
-0.0899	-0.00112	0.000177526	-0.000942474	-0.00391
-0.0898	-0.00113	0.000167065	-0.000962935	-0.0039
-0.0897	-0.00113	0.000156602	-0.000973398	-0.00388
-0.0896	-0.00114	0.000146138	-0.000993862	-0.00385
-0.0895	-0.00115	0.000135671	-0.00101	-0.00382
-0.0894	-0.00116	0.000125204	-0.00103	-0.00382
-0.0893	-0.00116	0.000114736	-0.00105	-0.0038
-0.0892	-0.00117	0.000104267	-0.00107	-0.00377
-0.0891	-0.00118	9.3798e-05	-0.00109	-0.00375
-0.089	-0.00118	8.3329e-05	-0.0011	-0.00375
-0.0889	-0.00119	7.28603e-05	-0.00112	-0.00373
-0.0888	-0.0012	6.23922e-05	-0.00114	-0.00369
-0.0887	-0.0012	5.1925e-05	-0.00115	-0.00367
-0.0886	-0.00121	4.14591e-05	-0.00117	-0.00367
-0.0885	-0.00121	3.09946e-05	-0.00118	-0.00365
-0.0884	-0.00122	2.05319e-05	-0.0012	-0.00362
-0.0883	-0.00122	1.00712e-05	-0.00121	-0.00363
-0.0882	-0.00123	-3.87117e-07	-0.00123	-0.0036
-0.0881	-0.00123	-1.08429e-05	-0.00124	-0.00358
-0.088	-0.00124	-2.12957e-05	-0.00126	-0.00356
-0.0879	-0.00124	-3.17455e-05	-0.00127	-0.00355
-0.0878	-0.00125	-4.21918e-05	-0.00129	-0.00353
-0.0877	-0.00125	-5.26345e-05	-0.0013	-0.00351
-0.0876	-0.00126	-6.30733e-05	-0.00132	-0.00351
-0.0875	-0.00126	-7.35078e-05	-0.00133	-0.00349
-0.0874	-0.00127	-8.3938e-05	-0.00135	-0.00347
-0.0873	-0.00127	-9.43635e-05	-0.00136	-0.00346
-0.0872	-0.00127	-0.000104784	-0.00137	-0.00344
-0.0871	-0.00128	-0.000115199	-0.0014	-0.00342
-0.087	-0.00128	-0.000125609	-0.00141	-0.0034
-0.0869	-0.00128	-0.000136014	-0.00142	-0.00341
-0.0868	-0.00128	-0.000146412	-0.00143	-0.00338
-0.0867	-0.00129	-0.000156804	-0.00145	-0.00336
-0.0866	-0.00129	-0.00016719	-0.00146	-0.00337
-0.0865	-0.00129	-0.00017757	-0.00147	-0.00334
-0.0864	-0.00129	-0.000187942	-0.00148	-0.00333
-0.0863	-0.00129	-0.000198308	-0.00149	-0.00333
-0.0862	-0.0013	-0.000208666	-0.00151	-0.0033
-0.0861	-0.0013	-0.000219016	-0.00152	-0.00331
-0.086	-0.0013	-0.00022936	-0.00153	-0.00328
-0.0859	-0.0013	-0.000239695	-0.00154	-0.00327
-0.0858	-0.0013	-0.000250022	-0.00155	-0.00327
-0.0857	-0.0013	-0.00026034	-0.00156	-0.00325
-0.0856	-0.0013	-0.00027065	-0.00157	-0.00323
-0.0855	-0.0013	-0.000280952	-0.00158	-0.00323
-0.0854	-0.0013	-0.000291244	-0.00159	-0.00322
-0.0853	-0.0013	-0.000301527	-0.0016	-0.00322
-0.0852	-0.0013	-0.000311801	-0.00161	-0.00319
-0.0851	-0.0013	-0.000322066	-0.00162	-0.00318
-0.085	-0.0013	-0.00033232	-0.00163	-0.00318
-0.0849	-0.00129	-0.000342565	-0.00163	-0.00316
-0.0848	-0.00129	-0.000352799	-0.00164	-0.00316
-0.0847	-0.00129	-0.000363024	-0.00165	-0.00315
-0.0846	-0.00129	-0.000373237	-0.00166	-0.00314
-0.0845	-0.00129	-0.00038344	-0.00167	-0.00314
-0.0844	-0.00128	-0.000393632	-0.00167	-0.00312
-0.0843	-0.00128	-0.000403814	-0.00168	-0.00313
-0.0842	-0.00128	-0.000413983	-0.00169	-0.00311
-0.0841	-0.00127	-0.000424142	-0.00169	-0.00311
-0.084	-0.00127	-0.000434289	-0.0017	-0.00309
-0.0839	-0.00127	-0.000444424	-0.00171	-0.00308
-0.0838	-0.00126	-0.000454547	-0.00171	-0.00308
-0.0837	-0.00126	-0.000464658	-0.00172	-0.00306
-0.0836	-0.00125	-0.000474756	-0.00172	-0.00307
-0.0835	-0.00125	-0.000484843	-0.00173	-0.00306
-0.0834	-0.00124	-0.000494916	-0.00173	-0.00306
-0.0833	-0.00124	-0.000504977	-0.00174	-0.00305
-0.0832	-0.00123	-0.000515025	-0.00175	-0.00305
-0.0831	-0.00123	-0.000525059	-0.00176	-0.00303
-0.083	-0.00122	-0.000535081	-0.00176	-0.00303
-0.0829	-0.00121	-0.000545089	-0.00176	-0.00302
-0.0828	-0.00121	-0.000555083	-0.00177	-0.00303
-0.0827	-0.0012	-0.000565063	-0.00177	-0.00302
-0.0826	-0.00119	-0.00057503	-0.00177	-0.00302
-0.0825	-0.00119	-0.000584982	-0.00177	-0.003
-0.0824	-0.00118	-0.00059492	-0.00177	-0.003
-0.0823	-0.00117	-0.000604844	-0.00177	-0.003
-0.0822	-0.00116	-0.000614753	-0.00177	-0.00301
-0.0821	-0.00116	-0.000624647	-0.00178	-0.00301
-0.082	-0.00115	-0.000634526	-0.00178	-0.00299
-0.0819	-0.00114	-0.000644391	-0.00178	-0.003
-0.0818	-0.00113	-0.00065424	-0.00178	-0.00299
-0.0817	-0.00112	-0.000664073	-0.00178	-0.003
-0.0816	-0.00111	-0.000673892	-0.00178	-0.00298
-0.0815	-0.0011	-0.000683694	-0.00178	-0.00299
-0.0814	-0.00109	-0.00069348	-0.00178	-0.00299
-0.0813	-0.00108	-0.000703251	-0.00178	-0.00298
-0.0812	-0.00107	-0.000713005	-0.00178	-0.00299
-0.0811	-0.00106	-0.000722743	-0.00178	-0.00297
-0.081	-0.00105	-0.000732465	-0.00178	-0.00298
-0.0809	-0.00104	-0.000742169	-0.00178	-0.00299
-0.0808	-0.00103	-0.000751857	-0.00178	-0.00298
-0.0807	-0.00102	-0.000761528	-0.00178	-0.00298
-0.0806	-0.00101	-0.000771182	-0.00178	-0.003
-0.0805	-0.000996661	-0.000780819	-0.00178	-0.00298
-0.0804	-0.000984931	-0.000790438	-0.00178	-0.00299
-0.0803	-0.000973	-0.00080004	-0.00177	-0.00299
-0.0802	-0.00096087	-0.000809623	-0.00177	-0.00299
-0.0801	-0.000948543	-0.000819189	-0.00177	-0.003
-0.08	-0.00093602	-0.000828737	-0.00176	-0.003
-0.0799	-0.000923304	-0.000838267	-0.00176	-0.00299
-0.0798	-0.000910397	-0.000847778	-0.00176	-0.003
-0.0797	-0.0008973	-0.00085727	-0.00175	-0.003
-0.0796	-0.000884015	-0.000866744	-0.00175	-0.003
-0.0795	-0.000870546	-0.000876199	-0.00175	-0.00301
-0.0794	-0.000856893	-0.000885635	-0.00174	-0.00301
-0.0793	-0.00084306	-0.000895052	-0.00174	-0.00303
-0.0792	-0.000829047	-0.000904449	-0.00173	-0.00301
-0.0791	-0.000814859	-0.000913827	-0.00173	-0.00302
-0.079	-0.000800496	-0.000923185	-0.00172	-0.00303
-0.0789	-0.000785961	-0.000932523	-0.00172	-0.00304
-0.0788	-0.000771256	-0.000941841	-0.00171	-0.00303
-0.0787	-0.000756384	-0.000951138	-0.00171	-0.00305
-0.0786	-0.000741346	-0.000960416	-0.0017	-0.00306
-0.0785	-0.000726146	-0.000969673	-0.0017	-0.00306
-0.0784	-0.000710786	-0.000978909	-0.00169	-0.00306
-0.0783	-0.000695268	-0.000988124	-0.00168	-0.00306
-0.0782	-0.000679594	-0.000997318	-0.00168	-0.00307
-0.0781	-0.000663767	-0.00101	-0.00167	-0.00309
-0.078	-0.000647789	-0.00102	-0.00167	-0.00309
-0.0779	-0.000631663	-0.00102	-0.00165	-0.00309
-0.0778	-0.000615392	-0.00103	-0.00165	-0.00309
-0.0777	-0.000598976	-0.00104	-0.00164	-0.0031
-0.0776	-0.00058242	-0.00105	-0.00163	-0.00312
-0.0775	-0.000565726	-0.00106	-0.00163	-0.00312
-0.0774	-0.000548896	-0.00107	-0.00162	-0.00314
-0.0773	-0.000531932	-0.00108	-0.00161	-0.00315
-0.0772	-0.000514838	-0.00109	-0.0016	-0.00314
-0.0771	-0.000497615	-0.0011	-0.0016	-0.00315
-0.077	-0.000480266	-0.00111	-0.00159	-0.00316
-0.0769	-0.000462794	-0.00111	-0.00157	-0.00317
-0.0768	-0.000445201	-0.00112	-0.00157	-0.00319
-0.0767	-0.00042749	-0.00113	-0.00156	-0.0032
-0.0766	-0.000409662	-0.00114	-0.00155	-0.00321
-0.0765	-0.000391722	-0.00115	-0.00154	-0.00322
-0.0764	-0.000373671	-0.00116	-0.00153	-0.00324
-0.0763	-0.000355511	-0.00117	-0.00153	-0.00322
-0.0762	-0.000337246	-0.00118	-0.00152	-0.00324
-0.0761	-0.000318877	-0.00119	-0.00151	-0.00325
-0.076	-0.000300408	-0.00119	-0.00149	-0.00326
-0.0759	-0.00028184	-0.0012	-0.00148	-0.00327
-0.0758	-0.000263177	-0.00121	-0.00147	-0.00328
-0.0757	-0.00024442	-0.00122	-0.00146	-0.0033
-0.0756	-0.000225572	-0.00123	-0.00146	-0.00331
-0.0755	-0.000206635	-0.00124	-0.00145	-0.00332
-0.0754	-0.000187613	-0.00125	-0.00144	-0.00333
-0.0753	-0.000168507	-0.00125	-0.00142	-0.00334
-0.0752	-0.000149319	-0.00126	-0.00141	-0.00336
-0.0751	-0.000130053	-0.00127	-0.0014	-0.00337
-0.075	-0.00011071	-0.00128	-0.00139	-0.00339
-0.0749	-9.12934e-05	-0.00129	-0.00138	-0.0034
-0.0748	-7.18047e-05	-0.0013	-0.00137	-0.00341
-0.0747	-5.22464e-05	-0.0013	-0.00135	-0.00342
-0.0746	-3.2621e-05	-0.00131	-0.00134	-0.00344
-0.0745	-1.29307e-05	-0.00132	-0.00133	-0.00345
-0.0744	6.82216e-06	-0.00133	-0.00132	-0.00346
-0.0743	2.66355e-05	-0.00134	-0.00131	-0.00347
-0.0742	4.65069e-05	-0.00135	-0.0013	-0.00349
-0.0741	6.64343e-05	-0.00135	-0.00128	-0.0035
-0.074	8.64154e-05	-0.00136	-0.00127	-0.00354
-0.0739	0.000106448	-0.00137	-0.00126	-0.00356
-0.0738	0.00012653	-0.00138	-0.00125	-0.00357
-0.0737	0.00014666	-0.00139	-0.00124	-0.00358
-0.0736	0.000166835	-0.00139	-0.00122	-0.0036
-0.0735	0.000187053	-0.0014	-0.00121	-0.00361
-0.0734	0.000207312	-0.00141	-0.0012	-0.00363
-0.0733	0.00022761	-0.00142	-0.00119	-0.00364
-0.0732	0.000247945	-0.00143	-0.00118	-0.00365
-0.0731	0.000268316	-0.00143	-0.00116	-0.00366
-0.073	0.000288719	-0.00144	-0.00115	-0.0037
-0.0729	0.000309154	-0.00145	-0.00114	-0.00371
-0.0728	0.000329619	-0.00146	-0.00113	-0.00373
-0.0727	0.000350111	-0.00146	-0.00111	-0.00374
-0.0726	0.000370628	-0.00147	-0.0011	-0.00376
-0.0725	0.00039117	-0.00148	-0.00109	-0.00378
-0.0724	0.000411734	-0.00149	-0.00108	-0.00379
-0.0723	0.000432318	-0.0015	-0.00107	-0.00382
-0.0722	0.00045292	-0.0015	-0.00105	-0.00384
-0.0721	0.00047354	-0.00151	-0.00104	-0.00386
-0.072	0.000494174	-0.00152	-0.00103	-0.00386
-0.0719	0.000514823	-0.00153	-0.00102	-0.00388
-0.0718	0.000535483	-0.00153	-0.000994517	-0.0039
-0.0717	0.000556154	-0.00154	-0.000983846	-0.00394
-0.0716	0.000576834	-0.00155	-0.000973166	-0.00394
-0.0715	0.000597521	-0.00155	-0.000952479	-0.00396
-0.0714	0.000618213	-0.00156	-0.000941787	-0.00398
-0.0713	0.00063891	-0.00157	-0.00093109	-0.00399
-0.0712	0.00065961	-0.00158	-0.00092039	-0.00402
-0.0711	0.000680312	-0.00158	-0.000899688	-0.00405
-0.071	0.000701013	-0.00159	-0.000888987	-0.00406
-0.0709	0.000721713	-0.0016	-0.000878287	-0.00407
-0.0708	0.000742411	-0.00161	-0.000867589	-0.00411
-0.0707	0.000763105	-0.00161	-0.000846895	-0.00413
-0.0706	0.000783793	-0.00162	-0.000836207	-0.00415
-0.0705	0.000804475	-0.00163	-0.000825525	-0.00416
-0.0704	0.000825149	-0.00163	-0.000804851	-0.0042
-0.0703	0.000845814	-0.00164	-0.000794186	-0.00422
-0.0702	0.000866469	-0.00165	-0.000783531	-0.00423
-0.0701	0.000887113	-0.00165	-0.000762887	-0.00424
-0.07	0.000907744	-0.00166	-0.000752256	-0.00428
-0.0699	0.000928362	-0.00167	-0.000741638	-0.0043
-0.0698	0.000948965	-0.00167	-0.000721035	-0.00431
-0.0697	0.000969553	-0.00168	-0.000710447	-0.00435
-0.0696	0.000990124	-0.00169	-0.000699876	-0.00437
-0.0695	0.00101	-0.00169	-0.00068	-0.00439
-0.0694	0.00103	-0.0017	-0.00067	-0.00439
-0.0693	0.00105	-0.00171	-0.00066	-0.00443
-0.0692	0.00107	-0.00171	-0.00064	-0.00445
-0.0691	0.00109	-0.00172	-0.00063	-0.00447
-0.069	0.00111	-0.00173	-0.00062	-0.00451
-0.0689	0.00113	-0.00173	-0.0006	-0.00453
-0.0688	0.00115	-0.00174	-0.00059	-0.00455
-0.0687	0.00117	-0.00174	-0.00057	-0.00458
-0.0686	0.00119	-0.00175	-0.00056	-0.0046
-0.0685	0.00122	-0.00176	-0.00054	-0.00461
-0.0684	0.00124	-0.00176	-0.00052	-0.00466
-0.0683	0.00126	-0.00177	-0.00051	-0.00468
-0.0682	0.00128	-0.00178	-0.0005	-0.00469
-0.0681	0.0013	-0.00178	-0.00048	-0.00473
-0.068	0.00132	-0.00179	-0.00047	-0.00475
-0.0679	0.00134	-0.00179	-0.00045	-0.00477
-0.0678	0.00136	-0.0018	-0.00044	-0.00479
-0.0677	0.00138	-0.0018	-0.00042	-0.00481
-0.0676	0.0014	-0.00181	-0.00041	-0.00483
-0.0675	0.00142	-0.00182	-0.0004	-0.00488
-0.0674	0.00144	-0.00182	-0.00038	-0.00489
-0.0673	0.00146	-0.00183	-0.00037	-0.00493
-0.0672	0.00148	-0.00183	-0.00035	-0.00495
-0.0671	0.0015	-0.00184	-0.00034	-0.00497
-0.067	0.00152	-0.00184	-0.00032	-0.005
-0.0669	0.00154	-0.00185	-0.00031	-0.00503
-0.0668	0.00156	-0.00186	-0.0003	-0.00505
-0.0667	0.00158	-0.00186	-0.00028	-0.00509
-0.0666	0.0016	-0.00187	-0.00027	-0.0051
-0.0665	0.00161	-0.00187	-0.00026	-0.00514
-0.0664	0.00163	-0.00188	-0.00025	-0.00516
-0.0663	0.00165	-0.00188	-0.00023	-0.00518
-0.0662	0.00167	-0.00189	-0.00022	-0.00522
-0.0661	0.00169	-0.00189	-0.0002	-0.00523
-0.066	0.00171	-0.0019	-0.00019	-0.00528
-0.0659	0.00173	-0.0019	-0.00017	-0.0053
-0.0658	0.00175	-0.00191	-0.00016	-0.00532
-0.0657	0.00177	-0.00191	-0.00014	-0.00536
-0.0656	0.00179	-0.00192	-0.00013	-0.00537
-0.0655	0.00181	-0.00192	-0.00011	-0.00541
-0.0654	0.00183	-0.00193	-0.0001	-0.00544
-0.0653	0.00185	-0.00193	-8e-05	-0.00545
-0.0652	0.00187	-0.00194	-7e-05	-0.00549
-0.0651	0.00189	-0.00194	-5e-05	-0.00551
-0.065	0.0019	-0.00195	-5e-05	-0.00556
-0.0649	0.00192	-0.00195	-3e-05	-0.00558
-0.0648	0.00194	-0.00195	-1e-05	-0.00561
-0.0647	0.00196	-0.00196	0	-0.00563
-0.0646	0.00198	-0.00196	2e-05	-0.00565
-0.0645	0.002	-0.00197	3e-05	-0.0057
-0.0644	0.00202	-0.00197	5e-05	-0.00571
-0.0643	0.00204	-0.00198	6e-05	-0.00575
-0.0642	0.00205	-0.00198	7e-05	-0.00578
-0.0641	0.00207	-0.00198	9e-05	-0.00582
-0.064	0.00209	-0.00199	0.0001	-0.00584
-0.0639	0.00211	-0.00199	0.00012	-0.00588
-0.0638	0.00213	-0.002	0.00013	-0.0059
-0.0637	0.00215	-0.002	0.00015	-0.00592
-0.0636	0.00216	-0.00201	0.00015	-0.00597
-0.0635	0.00218	-0.00201	0.00017	-0.00599
-0.0634	0.0022	-0.00201	0.00019	-0.00603
-0.0633	0.00222	-0.00202	0.0002	-0.00605
-0.0632	0.00224	-0.00202	0.00022	-0.00609
-0.0631	0.00225	-0.00202	0.00023	-0.00611
-0.063	0.00227	-0.00203	0.00024	-0.00616
-0.0629	0.00229	-0.00203	0.00026	-0.00617
-0.0628	0.00231	-0.00204	0.00027	-0.00622
-0.0627	0.00233	-0.00204	0.00029	-0.00624
-0.0626	0.00234	-0.00204	0.0003	-0.00627
-0.0625	0.00236	-0.00205	0.00031	-0.00631
-0.0624	0.00238	-0.00205	0.00033	-0.00633
-0.0623	0.0024	-0.00205	0.00035	-0.00637
-0.0622	0.00241	-0.00206	0.00035	-0.00639
-0.0621	0.00243	-0.00206	0.00037	-0.00644
-0.062	0.00245	-0.00206	0.00039	-0.00646
-0.0619	0.00246	-0.00207	0.00039	-0.0065
-0.0618	0.00248	-0.00207	0.00041	-0.00653
-0.0617	0.0025	-0.00207	0.00043	-0.00657
-0.0616	0.00251	-0.00207	0.00044	-0.00659
-0.0615	0.00253	-0.00208	0.00045	-0.00663
-0.0614	0.00255	-0.00208	0.00047	-0.00666
-0.0613	0.00256	-0.00208	0.00048	-0.00671
-0.0612	0.00258	-0.00209	0.00049	-0.00673
-0.0611	0.0026	-0.00209	0.00051	-0.00676
-0.061	0.00261	-0.00209	0.00052	-0.00679
-0.0609	0.00263	-0.00209	0.00054	-0.00681
-0.0608	0.00265	-0.0021	0.00055	-0.00686
-0.0607	0.00266	-0.0021	0.00056	-0.00688
-0.0606	0.00268	-0.0021	0.00058	-0.00693
-0.0605	0.00269	-0.0021	0.00059	-0.00696
-0.0604	0.00271	-0.00211	0.0006	-0.007
-0.0603	0.00273	-0.00211	0.00062	-0.00703
-0.0602	0.00274	-0.00211	0.00063	-0.00707
-0.0601	0.00276	-0.00211	0.00065	-0.00709
-0.06	0.00277	-0.00212	0.00065	-0.00714
-0.0599	0.00279	-0.00212	0.00067	-0.00717
-0.0598	0.0028	-0.00212	0.00068	-0.00721
-0.0597	0.00282	-0.00212	0.0007	-0.00724
-0.0596	0.00283	-0.00212	0.00071	-0.00728
-0.0595	0.00285	-0.00213	0.00072	-0.00731
-0.0594	0.00286	-0.00213	0.00073	-0.00736
-0.0593	0.00288	-0.00213	0.00075	-0.00738
-0.0592	0.00289	-0.00213	0.00076	-0.00742
-0.0591	0.00291	-0.00213	0.00078	-0.00745
-0.059	0.00292	-0.00214	0.00078	-0.00749
-0.0589	0.00293	-0.00214	0.00079	-0.00752
-0.0588	0.00295	-0.00214	0.00081	-0.00757
-0.0587	0.00296	-0.00214	0.00082	-0.00759
-0.0586	0.00298	-0.00214	0.00084	-0.00764
-0.0585	0.00299	-0.00214	0.00085	-0.00767
-0.0584	0.003	-0.00215	0.00085	-0.00771
-0.0583	0.00302	-0.00215	0.00087	-0.00774
-0.0582	0.00303	-0.00215	0.00088	-0.00779
-0.0581	0.00304	-0.00215	0.00089	-0.00782
-0.058	0.00306	-0.00215	0.00091	-0.00785
-0.0579	0.00307	-0.00215	0.00092	-0.00789
-0.0578	0.00308	-0.00215	0.00093	-0.00792
-0.0577	0.00309	-0.00216	0.00093	-0.00797
-0.0576	0.00311	-0.00216	0.00095	-0.008
-0.0575	0.00312	-0.00216	0.00096	-0.00805
-0.0574	0.00313	-0.00216	0.00097	-0.00808
-0.0573	0.00314	-0.00216	0.00098	-0.00812
-0.0572	0.00315	-0.00216	0.00099	-0.00815
-0.0571	0.00317	-0.00216	0.00101	-0.0082
-0.057	0.00318	-0.00216	0.00102	-0.00823
-0.0569	0.00319	-0.00216	0.00103	-0.00827
-0.0568	0.0032	-0.00216	0.00104	-0.0083
-0.0567	0.00321	-0.00217	0.00104	-0.00835
-0.0566	0.00322	-0.00217	0.00105	-0.00838
-0.0565	0.00323	-0.00217	0.00106	-0.00843
-0.0564	0.00324	-0.00217	0.00107	-0.00846
-0.0563	0.00325	-0.00217	0.00108	-0.00851
-0.0562	0.00326	-0.00217	0.00109	-0.00853
-0.0561	0.00327	-0.00217	0.0011	-0.00859
-0.056	0.00328	-0.00217	0.00111	-0.00862
-0.0559	0.00329	-0.00217	0.00112	-0.00867
-0.0558	0.0033	-0.00217	0.00113	-0.00869
-0.0557	0.00331	-0.00217	0.00114	-0.00874
-0.0556	0.00332	-0.00217	0.00115	-0.00879
-0.0555	0.00333	-0.00217	0.00116	-0.00883
-0.0554	0.00334	-0.00217	0.00117	-0.00887
-0.0553	0.00335	-0.00217	0.00118	-0.00891
-0.0552	0.00335	-0.00217	0.00118	-0.00894
-0.0551	0.00336	-0.00217	0.00119	-0.009
-0.055	0.00337	-0.00217	0.0012	-0.00902
-0.0549	0.00338	-0.00217	0.00121	-0.00907
-0.0548	0.00339	-0.00217	0.00122	-0.00913
-0.0547	0.00339	-0.00217	0.00122	-0.00915
-0.0546	0.0034	-0.00217	0.00123	-0.00922
-0.0545	0.00341	-0.00217	0.00124	-0.00924
-0.0544	0.00341	-0.00217	0.00124	-0.00929
-0.0543	0.00342	-0.00217	0.00125	-0.00933
-0.0542	0.00343	-0.00217	0.00126	-0.00937
-0.0541	0.00343	-0.00217	0.00126	-0.00941
-0.054	0.00344	-0.00217	0.00127	-0.00947
-0.0539	0.00344	-0.00217	0.00127	-0.0095
-0.0538	0.00345	-0.00217	0.00128	-0.00954
-0.0537	0.00345	-0.00217	0.00128	-0.00958
-0.0536	0.00346	-0.00217	0.00129	-0.00964
-0.0535	0.00346	-0.00217	0.00129	-0.00966
-0.0534	0.00347	-0.00217	0.0013	-0.00972
-0.0533	0.00347	-0.00217	0.0013	-0.00975
-0.0532	0.00348	-0.00217	0.00131	-0.00982
-0.0531	0.00348	-0.00217	0.00131	-0.00984
-0.053	0.00348	-0.00217	0.00131	-0.00989
-0.0529	0.00349	-0.00217	0.00132	-0.00993
-0.0528	0.00349	-0.00217	0.00132	-0.00999
-0.0527	0.00349	-0.00216	0.00133	-0.01002
-0.0526	0.00349	-0.00216	0.00133	-0.01007
-0.0525	0.0035	-0.00216	0.00134	-0.01011
-0.0524	0.0035	-0.00216	0.00134	-0.01016
-0.0523	0.0035	-0.00216	0.00134	-0.01022
-0.0522	0.0035	-0.00216	0.00134	-0.01026
-0.0521	0.0035	-0.00216	0.00134	-0.01031
-0.052	0.0035	-0.00216	0.00134	-0.01034
-0.0519	0.00351	-0.00216	0.00135	-0.01039
-0.0518	0.00351	-0.00216	0.00135	-0.01044
-0.0517	0.00351	-0.00216	0.00135	-0.0105
-0.0516	0.00351	-0.00215	0.00136	-0.01053
-0.0515	0.00351	-0.00215	0.00136	-0.01057
-0.0514	0.00351	-0.00215	0.00136	-0.01061
-0.0513	0.00351	-0.00215	0.00136	-0.01067
-0.0512	0.0035	-0.00215	0.00135	-0.0107
-0.0511	0.0035	-0.00215	0.00135	-0.01077
-0.051	0.0035	-0.00215	0.00135	-0.01082
-0.0509	0.0035	-0.00215	0.00135	-0.01086
-0.0508	0.0035	-0.00214	0.00136	-0.01092
-0.0507	0.0035	-0.00214	0.00136	-0.01096
-0.0506	0.00349	-0.00214	0.00135	-0.01101
-0.0505	0.00349	-0.00214	0.00135	-0.01104
-0.0504	0.00349	-0.00214	0.00135	-0.0111
-0.0503	0.00348	-0.00214	0.00134	-0.01117
-0.0502	0.00348	-0.00213	0.00135	-0.0112
-0.0501	0.00348	-0.00213	0.00135	-0.01125
-0.05	0.00347	-0.00213	0.00134	-0.01129
-0.0499	0.00347	-0.00213	0.00134	-0.01135
-0.0498	0.00346	-0.00213	0.00133	-0.0114
-0.0497	0.00346	-0.00213	0.00133	-0.01145
-0.0496	0.00346	-0.00212	0.00134	-0.01151
-0.0495	0.00345	-0.00212	0.00133	-0.01155
-0.0494	0.00345	-0.00212	0.00133	-0.01161
-0.0493	0.00344	-0.00212	0.00132	-0.01165
-0.0492	0.00343	-0.00212	0.00131	-0.0117
-0.0491	0.00343	-0.00211	0.00132	-0.01176
-0.049	0.00342	-0.00211	0.00131	-0.0118
-0.0489	0.00342	-0.00211	0.00131	-0.01186
-0.0488	0.00341	-0.00211	0.0013	-0.0119
-0.0487	0.0034	-0.00211	0.00129	-0.01196
-0.0486	0.00339	-0.0021	0.00129	-0.01204
-0.0485	0.00339	-0.0021	0.00129	-0.01207
-0.0484	0.00338	-0.0021	0.00128	-0.01213
-0.0483	0.00337	-0.0021	0.00127	-0.01216
-0.0482	0.00336	-0.00209	0.00127	-0.01223
-0.0481	0.00335	-0.00209	0.00126	-0.01229
-0.048	0.00334	-0.00209	0.00125	-0.01233
-0.0479	0.00334	-0.00209	0.00125	-0.01239
-0.0478	0.00333	-0.00209	0.00124	-0.01243
-0.0477	0.00332	-0.00208	0.00124	-0.0125
-0.0476	0.00331	-0.00208	0.00123	-0.01256
-0.0475	0.0033	-0.00208	0.00122	-0.01259
-0.0474	0.00329	-0.00207	0.00122	-0.01266
-0.0473	0.00328	-0.00207	0.00121	-0.01272
-0.0472	0.00327	-0.00207	0.0012	-0.01276
-0.0471	0.00326	-0.00207	0.00119	-0.01282
-0.047	0.00324	-0.00206	0.00118	-0.01289
-0.0469	0.00323	-0.00206	0.00117	-0.01293
-0.0468	0.00322	-0.00206	0.00116	-0.01299
-0.0467	0.00321	-0.00206	0.00115	-0.01305
-0.0466	0.0032	-0.00205	0.00115	-0.01309
-0.0465	0.00319	-0.00205	0.00114	-0.01317
-0.0464	0.00317	-0.00205	0.00112	-0.01323
-0.0463	0.00316	-0.00204	0.00112	-0.01327
-0.0462	0.00315	-0.00204	0.00111	-0.01332
-0.0461	0.00313	-0.00204	0.00109	-0.0134
-0.046	0.00312	-0.00204	0.00108	-0.01343
-0.0459	0.00311	-0.00203	0.00108	-0.0135
-0.0458	0.00309	-0.00203	0.00106	-0.01357
-0.0457	0.00308	-0.00203	0.00105	-0.01361
-0.0456	0.00307	-0.00202	0.00105	-0.01368
-0.0455	0.00305	-0.00202	0.00103	-0.01374
-0.0454	0.00304	-0.00202	0.00102	-0.0138
-0.0453	0.00302	-0.00201	0.00101	-0.01385
-0.0452	0.00301	-0.00201	0.001	-0.01391
-0.0451	0.00299	-0.00201	0.00098	-0.01398
-0.045	0.00298	-0.002	0.00098	-0.01402
-0.0449	0.00296	-0.002	0.00096	-0.01408
-0.0448	0.00295	-0.002	0.00095	-0.01416
-0.0447	0.00293	-0.00199	0.00094	-0.01422
-0.0446	0.00292	-0.00199	0.00093	-0.01425
-0.0445	0.0029	-0.00199	0.00091	-0.01433
-0.0444	0.00288	-0.00198	0.0009	-0.0144
-0.0443	0.00287	-0.00198	0.00089	-0.01447
-0.0442	0.00285	-0.00197	0.00088	-0.01453
-0.0441	0.00284	-0.00197	0.00087	-0.01457
-0.044	0.00282	-0.00197	0.00085	-0.01464
-0.0439	0.0028	-0.00196	0.00084	-0.01471
-0.0438	0.00279	-0.00196	0.00083	-0.01478
-0.0437	0.00277	-0.00196	0.00081	-0.01482
-0.0436	0.00275	-0.00195	0.0008	-0.0149
-0.0435	0.00273	-0.00195	0.00078	-0.01496
-0.0434	0.00272	-0.00194	0.00078	-0.01502
-0.0433	0.0027	-0.00194	0.00076	-0.01509
-0.0432	0.00268	-0.00194	0.00074	-0.01514
-0.0431	0.00266	-0.00193	0.00073	-0.0152
-0.043	0.00265	-0.00193	0.00072	-0.01527
-0.0429	0.00263	-0.00192	0.00071	-0.01534
-0.0428	0.00261	-0.00192	0.00069	-0.01541
-0.0427	0.00259	-0.00192	0.00067	-0.01548
-0.0426	0.00258	-0.00191	0.00067	-0.01553
-0.0425	0.00256	-0.00191	0.00065	-0.0156
-0.0424	0.00254	-0.0019	0.00064	-0.01566
-0.0423	0.00252	-0.0019	0.00062	-0.01573
-0.0422	0.0025	-0.00189	0.00061	-0.01581
-0.0421	0.00248	-0.00189	0.00059	-0.01588
-0.042	0.00247	-0.00189	0.00058	-0.01594
-0.0419	0.00245	-0.00188	0.00057	-0.01598
-0.0418	0.00243	-0.00188	0.00055	-0.01606
-0.0417	0.00241	-0.00187	0.00054	-0.01614
-0.0416	0.00239	-0.00187	0.00052	-0.01619
-0.0415	0.00237	-0.00186	0.00051	-0.01627
-0.0414	0.00235	-0.00186	0.00049	-0.01633
-0.0413	0.00234	-0.00185	0.00049	-0.01641
-0.0412	0.00232	-0.00185	0.00047	-0.01649
-0.0411	0.0023	-0.00184	0.00046	-0.01654
-0.041	0.00228	-0.00184	0.00044	-0.01662
-0.0409	0.00226	-0.00183	0.00043	-0.0167
-0.0408	0.00224	-0.00183	0.00041	-0.01677
-0.0407	0.00222	-0.00182	0.0004	-0.01683
-0.0406	0.00221	-0.00182	0.00039	-0.01689
-0.0405	0.00219	-0.00181	0.00038	-0.01695
-0.0404	0.00217	-0.00181	0.00036	-0.01703
-0.0403	0.00215	-0.0018	0.00035	-0.0171
-0.0402	0.00213	-0.0018	0.00033	-0.01717
-0.0401	0.00211	-0.00179	0.00032	-0.01724
-0.04	0.00209	-0.00179	0.0003	-0.01731
-0.0399	0.00208	-0.00178	0.0003	-0.01739
-0.0398	0.00206	-0.00178	0.00028	-0.01747
-0.0397	0.00204	-0.00177	0.00027	-0.01752
-0.0396	0.00202	-0.00177	0.00025	-0.0176
-0.0395	0.002	-0.00176	0.00024	-0.01768
-0.0394	0.00198	-0.00176	0.00022	-0.01776
-0.0393	0.00197	-0.00175	0.00022	-0.01785
-0.0392	0.00195	-0.00175	0.0002	-0.01791
-0.0391	0.00193	-0.00174	0.00019	-0.01798
-0.039	0.00191	-0.00173	0.00018	-0.01807
-0.0389	0.00189	-0.00173	0.00016	-0.01814
-0.0388	0.00188	-0.00172	0.00016	-0.01821
-0.0387	0.00186	-0.00172	0.00014	-0.01828
-0.0386	0.00184	-0.00171	0.00013	-0.01835
-0.0385	0.00182	-0.00171	0.00011	-0.01843
-0.0384	0.00181	-0.0017	0.00011	-0.0185
-0.0383	0.00179	-0.00169	0.0001	-0.01858
-0.0382	0.00177	-0.00169	8e-05	-0.01866
-0.0381	0.00176	-0.00168	8e-05	-0.01875
-0.038	0.00174	-0.00168	6e-05	-0.01882
-0.0379	0.00172	-0.00167	5e-05	-0.01889
-0.0378	0.0017	-0.00166	4e-05	-0.01896
-0.0377	0.00169	-0.00166	3e-05	-0.01904
-0.0376	0.00167	-0.00165	2e-05	-0.01912
-0.0375	0.00166	-0.00165	1e-05	-0.0192
-0.0374	0.00164	-0.00164	0	-0.0193
-0.0373	0.00162	-0.00163	-1e-05	-0.01937
-0.0372	0.00161	-0.00163	-2e-05	-0.01944
-0.0371	0.00159	-0.00162	-3e-05	-0.01952
-0.037	0.00158	-0.00162	-4e-05	-0.01959
-0.0369	0.00156	-0.00161	-5e-05	-0.01967
-0.0368	0.00154	-0.0016	-6e-05	-0.01976
-0.0367	0.00153	-0.0016	-7e-05	-0.01983
-0.0366	0.00151	-0.00159	-8e-05	-0.01991
-0.0365	0.0015	-0.00158	-8e-05	-0.01998
-0.0364	0.00148	-0.00158	-0.0001	-0.02008
-0.0363	0.00147	-0.00157	-0.0001	-0.02015
-0.0362	0.00145	-0.00156	-0.00011	-0.02023
-0.0361	0.00144	-0.00156	-0.00012	-0.02031
-0.036	0.00143	-0.00155	-0.00012	-0.02041
-0.0359	0.00141	-0.00154	-0.00013	-0.02048
-0.0358	0.0014	-0.00154	-0.00014	-0.02057
-0.0357	0.00138	-0.00153	-0.00015	-0.02066
-0.0356	0.00137	-0.00152	-0.00015	-0.02075
-0.0355	0.00136	-0.00152	-0.00016	-0.02081
-0.0354	0.00134	-0.00151	-0.00017	-0.02089
-0.0353	0.00133	-0.0015	-0.00017	-0.02099
-0.0352	0.00132	-0.0015	-0.00018	-0.02107
-0.0351	0.00131	-0.00149	-0.00018	-0.02114
-0.035	0.00129	-0.00148	-0.00019	-0.02124
-0.0349	0.00128	-0.00147	-0.00019	-0.02132
-0.0348	0.00127	-0.00147	-0.0002	-0.02142
-0.0347	0.00126	-0.00146	-0.0002	-0.0215
-0.0346	0.00125	-0.00145	-0.0002	-0.02157
-0.0345	0.00123	-0.00145	-0.00022	-0.02168
-0.0344	0.00122	-0.00144	-0.00022	-0.02175
-0.0343	0.00121	-0.00143	-0.00022	-0.02183
-0.0342	0.0012	-0.00142	-0.00022	-0.02192
-0.0341	0.00119	-0.00142	-0.00023	-0.022
-0.034	0.00118	-0.00141	-0.00023	-0.0221
-0.0339	0.00117	-0.0014	-0.00023	-0.02218
-0.0338	0.00116	-0.00139	-0.00023	-0.02228
-0.0337	0.00115	-0.00139	-0.00024	-0.02236
-0.0336	0.00114	-0.00138	-0.00024	-0.02244
-0.0335	0.00113	-0.00137	-0.00024	-0.02254
-0.0334	0.00112	-0.00136	-0.00024	-0.02262
-0.0333	0.00111	-0.00136	-0.00025	-0.02272
-0.0332	0.0011	-0.00135	-0.00025	-0.02279
-0.0331	0.00109	-0.00134	-0.00025	-0.0229
-0.033	0.00108	-0.00133	-0.00025	-0.02298
-0.0329	0.00107	-0.00133	-0.00026	-0.02308
-0.0328	0.00106	-0.00132	-0.00026	-0.02315
-0.0327	0.00105	-0.00131	-0.00026	-0.02324
-0.0326	0.00104	-0.0013	-0.00026	-0.02333
-0.0325	0.00104	-0.00129	-0.00025	-0.02343
-0.0324	0.00103	-0.00129	-0.00026	-0.02353
-0.0323	0.00102	-0.00128	-0.00026	-0.02361
-0.0322	0.00101	-0.00127	-0.00026	-0.0237
-0.0321	0.001	-0.00126	-0.00026	-0.0238
-0.032	0.00099745	-0.00125	-0.00025255	-0.0239
-0.0319	0.000990058	-0.00125	-0.000259942	-0.02397
-0.0318	0.000982807	-0.00124	-0.000257193	-0.02407
-0.0317	0.000975695	-0.00123	-0.000254305	-0.02418
-0.0316	0.000968719	-0.00122	-0.000251281	-0.02425
-0.0315	0.000961878	-0.00121	-0.000248122	-0.02436
-0.0314	0.000955167	-0.00121	-0.000254833	-0.02443
-0.0313	0.000948585	-0.0012	-0.000251415	-0.02454
-0.0312	0.000942127	-0.00119	-0.000247873	-0.02464
-0.0311	0.000935792	-0.00118	-0.000244208	-0.02472
-0.031	0.000929576	-0.00117	-0.000240424	-0.02482
-0.0309	0.000923475	-0.00116	-0.000236525	-0.02493
-0.0308	0.000917487	-0.00116	-0.000242513	-0.025
-0.0307	0.000911608	-0.00115	-0.000238392	-0.0251
-0.0306	0.000905834	-0.00114	-0.000234166	-0.02521
-0.0305	0.000900163	-0.00113	-0.000229837	-0.02531
-0.0304	0.00089459	-0.00112	-0.00022541	-0.02539
-0.0303	0.000889112	-0.00111	-0.000220888	-0.02549
-0.0302	0.000883725	-0.00111	-0.000226275	-0.0256
-0.0301	0.000878425	-0.0011	-0.000221575	-0.02568
-0.03	0.000873209	-0.00109	-0.000216791	-0.02577
-0.0299	0.000868072	-0.00108	-0.000211928	-0.02588
-0.0298	0.00086301	-0.00107	-0.00020699	-0.02598
-0.0297	0.00085802	-0.00106	-0.00020198	-0.02606
-0.0296	0.000853097	-0.00105	-0.000196903	-0.02617
-0.0295	0.000848237	-0.00104	-0.000191763	-0.02627
-0.0294	0.000843436	-0.00104	-0.000196564	-0.02637
-0.0293	0.000838689	-0.00103	-0.000191311	-0.02647
-0.0292	0.000833992	-0.00102	-0.000186008	-0.02655
-0.0291	0.000829341	-0.00101	-0.000180659	-0.02665
-0.029	0.000824731	-0.001	-0.000175269	-0.02675
-0.0289	0.000820158	-0.000991236	-0.000171078	-0.02687
-0.0288	0.000815617	-0.000982295	-0.000166678	-0.02696
-0.0287	0.000811104	-0.000973329	-0.000162225	-0.02706
-0.0286	0.000806613	-0.000964338	-0.000157725	-0.02718
-0.0285	0.000802141	-0.000955322	-0.000153181	-0.02726
-0.0284	0.000797682	-0.000946283	-0.000148601	-0.02736
-0.0283	0.000793232	-0.000937219	-0.000143987	-0.02747
-0.0282	0.000788786	-0.000928131	-0.000139345	-0.02757
-0.0281	0.000784339	-0.00091902	-0.000134681	-0.02768
-0.028	0.000779887	-0.000909884	-0.000129997	-0.02778
-0.0279	0.000775424	-0.000900726	-0.000125302	-0.02787
-0.0278	0.000770946	-0.000891544	-0.000120598	-0.02798
-0.0277	0.000766447	-0.00088234	-0.000115893	-0.02808
-0.0276	0.000761924	-0.000873112	-0.000111188	-0.02818
-0.0275	0.00075737	-0.000863862	-0.000106492	-0.02829
-0.0274	0.000752781	-0.000854589	-0.000101808	-0.02839
-0.0273	0.000748152	-0.000845294	-9.7142e-05	-0.02849
-0.0272	0.000743479	-0.000835977	-9.2498e-05	-0.02858
-0.0271	0.000738755	-0.000826638	-8.7883e-05	-0.02869
-0.027	0.000733976	-0.000817278	-8.3302e-05	-0.02879
-0.0269	0.000729137	-0.000807895	-7.8758e-05	-0.0289
-0.0268	0.000724234	-0.000798491	-7.4257e-05	-0.02902
-0.0267	0.00071926	-0.000789066	-6.9806e-05	-0.02913
-0.0266	0.000714212	-0.00077962	-6.5408e-05	-0.02923
-0.0265	0.000709084	-0.000770153	-6.1069e-05	-0.02933
-0.0264	0.000703871	-0.000760665	-5.6794e-05	-0.02943
-0.0263	0.000698569	-0.000751157	-5.2588e-05	-0.02953
-0.0262	0.000693172	-0.000741628	-4.8456e-05	-0.02965
-0.0261	0.000687675	-0.000732079	-4.4404e-05	-0.02976
-0.026	0.000682074	-0.000722509	-4.0435e-05	-0.02986
-0.0259	0.000676364	-0.00071292	-3.6556e-05	-0.02995
-0.0258	0.000670539	-0.000703311	-3.2772e-05	-0.03006
-0.0257	0.000664596	-0.000693682	-2.9086e-05	-0.03016
-0.0256	0.000658529	-0.000684033	-2.5504e-05	-0.03027
-0.0255	0.000652333	-0.000674365	-2.2032e-05	-0.03037
-0.0254	0.000646004	-0.000664677	-1.8673e-05	-0.0305
-0.0253	0.000639538	-0.000654971	-1.5433e-05	-0.03062
-0.0252	0.000632929	-0.000645245	-1.2316e-05	-0.03071
-0.0251	0.000626173	-0.0006355	-9.327e-06	-0.03082
-0.025	0.000619265	-0.000625736	-6.471e-06	-0.03092
-0.0249	0.000612201	-0.000615954	-3.753e-06	-0.03102
-0.0248	0.000604977	-0.000606153	-1.176e-06	-0.03116
-0.0247	0.000597587	-0.000596333	1.254e-06	-0.03126
-0.0246	0.000590028	-0.000586495	3.533e-06	-0.03136
-0.0245	0.000582296	-0.000576639	5.657e-06	-0.03147
-0.0244	0.000574386	-0.000566764	7.622e-06	-0.03157
-0.0243	0.000566293	-0.000556872	9.421e-06	-0.0317
-0.0242	0.000558014	-0.000546961	1.1053e-05	-0.03181
-0.0241	0.000549545	-0.000537032	1.2513e-05	-0.03191
-0.024	0.000540882	-0.000527085	1.3797e-05	-0.03202
-0.0239	0.000532021	-0.000517121	1.49e-05	-0.03214
-0.0238	0.000522958	-0.000507138	1.582e-05	-0.03225
-0.0237	0.000513688	-0.000497139	1.6549e-05	-0.03236
-0.0236	0.00050421	-0.000487121	1.7089e-05	-0.03249
-0.0235	0.000494518	-0.000477086	1.7432e-05	-0.03259
-0.0234	0.000484609	-0.000467033	1.7576e-05	-0.03269
-0.0233	0.00047448	-0.000456963	1.7517e-05	-0.0328
-0.0232	0.000464128	-0.000446875	1.7253e-05	-0.03293
-0.0231	0.000453549	-0.00043677	1.6779e-05	-0.03303
-0.023	0.000442739	-0.000426648	1.6091e-05	-0.03314
-0.0229	0.000431697	-0.000416509	1.5188e-05	-0.03326
-0.0228	0.000420418	-0.000406352	1.4066e-05	-0.03338
-0.0227	0.0004089	-0.000396178	1.2722e-05	-0.03351
-0.0226	0.000397139	-0.000385986	1.1153e-05	-0.03361
-0.0225	0.000385134	-0.000375778	9.356e-06	-0.03372
-0.0224	0.000372881	-0.000365552	7.329e-06	-0.03385
-0.0223	0.000360378	-0.000355309	5.069e-06	-0.03395
-0.0222	0.000347622	-0.000345049	2.573e-06	-0.03406
-0.0221	0.000334611	-0.000334772	-1.61e-07	-0.03418
-0.022	0.000321343	-0.000324477	-3.134e-06	-0.0343
-0.0219	0.000307815	-0.000314165	-6.35e-06	-0.03442
-0.0218	0.000294025	-0.000303836	-9.811e-06	-0.03453
-0.0217	0.000279972	-0.00029349	-1.3518e-05	-0.03465
-0.0216	0.000265653	-0.000283127	-1.7474e-05	-0.03476
-0.0215	0.000251067	-0.000272746	-2.1679e-05	-0.0349
-0.0214	0.000236212	-0.000262348	-2.6136e-05	-0.03499
-0.0213	0.000221087	-0.000251932	-3.0845e-05	-0.03514
-0.0212	0.000205689	-0.0002415	-3.5811e-05	-0.03524
-0.0211	0.000190019	-0.000231049	-4.103e-05	-0.03535
-0.021	0.000174073	-0.000220581	-4.6508e-05	-0.03547
-0.0209	0.000157852	-0.000210096	-5.2244e-05	-0.0356
-0.0208	0.000141355	-0.000199593	-5.8238e-05	-0.03571
-0.0207	0.000124579	-0.000189072	-6.4493e-05	-0.03583
-0.0206	0.000107526	-0.000178534	-7.1008e-05	-0.03594
-0.0205	9.01933e-05	-0.000167978	-7.77847e-05	-0.03607
-0.0204	7.25812e-05	-0.000157403	-8.48218e-05	-0.03617
-0.0203	5.46891e-05	-0.000146811	-9.21219e-05	-0.03631
-0.0202	3.65167e-05	-0.000136201	-9.96843e-05	-0.03643
-0.0201	1.80637e-05	-0.000125573	-0.000107509	-0.03654
-0.02	-6.69872e-07	-0.000114926	-0.000115596	-0.03667
-0.0199	-1.96841e-05	-0.000104261	-0.000123945	-0.03677
-0.0198	-3.89787e-05	-9.35778e-05	-0.000132556	-0.03691
-0.0197	-5.85535e-05	-8.28759e-05	-0.000141429	-0.03703
-0.0196	-7.84082e-05	-7.21553e-05	-0.000150564	-0.03715
-0.0195	-9.85422e-05	-6.14159e-05	-0.000159958	-0.03728
-0.0194	-0.000118955	-5.06576e-05	-0.000169613	-0.03741
-0.0193	-0.000139646	-3.98804e-05	-0.000179526	-0.03751
-0.0192	-0.000160614	-2.9084e-05	-0.000189698	-0.03764
-0.0191	-0.000181858	-1.82683e-05	-0.000200126	-0.03778
-0.019	-0.000203377	-7.43321e-06	-0.00021081	-0.03787
-0.0189	-0.00022517	3.42141e-06	-0.000221749	-0.03802
-0.0188	-0.000247236	1.42957e-05	-0.00023294	-0.03814
-0.0187	-0.000269573	2.51898e-05	-0.000244383	-0.03826
-0.0186	-0.00029218	3.61039e-05	-0.000256076	-0.03838
-0.0185	-0.000315055	4.70381e-05	-0.000268017	-0.0385
-0.0184	-0.000338196	5.79926e-05	-0.000280203	-0.03864
-0.0183	-0.000361602	6.89675e-05	-0.000292635	-0.03874
-0.0182	-0.000385271	7.9963e-05	-0.000305308	-0.03889
-0.0181	-0.000409199	9.09793e-05	-0.00031822	-0.039
-0.018	-0.000433387	0.000102016	-0.000331371	-0.03914
-0.0179	-0.00045783	0.000113075	-0.000344755	-0.03925
-0.0178	-0.000482526	0.000124154	-0.000358372	-0.03938
-0.0177	-0.000507474	0.000135255	-0.000372219	-0.03952
-0.0176	-0.00053267	0.000146378	-0.000386292	-0.03964
-0.0175	-0.000558111	0.000157522	-0.000400589	-0.03977
-0.0174	-0.000583796	0.000168689	-0.000415107	-0.03988
-0.0173	-0.000609721	0.000179877	-0.000429844	-0.04
-0.0172	-0.000635882	0.000191088	-0.000444794	-0.04013
-0.0171	-0.000662277	0.000202322	-0.000459955	-0.04027
-0.017	-0.000688903	0.000213578	-0.000475325	-0.0404
-0.0169	-0.000715757	0.000224858	-0.000490899	-0.04054
-0.0168	-0.000742834	0.00023616	-0.000506674	-0.04067
-0.0167	-0.000770131	0.000247486	-0.000522645	-0.0408
-0.0166	-0.000797646	0.000258835	-0.000538811	-0.04091
-0.0165	-0.000825373	0.000270209	-0.000555164	-0.04104
-0.0164	-0.00085331	0.000281606	-0.000571704	-0.04118
-0.0163	-0.000881452	0.000293027	-0.000588425	-0.04131
-0.0162	-0.000909796	0.000304473	-0.000605323	-0.04144
-0.0161	-0.000938338	0.000315943	-0.000622395	-0.04157
-0.016	-0.000967073	0.000327438	-0.000639635	-0.0417
-0.0159	-0.000995997	0.000338959	-0.000657038	-0.04183
-0.0158	-0.00103	0.000350504	-0.000679496	-0.04197
-0.0157	-0.00105	0.000362075	-0.000687925	-0.0421
-0.0156	-0.00108	0.000373672	-0.000706328	-0.04224
-0.0155	-0.00111	0.000385295	-0.000724705	-0.04236
-0.0154	-0.00114	0.000396944	-0.000743056	-0.04251
-0.0153	-0.00117	0.000408619	-0.000761381	-0.04263
-0.0152	-0.0012	0.000420321	-0.000779679	-0.04277
-0.0151	-0.00123	0.00043205	-0.00079795	-0.04289
-0.015	-0.00126	0.000443806	-0.000816194	-0.04303
-0.0149	-0.00129	0.000455589	-0.000834411	-0.04315
-0.0148	-0.00133	0.0004674	-0.0008626	-0.0433
-0.0147	-0.00136	0.000479238	-0.000880762	-0.04342
-0.0146	-0.00139	0.000491104	-0.000898896	-0.04356
-0.0145	-0.00142	0.000502999	-0.000917001	-0.0437
-0.0144	-0.00145	0.000514922	-0.000935078	-0.04383
-0.0143	-0.00148	0.000526874	-0.000953126	-0.04397
-0.0142	-0.00151	0.000538855	-0.000971145	-0.04411
-0.0141	-0.00154	0.000550864	-0.000989136	-0.04426
-0.014	-0.00158	0.000562904	-0.00102	-0.04437
-0.0139	-0.00161	0.000574972	-0.00104	-0.04452
-0.0138	-0.00164	0.000587071	-0.00105	-0.04466
-0.0137	-0.00167	0.0005992	-0.00107	-0.04478
-0.0136	-0.0017	0.000611359	-0.00109	-0.04493
-0.0135	-0.00173	0.000623548	-0.00111	-0.04507
-0.0134	-0.00177	0.000635768	-0.00113	-0.04521
-0.0133	-0.0018	0.000648019	-0.00115	-0.04535
-0.0132	-0.00183	0.000660302	-0.00117	-0.04548
-0.0131	-0.00186	0.000672615	-0.00119	-0.04562
-0.013	-0.0019	0.000684961	-0.00122	-0.04575
-0.0129	-0.00193	0.000697338	-0.00123	-0.04591
-0.0128	-0.00196	0.000709747	-0.00125	-0.04604
-0.0127	-0.00199	0.000722188	-0.00127	-0.04616
-0.0126	-0.00203	0.000734662	-0.0013	-0.04631
-0.0125	-0.00206	0.000747169	-0.00131	-0.04646
-0.0124	-0.00209	0.000759709	-0.00133	-0.04659
-0.0123	-0.00212	0.000772282	-0.00135	-0.04673
-0.0122	-0.00216	0.000784888	-0.00138	-0.04687
-0.0121	-0.00219	0.000797527	-0.00139	-0.04702
-0.012	-0.00222	0.000810201	-0.00141	-0.04716
-0.0119	-0.00225	0.000822908	-0.00143	-0.0473
-0.0118	-0.00229	0.00083565	-0.00145	-0.04743
-0.0117	-0.00232	0.000848425	-0.00147	-0.04758
-0.0116	-0.00235	0.000861236	-0.00149	-0.04773
-0.0115	-0.00238	0.000874081	-0.00151	-0.04787
-0.0114	-0.00242	0.000886961	-0.00153	-0.04802
-0.0113	-0.00245	0.000899876	-0.00155	-0.04816
-0.0112	-0.00248	0.000912827	-0.00157	-0.0483
-0.0111	-0.00251	0.000925813	-0.00158	-0.04844
-0.011	-0.00254	0.000938834	-0.0016	-0.04859
-0.0109	-0.00258	0.000951892	-0.00163	-0.04873
-0.0108	-0.00261	0.000964985	-0.00165	-0.04888
-0.0107	-0.00264	0.000978115	-0.00166	-0.04902
-0.0106	-0.00267	0.00099128	-0.00168	-0.04918
-0.0105	-0.0027	0.001	-0.0017	-0.04931
-0.0104	-0.00273	0.00102	-0.00171	-0.04946
-0.0103	-0.00277	0.00103	-0.00174	-0.04961
-0.0102	-0.0028	0.00104	-0.00176	-0.04974
-0.0101	-0.00283	0.00106	-0.00177	-0.04991
-0.01	-0.00286	0.00107	-0.00179	-0.05005
-0.0099	-0.00289	0.00108	-0.00181	-0.05018
-0.0098	-0.00292	0.0011	-0.00182	-0.05034
-0.0097	-0.00295	0.00111	-0.00184	-0.05048
-0.0096	-0.00298	0.00112	-0.00186	-0.05063
-0.0095	-0.00302	0.00114	-0.00188	-0.05078
-0.0094	-0.00305	0.00115	-0.0019	-0.05094
-0.0093	-0.00308	0.00117	-0.00191	-0.05106
-0.0092	-0.00311	0.00118	-0.00193	-0.05123
-0.0091	-0.00314	0.00119	-0.00195	-0.05137
-0.009	-0.00317	0.00121	-0.00196	-0.05153
-0.0089	-0.0032	0.00122	-0.00198	-0.05167
-0.0088	-0.00323	0.00123	-0.002	-0.05183
-0.0087	-0.00326	0.00125	-0.00201	-0.05196
-0.0086	-0.00328	0.00126	-0.00202	-0.05212
-0.0085	-0.00331	0.00128	-0.00203	-0.05226
-0.0084	-0.00334	0.00129	-0.00205	-0.05243
-0.0083	-0.00337	0.0013	-0.00207	-0.05257
-0.0082	-0.0034	0.00132	-0.00208	-0.05272
-0.0081	-0.00343	0.00133	-0.0021	-0.05287
-0.008	-0.00346	0.00135	-0.00211	-0.05303
-0.0079	-0.00349	0.00136	-0.00213	-0.05318
-0.0078	-0.00351	0.00138	-0.00213	-0.05332
-0.0077	-0.00354	0.00139	-0.00215	-0.05348
-0.0076	-0.00357	0.0014	-0.00217	-0.05363
-0.0075	-0.0036	0.00142	-0.00218	-0.05378
-0.0074	-0.00362	0.00143	-0.00219	-0.05393
-0.0073	-0.00365	0.00145	-0.0022	-0.05409
-0.0072	-0.00368	0.00146	-0.00222	-0.05425
-0.0071	-0.0037	0.00148	-0.00222	-0.05439
-0.007	-0.00373	0.00149	-0.00224	-0.05455
-0.0069	-0.00376	0.00151	-0.00225	-0.05471
-0.0068	-0.00378	0.00152	-0.00226	-0.05484
-0.0067	-0.00381	0.00153	-0.00228	-0.055
-0.0066	-0.00384	0.00155	-0.00229	-0.05514
-0.0065	-0.00386	0.00156	-0.0023	-0.05531
-0.0064	-0.00389	0.00158	-0.00231	-0.05546
-0.0063	-0.00391	0.00159	-0.00232	-0.05561
-0.0062	-0.00394	0.00161	-0.00233	-0.05577
-0.0061	-0.00396	0.00162	-0.00234	-0.05593
-0.006	-0.00399	0.00164	-0.00235	-0.05608
-0.0059	-0.00401	0.00165	-0.00236	-0.05623
-0.0058	-0.00403	0.00167	-0.00236	-0.0564
-0.0057	-0.00406	0.00168	-0.00238	-0.05654
-0.0056	-0.00408	0.0017	-0.00238	-0.0567
-0.0055	-0.00411	0.00171	-0.0024	-0.05686
-0.0054	-0.00413	0.00173	-0.0024	-0.057
-0.0053	-0.00415	0.00174	-0.00241	-0.05717
-0.0052	-0.00418	0.00176	-0.00242	-0.05733
-0.0051	-0.0042	0.00177	-0.00243	-0.05749
-0.005	-0.00422	0.00179	-0.00243	-0.05763
-0.0049	-0.00424	0.00181	-0.00243	-0.05779
-0.0048	-0.00427	0.00182	-0.00245	-0.05796
-0.0047	-0.00429	0.00184	-0.00245	-0.05809
-0.0046	-0.00431	0.00185	-0.00246	-0.05826
-0.0045	-0.00433	0.00187	-0.00246	-0.05842
-0.0044	-0.00436	0.00188	-0.00248	-0.05858
-0.0043	-0.00438	0.0019	-0.00248	-0.05873
-0.0042	-0.0044	0.00191	-0.00249	-0.05889
-0.0041	-0.00442	0.00193	-0.00249	-0.05905
-0.004	-0.00444	0.00195	-0.00249	-0.05921
-0.0039	-0.00446	0.00196	-0.0025	-0.05935
-0.0038	-0.00448	0.00198	-0.0025	-0.05951
-0.0037	-0.0045	0.00199	-0.00251	-0.05969
-0.0036	-0.00452	0.00201	-0.00251	-0.05985
-0.0035	-0.00454	0.00202	-0.00252	-0.05999
-0.0034	-0.00456	0.00204	-0.00252	-0.06016
-0.0033	-0.00458	0.00206	-0.00252	-0.06031
-0.0032	-0.0046	0.00207	-0.00253	-0.06048
-0.0031	-0.00462	0.00209	-0.00253	-0.06064
-0.003	-0.00464	0.0021	-0.00254	-0.06079
-0.0029	-0.00466	0.00212	-0.00254	-0.06094
-0.0028	-0.00468	0.00214	-0.00254	-0.06111
-0.0027	-0.0047	0.00215	-0.00255	-0.06127
-0.0026	-0.00472	0.00217	-0.00255	-0.06141
-0.0025	-0.00474	0.00219	-0.00255	-0.06157
-0.0024	-0.00476	0.0022	-0.00256	-0.06173
-0.0023	-0.00478	0.00222	-0.00256	-0.0619
-0.0022	-0.0048	0.00223	-0.00257	-0.06206
-0.0021	-0.00482	0.00225	-0.00257	-0.06223
-0.002	-0.00484	0.00227	-0.00257	-0.06237
-0.0019	-0.00485	0.00228	-0.00257	-0.06254
-0.0018	-0.00487	0.0023	-0.00257	-0.0627
-0.0017	-0.00489	0.00232	-0.00257	-0.06287
-0.0016	-0.00491	0.00233	-0.00258	-0.06303
-0.0015	-0.00493	0.00235	-0.00258	-0.06316
-0.0014	-0.00495	0.00237	-0.00258	-0.06333
-0.0013	-0.00497	0.00238	-0.00259	-0.06349
-0.0012	-0.00498	0.0024	-0.00258	-0.06366
-0.0011	-0.005	0.00242	-0.00258	-0.06382
-0.001	-0.00502	0.00243	-0.00259	-0.06395
-0.0009	-0.00504	0.00245	-0.00259	-0.06412
-0.0008	-0.00506	0.00247	-0.00259	-0.06428
-0.0007	-0.00508	0.00248	-0.0026	-0.06445
-0.0006	-0.0051	0.0025	-0.0026	-0.0646
-0.0005	-0.00511	0.00252	-0.00259	-0.06477
-0.0004	-0.00513	0.00253	-0.0026	-0.06492
-0.0003	-0.00515	0.00255	-0.0026	-0.06509
-0.0002	-0.00517	0.00257	-0.0026	-0.06525
[truncated: 12,002 more rows]
