# Supplementary material for: Noninvasive detection of audiovisual superadditivity in rat brain by miniaturized SERF magnetometer
Source: PLoS One. 2026 Apr 15;21(4):e0347319. doi: 10.1371/journal.pone.0347319 (PMC13082709; doi:10.1371/journal.pone.0347319)
Supplement: S1 Data — (ZIP) [file pone.0347319.s001.zip › 8.3-9.xlsx]

## Sheet: Sheet1
TIME/S	V	A	A+V	AV
-0.2	0.00509	-0.0018	0.00329	-0.00279
-0.1999	0.00509	-0.0018	0.00329	-0.00279
-0.1998	0.00509	-0.0018	0.00329	-0.0028
-0.1997	0.00509	-0.00179	0.0033	-0.0028
-0.1996	0.00509	-0.00179	0.0033	-0.0028
-0.1995	0.00509	-0.00179	0.0033	-0.00281
-0.1994	0.00509	-0.00178	0.00331	-0.00281
-0.1993	0.00509	-0.00178	0.00331	-0.00282
-0.1992	0.00509	-0.00178	0.00331	-0.00282
-0.1991	0.00508	-0.00177	0.00331	-0.00282
-0.199	0.00508	-0.00177	0.00331	-0.00282
-0.1989	0.00508	-0.00177	0.00331	-0.00282
-0.1988	0.00508	-0.00176	0.00332	-0.00282
-0.1987	0.00508	-0.00176	0.00332	-0.00284
-0.1986	0.00508	-0.00176	0.00332	-0.00284
-0.1985	0.00507	-0.00175	0.00332	-0.00284
-0.1984	0.00507	-0.00175	0.00332	-0.00284
-0.1983	0.00507	-0.00174	0.00333	-0.00284
-0.1982	0.00507	-0.00174	0.00333	-0.00284
-0.1981	0.00506	-0.00174	0.00332	-0.00284
-0.198	0.00506	-0.00173	0.00333	-0.00286
-0.1979	0.00506	-0.00173	0.00333	-0.00286
-0.1978	0.00505	-0.00173	0.00332	-0.00286
-0.1977	0.00505	-0.00172	0.00333	-0.00286
-0.1976	0.00505	-0.00172	0.00333	-0.00287
-0.1975	0.00504	-0.00172	0.00332	-0.00287
-0.1974	0.00504	-0.00171	0.00333	-0.00288
-0.1973	0.00504	-0.00171	0.00333	-0.00288
-0.1972	0.00503	-0.00171	0.00332	-0.00288
-0.1971	0.00503	-0.0017	0.00333	-0.00289
-0.197	0.00502	-0.0017	0.00332	-0.00289
-0.1969	0.00502	-0.00169	0.00333	-0.00289
-0.1968	0.00502	-0.00169	0.00333	-0.00289
-0.1967	0.00501	-0.00169	0.00332	-0.0029
-0.1966	0.00501	-0.00168	0.00333	-0.00291
-0.1965	0.005	-0.00168	0.00332	-0.00291
-0.1964	0.005	-0.00168	0.00332	-0.00291
-0.1963	0.00499	-0.00167	0.00332	-0.00291
-0.1962	0.00499	-0.00167	0.00332	-0.00291
-0.1961	0.00498	-0.00166	0.00332	-0.00293
-0.196	0.00498	-0.00166	0.00332	-0.00293
-0.1959	0.00497	-0.00166	0.00331	-0.00293
-0.1958	0.00497	-0.00165	0.00332	-0.00293
-0.1957	0.00496	-0.00165	0.00331	-0.00293
-0.1956	0.00496	-0.00164	0.00332	-0.00294
-0.1955	0.00495	-0.00164	0.00331	-0.00295
-0.1954	0.00494	-0.00164	0.0033	-0.00295
-0.1953	0.00494	-0.00163	0.00331	-0.00295
-0.1952	0.00493	-0.00163	0.0033	-0.00296
-0.1951	0.00493	-0.00162	0.00331	-0.00296
-0.195	0.00492	-0.00162	0.0033	-0.00296
-0.1949	0.00491	-0.00162	0.00329	-0.00297
-0.1948	0.00491	-0.00161	0.0033	-0.00297
-0.1947	0.0049	-0.00161	0.00329	-0.00298
-0.1946	0.0049	-0.0016	0.0033	-0.00298
-0.1945	0.00489	-0.0016	0.00329	-0.00298
-0.1944	0.00488	-0.0016	0.00328	-0.00298
-0.1943	0.00488	-0.00159	0.00329	-0.00299
-0.1942	0.00487	-0.00159	0.00328	-0.003
-0.1941	0.00486	-0.00158	0.00328	-0.003
-0.194	0.00485	-0.00158	0.00327	-0.003
-0.1939	0.00485	-0.00157	0.00328	-0.003
-0.1938	0.00484	-0.00157	0.00327	-0.003
-0.1937	0.00483	-0.00157	0.00326	-0.00302
-0.1936	0.00483	-0.00156	0.00327	-0.00302
-0.1935	0.00482	-0.00156	0.00326	-0.00302
-0.1934	0.00481	-0.00155	0.00326	-0.00302
-0.1933	0.0048	-0.00155	0.00325	-0.00302
-0.1932	0.0048	-0.00154	0.00326	-0.00302
-0.1931	0.00479	-0.00154	0.00325	-0.00304
-0.193	0.00478	-0.00154	0.00324	-0.00304
-0.1929	0.00477	-0.00153	0.00324	-0.00304
-0.1928	0.00477	-0.00153	0.00324	-0.00304
-0.1927	0.00476	-0.00152	0.00324	-0.00304
-0.1926	0.00475	-0.00152	0.00323	-0.00305
-0.1925	0.00474	-0.00151	0.00323	-0.00305
-0.1924	0.00474	-0.00151	0.00323	-0.00306
-0.1923	0.00473	-0.0015	0.00323	-0.00306
-0.1922	0.00472	-0.0015	0.00322	-0.00306
-0.1921	0.00471	-0.00149	0.00322	-0.00307
-0.192	0.0047	-0.00149	0.00321	-0.00307
-0.1919	0.0047	-0.00148	0.00322	-0.00307
-0.1918	0.00469	-0.00148	0.00321	-0.00308
-0.1917	0.00468	-0.00148	0.0032	-0.00308
-0.1916	0.00467	-0.00147	0.0032	-0.00309
-0.1915	0.00466	-0.00147	0.00319	-0.00309
-0.1914	0.00466	-0.00146	0.0032	-0.00309
-0.1913	0.00465	-0.00146	0.00319	-0.00309
-0.1912	0.00464	-0.00145	0.00319	-0.00309
-0.1911	0.00463	-0.00145	0.00318	-0.00309
-0.191	0.00462	-0.00144	0.00318	-0.00311
-0.1909	0.00462	-0.00144	0.00318	-0.00311
-0.1908	0.00461	-0.00143	0.00318	-0.00311
-0.1907	0.0046	-0.00143	0.00317	-0.00311
-0.1906	0.00459	-0.00142	0.00317	-0.00311
-0.1905	0.00458	-0.00142	0.00316	-0.00311
-0.1904	0.00457	-0.00141	0.00316	-0.00312
-0.1903	0.00457	-0.00141	0.00316	-0.00312
-0.1902	0.00456	-0.0014	0.00316	-0.00314
-0.1901	0.00455	-0.0014	0.00315	-0.00314
-0.19	0.00454	-0.00139	0.00315	-0.00314
-0.1899	0.00453	-0.00139	0.00314	-0.00314
-0.1898	0.00452	-0.00138	0.00314	-0.00314
-0.1897	0.00452	-0.00138	0.00314	-0.00314
-0.1896	0.00451	-0.00137	0.00314	-0.00314
-0.1895	0.0045	-0.00137	0.00313	-0.00315
-0.1894	0.00449	-0.00136	0.00313	-0.00315
-0.1893	0.00448	-0.00136	0.00312	-0.00316
-0.1892	0.00447	-0.00135	0.00312	-0.00316
-0.1891	0.00447	-0.00134	0.00313	-0.00316
-0.189	0.00446	-0.00134	0.00312	-0.00316
-0.1889	0.00445	-0.00133	0.00312	-0.00317
-0.1888	0.00444	-0.00133	0.00311	-0.00317
-0.1887	0.00443	-0.00132	0.00311	-0.00317
-0.1886	0.00442	-0.00132	0.0031	-0.00317
-0.1885	0.00442	-0.00131	0.00311	-0.00317
-0.1884	0.00441	-0.00131	0.0031	-0.00317
-0.1883	0.0044	-0.0013	0.0031	-0.00317
-0.1882	0.00439	-0.0013	0.00309	-0.00317
-0.1881	0.00438	-0.00129	0.00309	-0.00317
-0.188	0.00438	-0.00128	0.0031	-0.00318
-0.1879	0.00437	-0.00128	0.00309	-0.00319
-0.1878	0.00436	-0.00127	0.00309	-0.00319
-0.1877	0.00435	-0.00127	0.00308	-0.00319
-0.1876	0.00434	-0.00126	0.00308	-0.00319
-0.1875	0.00433	-0.00126	0.00307	-0.00319
-0.1874	0.00433	-0.00125	0.00308	-0.0032
-0.1873	0.00432	-0.00125	0.00307	-0.0032
-0.1872	0.00431	-0.00124	0.00307	-0.0032
-0.1871	0.0043	-0.00123	0.00307	-0.0032
-0.187	0.0043	-0.00123	0.00307	-0.0032
-0.1869	0.00429	-0.00122	0.00307	-0.0032
-0.1868	0.00428	-0.00122	0.00306	-0.0032
-0.1867	0.00427	-0.00121	0.00306	-0.0032
-0.1866	0.00426	-0.00121	0.00305	-0.0032
-0.1865	0.00426	-0.0012	0.00306	-0.0032
-0.1864	0.00425	-0.00119	0.00306	-0.00321
-0.1863	0.00424	-0.00119	0.00305	-0.00321
-0.1862	0.00423	-0.00118	0.00305	-0.00321
-0.1861	0.00423	-0.00118	0.00305	-0.00321
-0.186	0.00422	-0.00117	0.00305	-0.00321
-0.1859	0.00421	-0.00117	0.00304	-0.00321
-0.1858	0.0042	-0.00116	0.00304	-0.00321
-0.1857	0.00419	-0.00115	0.00304	-0.00322
-0.1856	0.00419	-0.00115	0.00304	-0.00322
-0.1855	0.00418	-0.00114	0.00304	-0.00322
-0.1854	0.00417	-0.00114	0.00303	-0.00322
-0.1853	0.00417	-0.00113	0.00304	-0.00322
-0.1852	0.00416	-0.00112	0.00304	-0.00322
-0.1851	0.00415	-0.00112	0.00303	-0.00322
-0.185	0.00414	-0.00111	0.00303	-0.00322
-0.1849	0.00414	-0.00111	0.00303	-0.00322
-0.1848	0.00413	-0.0011	0.00303	-0.00322
-0.1847	0.00412	-0.00109	0.00303	-0.00322
-0.1846	0.00411	-0.00109	0.00302	-0.00322
-0.1845	0.00411	-0.00108	0.00303	-0.00322
-0.1844	0.0041	-0.00108	0.00302	-0.00323
-0.1843	0.00409	-0.00107	0.00302	-0.00321
-0.1842	0.00409	-0.00106	0.00303	-0.00322
-0.1841	0.00408	-0.00106	0.00302	-0.00321
-0.184	0.00407	-0.00105	0.00302	-0.00321
-0.1839	0.00407	-0.00105	0.00302	-0.00322
-0.1838	0.00406	-0.00104	0.00302	-0.00322
-0.1837	0.00405	-0.00103	0.00302	-0.00322
-0.1836	0.00405	-0.00103	0.00302	-0.00322
-0.1835	0.00404	-0.00102	0.00302	-0.00322
-0.1834	0.00403	-0.00102	0.00301	-0.00322
-0.1833	0.00403	-0.00101	0.00302	-0.00322
-0.1832	0.00402	-0.001	0.00302	-0.00322
-0.1831	0.00401	-0.000997898	0.00301	-0.00321
-0.183	0.00401	-0.000991824	0.00302	-0.00321
-0.1829	0.004	-0.000985746	0.00301	-0.00321
-0.1828	0.00399	-0.000979667	0.00301	-0.00321
-0.1827	0.00399	-0.000973585	0.00302	-0.00321
-0.1826	0.00398	-0.000967501	0.00301	-0.00321
-0.1825	0.00397	-0.000961417	0.00301	-0.00321
-0.1824	0.00397	-0.000955331	0.00301	-0.00321
-0.1823	0.00396	-0.000949246	0.00301	-0.00319
-0.1822	0.00395	-0.00094316	0.00301	-0.0032
-0.1821	0.00395	-0.000937074	0.00301	-0.00319
-0.182	0.00394	-0.000930989	0.00301	-0.00319
-0.1819	0.00394	-0.000924905	0.00302	-0.0032
-0.1818	0.00393	-0.000918823	0.00301	-0.0032
-0.1817	0.00392	-0.000912742	0.00301	-0.0032
-0.1816	0.00392	-0.000906664	0.00301	-0.00319
-0.1815	0.00391	-0.000900588	0.00301	-0.00318
-0.1814	0.0039	-0.000894515	0.00301	-0.00318
-0.1813	0.0039	-0.000888445	0.00301	-0.00319
-0.1812	0.00389	-0.00088238	0.00301	-0.00319
-0.1811	0.00389	-0.000876318	0.00301	-0.00319
-0.181	0.00388	-0.000870261	0.00301	-0.00317
-0.1809	0.00388	-0.000864208	0.00302	-0.00317
-0.1808	0.00387	-0.000858161	0.00301	-0.00317
-0.1807	0.00386	-0.000852119	0.00301	-0.00318
-0.1806	0.00386	-0.000846084	0.00301	-0.00318
-0.1805	0.00385	-0.000840054	0.00301	-0.00316
-0.1804	0.00385	-0.000834031	0.00302	-0.00316
-0.1803	0.00384	-0.000828016	0.00301	-0.00316
-0.1802	0.00383	-0.000822007	0.00301	-0.00316
-0.1801	0.00383	-0.000816007	0.00301	-0.00317
-0.18	0.00382	-0.000810014	0.00301	-0.00315
-0.1799	0.00382	-0.00080403	0.00302	-0.00315
-0.1798	0.00381	-0.000798055	0.00301	-0.00315
-0.1797	0.00381	-0.000792089	0.00302	-0.00315
-0.1796	0.0038	-0.000786133	0.00301	-0.00315
-0.1795	0.00379	-0.000780186	0.00301	-0.00314
-0.1794	0.00379	-0.000774249	0.00302	-0.00314
-0.1793	0.00378	-0.000768323	0.00301	-0.00314
-0.1792	0.00378	-0.000762408	0.00302	-0.00314
-0.1791	0.00377	-0.000756504	0.00301	-0.00313
-0.179	0.00377	-0.000750612	0.00302	-0.00313
-0.1789	0.00376	-0.000744731	0.00302	-0.00313
-0.1788	0.00376	-0.000738862	0.00302	-0.00313
-0.1787	0.00375	-0.000733006	0.00302	-0.00312
-0.1786	0.00374	-0.000727163	0.00301	-0.00312
-0.1785	0.00374	-0.000721333	0.00302	-0.00312
-0.1784	0.00373	-0.000715516	0.00301	-0.00312
-0.1783	0.00373	-0.000709712	0.00302	-0.0031
-0.1782	0.00372	-0.000703923	0.00302	-0.00311
-0.1781	0.00372	-0.000698148	0.00302	-0.00311
-0.178	0.00371	-0.000692387	0.00302	-0.00309
-0.1779	0.00371	-0.000686642	0.00302	-0.00309
-0.1778	0.0037	-0.000680911	0.00302	-0.00309
-0.1777	0.0037	-0.000675196	0.00302	-0.00309
-0.1776	0.00369	-0.000669496	0.00302	-0.00308
-0.1775	0.00368	-0.000663812	0.00302	-0.00308
-0.1774	0.00368	-0.000658145	0.00302	-0.00308
-0.1773	0.00367	-0.000652493	0.00302	-0.00307
-0.1772	0.00367	-0.000646859	0.00302	-0.00307
-0.1771	0.00366	-0.000641241	0.00302	-0.00307
-0.177	0.00366	-0.000635641	0.00302	-0.00307
-0.1769	0.00365	-0.000630057	0.00302	-0.00305
-0.1768	0.00365	-0.000624492	0.00303	-0.00306
-0.1767	0.00364	-0.000618944	0.00302	-0.00306
-0.1766	0.00364	-0.000613414	0.00303	-0.00304
-0.1765	0.00363	-0.000607902	0.00302	-0.00304
-0.1764	0.00363	-0.000602409	0.00303	-0.00304
-0.1763	0.00362	-0.000596935	0.00302	-0.00303
-0.1762	0.00362	-0.000591479	0.00303	-0.00303
-0.1761	0.00361	-0.000586042	0.00302	-0.00303
-0.176	0.0036	-0.000580625	0.00302	-0.00302
-0.1759	0.0036	-0.000575227	0.00302	-0.00302
-0.1758	0.00359	-0.000569848	0.00302	-0.00302
-0.1757	0.00359	-0.000564489	0.00303	-0.003
-0.1756	0.00358	-0.00055915	0.00302	-0.003
-0.1755	0.00358	-0.000553831	0.00303	-0.00299
-0.1754	0.00357	-0.000548532	0.00302	-0.00298
-0.1753	0.00357	-0.000543254	0.00303	-0.00299
-0.1752	0.00356	-0.000537996	0.00302	-0.00297
-0.1751	0.00356	-0.000532758	0.00303	-0.00297
-0.175	0.00355	-0.000527541	0.00302	-0.00297
-0.1749	0.00355	-0.000522345	0.00303	-0.00296
-0.1748	0.00354	-0.00051717	0.00302	-0.00296
-0.1747	0.00353	-0.000512016	0.00302	-0.00296
-0.1746	0.00353	-0.000506884	0.00302	-0.00295
-0.1745	0.00352	-0.000501772	0.00302	-0.00295
-0.1744	0.00352	-0.000496682	0.00302	-0.00293
-0.1743	0.00351	-0.000491613	0.00302	-0.00294
-0.1742	0.00351	-0.000486565	0.00302	-0.00293
-0.1741	0.0035	-0.00048154	0.00302	-0.00292
-0.174	0.0035	-0.000476535	0.00302	-0.00292
-0.1739	0.00349	-0.000471553	0.00302	-0.00291
-0.1738	0.00349	-0.000466592	0.00302	-0.00291
-0.1737	0.00348	-0.000461653	0.00302	-0.00291
-0.1736	0.00347	-0.000456736	0.00301	-0.0029
-0.1735	0.00347	-0.000451841	0.00302	-0.00289
-0.1734	0.00346	-0.000446967	0.00301	-0.00288
-0.1733	0.00346	-0.000442116	0.00302	-0.00288
-0.1732	0.00345	-0.000437286	0.00301	-0.00288
-0.1731	0.00345	-0.000432479	0.00302	-0.00287
-0.173	0.00344	-0.000427693	0.00301	-0.00287
-0.1729	0.00344	-0.000422929	0.00302	-0.00286
-0.1728	0.00343	-0.000418188	0.00301	-0.00285
-0.1727	0.00343	-0.000413468	0.00302	-0.00284
-0.1726	0.00342	-0.00040877	0.00301	-0.00284
-0.1725	0.00341	-0.000404094	0.00301	-0.00283
-0.1724	0.00341	-0.00039944	0.00301	-0.00283
-0.1723	0.0034	-0.000394807	0.00301	-0.00283
-0.1722	0.0034	-0.000390197	0.00301	-0.00282
-0.1721	0.00339	-0.000385608	0.003	-0.00281
-0.172	0.00339	-0.000381041	0.00301	-0.0028
-0.1719	0.00338	-0.000376496	0.003	-0.0028
-0.1718	0.00338	-0.000371972	0.00301	-0.00279
-0.1717	0.00337	-0.00036747	0.003	-0.00279
-0.1716	0.00336	-0.000362989	0.003	-0.00277
-0.1715	0.00336	-0.00035853	0.003	-0.00277
-0.1714	0.00335	-0.000354092	0.003	-0.00276
-0.1713	0.00335	-0.000349676	0.003	-0.00276
-0.1712	0.00334	-0.00034528	0.00299	-0.00276
-0.1711	0.00334	-0.000340905	0.003	-0.00275
-0.171	0.00333	-0.000336552	0.00299	-0.00274
-0.1709	0.00333	-0.000332219	0.003	-0.00273
-0.1708	0.00332	-0.000327907	0.00299	-0.00273
-0.1707	0.00332	-0.000323616	0.003	-0.00272
-0.1706	0.00331	-0.000319345	0.00299	-0.00272
-0.1705	0.0033	-0.000315095	0.00298	-0.00271
-0.1704	0.0033	-0.000310865	0.00299	-0.00271
-0.1703	0.00329	-0.000306655	0.00298	-0.00269
-0.1702	0.00329	-0.000302466	0.00299	-0.00269
-0.1701	0.00328	-0.000298296	0.00298	-0.00268
-0.17	0.00328	-0.000294146	0.00299	-0.00268
-0.1699	0.00327	-0.000290015	0.00298	-0.00267
-0.1698	0.00327	-0.000285904	0.00298	-0.00267
-0.1697	0.00326	-0.000281812	0.00298	-0.00265
-0.1696	0.00325	-0.00027774	0.00297	-0.00265
-0.1695	0.00325	-0.000273687	0.00298	-0.00264
-0.1694	0.00324	-0.000269652	0.00297	-0.00264
-0.1693	0.00324	-0.000265636	0.00297	-0.00263
-0.1692	0.00323	-0.000261639	0.00297	-0.00261
-0.1691	0.00323	-0.00025766	0.00297	-0.00261
-0.169	0.00322	-0.000253699	0.00297	-0.0026
-0.1689	0.00322	-0.000249757	0.00297	-0.0026
-0.1688	0.00321	-0.000245832	0.00296	-0.00259
-0.1687	0.0032	-0.000241925	0.00296	-0.00259
-0.1686	0.0032	-0.000238036	0.00296	-0.00257
-0.1685	0.00319	-0.000234163	0.00296	-0.00257
-0.1684	0.00319	-0.000230308	0.00296	-0.00256
-0.1683	0.00318	-0.00022647	0.00295	-0.00256
-0.1682	0.00318	-0.000222649	0.00296	-0.00254
-0.1681	0.00317	-0.000218844	0.00295	-0.00254
-0.168	0.00317	-0.000215056	0.00295	-0.00253
-0.1679	0.00316	-0.000211284	0.00295	-0.00251
-0.1678	0.00316	-0.000207528	0.00295	-0.00252
-0.1677	0.00315	-0.000203788	0.00295	-0.0025
-0.1676	0.00315	-0.000200063	0.00295	-0.0025
-0.1675	0.00314	-0.000196354	0.00294	-0.00249
-0.1674	0.00314	-0.00019266	0.00295	-0.00249
-0.1673	0.00313	-0.000188982	0.00294	-0.00248
-0.1672	0.00313	-0.000185318	0.00294	-0.00246
-0.1671	0.00312	-0.000181668	0.00294	-0.00246
-0.167	0.00311	-0.000178034	0.00293	-0.00245
-0.1669	0.00311	-0.000174413	0.00294	-0.00245
-0.1668	0.0031	-0.000170806	0.00293	-0.00244
-0.1667	0.0031	-0.000167214	0.00293	-0.00242
-0.1666	0.00309	-0.000163635	0.00293	-0.00242
-0.1665	0.00309	-0.000160069	0.00293	-0.00241
-0.1664	0.00308	-0.000156517	0.00292	-0.00241
-0.1663	0.00308	-0.000152978	0.00293	-0.0024
-0.1662	0.00307	-0.000149451	0.00292	-0.00238
-0.1661	0.00307	-0.000145938	0.00292	-0.00238
-0.166	0.00306	-0.000142436	0.00292	-0.00237
-0.1659	0.00306	-0.000138947	0.00292	-0.00237
-0.1658	0.00305	-0.00013547	0.00291	-0.00236
-0.1657	0.00305	-0.000132005	0.00292	-0.00234
-0.1656	0.00305	-0.000128552	0.00292	-0.00234
-0.1655	0.00304	-0.00012511	0.00291	-0.00233
-0.1654	0.00304	-0.00012168	0.00292	-0.00233
-0.1653	0.00303	-0.00011826	0.00291	-0.00231
-0.1652	0.00303	-0.000114851	0.00292	-0.0023
-0.1651	0.00302	-0.000111454	0.00291	-0.0023
-0.165	0.00302	-0.000108066	0.00291	-0.00229
-0.1649	0.00301	-0.000104689	0.00291	-0.00227
-0.1648	0.00301	-0.000101323	0.00291	-0.00227
-0.1647	0.003	-9.79659e-05	0.0029	-0.00226
-0.1646	0.003	-9.4619e-05	0.00291	-0.00225
-0.1645	0.00299	-9.12817e-05	0.0029	-0.00225
-0.1644	0.00299	-8.79538e-05	0.0029	-0.00223
-0.1643	0.00299	-8.46353e-05	0.00291	-0.00222
-0.1642	0.00298	-8.13259e-05	0.0029	-0.00222
-0.1641	0.00298	-7.80255e-05	0.0029	-0.00221
-0.164	0.00297	-7.47339e-05	0.0029	-0.00219
-0.1639	0.00297	-7.14509e-05	0.0029	-0.00219
-0.1638	0.00296	-6.81764e-05	0.00289	-0.00218
-0.1637	0.00296	-6.49102e-05	0.0029	-0.00217
-0.1636	0.00296	-6.16522e-05	0.0029	-0.00217
-0.1635	0.00295	-5.84022e-05	0.00289	-0.00215
-0.1634	0.00295	-5.51601e-05	0.00289	-0.00214
-0.1633	0.00294	-5.19257e-05	0.00289	-0.00214
-0.1632	0.00294	-4.86989e-05	0.00289	-0.00213
-0.1631	0.00294	-4.54796e-05	0.00289	-0.00211
-0.163	0.00293	-4.22676e-05	0.00289	-0.00211
-0.1629	0.00293	-3.90627e-05	0.00289	-0.0021
-0.1628	0.00292	-3.5865e-05	0.00288	-0.00208
-0.1627	0.00292	-3.26741e-05	0.00289	-0.00208
-0.1626	0.00292	-2.94901e-05	0.00289	-0.00207
-0.1625	0.00291	-2.63128e-05	0.00288	-0.00206
-0.1624	0.00291	-2.31421e-05	0.00289	-0.00206
-0.1623	0.00291	-1.99779e-05	0.00289	-0.00204
-0.1622	0.0029	-1.682e-05	0.00288	-0.00203
-0.1621	0.0029	-1.36684e-05	0.00289	-0.00202
-0.162	0.0029	-1.0523e-05	0.00289	-0.00202
-0.1619	0.00289	-7.38365e-06	0.00288	-0.002
-0.1618	0.00289	-4.25029e-06	0.00289	-0.00199
-0.1617	0.00289	-1.12284e-06	0.00289	-0.00199
-0.1616	0.00288	1.99879e-06	0.00288	-0.00198
-0.1615	0.00288	5.11468e-06	0.00289	-0.00196
-0.1614	0.00288	8.22491e-06	0.00289	-0.00195
-0.1613	0.00287	1.13295e-05	0.00288	-0.00195
-0.1612	0.00287	1.44286e-05	0.00288	-0.00194
-0.1611	0.00287	1.75223e-05	0.00289	-0.00192
-0.161	0.00286	2.06105e-05	0.00288	-0.00191
-0.1609	0.00286	2.36933e-05	0.00288	-0.00191
-0.1608	0.00286	2.67709e-05	0.00289	-0.00189
-0.1607	0.00286	2.98432e-05	0.00289	-0.00188
-0.1606	0.00285	3.29102e-05	0.00288	-0.00186
-0.1605	0.00285	3.59721e-05	0.00289	-0.00186
-0.1604	0.00285	3.90289e-05	0.00289	-0.00185
-0.1603	0.00285	4.20805e-05	0.00289	-0.00184
-0.1602	0.00284	4.5127e-05	0.00289	-0.00182
-0.1601	0.00284	4.81685e-05	0.00289	-0.00182
-0.16	0.00284	5.12048e-05	0.00289	-0.00181
-0.1599	0.00284	5.42362e-05	0.00289	-0.0018
-0.1598	0.00283	5.72625e-05	0.00289	-0.00178
-0.1597	0.00283	6.02838e-05	0.00289	-0.00178
-0.1596	0.00283	6.33e-05	0.00289	-0.00177
-0.1595	0.00283	6.63112e-05	0.0029	-0.00175
-0.1594	0.00282	6.93173e-05	0.00289	-0.00174
-0.1593	0.00282	7.23184e-05	0.00289	-0.00173
-0.1592	0.00282	7.53144e-05	0.0029	-0.00173
-0.1591	0.00282	7.83053e-05	0.0029	-0.00171
-0.159	0.00281	8.12911e-05	0.00289	-0.0017
-0.1589	0.00281	8.42717e-05	0.00289	-0.00169
-0.1588	0.00281	8.72471e-05	0.0029	-0.00169
-0.1587	0.00281	9.02173e-05	0.0029	-0.00168
-0.1586	0.00281	9.31823e-05	0.0029	-0.00166
-0.1585	0.0028	9.6142e-05	0.0029	-0.00165
-0.1584	0.0028	9.90963e-05	0.0029	-0.00163
-0.1583	0.0028	0.000102045	0.0029	-0.00163
-0.1582	0.0028	0.000104989	0.0029	-0.00162
-0.1581	0.0028	0.000107926	0.00291	-0.0016
-0.158	0.0028	0.000110859	0.00291	-0.00159
-0.1579	0.00279	0.000113786	0.0029	-0.00157
-0.1578	0.00279	0.000116706	0.00291	-0.00158
-0.1577	0.00279	0.000119622	0.00291	-0.00156
-0.1576	0.00279	0.000122531	0.00291	-0.00155
-0.1575	0.00279	0.000125434	0.00292	-0.00154
-0.1574	0.00279	0.000128332	0.00292	-0.00152
-0.1573	0.00278	0.000131223	0.00291	-0.00151
-0.1572	0.00278	0.000134108	0.00291	-0.00151
-0.1571	0.00278	0.000136987	0.00292	-0.00149
-0.157	0.00278	0.000139859	0.00292	-0.00148
-0.1569	0.00278	0.000142725	0.00292	-0.00147
-0.1568	0.00278	0.000145584	0.00293	-0.00145
-0.1567	0.00278	0.000148437	0.00293	-0.00144
-0.1566	0.00277	0.000151282	0.00292	-0.00144
-0.1565	0.00277	0.000154121	0.00292	-0.00143
-0.1564	0.00277	0.000156953	0.00293	-0.00141
-0.1563	0.00277	0.000159778	0.00293	-0.0014
-0.1562	0.00277	0.000162595	0.00293	-0.00138
-0.1561	0.00277	0.000165405	0.00294	-0.00137
-0.156	0.00277	0.000168208	0.00294	-0.00137
-0.1559	0.00277	0.000171003	0.00294	-0.00135
-0.1558	0.00276	0.00017379	0.00293	-0.00134
-0.1557	0.00276	0.000176569	0.00294	-0.00133
-0.1556	0.00276	0.000179341	0.00294	-0.00131
-0.1555	0.00276	0.000182104	0.00294	-0.0013
-0.1554	0.00276	0.000184859	0.00294	-0.00129
-0.1553	0.00276	0.000187605	0.00295	-0.00129
-0.1552	0.00276	0.000190344	0.00295	-0.00127
-0.1551	0.00276	0.000193073	0.00295	-0.00126
-0.155	0.00276	0.000195794	0.00296	-0.00125
-0.1549	0.00275	0.000198505	0.00295	-0.00123
-0.1548	0.00275	0.000201208	0.00295	-0.00122
-0.1547	0.00275	0.000203901	0.00295	-0.00121
-0.1546	0.00275	0.000206585	0.00296	-0.0012
-0.1545	0.00275	0.00020926	0.00296	-0.00119
-0.1544	0.00275	0.000211925	0.00296	-0.00117
-0.1543	0.00275	0.00021458	0.00296	-0.00116
-0.1542	0.00275	0.000217225	0.00297	-0.00115
-0.1541	0.00275	0.00021986	0.00297	-0.00113
-0.154	0.00274	0.000222485	0.00296	-0.00112
-0.1539	0.00274	0.0002251	0.00297	-0.00111
-0.1538	0.00274	0.000227704	0.00297	-0.00109
-0.1537	0.00274	0.000230297	0.00297	-0.00109
-0.1536	0.00274	0.00023288	0.00297	-0.00108
-0.1535	0.00274	0.000235451	0.00298	-0.00106
-0.1534	0.00274	0.000238012	0.00298	-0.00105
-0.1533	0.00274	0.000240561	0.00298	-0.00104
-0.1532	0.00274	0.000243099	0.00298	-0.00102
-0.1531	0.00274	0.000245625	0.00299	-0.00101
-0.153	0.00273	0.00024814	0.00298	-0.00099817
-0.1529	0.00273	0.000250643	0.00298	-0.000985
-0.1528	0.00273	0.000253134	0.00298	-0.000985152
-0.1527	0.00273	0.000255613	0.00299	-0.00097
-0.1526	0.00273	0.00025808	0.00299	-0.000955
-0.1525	0.00273	0.000260534	0.00299	-0.000935
-0.1524	0.00273	0.000262976	0.00299	-0.000925
-0.1523	0.00273	0.000265405	0.003	-0.00091
-0.1522	0.00273	0.000267822	0.003	-0.000895
-0.1521	0.00272	0.000270225	0.00299	-0.000885
-0.152	0.00272	0.000272616	0.00299	-0.00087
-0.1519	0.00272	0.000274993	0.00299	-0.000855
-0.1518	0.00272	0.000277358	0.003	-0.000845
-0.1517	0.00272	0.000279708	0.003	-0.000845
-0.1516	0.00272	0.000282046	0.003	-0.00083
-0.1515	0.00272	0.000284369	0.003	-0.00082
-0.1514	0.00272	0.000286679	0.00301	-0.0008
-0.1513	0.00271	0.000288975	0.003	-0.00079
-0.1512	0.00271	0.000291257	0.003	-0.000775
-0.1511	0.00271	0.000293525	0.003	-0.00076
-0.151	0.00271	0.000295779	0.00301	-0.00075
-0.1509	0.00271	0.000298019	0.00301	-0.000735
-0.1508	0.00271	0.000300244	0.00301	-0.00072
-0.1507	0.0027	0.000302454	0.003	-0.000705
-0.1506	0.0027	0.00030465	0.003	-0.00069
-0.1505	0.0027	0.000306832	0.00301	-0.000675
-0.1504	0.0027	0.000308998	0.00301	-0.000675
-0.1503	0.0027	0.00031115	0.00301	-0.000665
-0.1502	0.0027	0.000313287	0.00301	-0.00065
-0.1501	0.00269	0.000315409	0.00301	-0.000635
-0.15	0.00269	0.000317515	0.00301	-0.000625
-0.1499	0.00269	0.000319607	0.00301	-0.00061
-0.1498	0.00269	0.000321683	0.00301	-0.000595
-0.1497	0.00269	0.000323744	0.00301	-0.000585
-0.1496	0.00269	0.00032579	0.00302	-0.00057
-0.1495	0.00269	0.00032782	0.00302	-0.000555
-0.1494	0.00268	0.000329835	0.00301	-0.00054
-0.1493	0.00268	0.000331834	0.00301	-0.00053
-0.1492	0.00268	0.000333818	0.00301	-0.000515
-0.1491	0.00268	0.000335786	0.00302	-0.0005
-0.149	0.00268	0.000337738	0.00302	-0.000485
-0.1489	0.00268	0.000339675	0.00302	-0.00047
-0.1488	0.00268	0.000341596	0.00302	-0.00047
-0.1487	0.00268	0.000343501	0.00302	-0.000455
-0.1486	0.00267	0.000345391	0.00302	-0.000445
-0.1485	0.00267	0.000347265	0.00302	-0.00043
-0.1484	0.00267	0.000349123	0.00302	-0.000415
-0.1483	0.00267	0.000350965	0.00302	-0.000405
-0.1482	0.00267	0.000352791	0.00302	-0.00039
-0.1481	0.00267	0.000354602	0.00302	-0.000375
-0.148	0.00267	0.000356396	0.00303	-0.000365
-0.1479	0.00266	0.000358175	0.00302	-0.00035
-0.1478	0.00266	0.000359938	0.00302	-0.000335
-0.1477	0.00266	0.000361686	0.00302	-0.000325
-0.1476	0.00266	0.000363418	0.00302	-0.00031
-0.1475	0.00266	0.000365134	0.00303	-0.000295
-0.1474	0.00266	0.000366834	0.00303	-0.000285
-0.1473	0.00266	0.000368518	0.00303	-0.00027
-0.1472	0.00265	0.000370187	0.00302	-0.000255
-0.1471	0.00265	0.000371841	0.00302	-0.000245
-0.147	0.00265	0.000373479	0.00302	-0.00023
-0.1469	0.00265	0.000375101	0.00303	-0.000215
-0.1468	0.00265	0.000376708	0.00303	-0.000205
-0.1467	0.00265	0.0003783	0.00303	-0.00019
-0.1466	0.00264	0.000379877	0.00302	-0.000175
-0.1465	0.00264	0.000381438	0.00302	-0.000165
-0.1464	0.00264	0.000382984	0.00302	-0.00015
-0.1463	0.00264	0.000384515	0.00302	-0.000135
-0.1462	0.00264	0.000386031	0.00303	-0.000125
-0.1461	0.00263	0.000387533	0.00302	-0.00011
-0.146	0.00263	0.000389019	0.00302	-9.5e-05
-0.1459	0.00263	0.000390491	0.00302	-8.5e-05
-0.1458	0.00263	0.000391948	0.00302	-7e-05
-0.1457	0.00263	0.000393391	0.00302	-5.5e-05
-0.1456	0.00262	0.00039482	0.00301	-4e-05
-0.1455	0.00262	0.000396234	0.00302	-3e-05
-0.1454	0.00262	0.000397634	0.00302	-1.5e-05
-0.1453	0.00262	0.00039902	0.00302	0
-0.1452	0.00262	0.000400393	0.00302	1e-05
-0.1451	0.00261	0.000401751	0.00301	2e-05
-0.145	0.00261	0.000403096	0.00301	3.5e-05
-0.1449	0.00261	0.000404428	0.00301	5e-05
-0.1448	0.00261	0.000405746	0.00302	6e-05
-0.1447	0.0026	0.000407051	0.00301	7.5e-05
-0.1446	0.0026	0.000408343	0.00301	9e-05
-0.1445	0.0026	0.000409623	0.00301	0.0001
-0.1444	0.00259	0.000410889	0.003	0.000115
-0.1443	0.00259	0.000412143	0.003	0.00013
-0.1442	0.00259	0.000413385	0.003	0.000145
-0.1441	0.00259	0.000414615	0.003	0.000155
-0.144	0.00258	0.000415832	0.003	0.000165
-0.1439	0.00258	0.000417038	0.003	0.00018
-0.1438	0.00258	0.000418232	0.003	0.000195
-0.1437	0.00257	0.000419415	0.00299	0.00021
-0.1436	0.00257	0.000420587	0.00299	0.000225
-0.1435	0.00257	0.000421747	0.00299	0.00024
-0.1434	0.00256	0.000422897	0.00298	0.00025
-0.1433	0.00256	0.000424036	0.00298	0.000265
-0.1432	0.00256	0.000425164	0.00299	0.00028
-0.1431	0.00255	0.000426283	0.00298	0.000295
-0.143	0.00255	0.000427391	0.00298	0.000305
-0.1429	0.00255	0.000428489	0.00298	0.000315
-0.1428	0.00254	0.000429578	0.00297	0.000330336
-0.1427	0.00254	0.000430658	0.00297	0.000345696
-0.1426	0.00253	0.000431728	0.00296	0.000361067
-0.1425	0.00253	0.000432789	0.00296	0.000371449
-0.1424	0.00253	0.000433842	0.00296	0.000386844
-0.1423	0.00252	0.000434886	0.00295	0.000402249
-0.1422	0.00252	0.000435922	0.00296	0.000412664
-0.1421	0.00251	0.00043695	0.00295	0.000428092
-0.142	0.00251	0.00043797	0.00295	0.000438531
-0.1419	0.0025	0.000438982	0.00294	0.000453982
-0.1418	0.0025	0.000439988	0.00294	0.000469445
-0.1417	0.00249	0.000440986	0.00293	0.000479918
-0.1416	0.00249	0.000441977	0.00293	0.000495404
-0.1415	0.00248	0.000442962	0.00292	0.000505902
-0.1414	0.00248	0.00044394	0.00292	0.000521411
-0.1413	0.00247	0.000444912	0.00291	0.000536933
-0.1412	0.00247	0.000445879	0.00292	0.000547466
-0.1411	0.00246	0.000446839	0.00291	0.000563012
-0.141	0.00246	0.000447795	0.00291	0.000578568
-0.1409	0.00245	0.000448745	0.0029	0.000589137
-0.1408	0.00245	0.00044969	0.0029	0.000604719
-0.1407	0.00244	0.000450631	0.00289	0.000620312
-0.1406	0.00244	0.000451567	0.00289	0.000630919
-0.1405	0.00243	0.0004525	0.00288	0.000646537
-0.1404	0.00243	0.000453428	0.00288	0.000662167
-0.1403	0.00242	0.000454353	0.00287	0.00067281
-0.1402	0.00242	0.000455275	0.00288	0.000688465
-0.1401	0.00241	0.000456193	0.00287	0.000699132
-0.14	0.0024	0.000457109	0.00286	0.000714812
-0.1399	0.0024	0.000458022	0.00286	0.000730505
-0.1398	0.00239	0.000458932	0.00285	0.00074121
-0.1397	0.00239	0.000459841	0.00285	0.000756927
-0.1396	0.00238	0.000460747	0.00284	0.000767658
-0.1395	0.00237	0.000461653	0.00283	0.0007834
-0.1394	0.00237	0.000462556	0.00283	0.000799157
-0.1393	0.00236	0.000463459	0.00282	0.000809924
-0.1392	0.00235	0.000464361	0.00281	0.000825705
-0.1391	0.00235	0.000465262	0.00282	0.000841499
-0.139	0.00234	0.000466163	0.00281	0.0008523
-0.1389	0.00233	0.000467064	0.0028	0.000868115
-0.1388	0.00233	0.000467965	0.0028	0.00087893
-0.1387	0.00232	0.000468867	0.00279	0.000894848
-0.1386	0.00231	0.000469769	0.00278	0.000910663
-0.1385	0.00231	0.000470672	0.00278	0.000926478
-0.1384	0.0023	0.000471576	0.00277	0.000937396
-0.1383	0.00229	0.000472482	0.00276	0.000953314
-0.1382	0.00228	0.000473389	0.00275	0.000964211
-0.1381	0.00228	0.000474298	0.00275	0.000980129
-0.138	0.00227	0.000475209	0.00275	0.000996068
-0.1379	0.00226	0.000476122	0.00274	0.00101
-0.1378	0.00225	0.000477038	0.00273	0.00102
-0.1377	0.00225	0.000477956	0.00273	0.00104
-0.1376	0.00224	0.000478878	0.00272	0.00105
-0.1375	0.00223	0.000479803	0.00271	0.00107
-0.1374	0.00222	0.000480731	0.0027	0.00108
-0.1373	0.00222	0.000481662	0.0027	0.00109
-0.1372	0.00221	0.000482598	0.00269	0.00111
-0.1371	0.0022	0.000483537	0.00268	0.00113
-0.137	0.00219	0.000484481	0.00267	0.00114
-0.1369	0.00218	0.000485429	0.00267	0.00115
-0.1368	0.00218	0.000486382	0.00267	0.00117
-0.1367	0.00217	0.00048734	0.00266	0.00118
-0.1366	0.00216	0.000488303	0.00265	0.0012
-0.1365	0.00215	0.000489271	0.00264	0.00121
-0.1364	0.00214	0.000490244	0.00263	0.00122
-0.1363	0.00214	0.000491223	0.00263	0.00123
-0.1362	0.00213	0.000492207	0.00262	0.00125
-0.1361	0.00212	0.000493198	0.00261	0.00127
-0.136	0.00211	0.000494195	0.0026	0.00128
-0.1359	0.0021	0.000495198	0.0026	0.00129
-0.1358	0.00209	0.000496207	0.00259	0.00131
-0.1357	0.00208	0.000497223	0.00258	0.00132
-0.1356	0.00208	0.000498246	0.00258	0.00134
-0.1355	0.00207	0.000499275	0.00257	0.00135
-0.1354	0.00206	0.000500312	0.00256	0.00136
-0.1353	0.00205	0.000501356	0.00255	0.00139
-0.1352	0.00204	0.000502407	0.00254	0.0014
-0.1351	0.00203	0.000503466	0.00253	0.00141
-0.135	0.00202	0.000504532	0.00252	0.00142
-0.1349	0.00201	0.000505606	0.00252	0.00144
-0.1348	0.002	0.000506687	0.00251	0.00145
-0.1347	0.002	0.000507777	0.00251	0.00146
-0.1346	0.00199	0.000508875	0.0025	0.00148
-0.1345	0.00198	0.000509981	0.00249	0.0015
-0.1344	0.00197	0.000511095	0.00248	0.00151
-0.1343	0.00196	0.000512217	0.00247	0.00153
-0.1342	0.00195	0.000513348	0.00246	0.00154
-0.1341	0.00194	0.000514488	0.00245	0.00155
-0.134	0.00193	0.000515636	0.00245	0.00157
-0.1339	0.00192	0.000516793	0.00244	0.00158
-0.1338	0.00191	0.000517959	0.00243	0.0016
-0.1337	0.0019	0.000519133	0.00242	0.00162
-0.1336	0.00189	0.000520317	0.00241	0.00164
-0.1335	0.00189	0.000521509	0.00241	0.00165
-0.1334	0.00188	0.000522711	0.0024	0.00167
-0.1333	0.00187	0.000523921	0.00239	0.00168
-0.1332	0.00186	0.000525141	0.00239	0.00169
-0.1331	0.00185	0.00052637	0.00238	0.0017
-0.133	0.00184	0.000527608	0.00237	0.00172
-0.1329	0.00183	0.000528855	0.00236	0.00174
-0.1328	0.00182	0.000530111	0.00235	0.00175
-0.1327	0.00181	0.000531377	0.00234	0.00177
-0.1326	0.0018	0.000532652	0.00233	0.00178
-0.1325	0.00179	0.000533937	0.00232	0.00179
-0.1324	0.00178	0.000535231	0.00232	0.00181
-0.1323	0.00177	0.000536534	0.00231	0.00183
-0.1322	0.00176	0.000537846	0.0023	0.00184
-0.1321	0.00175	0.000539168	0.00229	0.00186
-0.132	0.00174	0.000540499	0.00228	0.00186
-0.1319	0.00173	0.000541839	0.00227	0.00188
-0.1318	0.00172	0.000543189	0.00226	0.0019
-0.1317	0.00171	0.000544547	0.00225	0.00191
-0.1316	0.0017	0.000545915	0.00225	0.00193
-0.1315	0.0017	0.000547292	0.00225	0.00194
-0.1314	0.00169	0.000548679	0.00224	0.00196
-0.1313	0.00168	0.000550074	0.00223	0.00197
-0.1312	0.00167	0.000551478	0.00222	0.00199
-0.1311	0.00166	0.000552892	0.00221	0.002
-0.131	0.00165	0.000554314	0.0022	0.00201
-0.1309	0.00164	0.000555745	0.0022	0.00203
-0.1308	0.00163	0.000557185	0.00219	0.00204
-0.1307	0.00162	0.000558634	0.00218	0.00206
-0.1306	0.00161	0.000560091	0.00217	0.00208
-0.1305	0.0016	0.000561557	0.00216	0.00209
-0.1304	0.00159	0.000563031	0.00215	0.0021
-0.1303	0.00158	0.000564514	0.00214	0.00213
-0.1302	0.00157	0.000566005	0.00214	0.00214
-0.1301	0.00156	0.000567504	0.00213	0.00215
-0.13	0.00155	0.000569011	0.00212	0.00217
-0.1299	0.00154	0.000570527	0.00211	0.00218
-0.1298	0.00153	0.00057205	0.0021	0.00219
-0.1297	0.00152	0.000573581	0.00209	0.00222
-0.1296	0.00151	0.00057512	0.00209	0.00223
-0.1295	0.0015	0.000576666	0.00208	0.00224
-0.1294	0.00149	0.00057822	0.00207	0.00226
-0.1293	0.00148	0.000579781	0.00206	0.00227
-0.1292	0.00147	0.000581349	0.00205	0.00228
-0.1291	0.00146	0.000582925	0.00204	0.0023
-0.129	0.00145	0.000584507	0.00203	0.00231
-0.1289	0.00145	0.000586096	0.00204	0.00232
-0.1288	0.00144	0.000587691	0.00203	0.00233
-0.1287	0.00143	0.000589294	0.00202	0.00236
-0.1286	0.00142	0.000590902	0.00201	0.00237
-0.1285	0.00141	0.000592517	0.002	0.00238
-0.1284	0.0014	0.000594138	0.00199	0.00239
-0.1283	0.00139	0.000595765	0.00199	0.00243
-0.1282	0.00138	0.000597397	0.00198	0.00244
-0.1281	0.00137	0.000599035	0.00197	0.00246
-0.128	0.00136	0.000600679	0.00196	0.00247
-0.1279	0.00135	0.000602328	0.00195	0.00248
-0.1278	0.00134	0.000603982	0.00194	0.00249
-0.1277	0.00133	0.00060564	0.00194	0.0025
-0.1276	0.00132	0.000607304	0.00193	0.00251
-0.1275	0.00131	0.000608973	0.00192	0.00252
-0.1274	0.0013	0.000610645	0.00191	0.00256
-0.1273	0.00129	0.000612322	0.0019	0.00257
-0.1272	0.00128	0.000614003	0.00189	0.00259
-0.1271	0.00127	0.000615689	0.00189	0.0026
-0.127	0.00126	0.000617377	0.00188	0.00261
-0.1269	0.00125	0.00061907	0.00187	0.00262
-0.1268	0.00124	0.000620765	0.00186	0.00264
-0.1267	0.00124	0.000622464	0.00186	0.00265
-0.1266	0.00123	0.000624166	0.00185	0.00266
-0.1265	0.00122	0.000625871	0.00185	0.00267
-0.1264	0.00121	0.000627579	0.00184	0.0027
-0.1263	0.0012	0.000629289	0.00183	0.00271
-0.1262	0.00119	0.000631001	0.00182	0.00273
-0.1261	0.00118	0.000632716	0.00181	0.00274
-0.126	0.00117	0.000634432	0.0018	0.00275
-0.1259	0.00116	0.00063615	0.0018	0.00276
-0.1258	0.00115	0.00063787	0.00179	0.00278
-0.1257	0.00114	0.000639591	0.00178	0.00279
-0.1256	0.00113	0.000641313	0.00177	0.0028
-0.1255	0.00112	0.000643037	0.00176	0.00281
-0.1254	0.00111	0.000644761	0.00175	0.00283
-0.1253	0.0011	0.000646486	0.00175	0.00284
-0.1252	0.00109	0.000648211	0.00174	0.00285
-0.1251	0.00108	0.000649937	0.00173	0.00289
-0.125	0.00107	0.000651662	0.00172	0.0029
-0.1249	0.00106	0.000653388	0.00171	0.00291
-0.1248	0.00105	0.000655113	0.00171	0.00293
-0.1247	0.00104	0.000656838	0.0017	0.00294
-0.1246	0.00103	0.000658563	0.00169	0.00295
-0.1245	0.00102	0.000660286	0.00168	0.00297
-0.1244	0.00101	0.000662009	0.00167	0.00298
-0.1243	0.001	0.00066373	0.00166	0.00298
-0.1242	0.000994631	0.000665451	0.00166	0.003
-0.1241	0.000984803	0.000667169	0.00165	0.00301
-0.124	0.000974952	0.000668887	0.00164	0.00302
-0.1239	0.000965075	0.000670602	0.00164	0.00303
-0.1238	0.000955173	0.000672315	0.00163	0.00305
-0.1237	0.000945245	0.000674027	0.00162	0.00307
-0.1236	0.000935288	0.000675736	0.00161	0.00308
-0.1235	0.000925303	0.000677442	0.0016	0.00309
-0.1234	0.000915288	0.000679146	0.00159	0.00311
-0.1233	0.000905242	0.000680847	0.00159	0.00312
-0.1232	0.000895163	0.000682546	0.00158	0.00313
-0.1231	0.000885052	0.000684241	0.00157	0.00314
-0.123	0.000874906	0.000685933	0.00156	0.00316
-0.1229	0.000864725	0.000687622	0.00155	0.00317
-0.1228	0.000854508	0.000689307	0.00154	0.00318
-0.1227	0.000844253	0.000690988	0.00154	0.00319
-0.1226	0.000833959	0.000692666	0.00153	0.00322
-0.1225	0.000823626	0.00069434	0.00152	0.00324
-0.1224	0.000813252	0.00069601	0.00151	0.00326
-0.1223	0.000802836	0.000697676	0.0015	0.00327
-0.1222	0.000792378	0.000699337	0.00149	0.00328
-0.1221	0.000781875	0.000700994	0.00148	0.00329
-0.122	0.000771327	0.000702647	0.00147	0.00329
-0.1219	0.000760733	0.000704295	0.00147	0.0033
-0.1218	0.000750092	0.000705938	0.00146	0.00332
-0.1217	0.000739402	0.000707576	0.00145	0.00333
-0.1216	0.000728663	0.00070921	0.00144	0.00334
-0.1215	0.000717873	0.000710838	0.00143	0.00336
-0.1214	0.000707032	0.000712461	0.00142	0.00337
-0.1213	0.000696139	0.000714079	0.00141	0.00338
-0.1212	0.000685192	0.000715692	0.0014	0.00339
-0.1211	0.000674191	0.000717299	0.00139	0.0034
-0.121	0.000663134	0.0007189	0.00138	0.00342
-0.1209	0.00065202	0.000720496	0.00137	0.00343
-0.1208	0.000640849	0.000722086	0.00136	0.00344
-0.1207	0.00062962	0.000723671	0.00135	0.00346
-0.1206	0.000618331	0.000725249	0.00134	0.00347
-0.1205	0.000606982	0.000726822	0.00133	0.00348
-0.1204	0.000595572	0.000728389	0.00132	0.00349
-0.1203	0.000584099	0.000729949	0.00131	0.0035
-0.1202	0.000572564	0.000731504	0.0013	0.00352
-0.1201	0.000560965	0.000733052	0.00129	0.00353
-0.12	0.000549301	0.000734594	0.00128	0.00355
-0.1199	0.000537571	0.00073613	0.00127	0.00357
-0.1198	0.000525775	0.00073766	0.00126	0.00358
-0.1197	0.000513912	0.000739183	0.00125	0.00359
-0.1196	0.000501982	0.0007407	0.00124	0.00359
-0.1195	0.000489982	0.000742211	0.00123	0.0036
-0.1194	0.000477913	0.000743715	0.00122	0.00361
-0.1193	0.000465775	0.000745213	0.00121	0.00363
-0.1192	0.000453565	0.000746704	0.0012	0.00364
-0.1191	0.000441285	0.000748189	0.00119	0.00364
-0.119	0.000428932	0.000749667	0.00118	0.00366
-0.1189	0.000416507	0.000751139	0.00117	0.00367
-0.1188	0.000404009	0.000752604	0.00116	0.00368
-0.1187	0.000391437	0.000754063	0.00115	0.00369
-0.1186	0.000378791	0.000755515	0.00113	0.00369
-0.1185	0.000366071	0.00075696	0.00112	0.00371
-0.1184	0.000353275	0.000758399	0.00111	0.00373
-0.1183	0.000340404	0.000759832	0.0011	0.00374
-0.1182	0.000327457	0.000761258	0.00109	0.00375
-0.1181	0.000314434	0.000762677	0.00108	0.00376
-0.118	0.000301335	0.00076409	0.00107	0.00377
-0.1179	0.000288159	0.000765497	0.00105	0.00379
-0.1178	0.000274905	0.000766897	0.00104	0.00378
-0.1177	0.000261575	0.000768291	0.00103	0.0038
-0.1176	0.000248166	0.000769679	0.00102	0.00381
-0.1175	0.000234681	0.00077106	0.00101	0.00382
-0.1174	0.000221117	0.000772435	0.000993552	0.00384
-0.1173	0.000207475	0.000773803	0.000981278	0.00385
-0.1172	0.000193756	0.000775166	0.000968922	0.00386
-0.1171	0.000179959	0.000776522	0.000956481	0.00386
-0.117	0.000166083	0.000777872	0.000943955	0.00387
-0.1169	0.00015213	0.000779217	0.000931347	0.00388
-0.1168	0.000138099	0.000780555	0.000918654	0.0039
-0.1167	0.00012399	0.000781887	0.000905877	0.00391
-0.1166	0.000109804	0.000783213	0.000893017	0.00392
-0.1165	9.55406e-05	0.000784534	0.000880075	0.00392
-0.1164	8.11999e-05	0.000785849	0.000867049	0.00394
-0.1163	6.67823e-05	0.000787158	0.00085394	0.00394
-0.1162	5.22883e-05	0.000788461	0.000840749	0.00396
-0.1161	3.7718e-05	0.000789759	0.000827477	0.00398
-0.116	2.3072e-05	0.000791052	0.000814124	0.00398
-0.1159	8.35055e-06	0.000792339	0.00080069	0.00398
-0.1158	-6.44579e-06	0.00079362	0.000787174	0.004
-0.1157	-2.13166e-05	0.000794897	0.00077358	0.004
-0.1156	-3.62612e-05	0.000796168	0.000759907	0.00402
-0.1155	-5.12791e-05	0.000797434	0.000746155	0.00402
-0.1154	-6.63698e-05	0.000798695	0.000732325	0.00404
-0.1153	-8.15325e-05	0.000799952	0.00071842	0.00405
-0.1152	-9.67665e-05	0.000801203	0.000704437	0.00405
-0.1151	-0.000112071	0.00080245	0.000690379	0.00407
-0.115	-0.000127446	0.000803692	0.000676246	0.00407
-0.1149	-0.000142889	0.000804929	0.00066204	0.00407
-0.1148	-0.000158401	0.000806162	0.000647761	0.0041
-0.1147	-0.00017398	0.000807391	0.000633411	0.00411
-0.1146	-0.000189625	0.000808615	0.00061899	0.00411
-0.1145	-0.000205336	0.000809835	0.000604499	0.00412
-0.1144	-0.000221111	0.000811051	0.00058994	0.00413
-0.1143	-0.00023695	0.000812263	0.000575313	0.00415
-0.1142	-0.000252851	0.000813471	0.00056062	0.00417
-0.1141	-0.000268813	0.000814675	0.000545862	0.00417
-0.114	-0.000284835	0.000815875	0.00053104	0.00417
-0.1139	-0.000300916	0.000817072	0.000516156	0.00419
-0.1138	-0.000317054	0.000818265	0.000501211	0.00419
-0.1137	-0.000333249	0.000819454	0.000486205	0.00419
-0.1136	-0.000349499	0.000820641	0.000471142	0.00421
-0.1135	-0.000365803	0.000821824	0.000456021	0.00422
-0.1134	-0.000382159	0.000823003	0.000440844	0.00422
-0.1133	-0.000398565	0.00082418	0.000425615	0.00424
-0.1132	-0.000415022	0.000825353	0.000410331	0.00424
-0.1131	-0.000431526	0.000826524	0.000394998	0.00426
-0.113	-0.000448077	0.000827692	0.000379615	0.00426
-0.1129	-0.000464673	0.000828857	0.000364184	0.00426
-0.1128	-0.000481312	0.000830019	0.000348707	0.00428
-0.1127	-0.000497992	0.000831179	0.000333187	0.0043
-0.1126	-0.000514713	0.000832336	0.000317623	0.00428
-0.1125	-0.000531473	0.00083349	0.000302017	0.0043
-0.1124	-0.000548269	0.000834643	0.000286374	0.00432
-0.1123	-0.0005651	0.000835793	0.000270693	0.00432
-0.1122	-0.000581964	0.000836941	0.000254977	0.00432
-0.1121	-0.000598859	0.000838086	0.000239227	0.00434
-0.112	-0.000615784	0.00083923	0.000223446	0.00434
-0.1119	-0.000632737	0.000840372	0.000207635	0.00435
-0.1118	-0.000649716	0.000841512	0.000191796	0.00436
-0.1117	-0.000666718	0.000842649	0.000175931	0.00438
-0.1116	-0.000683743	0.000843785	0.000160042	0.00437
-0.1115	-0.000700787	0.00084492	0.000144133	0.00439
-0.1114	-0.000717849	0.000846052	0.000128203	0.0044
-0.1113	-0.000734927	0.000847183	0.000112256	0.0044
-0.1112	-0.00075202	0.000848313	9.6293e-05	0.00441
-0.1111	-0.000769123	0.000849441	8.0318e-05	0.00442
-0.111	-0.000786237	0.000850567	6.433e-05	0.00442
-0.1109	-0.000803358	0.000851692	4.8334e-05	0.00443
-0.1108	-0.000820485	0.000852815	3.233e-05	0.00444
-0.1107	-0.000837615	0.000853937	1.6322e-05	0.00444
-0.1106	-0.000854746	0.000855058	3.12e-07	0.00446
-0.1105	-0.000871877	0.000856178	-1.5699e-05	0.00447
-0.1104	-0.000889004	0.000857296	-3.1708e-05	0.00447
-0.1103	-0.000906125	0.000858413	-4.7712e-05	0.00448
-0.1102	-0.000923238	0.000859528	-6.371e-05	0.00449
-0.1101	-0.000940342	0.000860643	-7.9699e-05	0.00449
-0.11	-0.000957433	0.000861756	-9.5677e-05	0.0045
-0.1099	-0.00097451	0.000862867	-0.000111643	0.00451
-0.1098	-0.00099157	0.000863978	-0.000127592	0.00451
-0.1097	-0.00101	0.000865087	-0.000144913	0.00452
-0.1096	-0.00103	0.000866196	-0.000163804	0.00455
-0.1095	-0.00104	0.000867302	-0.000172698	0.00455
-0.1094	-0.00106	0.000868408	-0.000191592	0.00456
-0.1093	-0.00108	0.000869512	-0.000210488	0.00456
-0.1092	-0.00109	0.000870615	-0.000219385	0.00456
-0.1091	-0.00111	0.000871717	-0.000238283	0.00458
-0.109	-0.00113	0.000872817	-0.000257183	0.00458
-0.1089	-0.00114	0.000873916	-0.000266084	0.00458
-0.1088	-0.00116	0.000875013	-0.000284987	0.0046
-0.1087	-0.00118	0.000876109	-0.000303891	0.00462
-0.1086	-0.00119	0.000877203	-0.000312797	0.0046
-0.1085	-0.00121	0.000878296	-0.000331704	0.00462
-0.1084	-0.00123	0.000879387	-0.000350613	0.00464
-0.1083	-0.00124	0.000880476	-0.000359524	0.00464
-0.1082	-0.00126	0.000881563	-0.000378437	0.00464
-0.1081	-0.00128	0.000882648	-0.000397352	0.00464
-0.108	-0.00129	0.000883732	-0.000406268	0.00466
-0.1079	-0.00131	0.000884813	-0.000425187	0.00466
-0.1078	-0.00133	0.000885892	-0.000444108	0.00466
-0.1077	-0.00134	0.000886969	-0.000453031	0.00468
-0.1076	-0.00136	0.000888043	-0.000471957	0.00468
-0.1075	-0.00137	0.000889115	-0.000480885	0.00468
-0.1074	-0.00139	0.000890184	-0.000499816	0.0047
-0.1073	-0.00141	0.00089125	-0.00051875	0.00471
-0.1072	-0.00142	0.000892314	-0.000527686	0.00471
-0.1071	-0.00144	0.000893374	-0.000546626	0.00472
-0.107	-0.00145	0.000894432	-0.000555568	0.00472
-0.1069	-0.00147	0.000895486	-0.000574514	0.00474
-0.1068	-0.00148	0.000896536	-0.000583464	0.00475
-0.1067	-0.0015	0.000897583	-0.000602417	0.00475
-0.1066	-0.00151	0.000898627	-0.000611373	0.00476
-0.1065	-0.00153	0.000899666	-0.000630334	0.00477
-0.1064	-0.00154	0.000900701	-0.000639299	0.00477
-0.1063	-0.00156	0.000901732	-0.000658268	0.00478
-0.1062	-0.00157	0.000902759	-0.000667241	0.00478
-0.1061	-0.00159	0.00090378	-0.00068622	0.00479
-0.106	-0.0016	0.000904797	-0.000695203	0.0048
-0.1059	-0.00162	0.000905809	-0.000714191	0.0048
-0.1058	-0.00163	0.000906816	-0.000723184	0.00481
-0.1057	-0.00165	0.000907817	-0.000742183	0.00483
-0.1056	-0.00166	0.000908813	-0.000751187	0.00482
-0.1055	-0.00168	0.000909803	-0.000770197	0.00484
-0.1054	-0.00169	0.000910787	-0.000779213	0.00484
-0.1053	-0.0017	0.000911764	-0.000788236	0.00485
-0.1052	-0.00172	0.000912735	-0.000807265	0.00486
-0.1051	-0.00173	0.000913699	-0.000816301	0.00486
-0.105	-0.00174	0.000914656	-0.000825344	0.00487
-0.1049	-0.00176	0.000915605	-0.000844395	0.00488
-0.1048	-0.00177	0.000916547	-0.000853453	0.00488
-0.1047	-0.00178	0.000917482	-0.000862518	0.00489
-0.1046	-0.0018	0.000918408	-0.000881592	0.00489
-0.1045	-0.00181	0.000919326	-0.000890674	0.0049
-0.1044	-0.00182	0.000920235	-0.000899765	0.00492
-0.1043	-0.00184	0.000921135	-0.000918865	0.00492
-0.1042	-0.00185	0.000922027	-0.000927973	0.00494
-0.1041	-0.00186	0.000922908	-0.000937092	0.00492
-0.104	-0.00187	0.00092378	-0.00094622	0.00494
-0.1039	-0.00188	0.000924642	-0.000955358	0.00496
-0.1038	-0.0019	0.000925494	-0.000974506	0.00496
-0.1037	-0.00191	0.000926334	-0.000983666	0.00496
-0.1036	-0.00192	0.000927164	-0.000992836	0.00496
-0.1035	-0.00193	0.000927983	-0.001	0.00498
-0.1034	-0.00194	0.00092879	-0.00101	0.00498
-0.1033	-0.00195	0.000929585	-0.00102	0.00498
-0.1032	-0.00196	0.000930368	-0.00103	0.005
-0.1031	-0.00197	0.000931138	-0.00104	0.005
-0.103	-0.00199	0.000931895	-0.00106	0.005
-0.1029	-0.002	0.000932639	-0.00107	0.00502
-0.1028	-0.00201	0.00093337	-0.00108	0.00502
-0.1027	-0.00202	0.000934086	-0.00109	0.00503
-0.1026	-0.00203	0.000934789	-0.0011	0.00504
-0.1025	-0.00204	0.000935476	-0.0011	0.00504
-0.1024	-0.00205	0.000936149	-0.00111	0.00505
-0.1023	-0.00206	0.000936806	-0.00112	0.00505
-0.1022	-0.00206	0.000937448	-0.00112	0.00505
-0.1021	-0.00207	0.000938074	-0.00113	0.00507
-0.102	-0.00208	0.000938683	-0.00114	0.00507
-0.1019	-0.00209	0.000939275	-0.00115	0.00509
-0.1018	-0.0021	0.00093985	-0.00116	0.00507
-0.1017	-0.00211	0.000940408	-0.00117	0.0051
-0.1016	-0.00212	0.000940948	-0.00118	0.00511
-0.1015	-0.00213	0.00094147	-0.00119	0.00511
-0.1014	-0.00213	0.000941973	-0.00119	0.00512
-0.1013	-0.00214	0.000942456	-0.0012	0.00512
-0.1012	-0.00215	0.000942921	-0.00121	0.00513
-0.1011	-0.00216	0.000943366	-0.00122	0.00513
-0.101	-0.00216	0.00094379	-0.00122	0.00514
-0.1009	-0.00217	0.000944194	-0.00123	0.00515
-0.1008	-0.00218	0.000944577	-0.00124	0.00515
-0.1007	-0.00218	0.000944939	-0.00124	0.00516
-0.1006	-0.00219	0.000945279	-0.00124	0.00516
-0.1005	-0.0022	0.000945597	-0.00125	0.00517
-0.1004	-0.0022	0.000945893	-0.00125	0.00518
-0.1003	-0.00221	0.000946165	-0.00126	0.00518
-0.1002	-0.00222	0.000946415	-0.00127	0.00519
-0.1001	-0.00222	0.00094664	-0.00127	0.00519
-0.1	-0.00223	0.000946842	-0.00128	0.0052
-0.0999	-0.00223	0.000947019	-0.00128	0.00521
-0.0998	-0.00224	0.000947172	-0.00129	0.00521
-0.0997	-0.00224	0.000947299	-0.00129	0.00523
-0.0996	-0.00225	0.000947401	-0.0013	0.00522
-0.0995	-0.00225	0.000947478	-0.0013	0.00523
-0.0994	-0.00226	0.000947528	-0.00131	0.00523
-0.0993	-0.00226	0.000947551	-0.00131	0.00524
-0.0992	-0.00227	0.000947548	-0.00132	0.00525
-0.0991	-0.00227	0.000947517	-0.00132	0.00525
-0.099	-0.00228	0.000947458	-0.00133	0.00526
-0.0989	-0.00228	0.000947372	-0.00133	0.00526
-0.0988	-0.00228	0.000947256	-0.00133	0.00528
-0.0987	-0.00229	0.000947112	-0.00134	0.00528
-0.0986	-0.00229	0.000946939	-0.00134	0.00528
-0.0985	-0.00229	0.000946736	-0.00134	0.0053
-0.0984	-0.0023	0.000946503	-0.00135	0.0053
-0.0983	-0.0023	0.00094624	-0.00135	0.00532
-0.0982	-0.0023	0.000945946	-0.00135	0.0053
-0.0981	-0.0023	0.00094562	-0.00135	0.00532
-0.098	-0.00231	0.000945264	-0.00136	0.00532
-0.0979	-0.00231	0.000944875	-0.00137	0.00532
-0.0978	-0.00231	0.000944454	-0.00137	0.00532
-0.0977	-0.00231	0.000944001	-0.00137	0.00534
-0.0976	-0.00231	0.000943515	-0.00137	0.00534
-0.0975	-0.00232	0.000942996	-0.00138	0.00534
-0.0974	-0.00232	0.000942443	-0.00138	0.00536
-0.0973	-0.00232	0.000941856	-0.00138	0.00536
-0.0972	-0.00232	0.000941235	-0.00138	0.00537
-0.0971	-0.00232	0.000940579	-0.00138	0.00537
-0.097	-0.00232	0.000939889	-0.00138	0.00537
-0.0969	-0.00232	0.000939163	-0.00138	0.00537
-0.0968	-0.00232	0.000938401	-0.00138	0.00539
-0.0967	-0.00232	0.000937604	-0.00138	0.00539
-0.0966	-0.00232	0.000936771	-0.00138	0.00539
-0.0965	-0.00233	0.000935901	-0.00139	0.00539
-0.0964	-0.00233	0.000934994	-0.0014	0.00541
-0.0963	-0.00233	0.00093405	-0.0014	0.00541
-0.0962	-0.00233	0.000933069	-0.0014	0.00541
-0.0961	-0.00232	0.00093205	-0.00139	0.00541
-0.096	-0.00232	0.000930994	-0.00139	0.00543
-0.0959	-0.00232	0.000929899	-0.00139	0.00543
-0.0958	-0.00232	0.000928765	-0.00139	0.00543
-0.0957	-0.00232	0.000927593	-0.00139	0.00543
-0.0956	-0.00232	0.000926382	-0.00139	0.00545
-0.0955	-0.00232	0.000925131	-0.00139	0.00544
-0.0954	-0.00232	0.000923841	-0.0014	0.00545
-0.0953	-0.00232	0.000922511	-0.0014	0.00545
-0.0952	-0.00232	0.000921142	-0.0014	0.00546
-0.0951	-0.00232	0.000919731	-0.0014	0.00546
-0.095	-0.00231	0.000918281	-0.00139	0.00547
-0.0949	-0.00231	0.00091679	-0.00139	0.00547
-0.0948	-0.00231	0.000915258	-0.00139	0.00548
-0.0947	-0.00231	0.000913685	-0.0014	0.00548
-0.0946	-0.00231	0.00091207	-0.0014	0.00549
-0.0945	-0.00231	0.000910414	-0.0014	0.00549
-0.0944	-0.0023	0.000908716	-0.00139	0.0055
-0.0943	-0.0023	0.000906977	-0.00139	0.00549
-0.0942	-0.0023	0.000905195	-0.00139	0.00549
-0.0941	-0.0023	0.000903372	-0.0014	0.0055
-0.094	-0.00229	0.000901506	-0.00139	0.0055
-0.0939	-0.00229	0.000899597	-0.00139	0.00551
-0.0938	-0.00229	0.000897646	-0.00139	0.00551
-0.0937	-0.00229	0.000895652	-0.00139	0.00552
-0.0936	-0.00228	0.000893615	-0.00139	0.00552
-0.0935	-0.00228	0.000891535	-0.00139	0.00551
-0.0934	-0.00228	0.000889411	-0.00139	0.00552
-0.0933	-0.00227	0.000887245	-0.00138	0.00552
-0.0932	-0.00227	0.000885035	-0.00138	0.00553
-0.0931	-0.00227	0.000882781	-0.00139	0.00553
-0.093	-0.00227	0.000880484	-0.00139	0.00554
-0.0929	-0.00226	0.000878144	-0.00138	0.00554
-0.0928	-0.00226	0.000875759	-0.00138	0.00553
-0.0927	-0.00226	0.000873331	-0.00139	0.00554
-0.0926	-0.00225	0.000870859	-0.00138	0.00554
-0.0925	-0.00225	0.000868343	-0.00138	0.00554
-0.0924	-0.00224	0.000865782	-0.00137	0.00555
-0.0923	-0.00224	0.000863178	-0.00138	0.00555
-0.0922	-0.00224	0.00086053	-0.00138	0.00556
-0.0921	-0.00223	0.000857838	-0.00137	0.00555
-0.092	-0.00223	0.000855102	-0.00137	0.00555
-0.0919	-0.00223	0.000852321	-0.00138	0.00556
-0.0918	-0.00222	0.000849497	-0.00137	0.00556
-0.0917	-0.00222	0.000846628	-0.00137	0.00556
-0.0916	-0.00222	0.000843715	-0.00138	0.00556
-0.0915	-0.00221	0.000840758	-0.00137	0.00556
-0.0914	-0.00221	0.000837757	-0.00137	0.00556
-0.0913	-0.0022	0.000834712	-0.00137	0.00556
-0.0912	-0.0022	0.000831623	-0.00137	0.00558
-0.0911	-0.0022	0.00082849	-0.00137	0.00556
-0.091	-0.00219	0.000825314	-0.00136	0.00556
-0.0909	-0.00219	0.000822093	-0.00137	0.00558
-0.0908	-0.00218	0.000818828	-0.00136	0.00558
-0.0907	-0.00218	0.00081552	-0.00136	0.00556
-0.0906	-0.00218	0.000812168	-0.00137	0.00556
-0.0905	-0.00217	0.000808773	-0.00136	0.00558
-0.0904	-0.00217	0.000805334	-0.00136	0.00558
-0.0903	-0.00216	0.000801852	-0.00136	0.00556
-0.0902	-0.00216	0.000798327	-0.00136	0.00556
-0.0901	-0.00216	0.000794759	-0.00137	0.00558
-0.09	-0.00215	0.000791147	-0.00136	0.00558
-0.0899	-0.00215	0.000787493	-0.00136	0.00556
-0.0898	-0.00214	0.000783796	-0.00136	0.00556
-0.0897	-0.00214	0.000780056	-0.00136	0.00558
-0.0896	-0.00214	0.000776274	-0.00136	0.00556
-0.0895	-0.00213	0.000772449	-0.00136	0.00556
-0.0894	-0.00213	0.000768583	-0.00136	0.00556
-0.0893	-0.00212	0.000764674	-0.00136	0.00555
-0.0892	-0.00212	0.000760724	-0.00136	0.00556
-0.0891	-0.00212	0.000756732	-0.00136	0.00556
-0.089	-0.00211	0.000752698	-0.00136	0.00556
-0.0889	-0.00211	0.000748623	-0.00136	0.00555
-0.0888	-0.0021	0.000744507	-0.00136	0.00555
-0.0887	-0.0021	0.00074035	-0.00136	0.00554
-0.0886	-0.0021	0.000736153	-0.00136	0.00554
-0.0885	-0.00209	0.000731914	-0.00136	0.00555
-0.0884	-0.00209	0.000727636	-0.00136	0.00555
-0.0883	-0.00209	0.000723318	-0.00137	0.00554
-0.0882	-0.00208	0.000718959	-0.00136	0.00554
-0.0881	-0.00208	0.000714561	-0.00137	0.00553
-0.088	-0.00207	0.000710124	-0.00136	0.00553
-0.0879	-0.00207	0.000705648	-0.00136	0.00553
-0.0878	-0.00207	0.000701132	-0.00137	0.00552
-0.0877	-0.00206	0.000696578	-0.00136	0.00552
-0.0876	-0.00206	0.000691985	-0.00137	0.00551
-0.0875	-0.00206	0.000687355	-0.00137	0.00551
-0.0874	-0.00205	0.000682686	-0.00137	0.00552
-0.0873	-0.00205	0.00067798	-0.00137	0.00552
-0.0872	-0.00204	0.000673236	-0.00137	0.00551
-0.0871	-0.00204	0.000668455	-0.00137	0.00551
-0.087	-0.00204	0.000663637	-0.00138	0.0055
-0.0869	-0.00203	0.000658783	-0.00137	0.0055
-0.0868	-0.00203	0.000653892	-0.00138	0.00549
-0.0867	-0.00203	0.000648965	-0.00138	0.00549
-0.0866	-0.00202	0.000644002	-0.00138	0.00549
-0.0865	-0.00202	0.000639004	-0.00138	0.00548
-0.0864	-0.00202	0.000633971	-0.00139	0.00548
-0.0863	-0.00202	0.000628903	-0.00139	0.00546
-0.0862	-0.00201	0.0006238	-0.00139	0.00545
-0.0861	-0.00201	0.000618662	-0.00139	0.00545
-0.086	-0.00201	0.000613491	-0.0014	0.00545
-0.0859	-0.002	0.000608286	-0.00139	0.00544
-0.0858	-0.002	0.000603048	-0.0014	0.00544
-0.0857	-0.002	0.000597776	-0.0014	0.00543
-0.0856	-0.00199	0.000592471	-0.0014	0.00543
-0.0855	-0.00199	0.000587134	-0.0014	0.00542
-0.0854	-0.00199	0.000581765	-0.00141	0.00542
-0.0853	-0.00199	0.000576363	-0.00141	0.00541
-0.0852	-0.00198	0.00057093	-0.00141	0.00539
-0.0851	-0.00198	0.000565466	-0.00141	0.00539
-0.085	-0.00198	0.000559971	-0.00142	0.00537
-0.0849	-0.00198	0.000554444	-0.00143	0.00537
-0.0848	-0.00197	0.000548888	-0.00142	0.00537
-0.0847	-0.00197	0.000543301	-0.00143	0.00537
-0.0846	-0.00197	0.000537684	-0.00143	0.00534
-0.0845	-0.00197	0.000532038	-0.00144	0.00534
-0.0844	-0.00196	0.000526363	-0.00143	0.00534
-0.0843	-0.00196	0.000520659	-0.00144	0.00534
-0.0842	-0.00196	0.000514926	-0.00145	0.00532
-0.0841	-0.00196	0.000509164	-0.00145	0.0053
-0.084	-0.00195	0.000503375	-0.00145	0.0053
-0.0839	-0.00195	0.000497558	-0.00145	0.0053
-0.0838	-0.00195	0.000491714	-0.00146	0.0053
-0.0837	-0.00195	0.000485842	-0.00146	0.00528
-0.0836	-0.00195	0.000479944	-0.00147	0.00526
-0.0835	-0.00194	0.000474019	-0.00147	0.00526
-0.0834	-0.00194	0.000468067	-0.00147	0.00524
-0.0833	-0.00194	0.00046209	-0.00148	0.00524
-0.0832	-0.00194	0.000456087	-0.00148	0.00524
-0.0831	-0.00194	0.000450059	-0.00149	0.00522
-0.083	-0.00193	0.000444006	-0.00149	0.00522
-0.0829	-0.00193	0.000437927	-0.00149	0.00521
-0.0828	-0.00193	0.000431825	-0.0015	0.00519
-0.0827	-0.00193	0.000425698	-0.0015	0.00519
-0.0826	-0.00193	0.000419547	-0.00151	0.00517
-0.0825	-0.00193	0.000413372	-0.00152	0.00515
-0.0824	-0.00192	0.000407174	-0.00151	0.00515
-0.0823	-0.00192	0.000400952	-0.00152	0.00514
-0.0822	-0.00192	0.000394708	-0.00153	0.00511
-0.0821	-0.00192	0.00038844	-0.00153	0.00511
-0.082	-0.00192	0.000382151	-0.00154	0.00509
-0.0819	-0.00192	0.000375839	-0.00154	0.00509
-0.0818	-0.00191	0.000369505	-0.00154	0.00507
-0.0817	-0.00191	0.00036315	-0.00155	0.00507
-0.0816	-0.00191	0.000356773	-0.00155	0.00505
-0.0815	-0.00191	0.000350375	-0.00156	0.00504
-0.0814	-0.00191	0.000343955	-0.00157	0.00504
-0.0813	-0.00191	0.000337515	-0.00157	0.00502
-0.0812	-0.00191	0.000331055	-0.00158	0.005
-0.0811	-0.0019	0.000324574	-0.00158	0.00498
-0.081	-0.0019	0.000318073	-0.00158	0.00496
-0.0809	-0.0019	0.000311552	-0.00159	0.00496
-0.0808	-0.0019	0.000305011	-0.00159	0.00494
-0.0807	-0.0019	0.00029845	-0.0016	0.00494
-0.0806	-0.0019	0.000291871	-0.00161	0.00492
-0.0805	-0.0019	0.000285272	-0.00161	0.00492
-0.0804	-0.0019	0.000278654	-0.00162	0.0049
-0.0803	-0.00189	0.000272017	-0.00162	0.00488
-0.0802	-0.00189	0.000265362	-0.00162	0.00486
-0.0801	-0.00189	0.000258688	-0.00163	0.00484
-0.08	-0.00189	0.000251996	-0.00164	0.00483
-0.0799	-0.00189	0.000245285	-0.00164	0.00481
-0.0798	-0.00189	0.000238557	-0.00165	0.00481
-0.0797	-0.00189	0.00023181	-0.00166	0.00479
-0.0796	-0.00189	0.000225046	-0.00166	0.00477
-0.0795	-0.00188	0.000218265	-0.00166	0.00476
-0.0794	-0.00188	0.000211466	-0.00167	0.00474
-0.0793	-0.00188	0.000204649	-0.00168	0.00471
-0.0792	-0.00188	0.000197815	-0.00168	0.00471
-0.0791	-0.00188	0.000190965	-0.00169	0.00469
-0.079	-0.00188	0.000184097	-0.0017	0.00467
-0.0789	-0.00188	0.000177212	-0.0017	0.00465
-0.0788	-0.00187	0.00017031	-0.0017	0.00464
-0.0787	-0.00187	0.000163392	-0.00171	0.00462
-0.0786	-0.00187	0.000156457	-0.00171	0.0046
-0.0785	-0.00187	0.000149505	-0.00172	0.00458
-0.0784	-0.00187	0.000142537	-0.00173	0.00458
-0.0783	-0.00187	0.000135552	-0.00173	0.00456
-0.0782	-0.00187	0.000128551	-0.00174	0.00454
-0.0781	-0.00187	0.000121533	-0.00175	0.00451
-0.078	-0.00186	0.000114499	-0.00175	0.00451
-0.0779	-0.00186	0.000107449	-0.00175	0.00449
-0.0778	-0.00186	0.000100383	-0.00176	0.00447
-0.0777	-0.00186	9.33002e-05	-0.00177	0.00445
-0.0776	-0.00186	8.62014e-05	-0.00177	0.00443
-0.0775	-0.00186	7.90864e-05	-0.00178	0.00441
-0.0774	-0.00185	7.19552e-05	-0.00178	0.00439
-0.0773	-0.00185	6.48079e-05	-0.00179	0.00438
-0.0772	-0.00185	5.76444e-05	-0.00179	0.00436
-0.0771	-0.00185	5.04647e-05	-0.0018	0.00433
-0.077	-0.00185	4.32688e-05	-0.00181	0.00431
-0.0769	-0.00185	3.60567e-05	-0.00181	0.00429
-0.0768	-0.00184	2.88284e-05	-0.00181	0.00426
-0.0767	-0.00184	2.15838e-05	-0.00182	0.00424
-0.0766	-0.00184	1.43229e-05	-0.00183	0.00422
-0.0765	-0.00184	7.04565e-06	-0.00183	0.00421
-0.0764	-0.00184	-2.4798e-07	-0.00184	0.00419
-0.0763	-0.00183	-7.55805e-06	-0.00184	0.00417
-0.0762	-0.00183	-1.48846e-05	-0.00184	0.00415
-0.0761	-0.00183	-2.22278e-05	-0.00185	0.00413
-0.076	-0.00183	-2.95875e-05	-0.00186	0.00411
-0.0759	-0.00183	-3.6964e-05	-0.00187	0.00409
-0.0758	-0.00182	-4.43572e-05	-0.00186	0.00407
-0.0757	-0.00182	-5.17674e-05	-0.00187	0.00405
-0.0756	-0.00182	-5.91944e-05	-0.00188	0.00403
-0.0755	-0.00182	-6.66385e-05	-0.00189	0.004
-0.0754	-0.00182	-7.40998e-05	-0.00189	0.00398
-0.0753	-0.00181	-8.15783e-05	-0.00189	0.00396
-0.0752	-0.00181	-8.90741e-05	-0.0019	0.00392
-0.0751	-0.00181	-9.65874e-05	-0.00191	0.0039
-0.075	-0.00181	-0.000104118	-0.00191	0.00388
-0.0749	-0.0018	-0.000111667	-0.00191	0.00385
-0.0748	-0.0018	-0.000119233	-0.00192	0.00383
-0.0747	-0.0018	-0.000126818	-0.00193	0.00381
-0.0746	-0.00179	-0.00013442	-0.00192	0.0038
-0.0745	-0.00179	-0.000142041	-0.00193	0.00377
-0.0744	-0.00179	-0.00014968	-0.00194	0.00375
-0.0743	-0.00179	-0.000157337	-0.00195	0.00373
-0.0742	-0.00178	-0.000165013	-0.00195	0.00371
-0.0741	-0.00178	-0.000172708	-0.00195	0.00367
-0.074	-0.00178	-0.000180422	-0.00196	0.00365
-0.0739	-0.00177	-0.000188155	-0.00196	0.00362
-0.0738	-0.00177	-0.000195907	-0.00197	0.0036
-0.0737	-0.00177	-0.000203679	-0.00197	0.00358
-0.0736	-0.00177	-0.00021147	-0.00198	0.00356
-0.0735	-0.00176	-0.000219281	-0.00198	0.00352
-0.0734	-0.00176	-0.000227112	-0.00199	0.0035
-0.0733	-0.00176	-0.000234963	-0.00199	0.00348
-0.0732	-0.00175	-0.000242835	-0.00199	0.00345
-0.0731	-0.00175	-0.000250727	-0.002	0.00343
-0.073	-0.00175	-0.000258639	-0.00201	0.0034
-0.0729	-0.00174	-0.000266573	-0.00201	0.00337
-0.0728	-0.00174	-0.000274527	-0.00201	0.00335
-0.0727	-0.00174	-0.000282502	-0.00202	0.00333
-0.0726	-0.00173	-0.000290499	-0.00202	0.00329
-0.0725	-0.00173	-0.000298518	-0.00203	0.00327
-0.0724	-0.00173	-0.000306558	-0.00204	0.00324
-0.0723	-0.00172	-0.00031462	-0.00203	0.00321
-0.0722	-0.00172	-0.000322705	-0.00204	0.00319
-0.0721	-0.00171	-0.000330812	-0.00204	0.00316
-0.072	-0.00171	-0.000338941	-0.00205	0.00314
-0.0719	-0.00171	-0.000347093	-0.00206	0.00311
-0.0718	-0.0017	-0.000355268	-0.00206	0.00308
-0.0717	-0.0017	-0.000363466	-0.00206	0.00306
-0.0716	-0.00169	-0.000371687	-0.00206	0.00303
-0.0715	-0.00169	-0.000379932	-0.00207	0.003
-0.0714	-0.00169	-0.000388201	-0.00208	0.00298
-0.0713	-0.00168	-0.000396494	-0.00208	0.00294
-0.0712	-0.00168	-0.00040481	-0.00208	0.00291
-0.0711	-0.00168	-0.000413151	-0.00209	0.00288
-0.071	-0.00167	-0.000421517	-0.00209	0.00285
-0.0709	-0.00167	-0.000429907	-0.0021	0.00283
-0.0708	-0.00166	-0.000438322	-0.0021	0.0028
-0.0707	-0.00166	-0.000446762	-0.00211	0.00277
-0.0706	-0.00165	-0.000455228	-0.00211	0.00275
-0.0705	-0.00165	-0.000463719	-0.00211	0.00271
-0.0704	-0.00165	-0.000472235	-0.00212	0.00269
-0.0703	-0.00164	-0.000480778	-0.00212	0.00265
-0.0702	-0.00164	-0.000489346	-0.00213	0.00263
-0.0701	-0.00163	-0.000497941	-0.00213	0.00259
-0.07	-0.00163	-0.000506562	-0.00214	0.00257
-0.0699	-0.00163	-0.000515209	-0.00215	0.00253
-0.0698	-0.00162	-0.000523884	-0.00214	0.0025
-0.0697	-0.00162	-0.000532585	-0.00215	0.00248
-0.0696	-0.00161	-0.000541313	-0.00215	0.00244
-0.0695	-0.00161	-0.000550069	-0.00216	0.00242
-0.0694	-0.0016	-0.000558852	-0.00216	0.00238
-0.0693	-0.0016	-0.000567663	-0.00217	0.00236
-0.0692	-0.0016	-0.000576501	-0.00218	0.00232
-0.0691	-0.00159	-0.000585368	-0.00218	0.0023
-0.069	-0.00159	-0.000594262	-0.00218	0.00226
-0.0689	-0.00158	-0.000603185	-0.00218	0.00224
-0.0688	-0.00158	-0.000612135	-0.00219	0.0022
-0.0687	-0.00157	-0.000621115	-0.00219	0.00216
-0.0686	-0.00157	-0.000630123	-0.0022	0.00213
-0.0685	-0.00157	-0.00063916	-0.00221	0.0021
-0.0684	-0.00156	-0.000648226	-0.00221	0.00207
-0.0683	-0.00156	-0.000657321	-0.00222	0.00203
-0.0682	-0.00155	-0.000666445	-0.00222	0.00201
-0.0681	-0.00155	-0.000675598	-0.00223	0.00198
-0.068	-0.00155	-0.000684781	-0.00223	0.00195
-0.0679	-0.00154	-0.000693993	-0.00223	0.00191
-0.0678	-0.00154	-0.000703235	-0.00224	0.00187
-0.0677	-0.00153	-0.000712506	-0.00224	0.00185
-0.0676	-0.00153	-0.000721808	-0.00225	0.00181
-0.0675	-0.00153	-0.000731139	-0.00226	0.00178
-0.0674	-0.00152	-0.0007405	-0.00226	0.00175
-0.0673	-0.00152	-0.000749892	-0.00227	0.0017
-0.0672	-0.00152	-0.000759313	-0.00228	0.00169
-0.0671	-0.00151	-0.000768765	-0.00228	0.00165
-0.067	-0.00151	-0.000778247	-0.00229	0.00161
-0.0669	-0.0015	-0.00078776	-0.00229	0.00159
-0.0668	-0.0015	-0.000797302	-0.0023	0.00154
-0.0667	-0.0015	-0.000806876	-0.00231	0.00151
-0.0666	-0.00149	-0.00081648	-0.00231	0.00148
-0.0665	-0.00149	-0.000826114	-0.00232	0.00144
-0.0664	-0.00149	-0.000835779	-0.00233	0.00141
-0.0663	-0.00148	-0.000845474	-0.00233	0.00137
-0.0662	-0.00148	-0.000855201	-0.00234	0.00134
-0.0661	-0.00148	-0.000864958	-0.00234	0.00131
-0.066	-0.00148	-0.000874745	-0.00235	0.00128
-0.0659	-0.00147	-0.000884563	-0.00235	0.00124
-0.0658	-0.00147	-0.000894412	-0.00236	0.0012
-0.0657	-0.00147	-0.000904292	-0.00237	0.00117
-0.0656	-0.00146	-0.000914202	-0.00237	0.00113
-0.0655	-0.00146	-0.000924143	-0.00238	0.0011
-0.0654	-0.00146	-0.000934114	-0.00239	0.00105
-0.0653	-0.00146	-0.000944116	-0.0024	0.00103
-0.0652	-0.00145	-0.000954148	-0.0024	0.000995
-0.0651	-0.00145	-0.000964211	-0.00241	0.000955
-0.065	-0.00145	-0.000974305	-0.00242	0.000915
-0.0649	-0.00145	-0.000984429	-0.00243	0.00089
-0.0648	-0.00145	-0.000994583	-0.00244	0.000845
-0.0647	-0.00144	-0.001	-0.00244	0.00081
-0.0646	-0.00144	-0.00101	-0.00245	0.00077
-0.0645	-0.00144	-0.00103	-0.00247	0.00073
-0.0644	-0.00144	-0.00104	-0.00248	0.000705
-0.0643	-0.00144	-0.00105	-0.00249	0.000665
-0.0642	-0.00144	-0.00106	-0.0025	0.00063
-0.0641	-0.00144	-0.00107	-0.00251	0.00059
-0.064	-0.00144	-0.00108	-0.00252	0.000545
-0.0639	-0.00144	-0.00109	-0.00253	0.000525
-0.0638	-0.00143	-0.0011	-0.00253	0.000485
-0.0637	-0.00143	-0.00111	-0.00254	0.00044
-0.0636	-0.00143	-0.00112	-0.00255	0.0004
-0.0635	-0.00143	-0.00113	-0.00256	0.00036
-0.0634	-0.00143	-0.00114	-0.00257	0.00033
-0.0633	-0.00143	-0.00115	-0.00258	0.0003
-0.0632	-0.00143	-0.00116	-0.00259	0.00026
-0.0631	-0.00143	-0.00117	-0.0026	0.00022
-0.063	-0.00143	-0.00118	-0.00261	0.000185
-0.0629	-0.00144	-0.00119	-0.00263	0.000145
-0.0628	-0.00144	-0.0012	-0.00264	9e-05
-0.0627	-0.00144	-0.00121	-0.00265	6e-05
-0.0626	-0.00144	-0.00123	-0.00267	3e-05
-0.0625	-0.00144	-0.00124	-0.00268	-1e-05
-0.0624	-0.00144	-0.00125	-0.00269	-5e-05
-0.0623	-0.00144	-0.00126	-0.0027	-8e-05
-0.0622	-0.00144	-0.00127	-0.00271	-0.00012
-0.0621	-0.00145	-0.00128	-0.00273	-0.000165
-0.062	-0.00145	-0.00129	-0.00274	-0.000205
-0.0619	-0.00145	-0.0013	-0.00275	-0.00025
-0.0618	-0.00145	-0.00131	-0.00276	-0.00029
-0.0617	-0.00146	-0.00132	-0.00278	-0.00033
-0.0616	-0.00146	-0.00133	-0.00279	-0.00037
-0.0615	-0.00146	-0.00135	-0.00281	-0.00041
-0.0614	-0.00146	-0.00136	-0.00282	-0.00043
-0.0613	-0.00147	-0.00137	-0.00284	-0.000475
-0.0612	-0.00147	-0.00138	-0.00285	-0.000515
-0.0611	-0.00147	-0.00139	-0.00286	-0.000555
-0.061	-0.00148	-0.0014	-0.00288	-0.0006
-0.0609	-0.00148	-0.00141	-0.00289	-0.000645
-0.0608	-0.00149	-0.00142	-0.00291	-0.000685
-0.0607	-0.00149	-0.00144	-0.00293	-0.000715
-0.0606	-0.0015	-0.00145	-0.00295	-0.000765
-0.0605	-0.0015	-0.00146	-0.00296	-0.000805
-0.0604	-0.00151	-0.00147	-0.00298	-0.000835
-0.0603	-0.00151	-0.00148	-0.00299	-0.000875
-0.0602	-0.00152	-0.00149	-0.00301	-0.00092
-0.0601	-0.00152	-0.0015	-0.00302	-0.00096
-0.06	-0.00153	-0.00151	-0.00304	-0.00101
-0.0599	-0.00153	-0.00153	-0.00306	-0.00104
-0.0598	-0.00154	-0.00154	-0.00308	-0.00109
-0.0597	-0.00155	-0.00155	-0.0031	-0.00112
-0.0596	-0.00155	-0.00156	-0.00311	-0.00117
-0.0595	-0.00156	-0.00157	-0.00313	-0.00121
-0.0594	-0.00157	-0.00158	-0.00315	-0.00125
-0.0593	-0.00157	-0.0016	-0.00317	-0.00129
-0.0592	-0.00158	-0.00161	-0.00319	-0.00134
-0.0591	-0.00159	-0.00162	-0.00321	-0.00137
-0.059	-0.0016	-0.00163	-0.00323	-0.00142
-0.0589	-0.00161	-0.00164	-0.00325	-0.00146
-0.0588	-0.00161	-0.00165	-0.00326	-0.0015
-0.0587	-0.00162	-0.00167	-0.00329	-0.00154
-0.0586	-0.00163	-0.00168	-0.00331	-0.00159
-0.0585	-0.00164	-0.00169	-0.00333	-0.00163
-0.0584	-0.00165	-0.0017	-0.00335	-0.00167
-0.0583	-0.00166	-0.00171	-0.00337	-0.00171
-0.0582	-0.00167	-0.00172	-0.00339	-0.00176
-0.0581	-0.00168	-0.00174	-0.00342	-0.0018
-0.058	-0.00169	-0.00175	-0.00344	-0.00184
-0.0579	-0.0017	-0.00176	-0.00346	-0.00188
-0.0578	-0.00171	-0.00177	-0.00348	-0.00192
-0.0577	-0.00172	-0.00178	-0.0035	-0.00197
-0.0576	-0.00173	-0.00179	-0.00352	-0.00201
-0.0575	-0.00174	-0.00181	-0.00355	-0.00205
-0.0574	-0.00176	-0.00182	-0.00358	-0.0021
-0.0573	-0.00177	-0.00183	-0.0036	-0.00214
-0.0572	-0.00178	-0.00184	-0.00362	-0.00218
-0.0571	-0.00179	-0.00185	-0.00364	-0.00223
-0.057	-0.0018	-0.00187	-0.00367	-0.00228
-0.0569	-0.00182	-0.00188	-0.0037	-0.00232
-0.0568	-0.00183	-0.00189	-0.00372	-0.00236
-0.0567	-0.00184	-0.0019	-0.00374	-0.00241
-0.0566	-0.00186	-0.00191	-0.00377	-0.00245
-0.0565	-0.00187	-0.00193	-0.0038	-0.00249
-0.0564	-0.00188	-0.00194	-0.00382	-0.00254
-0.0563	-0.0019	-0.00195	-0.00385	-0.00258
-0.0562	-0.00191	-0.00196	-0.00387	-0.00262
-0.0561	-0.00192	-0.00197	-0.00389	-0.00266
-0.056	-0.00194	-0.00199	-0.00393	-0.00271
-0.0559	-0.00195	-0.002	-0.00395	-0.00276
-0.0558	-0.00197	-0.00201	-0.00398	-0.00281
-0.0557	-0.00198	-0.00202	-0.004	-0.00285
-0.0556	-0.002	-0.00203	-0.00403	-0.00289
-0.0555	-0.00202	-0.00205	-0.00407	-0.00294
-0.0554	-0.00203	-0.00206	-0.00409	-0.00298
-0.0553	-0.00205	-0.00207	-0.00412	-0.00302
-0.0552	-0.00206	-0.00208	-0.00414	-0.00307
-0.0551	-0.00208	-0.00209	-0.00417	-0.00311
-0.055	-0.0021	-0.00211	-0.00421	-0.00317
-0.0549	-0.00211	-0.00212	-0.00423	-0.00321
-0.0548	-0.00213	-0.00213	-0.00426	-0.00325
-0.0547	-0.00215	-0.00214	-0.00429	-0.0033
-0.0546	-0.00217	-0.00215	-0.00432	-0.00334
-0.0545	-0.00219	-0.00217	-0.00436	-0.00339
-0.0544	-0.0022	-0.00218	-0.00438	-0.00343
-0.0543	-0.00222	-0.00219	-0.00441	-0.00349
-0.0542	-0.00224	-0.0022	-0.00444	-0.00353
-0.0541	-0.00226	-0.00221	-0.00447	-0.00358
-0.054	-0.00228	-0.00223	-0.00451	-0.00362
-0.0539	-0.0023	-0.00224	-0.00454	-0.00367
-0.0538	-0.00232	-0.00225	-0.00457	-0.00372
-0.0537	-0.00234	-0.00226	-0.0046	-0.00377
-0.0536	-0.00236	-0.00227	-0.00463	-0.00381
-0.0535	-0.00238	-0.00229	-0.00467	-0.00385
-0.0534	-0.0024	-0.0023	-0.0047	-0.00391
-0.0533	-0.00242	-0.00231	-0.00473	-0.00396
-0.0532	-0.00244	-0.00232	-0.00476	-0.004
-0.0531	-0.00246	-0.00234	-0.0048	-0.00404
-0.053	-0.00248	-0.00235	-0.00483	-0.00409
-0.0529	-0.0025	-0.00236	-0.00486	-0.00413
-0.0528	-0.00252	-0.00237	-0.00489	-0.00419
-0.0527	-0.00254	-0.00238	-0.00492	-0.00424
-0.0526	-0.00256	-0.0024	-0.00496	-0.00428
-0.0525	-0.00259	-0.00241	-0.005	-0.00432
-0.0524	-0.00261	-0.00242	-0.00503	-0.00437
-0.0523	-0.00263	-0.00243	-0.00506	-0.00443
-0.0522	-0.00265	-0.00244	-0.00509	-0.00447
-0.0521	-0.00268	-0.00246	-0.00514	-0.00452
-0.052	-0.0027	-0.00247	-0.00517	-0.00456
-0.0519	-0.00272	-0.00248	-0.0052	-0.00462
-0.0518	-0.00275	-0.00249	-0.00524	-0.00466
-0.0517	-0.00277	-0.0025	-0.00527	-0.00471
-0.0516	-0.00279	-0.00252	-0.00531	-0.00475
-0.0515	-0.00282	-0.00253	-0.00535	-0.00479
-0.0514	-0.00284	-0.00254	-0.00538	-0.00487
-0.0513	-0.00286	-0.00255	-0.00541	-0.0049
-0.0512	-0.00289	-0.00257	-0.00546	-0.00496
-0.0511	-0.00291	-0.00258	-0.00549	-0.005
-0.051	-0.00294	-0.00259	-0.00553	-0.00505
-0.0509	-0.00296	-0.0026	-0.00556	-0.00509
-0.0508	-0.00299	-0.00261	-0.0056	-0.00517
-0.0507	-0.00301	-0.00263	-0.00564	-0.00521
-0.0506	-0.00304	-0.00264	-0.00568	-0.00526
-0.0505	-0.00306	-0.00265	-0.00571	-0.0053
-0.0504	-0.00309	-0.00266	-0.00575	-0.00536
-0.0503	-0.00312	-0.00267	-0.00579	-0.00539
-0.0502	-0.00314	-0.00269	-0.00583	-0.00545
-0.0501	-0.00317	-0.0027	-0.00587	-0.0055
-0.05	-0.00319	-0.00271	-0.0059	-0.00556
-0.0499	-0.00322	-0.00272	-0.00594	-0.0056
-0.0498	-0.00325	-0.00273	-0.00598	-0.00566
-0.0497	-0.00327	-0.00275	-0.00602	-0.00571
-0.0496	-0.0033	-0.00276	-0.00606	-0.00575
-0.0495	-0.00333	-0.00277	-0.0061	-0.00581
-0.0494	-0.00335	-0.00278	-0.00613	-0.00585
-0.0493	-0.00338	-0.0028	-0.00618	-0.0059
-0.0492	-0.00341	-0.00281	-0.00622	-0.00596
-0.0491	-0.00344	-0.00282	-0.00626	-0.006
-0.049	-0.00346	-0.00283	-0.00629	-0.00605
-0.0489	-0.00349	-0.00284	-0.00633	-0.00611
-0.0488	-0.00352	-0.00286	-0.00638	-0.00616
-0.0487	-0.00355	-0.00287	-0.00642	-0.0062
-0.0486	-0.00357	-0.00288	-0.00645	-0.00626
-0.0485	-0.0036	-0.00289	-0.00649	-0.00632
-0.0484	-0.00363	-0.0029	-0.00653	-0.00636
-0.0483	-0.00366	-0.00292	-0.00658	-0.00641
-0.0482	-0.00369	-0.00293	-0.00662	-0.00647
-0.0481	-0.00372	-0.00294	-0.00666	-0.00651
-0.048	-0.00374	-0.00295	-0.00669	-0.00657
-0.0479	-0.00377	-0.00297	-0.00674	-0.00662
-0.0478	-0.0038	-0.00298	-0.00678	-0.00666
-0.0477	-0.00383	-0.00299	-0.00682	-0.00673
-0.0476	-0.00386	-0.003	-0.00686	-0.00679
-0.0475	-0.00389	-0.00301	-0.0069	-0.00683
-0.0474	-0.00392	-0.00303	-0.00695	-0.00688
-0.0473	-0.00395	-0.00304	-0.00699	-0.00694
-0.0472	-0.00398	-0.00305	-0.00703	-0.00698
-0.0471	-0.00401	-0.00306	-0.00707	-0.00705
-0.047	-0.00404	-0.00307	-0.00711	-0.0071
-0.0469	-0.00407	-0.00309	-0.00716	-0.00716
-0.0468	-0.0041	-0.0031	-0.0072	-0.0072
-0.0467	-0.00413	-0.00311	-0.00724	-0.00725
-0.0466	-0.00416	-0.00312	-0.00728	-0.00731
-0.0465	-0.00419	-0.00314	-0.00733	-0.00737
-0.0464	-0.00422	-0.00315	-0.00737	-0.00741
-0.0463	-0.00425	-0.00316	-0.00741	-0.00747
-0.0462	-0.00428	-0.00317	-0.00745	-0.00753
-0.0461	-0.00431	-0.00318	-0.00749	-0.00758
-0.046	-0.00434	-0.0032	-0.00754	-0.00762
-0.0459	-0.00437	-0.00321	-0.00758	-0.00768
-0.0458	-0.00441	-0.00322	-0.00763	-0.00773
-0.0457	-0.00444	-0.00323	-0.00767	-0.0078
-0.0456	-0.00447	-0.00325	-0.00772	-0.00785
-0.0455	-0.0045	-0.00326	-0.00776	-0.0079
-0.0454	-0.00453	-0.00327	-0.0078	-0.00795
-0.0453	-0.00456	-0.00328	-0.00784	-0.00801
-0.0452	-0.00459	-0.0033	-0.00789	-0.00806
-0.0451	-0.00462	-0.00331	-0.00793	-0.00813
-0.045	-0.00466	-0.00332	-0.00798	-0.00818
-0.0449	-0.00469	-0.00333	-0.00802	-0.00823
-0.0448	-0.00472	-0.00335	-0.00807	-0.00828
-0.0447	-0.00475	-0.00336	-0.00811	-0.00834
-0.0446	-0.00478	-0.00337	-0.00815	-0.00839
-0.0445	-0.00482	-0.00338	-0.0082	-0.00846
-0.0444	-0.00485	-0.00339	-0.00824	-0.00852
-0.0443	-0.00488	-0.00341	-0.00829	-0.00857
-0.0442	-0.00491	-0.00342	-0.00833	-0.00861
-0.0441	-0.00494	-0.00343	-0.00837	-0.00867
-0.044	-0.00498	-0.00344	-0.00842	-0.00873
-0.0439	-0.00501	-0.00346	-0.00847	-0.00878
-0.0438	-0.00504	-0.00347	-0.00851	-0.00885
-0.0437	-0.00507	-0.00348	-0.00855	-0.0089
-0.0436	-0.00511	-0.0035	-0.00861	-0.00896
-0.0435	-0.00514	-0.00351	-0.00865	-0.00902
-0.0434	-0.00517	-0.00352	-0.00869	-0.00907
-0.0433	-0.0052	-0.00353	-0.00873	-0.00914
-0.0432	-0.00524	-0.00355	-0.00879	-0.00919
-0.0431	-0.00527	-0.00356	-0.00883	-0.00925
-0.043	-0.0053	-0.00357	-0.00887	-0.00931
-0.0429	-0.00534	-0.00358	-0.00892	-0.00937
-0.0428	-0.00537	-0.0036	-0.00897	-0.00941
-0.0427	-0.0054	-0.00361	-0.00901	-0.00946
-0.0426	-0.00544	-0.00362	-0.00906	-0.00953
-0.0425	-0.00547	-0.00363	-0.0091	-0.00958
-0.0424	-0.0055	-0.00365	-0.00915	-0.00964
-0.0423	-0.00554	-0.00366	-0.0092	-0.00971
-0.0422	-0.00557	-0.00367	-0.00924	-0.00975
-0.0421	-0.0056	-0.00369	-0.00929	-0.00982
-0.042	-0.00564	-0.0037	-0.00934	-0.00988
-0.0419	-0.00567	-0.00371	-0.00938	-0.00993
-0.0418	-0.0057	-0.00372	-0.00942	-0.01001
-0.0417	-0.00574	-0.00374	-0.00948	-0.01006
-0.0416	-0.00577	-0.00375	-0.00952	-0.01012
-0.0415	-0.0058	-0.00376	-0.00956	-0.01018
-0.0414	-0.00584	-0.00378	-0.00962	-0.01023
-0.0413	-0.00587	-0.00379	-0.00966	-0.01029
-0.0412	-0.0059	-0.0038	-0.0097	-0.01036
-0.0411	-0.00594	-0.00382	-0.00976	-0.01042
-0.041	-0.00597	-0.00383	-0.0098	-0.01047
-0.0409	-0.00601	-0.00384	-0.00985	-0.01053
-0.0408	-0.00604	-0.00386	-0.0099	-0.01059
-0.0407	-0.00607	-0.00387	-0.00994	-0.01064
-0.0406	-0.00611	-0.00388	-0.00999	-0.0107
-0.0405	-0.00614	-0.0039	-0.01004	-0.01077
-0.0404	-0.00617	-0.00391	-0.01008	-0.01083
-0.0403	-0.00621	-0.00392	-0.01013	-0.01089
-0.0402	-0.00624	-0.00394	-0.01018	-0.01095
-0.0401	-0.00628	-0.00395	-0.01023	-0.01102
-0.04	-0.00631	-0.00396	-0.01027	-0.01107
-0.0399	-0.00635	-0.00398	-0.01033	-0.01112
-0.0398	-0.00638	-0.00399	-0.01037	-0.01119
-0.0397	-0.00641	-0.004	-0.01041	-0.01125
-0.0396	-0.00645	-0.00402	-0.01047	-0.01132
-0.0395	-0.00648	-0.00403	-0.01051	-0.01137
-0.0394	-0.00652	-0.00404	-0.01056	-0.01144
-0.0393	-0.00655	-0.00406	-0.01061	-0.0115
-0.0392	-0.00659	-0.00407	-0.01066	-0.01155
-0.0391	-0.00662	-0.00409	-0.01071	-0.01162
-0.039	-0.00665	-0.0041	-0.01075	-0.01168
-0.0389	-0.00669	-0.00411	-0.0108	-0.01175
-0.0388	-0.00672	-0.00413	-0.01085	-0.0118
-0.0387	-0.00676	-0.00414	-0.0109	-0.01185
-0.0386	-0.00679	-0.00415	-0.01094	-0.01193
-0.0385	-0.00683	-0.00417	-0.011	-0.01199
-0.0384	-0.00686	-0.00418	-0.01104	-0.01205
-0.0383	-0.0069	-0.0042	-0.0111	-0.0121
-0.0382	-0.00693	-0.00421	-0.01114	-0.01217
-0.0381	-0.00697	-0.00422	-0.01119	-0.01223
-0.038	-0.007	-0.00424	-0.01124	-0.0123
-0.0379	-0.00704	-0.00425	-0.01129	-0.01235
-0.0378	-0.00707	-0.00427	-0.01134	-0.01241
-0.0377	-0.0071	-0.00428	-0.01138	-0.01248
-0.0376	-0.00714	-0.0043	-0.01144	-0.01255
-0.0375	-0.00717	-0.00431	-0.01148	-0.01261
-0.0374	-0.00721	-0.00432	-0.01153	-0.01268
-0.0373	-0.00724	-0.00434	-0.01158	-0.01274
-0.0372	-0.00728	-0.00435	-0.01163	-0.0128
-0.0371	-0.00731	-0.00437	-0.01168	-0.01286
-0.037	-0.00735	-0.00438	-0.01173	-0.01293
-0.0369	-0.00738	-0.0044	-0.01178	-0.01299
-0.0368	-0.00742	-0.00441	-0.01183	-0.01305
-0.0367	-0.00745	-0.00443	-0.01188	-0.01312
-0.0366	-0.00749	-0.00444	-0.01193	-0.01318
-0.0365	-0.00752	-0.00446	-0.01198	-0.01325
-0.0364	-0.00756	-0.00447	-0.01203	-0.01332
-0.0363	-0.00759	-0.00448	-0.01207	-0.01337
-0.0362	-0.00763	-0.0045	-0.01213	-0.01343
-0.0361	-0.00766	-0.00451	-0.01217	-0.0135
-0.036	-0.0077	-0.00453	-0.01223	-0.01357
-0.0359	-0.00773	-0.00454	-0.01227	-0.01363
-0.0358	-0.00777	-0.00456	-0.01233	-0.0137
-0.0357	-0.0078	-0.00457	-0.01237	-0.01376
-0.0356	-0.00784	-0.00459	-0.01243	-0.01381
-0.0355	-0.00787	-0.0046	-0.01247	-0.01389
-0.0354	-0.00791	-0.00462	-0.01253	-0.01395
-0.0353	-0.00794	-0.00463	-0.01257	-0.01403
-0.0352	-0.00798	-0.00465	-0.01263	-0.01408
-0.0351	-0.00801	-0.00466	-0.01267	-0.01414
-0.035	-0.00805	-0.00468	-0.01273	-0.01422
-0.0349	-0.00809	-0.00469	-0.01278	-0.01427
-0.0348	-0.00812	-0.00471	-0.01283	-0.01435
-0.0347	-0.00816	-0.00473	-0.01289	-0.01441
-0.0346	-0.00819	-0.00474	-0.01293	-0.01447
-0.0345	-0.00823	-0.00476	-0.01299	-0.01455
-0.0344	-0.00826	-0.00477	-0.01303	-0.01461
-0.0343	-0.0083	-0.00479	-0.01309	-0.01468
-0.0342	-0.00833	-0.0048	-0.01313	-0.01474
-0.0341	-0.00837	-0.00482	-0.01319	-0.01481
-0.034	-0.0084	-0.00483	-0.01323	-0.01487
-0.0339	-0.00844	-0.00485	-0.01329	-0.01493
-0.0338	-0.00847	-0.00486	-0.01333	-0.015
-0.0337	-0.00851	-0.00488	-0.01339	-0.01506
-0.0336	-0.00854	-0.0049	-0.01344	-0.01515
-0.0335	-0.00858	-0.00491	-0.01349	-0.0152
-0.0334	-0.00861	-0.00493	-0.01354	-0.01528
-0.0333	-0.00865	-0.00494	-0.01359	-0.01533
-0.0332	-0.00869	-0.00496	-0.01365	-0.01541
-0.0331	-0.00872	-0.00498	-0.0137	-0.01547
-0.033	-0.00876	-0.00499	-0.01375	-0.01555
-0.0329	-0.00879	-0.00501	-0.0138	-0.01559
-0.0328	-0.00883	-0.00502	-0.01385	-0.01566
-0.0327	-0.00886	-0.00504	-0.0139	-0.01572
-0.0326	-0.0089	-0.00506	-0.01396	-0.01581
-0.0325	-0.00893	-0.00507	-0.014	-0.01588
-0.0324	-0.00897	-0.00509	-0.01406	-0.01595
-0.0323	-0.009	-0.0051	-0.0141	-0.016
-0.0322	-0.00904	-0.00512	-0.01416	-0.01607
-0.0321	-0.00907	-0.00514	-0.01421	-0.01614
-0.032	-0.00911	-0.00515	-0.01426	-0.01622
-0.0319	-0.00914	-0.00517	-0.01431	-0.01628
-0.0318	-0.00918	-0.00518	-0.01436	-0.01634
-0.0317	-0.00921	-0.0052	-0.01441	-0.0164
-0.0316	-0.00925	-0.00522	-0.01447	-0.01648
-0.0315	-0.00928	-0.00523	-0.01451	-0.01655
-0.0314	-0.00932	-0.00525	-0.01457	-0.01662
-0.0313	-0.00935	-0.00527	-0.01462	-0.01668
-0.0312	-0.00939	-0.00528	-0.01467	-0.01675
-0.0311	-0.00943	-0.0053	-0.01473	-0.01682
-0.031	-0.00946	-0.00532	-0.01478	-0.01688
-0.0309	-0.0095	-0.00533	-0.01483	-0.01696
-0.0308	-0.00953	-0.00535	-0.01488	-0.01701
-0.0307	-0.00957	-0.00537	-0.01494	-0.01709
-0.0306	-0.0096	-0.00538	-0.01498	-0.01716
-0.0305	-0.00964	-0.0054	-0.01504	-0.01722
-0.0304	-0.00967	-0.00542	-0.01509	-0.01729
-0.0303	-0.00971	-0.00543	-0.01514	-0.01735
-0.0302	-0.00974	-0.00545	-0.01519	-0.01744
-0.0301	-0.00978	-0.00547	-0.01525	-0.01751
-0.03	-0.00981	-0.00548	-0.01529	-0.01757
-0.0299	-0.00985	-0.0055	-0.01535	-0.01764
-0.0298	-0.00988	-0.00552	-0.0154	-0.01771
-0.0297	-0.00992	-0.00553	-0.01545	-0.01778
-0.0296	-0.00995	-0.00555	-0.0155	-0.01785
-0.0295	-0.00999	-0.00557	-0.01556	-0.01791
-0.0294	-0.01002	-0.00558	-0.0156	-0.01798
-0.0293	-0.01005	-0.0056	-0.01565	-0.01804
-0.0292	-0.01009	-0.00562	-0.01571	-0.01812
-0.0291	-0.01012	-0.00564	-0.01576	-0.01819
-0.029	-0.01016	-0.00565	-0.01581	-0.01825
-0.0289	-0.01019	-0.00567	-0.01586	-0.01833
-0.0288	-0.01023	-0.00569	-0.01592	-0.0184
-0.0287	-0.01026	-0.0057	-0.01596	-0.01846
-0.0286	-0.0103	-0.00572	-0.01602	-0.01853
-0.0285	-0.01033	-0.00574	-0.01607	-0.0186
-0.0284	-0.01037	-0.00576	-0.01613	-0.01868
-0.0283	-0.0104	-0.00577	-0.01617	-0.01875
-0.0282	-0.01043	-0.00579	-0.01622	-0.01881
-0.0281	-0.01047	-0.00581	-0.01628	-0.01888
-0.028	-0.0105	-0.00582	-0.01632	-0.01896
-0.0279	-0.01054	-0.00584	-0.01638	-0.01902
-0.0278	-0.01057	-0.00586	-0.01643	-0.01909
-0.0277	-0.01061	-0.00588	-0.01649	-0.01917
-0.0276	-0.01064	-0.00589	-0.01653	-0.01922
-0.0275	-0.01067	-0.00591	-0.01658	-0.0193
-0.0274	-0.01071	-0.00593	-0.01664	-0.01938
-0.0273	-0.01074	-0.00595	-0.01669	-0.01944
-0.0272	-0.01078	-0.00596	-0.01674	-0.01951
-0.0271	-0.01081	-0.00598	-0.01679	-0.01958
-0.027	-0.01084	-0.006	-0.01684	-0.01964
-0.0269	-0.01088	-0.00602	-0.0169	-0.01972
-0.0268	-0.01091	-0.00603	-0.01694	-0.01979
-0.0267	-0.01095	-0.00605	-0.017	-0.01985
-0.0266	-0.01098	-0.00607	-0.01705	-0.01992
-0.0265	-0.01101	-0.00609	-0.0171	-0.02
-0.0264	-0.01105	-0.0061	-0.01715	-0.02007
-0.0263	-0.01108	-0.00612	-0.0172	-0.02014
-0.0262	-0.01111	-0.00614	-0.01725	-0.02021
-0.0261	-0.01115	-0.00616	-0.01731	-0.02027
-0.026	-0.01118	-0.00617	-0.01735	-0.02034
-0.0259	-0.01121	-0.00619	-0.0174	-0.02041
-0.0258	-0.01125	-0.00621	-0.01746	-0.02048
-0.0257	-0.01128	-0.00623	-0.01751	-0.02056
-0.0256	-0.01131	-0.00624	-0.01755	-0.02063
-0.0255	-0.01135	-0.00626	-0.01761	-0.02071
-0.0254	-0.01138	-0.00628	-0.01766	-0.02076
-0.0253	-0.01141	-0.0063	-0.01771	-0.02083
-0.0252	-0.01145	-0.00632	-0.01777	-0.02091
-0.0251	-0.01148	-0.00633	-0.01781	-0.02097
-0.025	-0.01151	-0.00635	-0.01786	-0.02104
-0.0249	-0.01154	-0.00637	-0.01791	-0.02113
-0.0248	-0.01158	-0.00639	-0.01797	-0.02118
-0.0247	-0.01161	-0.0064	-0.01801	-0.02126
-0.0246	-0.01164	-0.00642	-0.01806	-0.02133
-0.0245	-0.01167	-0.00644	-0.01811	-0.0214
-0.0244	-0.01171	-0.00646	-0.01817	-0.02147
-0.0243	-0.01174	-0.00648	-0.01822	-0.02154
-0.0242	-0.01177	-0.00649	-0.01826	-0.02161
-0.0241	-0.0118	-0.00651	-0.01831	-0.02167
-0.024	-0.01184	-0.00653	-0.01837	-0.02174
-0.0239	-0.01187	-0.00655	-0.01842	-0.02183
-0.0238	-0.0119	-0.00657	-0.01847	-0.0219
-0.0237	-0.01193	-0.00658	-0.01851	-0.02196
-0.0236	-0.01197	-0.0066	-0.01857	-0.02203
-0.0235	-0.012	-0.00662	-0.01862	-0.0221
-0.0234	-0.01203	-0.00664	-0.01867	-0.02217
-0.0233	-0.01206	-0.00665	-0.01871	-0.02225
-0.0232	-0.01209	-0.00667	-0.01876	-0.02232
-0.0231	-0.01212	-0.00669	-0.01881	-0.02239
-0.023	-0.01216	-0.00671	-0.01887	-0.02245
-0.0229	-0.01219	-0.00673	-0.01892	-0.02253
-0.0228	-0.01222	-0.00674	-0.01896	-0.0226
-0.0227	-0.01225	-0.00676	-0.01901	-0.02266
-0.0226	-0.01228	-0.00678	-0.01906	-0.02273
-0.0225	-0.01231	-0.0068	-0.01911	-0.02281
-0.0224	-0.01235	-0.00682	-0.01917	-0.02288
-0.0223	-0.01238	-0.00683	-0.01921	-0.02295
-0.0222	-0.01241	-0.00685	-0.01926	-0.02302
-0.0221	-0.01244	-0.00687	-0.01931	-0.0231
-0.022	-0.01247	-0.00689	-0.01936	-0.02315
-0.0219	-0.0125	-0.00691	-0.01941	-0.02322
-0.0218	-0.01253	-0.00692	-0.01945	-0.0233
-0.0217	-0.01256	-0.00694	-0.0195	-0.02339
-0.0216	-0.0126	-0.00696	-0.01956	-0.02345
-0.0215	-0.01263	-0.00698	-0.01961	-0.02352
-0.0214	-0.01266	-0.007	-0.01966	-0.02358
-0.0213	-0.01269	-0.00701	-0.0197	-0.02365
-0.0212	-0.01272	-0.00703	-0.01975	-0.02373
-0.0211	-0.01275	-0.00705	-0.0198	-0.02381
-0.021	-0.01278	-0.00707	-0.01985	-0.02388
-0.0209	-0.01281	-0.00709	-0.0199	-0.02394
-0.0208	-0.01284	-0.0071	-0.01994	-0.024
-0.0207	-0.01287	-0.00712	-0.01999	-0.02408
-0.0206	-0.0129	-0.00714	-0.02004	-0.02415
-0.0205	-0.01293	-0.00716	-0.02009	-0.02422
-0.0204	-0.01296	-0.00718	-0.02014	-0.02429
-0.0203	-0.013	-0.0072	-0.0202	-0.02437
-0.0202	-0.01303	-0.00721	-0.02024	-0.02442
-0.0201	-0.01306	-0.00723	-0.02029	-0.0245
-0.02	-0.01309	-0.00725	-0.02034	-0.02458
-0.0199	-0.01312	-0.00727	-0.02039	-0.02465
-0.0198	-0.01315	-0.00729	-0.02044	-0.02471
-0.0197	-0.01318	-0.0073	-0.02048	-0.02479
-0.0196	-0.01321	-0.00732	-0.02053	-0.02487
-0.0195	-0.01324	-0.00734	-0.02058	-0.02492
-0.0194	-0.01327	-0.00736	-0.02063	-0.025
-0.0193	-0.0133	-0.00738	-0.02068	-0.02507
-0.0192	-0.01333	-0.0074	-0.02073	-0.02514
-0.0191	-0.01336	-0.00741	-0.02077	-0.02521
-0.019	-0.01339	-0.00743	-0.02082	-0.02528
-0.0189	-0.01342	-0.00745	-0.02087	-0.02536
-0.0188	-0.01345	-0.00747	-0.02092	-0.02542
-0.0187	-0.01348	-0.00749	-0.02097	-0.02549
-0.0186	-0.01351	-0.00751	-0.02102	-0.02557
-0.0185	-0.01354	-0.00752	-0.02106	-0.02564
-0.0184	-0.01357	-0.00754	-0.02111	-0.0257
-0.0183	-0.0136	-0.00756	-0.02116	-0.02578
-0.0182	-0.01363	-0.00758	-0.02121	-0.02585
-0.0181	-0.01366	-0.0076	-0.02126	-0.02593
-0.018	-0.01369	-0.00762	-0.02131	-0.02599
-0.0179	-0.01372	-0.00763	-0.02135	-0.02606
-0.0178	-0.01375	-0.00765	-0.0214	-0.02614
-0.0177	-0.01378	-0.00767	-0.02145	-0.0262
-0.0176	-0.01381	-0.00769	-0.0215	-0.02628
-0.0175	-0.01385	-0.00771	-0.02156	-0.02635
-0.0174	-0.01388	-0.00773	-0.02161	-0.02641
-0.0173	-0.01391	-0.00774	-0.02165	-0.02648
-0.0172	-0.01394	-0.00776	-0.0217	-0.02656
-0.0171	-0.01397	-0.00778	-0.02175	-0.02663
-0.017	-0.014	-0.0078	-0.0218	-0.0267
-0.0169	-0.01403	-0.00782	-0.02185	-0.02677
-0.0168	-0.01406	-0.00784	-0.0219	-0.02684
-0.0167	-0.01409	-0.00785	-0.02194	-0.0269
-0.0166	-0.01412	-0.00787	-0.02199	-0.02698
-0.0165	-0.01415	-0.00789	-0.02204	-0.02706
-0.0164	-0.01418	-0.00791	-0.02209	-0.02713
-0.0163	-0.01421	-0.00793	-0.02214	-0.0272
-0.0162	-0.01424	-0.00795	-0.02219	-0.02727
-0.0161	-0.01428	-0.00797	-0.02225	-0.02735
-0.016	-0.01431	-0.00798	-0.02229	-0.0274
-0.0159	-0.01434	-0.008	-0.02234	-0.02748
-0.0158	-0.01437	-0.00802	-0.02239	-0.02756
-0.0157	-0.0144	-0.00804	-0.02244	-0.02762
-0.0156	-0.01443	-0.00806	-0.02249	-0.02769
-0.0155	-0.01446	-0.00808	-0.02254	-0.02777
-0.0154	-0.0145	-0.0081	-0.0226	-0.02785
-0.0153	-0.01453	-0.00811	-0.02264	-0.0279
-0.0152	-0.01456	-0.00813	-0.02269	-0.02798
-0.0151	-0.01459	-0.00815	-0.02274	-0.02806
-0.015	-0.01462	-0.00817	-0.02279	-0.02812
-0.0149	-0.01465	-0.00819	-0.02284	-0.0282
-0.0148	-0.01469	-0.00821	-0.0229	-0.02826
-0.0147	-0.01472	-0.00823	-0.02295	-0.02832
-0.0146	-0.01475	-0.00825	-0.023	-0.02841
-0.0145	-0.01478	-0.00826	-0.02304	-0.02848
-0.0144	-0.01482	-0.00828	-0.0231	-0.02856
-0.0143	-0.01485	-0.0083	-0.02315	-0.02862
-0.0142	-0.01488	-0.00832	-0.0232	-0.02869
-0.0141	-0.01492	-0.00834	-0.02326	-0.02876
-0.014	-0.01495	-0.00836	-0.02331	-0.02883
-0.0139	-0.01498	-0.00838	-0.02336	-0.02891
-0.0138	-0.01502	-0.0084	-0.02342	-0.02899
-0.0137	-0.01505	-0.00842	-0.02347	-0.02905
-0.0136	-0.01508	-0.00843	-0.02351	-0.02911
-0.0135	-0.01512	-0.00845	-0.02357	-0.02919
-0.0134	-0.01515	-0.00847	-0.02362	-0.02925
-0.0133	-0.01518	-0.00849	-0.02367	-0.02934
-0.0132	-0.01522	-0.00851	-0.02373	-0.02941
-0.0131	-0.01525	-0.00853	-0.02378	-0.02948
-0.013	-0.01529	-0.00855	-0.02384	-0.02955
-0.0129	-0.01532	-0.00857	-0.02389	-0.02962
-0.0128	-0.01536	-0.00859	-0.02395	-0.02969
-0.0127	-0.01539	-0.00861	-0.024	-0.02976
-0.0126	-0.01543	-0.00862	-0.02405	-0.02984
-0.0125	-0.01546	-0.00864	-0.0241	-0.02991
-0.0124	-0.0155	-0.00866	-0.02416	-0.02997
-0.0123	-0.01553	-0.00868	-0.02421	-0.03004
-0.0122	-0.01557	-0.0087	-0.02427	-0.03013
-0.0121	-0.01561	-0.00872	-0.02433	-0.03019
-0.012	-0.01564	-0.00874	-0.02438	-0.03026
-0.0119	-0.01568	-0.00876	-0.02444	-0.03034
-0.0118	-0.01572	-0.00878	-0.0245	-0.03041
-0.0117	-0.01575	-0.0088	-0.02455	-0.03048
-0.0116	-0.01579	-0.00882	-0.02461	-0.03056
-0.0115	-0.01583	-0.00884	-0.02467	-0.03063
-0.0114	-0.01587	-0.00885	-0.02472	-0.03069
-0.0113	-0.0159	-0.00887	-0.02477	-0.03078
-0.0112	-0.01594	-0.00889	-0.02483	-0.03085
-0.0111	-0.01598	-0.00891	-0.02489	-0.03091
-0.011	-0.01602	-0.00893	-0.02495	-0.03098
-0.0109	-0.01606	-0.00895	-0.02501	-0.03106
-0.0108	-0.0161	-0.00897	-0.02507	-0.03113
-0.0107	-0.01614	-0.00899	-0.02513	-0.0312
-0.0106	-0.01618	-0.00901	-0.02519	-0.03128
-0.0105	-0.01621	-0.00903	-0.02524	-0.03134
-0.0104	-0.01625	-0.00905	-0.0253	-0.03141
-0.0103	-0.0163	-0.00907	-0.02537	-0.0315
-0.0102	-0.01634	-0.00909	-0.02543	-0.03157
-0.0101	-0.01638	-0.00911	-0.02549	-0.03163
-0.01	-0.01642	-0.00913	-0.02555	-0.03171
-0.0099	-0.01646	-0.00915	-0.02561	-0.03179
-0.0098	-0.0165	-0.00917	-0.02567	-0.03185
-0.0097	-0.01654	-0.00919	-0.02573	-0.03193
-0.0096	-0.01658	-0.00921	-0.02579	-0.032
-0.0095	-0.01663	-0.00923	-0.02586	-0.03207
-0.0094	-0.01667	-0.00925	-0.02592	-0.03215
-0.0093	-0.01671	-0.00927	-0.02598	-0.03222
-0.0092	-0.01675	-0.00929	-0.02604	-0.03228
-0.0091	-0.0168	-0.00931	-0.02611	-0.03236
-0.009	-0.01684	-0.00932	-0.02616	-0.03243
-0.0089	-0.01689	-0.00934	-0.02623	-0.03252
-0.0088	-0.01693	-0.00936	-0.02629	-0.03258
-0.0087	-0.01697	-0.00938	-0.02635	-0.03265
-0.0086	-0.01702	-0.0094	-0.02642	-0.03274
-0.0085	-0.01706	-0.00942	-0.02648	-0.03279
-0.0084	-0.01711	-0.00944	-0.02655	-0.03286
-0.0083	-0.01716	-0.00946	-0.02662	-0.03295
-0.0082	-0.0172	-0.00948	-0.02668	-0.03302
-0.0081	-0.01725	-0.0095	-0.02675	-0.03309
-0.008	-0.0173	-0.00952	-0.02682	-0.03317
-0.0079	-0.01734	-0.00954	-0.02688	-0.03324
-0.0078	-0.01739	-0.00956	-0.02695	-0.03331
-0.0077	-0.01744	-0.00958	-0.02702	-0.03338
-0.0076	-0.01749	-0.0096	-0.02709	-0.03347
-0.0075	-0.01753	-0.00962	-0.02715	-0.03352
-0.0074	-0.01758	-0.00964	-0.02722	-0.0336
-0.0073	-0.01763	-0.00966	-0.02729	-0.03368
-0.0072	-0.01768	-0.00968	-0.02736	-0.03376
-0.0071	-0.01773	-0.0097	-0.02743	-0.03381
-0.007	-0.01778	-0.00972	-0.0275	-0.0339
-0.0069	-0.01783	-0.00974	-0.02757	-0.03398
-0.0068	-0.01788	-0.00976	-0.02764	-0.03406
-0.0067	-0.01793	-0.00979	-0.02772	-0.03411
-0.0066	-0.01798	-0.00981	-0.02779	-0.0342
-0.0065	-0.01803	-0.00983	-0.02786	-0.03426
-0.0064	-0.01809	-0.00985	-0.02794	-0.03434
-0.0063	-0.01814	-0.00987	-0.02801	-0.03442
-0.0062	-0.01819	-0.00989	-0.02808	-0.03449
-0.0061	-0.01824	-0.00991	-0.02815	-0.03456
-0.006	-0.0183	-0.00993	-0.02823	-0.03463
-0.0059	-0.01835	-0.00995	-0.0283	-0.03472
-0.0058	-0.01841	-0.00997	-0.02838	-0.0348
-0.0057	-0.01846	-0.00999	-0.02845	-0.03487
-0.0056	-0.01851	-0.01001	-0.02852	-0.03492
-0.0055	-0.01857	-0.01003	-0.0286	-0.03501
-0.0054	-0.01862	-0.01005	-0.02867	-0.03508
-0.0053	-0.01868	-0.01007	-0.02875	-0.03517
-0.0052	-0.01874	-0.01009	-0.02883	-0.03522
-0.0051	-0.01879	-0.01011	-0.0289	-0.03531
-0.005	-0.01885	-0.01013	-0.02898	-0.03538
-0.0049	-0.01891	-0.01015	-0.02906	-0.03547
-0.0048	-0.01896	-0.01017	-0.02913	-0.03553
-0.0047	-0.01902	-0.01019	-0.02921	-0.0356
-0.0046	-0.01908	-0.01021	-0.02929	-0.03568
-0.0045	-0.01914	-0.01023	-0.02937	-0.03576
-0.0044	-0.0192	-0.01025	-0.02945	-0.03583
-0.0043	-0.01926	-0.01027	-0.02953	-0.0359
-0.0042	-0.01932	-0.01029	-0.02961	-0.03598
-0.0041	-0.01938	-0.01031	-0.02969	-0.03606
-0.004	-0.01944	-0.01034	-0.02978	-0.03612
-0.0039	-0.0195	-0.01036	-0.02986	-0.03619
-0.0038	-0.01956	-0.01038	-0.02994	-0.03628
-0.0037	-0.01962	-0.0104	-0.03002	-0.03636
-0.0036	-0.01968	-0.01042	-0.0301	-0.03642
-0.0035	-0.01974	-0.01044	-0.03018	-0.03651
-0.0034	-0.01981	-0.01046	-0.03027	-0.03658
-0.0033	-0.01987	-0.01048	-0.03035	-0.03666
-0.0032	-0.01993	-0.0105	-0.03043	-0.03673
-0.0031	-0.02	-0.01052	-0.03052	-0.0368
-0.003	-0.02006	-0.01054	-0.0306	-0.03687
-0.0029	-0.02012	-0.01056	-0.03068	-0.03696
-0.0028	-0.02019	-0.01058	-0.03077	-0.03703
-0.0027	-0.02025	-0.0106	-0.03085	-0.03709
-0.0026	-0.02032	-0.01062	-0.03094	-0.03718
-0.0025	-0.02039	-0.01064	-0.03103	-0.03726
-0.0024	-0.02045	-0.01066	-0.03111	-0.03733
-0.0023	-0.02052	-0.01068	-0.0312	-0.03741
-0.0022	-0.02058	-0.01071	-0.03129	-0.03747
-0.0021	-0.02065	-0.01073	-0.03138	-0.03755
-0.002	-0.02072	-0.01075	-0.03147	-0.03762
-0.0019	-0.02079	-0.01077	-0.03156	-0.03771
-0.0018	-0.02086	-0.01079	-0.03165	-0.03779
-0.0017	-0.02092	-0.01081	-0.03173	-0.03785
-0.0016	-0.02099	-0.01083	-0.03182	-0.03794
-0.0015	-0.02106	-0.01085	-0.03191	-0.03801
-0.0014	-0.02113	-0.01087	-0.032	-0.03809
-0.0013	-0.0212	-0.01089	-0.03209	-0.03816
-0.0012	-0.02127	-0.01091	-0.03218	-0.03825
-0.0011	-0.02134	-0.01093	-0.03227	-0.0383
-0.001	-0.02141	-0.01095	-0.03236	-0.03839
-0.0009	-0.02148	-0.01097	-0.03245	-0.03846
-0.0008	-0.02156	-0.01099	-0.03255	-0.03854
-0.0007	-0.02163	-0.01101	-0.03264	-0.03861
-0.0006	-0.0217	-0.01103	-0.03273	-0.03869
-0.0005	-0.02177	-0.01105	-0.03282	-0.03876
-0.0004	-0.02185	-0.01107	-0.03292	-0.03884
-0.0003	-0.02192	-0.0111	-0.03302	-0.03892
-0.0002	-0.02199	-0.01112	-0.03311	-0.039
[truncated: 12,002 more rows]
