# Supplementary material for: Noninvasive detection of audiovisual superadditivity in rat brain by miniaturized SERF magnetometer
Source: PLoS One. 2026 Apr 15;21(4):e0347319. doi: 10.1371/journal.pone.0347319 (PMC13082709; doi:10.1371/journal.pone.0347319)
Supplement: S1 Data — (ZIP) [file pone.0347319.s001.zip › code.m]

clear all;
close all;

data = load('.mat');                      
fs =10000;                              
data=data.chanvals;
trig = data(:,1);                          
signal = data(:,2).*123.4567*3;

tlig=1;                            
td1=1;                                
td2=1;                                      
T=10;

f1 =0.1;                                    
f2 =40;
signal = lvbo_floor_sky(signal,fs,f1,f2);
figure
plot(signal);
[sigdark1,siglight,sigdark2,cksig] = divERP(trig,signal,fs,T,td1,td2,tlig);

for i=1:min(size(siglight))
    dark1=sigdark1(:,i);
    dark2=sigdark2(:,i);
    light=siglight(:,i);
    sig=[dark1',light',dark2'];
 sig = movmean(sig,1000) ;
     signal1(:,i)=sig;
    L1=find(sig>1); 
    L2=find(sig<-1);
    if length(L1)+length(L2)~=0
        L3(i)=i;
    end
end

if  ~exist('L3','var')
else
    L=find(L3);
for j=1:length(L)
 signal1=[signal1(:,1:(L(j)-j)),signal1(:,(L(j)-j+2):end)];
end

end

for i=1:min(size(signal1))
    t=0:1/fs:(length(signal1(:,i))-1)/fs;
    figure(2)
    plot(t,signal1(:,i))
    hold on
end

    
signal1=mean(signal1,2);
signal1 = movmean(signal1,1000) ;

t=0:1/fs:(length(signal1)-1)/fs;
figure(3)
plot(t,signal1)
ylim = get(gca,'Ylim');
hold on
plot([td1,td1],ylim,'r--');
hold on
plot([td1+tlig,td1+tlig],ylim,'r--');
title('ERP')

function [xlb]=lvbo_floor_sky(x,fs,f_floor,f_sky)
a = x;
N = length(a);
T = N*1/fs;
t = linspace(0,T,N);
x = a;
dt = t(2)- t(1);
f = 1/dt;
xfft=fft(x);
F = xfft(1:N);
f = f*(0:N-1)/N;
p = N/fs;
if mod(length(a)/2,2)==0
    F(floor(p*f_sky):length(a))=0;
else
    F(floor(p*f_sky):length(a)+1)=0;
end
F(1:floor(p*f_floor))=0;
xifft=ifft(F);
xlb=xifft;
xlb = real(xlb);
end


function [sigdark1,siglight,sigdark2,cksig] = divERP(trig,signal,fs,T,td1,td2,tlig)
loctrig = diff(trig);
locdown = find(loctrig<-2);                  
loclift = find(loctrig>2);                  
if loclift(1)>locdown(1)
    locdown = locdown(2:end);                   
end
locdown=locdown(5:end);
loclift=loclift(5:end);

for i=1:min(length(locdown),length(loclift))-5
       if locdown(i+1)-locdown(i)<fs*T*0.5
        locdown=[locdown(1:i);locdown(i+2:end)];
      end

    if loclift(i+1)-loclift(i)<fs*T*0.5
        loclift=[loclift(1:i);loclift(i+2:end)];
    end
    
    if locdown(i+1)-locdown(i)>fs*T*1.5
        locdown=insert(locdown,i+1,locdown(i)+fs*T);
        locdown=locdown';
    end
    if loclift(i+1)-loclift(i)>fs*T*1.5
        loclift=insert(loclift,i+1,loclift(i)+fs*T);
        loclift=loclift';
    end
    if loclift(1)>locdown(2)
       loclift=[loclift(1)-fs*T;loclift];
    end
    if mean(signal(loclift(i):loclift(i+1)))>0
        sig=signal(loclift(i):loclift(i+1))-mean(signal((locdown(i)-fs*0.2):locdown(i)));
    else
        sig=signal(loclift(i):loclift(i+1))-mean(signal((locdown(i)-fs*0.2):locdown(i)));
    end
    
    light=sig(end-tlig*fs:end);  
    siglight(:,i)=light;
    dark=sig(1:end-tlig*fs);    
    sigdark2(:,i)=dark(1:td2*fs);
    sigdark1(:,i)=dark(length(dark)-td1*fs+1:end);
    cksig(:,i)=dark(fs*td1:fs*(T-td1-td2-tlig));
end
    sigdark2=sigdark2(:,2:end);
    sigdark1=sigdark1(:,1:end-1);
    siglight=siglight(:,1:end-1);
end
