# Supplementary material for: Noninvasive detection of audiovisual superadditivity in rat brain by miniaturized SERF magnetometer
Source: PLoS One. 2026 Apr 15;21(4):e0347319. doi: 10.1371/journal.pone.0347319 (PMC13082709; doi:10.1371/journal.pone.0347319)
Supplement: S1 Data — (ZIP) [file pone.0347319.s001.zip › 2.3-3.xlsx]

## Sheet: Sheet1
TIME/s	V	A	A+V	AV
-0.2	-0.00211	-0.00199	-0.0041	0.000638893
-0.1999	-0.0021	-0.00198	-0.00408	0.000636611
-0.1998	-0.0021	-0.00198	-0.00408	0.000634341
-0.1997	-0.0021	-0.00197	-0.00407	0.000632084
-0.1996	-0.0021	-0.00197	-0.00407	0.00062984
-0.1995	-0.00209	-0.00196	-0.00405	0.00062761
-0.1994	-0.00209	-0.00196	-0.00405	0.000625394
-0.1993	-0.00209	-0.00196	-0.00405	0.000623191
-0.1992	-0.00209	-0.00195	-0.00404	0.000621004
-0.1991	-0.00208	-0.00194	-0.00402	0.000618831
-0.199	-0.00208	-0.00194	-0.00402	0.000616673
-0.1989	-0.00208	-0.00194	-0.00402	0.00061453
-0.1988	-0.00207	-0.00193	-0.004	0.000612403
-0.1987	-0.00207	-0.00192	-0.00399	0.000610293
-0.1986	-0.00207	-0.00192	-0.00399	0.000608199
-0.1985	-0.00206	-0.00191	-0.00397	0.000606121
-0.1984	-0.00206	-0.00191	-0.00397	0.000604061
-0.1983	-0.00206	-0.0019	-0.00396	0.000602019
-0.1982	-0.00205	-0.0019	-0.00395	0.000599995
-0.1981	-0.00205	-0.00189	-0.00394	0.000597989
-0.198	-0.00204	-0.00189	-0.00393	0.000596001
-0.1979	-0.00204	-0.00188	-0.00392	0.000594033
-0.1978	-0.00203	-0.00188	-0.00391	0.000592085
-0.1977	-0.00203	-0.00187	-0.0039	0.000590156
-0.1976	-0.00202	-0.00187	-0.00389	0.000588248
-0.1975	-0.00202	-0.00186	-0.00388	0.00058636
-0.1974	-0.00202	-0.00186	-0.00388	0.000584494
-0.1973	-0.00201	-0.00185	-0.00386	0.000582649
-0.1972	-0.002	-0.00185	-0.00385	0.000580827
-0.1971	-0.002	-0.00184	-0.00384	0.000579026
-0.197	-0.00199	-0.00184	-0.00383	0.000577249
-0.1969	-0.00199	-0.00183	-0.00382	0.000575495
-0.1968	-0.00198	-0.00183	-0.00381	0.000573764
-0.1967	-0.00198	-0.00182	-0.0038	0.000572058
-0.1966	-0.00197	-0.00182	-0.00379	0.000570376
-0.1965	-0.00197	-0.00181	-0.00378	0.00056872
-0.1964	-0.00196	-0.00181	-0.00377	0.000567088
-0.1963	-0.00195	-0.0018	-0.00375	0.000565483
-0.1962	-0.00195	-0.00179	-0.00374	0.000563904
-0.1961	-0.00194	-0.00179	-0.00373	0.000562351
-0.196	-0.00193	-0.00179	-0.00372	0.000560826
-0.1959	-0.00193	-0.00178	-0.00371	0.000559328
-0.1958	-0.00192	-0.00177	-0.00369	0.000557858
-0.1957	-0.00191	-0.00177	-0.00368	0.000556417
-0.1956	-0.00191	-0.00176	-0.00367	0.000555004
-0.1955	-0.0019	-0.00176	-0.00366	0.000553621
-0.1954	-0.00189	-0.00175	-0.00364	0.000552267
-0.1953	-0.00189	-0.00175	-0.00364	0.000550943
-0.1952	-0.00188	-0.00174	-0.00362	0.00054965
-0.1951	-0.00187	-0.00174	-0.00361	0.000548388
-0.195	-0.00186	-0.00173	-0.00359	0.000547157
-0.1949	-0.00186	-0.00173	-0.00359	0.000545958
-0.1948	-0.00185	-0.00172	-0.00357	0.00054479
-0.1947	-0.00184	-0.00172	-0.00356	0.000543656
-0.1946	-0.00183	-0.00171	-0.00354	0.000542554
-0.1945	-0.00183	-0.00171	-0.00354	0.000541485
-0.1944	-0.00182	-0.0017	-0.00352	0.000540451
-0.1943	-0.00181	-0.0017	-0.00351	0.00053945
-0.1942	-0.0018	-0.00169	-0.00349	0.000538483
-0.1941	-0.00179	-0.00168	-0.00347	0.000537552
-0.194	-0.00179	-0.00168	-0.00347	0.000536655
-0.1939	-0.00178	-0.00168	-0.00346	0.000535794
-0.1938	-0.00177	-0.00167	-0.00344	0.000534968
-0.1937	-0.00176	-0.00166	-0.00342	0.000534179
-0.1936	-0.00175	-0.00166	-0.00341	0.000533426
-0.1935	-0.00174	-0.00165	-0.00339	0.00053271
-0.1934	-0.00173	-0.00165	-0.00338	0.000532032
-0.1933	-0.00172	-0.00164	-0.00336	0.00053139
-0.1932	-0.00172	-0.00164	-0.00336	0.000530786
-0.1931	-0.00171	-0.00163	-0.00334	0.000530221
-0.193	-0.0017	-0.00163	-0.00333	0.000529693
-0.1929	-0.00169	-0.00162	-0.00331	0.000529204
-0.1928	-0.00168	-0.00162	-0.0033	0.000528754
-0.1927	-0.00167	-0.00161	-0.00328	0.000528343
-0.1926	-0.00166	-0.00161	-0.00327	0.000527971
-0.1925	-0.00165	-0.0016	-0.00325	0.000527639
-0.1924	-0.00164	-0.00159	-0.00323	0.000527347
-0.1923	-0.00163	-0.00159	-0.00322	0.000527094
-0.1922	-0.00162	-0.00159	-0.00321	0.000526882
-0.1921	-0.00161	-0.00158	-0.00319	0.00052671
-0.192	-0.0016	-0.00157	-0.00317	0.000526579
-0.1919	-0.00159	-0.00157	-0.00316	0.000526489
-0.1918	-0.00158	-0.00156	-0.00314	0.000526439
-0.1917	-0.00157	-0.00156	-0.00313	0.000526431
-0.1916	-0.00156	-0.00155	-0.00311	0.000526463
-0.1915	-0.00155	-0.00155	-0.0031	0.000526537
-0.1914	-0.00154	-0.00155	-0.00309	0.000526653
-0.1913	-0.00153	-0.00154	-0.00307	0.00052681
-0.1912	-0.00152	-0.00153	-0.00305	0.000527009
-0.1911	-0.00151	-0.00153	-0.00304	0.000527249
-0.191	-0.0015	-0.00152	-0.00302	0.000527532
-0.1909	-0.00149	-0.00152	-0.00301	0.000527856
-0.1908	-0.00148	-0.00151	-0.00299	0.000528222
-0.1907	-0.00146	-0.00151	-0.00297	0.00052863
-0.1906	-0.00145	-0.0015	-0.00295	0.00052908
-0.1905	-0.00144	-0.0015	-0.00294	0.000529572
-0.1904	-0.00143	-0.00149	-0.00292	0.000530107
-0.1903	-0.00142	-0.00148	-0.0029	0.000530683
-0.1902	-0.00141	-0.00148	-0.00289	0.000531301
-0.1901	-0.0014	-0.00148	-0.00288	0.000531961
-0.19	-0.00139	-0.00147	-0.00286	0.000532662
-0.1899	-0.00138	-0.00146	-0.00284	0.000533406
-0.1898	-0.00136	-0.00146	-0.00282	0.000534191
-0.1897	-0.00135	-0.00146	-0.00281	0.000535018
-0.1896	-0.00134	-0.00145	-0.00279	0.000535887
-0.1895	-0.00133	-0.00144	-0.00277	0.000536797
-0.1894	-0.00132	-0.00144	-0.00276	0.000537748
-0.1893	-0.00131	-0.00144	-0.00275	0.00053874
-0.1892	-0.0013	-0.00143	-0.00273	0.000539773
-0.1891	-0.00128	-0.00142	-0.0027	0.000540847
-0.189	-0.00127	-0.00142	-0.00269	0.000541962
-0.1889	-0.00126	-0.00141	-0.00267	0.000543117
-0.1888	-0.00125	-0.00141	-0.00266	0.000544312
-0.1887	-0.00124	-0.0014	-0.00264	0.000545547
-0.1886	-0.00122	-0.0014	-0.00262	0.000546822
-0.1885	-0.00121	-0.00139	-0.0026	0.000548136
-0.1884	-0.0012	-0.00139	-0.00259	0.00054949
-0.1883	-0.00119	-0.00138	-0.00257	0.000550882
-0.1882	-0.00118	-0.00138	-0.00256	0.000552314
-0.1881	-0.00116	-0.00138	-0.00254	0.000553783
-0.188	-0.00115	-0.00137	-0.00252	0.000555291
-0.1879	-0.00114	-0.00136	-0.0025	0.000556836
-0.1878	-0.00113	-0.00136	-0.00249	0.000558419
-0.1877	-0.00112	-0.00136	-0.00248	0.000560039
-0.1876	-0.0011	-0.00135	-0.00245	0.000561695
-0.1875	-0.00109	-0.00134	-0.00243	0.000563388
-0.1874	-0.00108	-0.00134	-0.00242	0.000565116
-0.1873	-0.00107	-0.00133	-0.0024	0.000566881
-0.1872	-0.00106	-0.00133	-0.00239	0.00056868
-0.1871	-0.00104	-0.00132	-0.00236	0.000570514
-0.187	-0.00103	-0.00132	-0.00235	0.000572382
-0.1869	-0.00102	-0.00131	-0.00233	0.000574284
-0.1868	-0.00101	-0.00131	-0.00232	0.000576219
-0.1867	-0.000993472	-0.0013	-0.00229	0.000578187
-0.1866	-0.000981094	-0.0013	-0.00228	0.000580188
-0.1865	-0.000968703	-0.00129	-0.00226	0.00058222
-0.1864	-0.000956302	-0.00129	-0.00225	0.000584284
-0.1863	-0.00094389	-0.00129	-0.00223	0.000586379
-0.1862	-0.000931471	-0.00128	-0.00221	0.000588504
-0.1861	-0.000919044	-0.00128	-0.0022	0.000590659
-0.186	-0.000906611	-0.00127	-0.00218	0.000592843
-0.1859	-0.000894174	-0.00127	-0.00216	0.000595056
-0.1858	-0.000881733	-0.00126	-0.00214	0.000597297
-0.1857	-0.000869291	-0.00126	-0.00213	0.000599566
-0.1856	-0.000856848	-0.00125	-0.00211	0.000601862
-0.1855	-0.000844405	-0.00125	-0.00209	0.000604184
-0.1854	-0.000831965	-0.00124	-0.00207	0.000606532
-0.1853	-0.000819528	-0.00124	-0.00206	0.000608905
-0.1852	-0.000807095	-0.00124	-0.00205	0.000611303
-0.1851	-0.000794669	-0.00123	-0.00202	0.000613725
-0.185	-0.00078225	-0.00123	-0.00201	0.000616171
-0.1849	-0.000769839	-0.00122	-0.00199	0.000618639
-0.1848	-0.000757439	-0.00122	-0.00198	0.000621129
-0.1847	-0.000745049	-0.00121	-0.00196	0.000623641
-0.1846	-0.000732672	-0.00121	-0.00194	0.000626173
-0.1845	-0.00072031	-0.0012	-0.00192	0.000628726
-0.1844	-0.000707962	-0.0012	-0.00191	0.000631298
-0.1843	-0.000695631	-0.00119	-0.00189	0.000633889
-0.1842	-0.000683317	-0.00119	-0.00187	0.000636498
-0.1841	-0.000671023	-0.00119	-0.00186	0.000639125
-0.184	-0.00065875	-0.00118	-0.00184	0.000641768
-0.1839	-0.000646498	-0.00118	-0.00183	0.000644427
-0.1838	-0.000634269	-0.00117	-0.0018	0.000647102
-0.1837	-0.000622065	-0.00117	-0.00179	0.000649791
-0.1836	-0.000609887	-0.00116	-0.00177	0.000652494
-0.1835	-0.000597736	-0.00116	-0.00176	0.000655211
-0.1834	-0.000585613	-0.00116	-0.00175	0.00065794
-0.1833	-0.000573519	-0.00115	-0.00172	0.000660681
-0.1832	-0.000561457	-0.00115	-0.00171	0.000663433
-0.1831	-0.000549427	-0.00114	-0.00169	0.000666195
-0.183	-0.00053743	-0.00114	-0.00168	0.000668967
-0.1829	-0.000525468	-0.00113	-0.00166	0.000671748
-0.1828	-0.000513543	-0.00113	-0.00164	0.000674537
-0.1827	-0.000501655	-0.00113	-0.00163	0.000677334
-0.1826	-0.000489805	-0.00112	-0.00161	0.000680137
-0.1825	-0.000477995	-0.00112	-0.0016	0.000682946
-0.1824	-0.000466226	-0.00111	-0.00158	0.000685761
-0.1823	-0.0004545	-0.00111	-0.00156	0.00068858
-0.1822	-0.000442817	-0.0011	-0.00154	0.000691403
-0.1821	-0.000431179	-0.0011	-0.00153	0.00069423
-0.182	-0.000419588	-0.0011	-0.00152	0.000697058
-0.1819	-0.000408043	-0.0011	-0.00151	0.000699888
-0.1818	-0.000396547	-0.00109	-0.00149	0.000702719
-0.1817	-0.0003851	-0.00109	-0.00148	0.000705551
-0.1816	-0.000373705	-0.00108	-0.00145	0.000708382
-0.1815	-0.000362361	-0.00108	-0.00144	0.000711211
-0.1814	-0.000351071	-0.00107	-0.00142	0.000714039
-0.1813	-0.000339834	-0.00107	-0.00141	0.000716864
-0.1812	-0.000328653	-0.00107	-0.0014	0.000719686
-0.1811	-0.000317529	-0.00106	-0.00138	0.000722503
-0.181	-0.000306463	-0.00106	-0.00137	0.000725316
-0.1809	-0.000295455	-0.00106	-0.00136	0.000728124
-0.1808	-0.000284507	-0.00105	-0.00133	0.000730925
-0.1807	-0.000273619	-0.00105	-0.00132	0.00073372
-0.1806	-0.000262794	-0.00104	-0.0013	0.000736507
-0.1805	-0.000252032	-0.00104	-0.00129	0.000739286
-0.1804	-0.000241334	-0.00103	-0.00127	0.000742056
-0.1803	-0.000230701	-0.00103	-0.00126	0.000744816
-0.1802	-0.000220134	-0.00103	-0.00125	0.000747567
-0.1801	-0.000209634	-0.00102	-0.00123	0.000750307
-0.18	-0.000199202	-0.00102	-0.00122	0.000753035
-0.1799	-0.000188839	-0.00102	-0.00121	0.000755751
-0.1798	-0.000178546	-0.00101	-0.00119	0.000758454
-0.1797	-0.000168324	-0.00101	-0.00118	0.000761145
-0.1796	-0.000158173	-0.00101	-0.00117	0.000763821
-0.1795	-0.000148095	-0.001	-0.00115	0.000766483
-0.1794	-0.000138091	-0.000996449	-0.00113	0.000769129
-0.1793	-0.00012816	-0.000995245	-0.00112	0.00077176
-0.1792	-0.000118305	-0.000990714	-0.00111	0.000774375
-0.1791	-0.000108526	-0.000986187	-0.00109	0.000776972
-0.179	-9.88233e-05	-0.000985	-0.00108	0.000779553
-0.1789	-8.91982e-05	-0.000980484	-0.00107	0.000782115
-0.1788	-7.96512e-05	-0.000975974	-0.00106	0.000784659
-0.1787	-7.01833e-05	-0.000971469	-0.00104	0.000787184
-0.1786	-6.07949e-05	-0.000970303	-0.00103	0.00078969
-0.1785	-5.14868e-05	-0.000965808	-0.00102	0.000792175
-0.1784	-4.22597e-05	-0.000961319	-0.001	0.00079464
-0.1783	-3.31143e-05	-0.000960168	-0.000993282	0.000797084
-0.1782	-2.4051e-05	-0.000955689	-0.00097974	0.000799506
-0.1781	-1.50705e-05	-0.000951214	-0.000966285	0.000801907
-0.178	-6.17343e-06	-0.000950078	-0.000956251	0.000804285
-0.1779	2.63974e-06	-0.000945613	-0.000942973	0.00080664
-0.1778	1.13685e-05	-0.000941154	-0.000929785	0.000808972
-0.1777	2.00123e-05	-0.000940032	-0.00092002	0.000811281
-0.1776	2.85707e-05	-0.000935581	-0.00090701	0.000813565
-0.1775	3.70432e-05	-0.000931136	-0.000894093	0.000815825
-0.1774	4.54294e-05	-0.000930028	-0.000884599	0.00081806
-0.1773	5.3729e-05	-0.000925591	-0.000871862	0.00082027
-0.1772	6.19415e-05	-0.000921159	-0.000859217	0.000822454
-0.1771	7.00667e-05	-0.000920064	-0.000849997	0.000824613
-0.177	7.81041e-05	-0.00091564	-0.000837536	0.000826745
-0.1769	8.60535e-05	-0.000914554	-0.0008285	0.00082885
-0.1768	9.39146e-05	-0.000910139	-0.000816224	0.000830929
-0.1767	0.000101687	-0.000905727	-0.00080404	0.000832981
-0.1766	0.000109371	-0.000904654	-0.000795283	0.000835006
-0.1765	0.000116966	-0.00090025	-0.000783284	0.000837002
-0.1764	0.000124472	-0.000895851	-0.000771379	0.000838971
-0.1763	0.000131888	-0.000894788	-0.0007629	0.000840912
-0.1762	0.000139216	-0.00089373	-0.000754514	0.000842825
-0.1761	0.000146454	-0.000886008	-0.000739554	0.000844709
-0.176	0.000153602	-0.000884957	-0.000731355	0.000846564
-0.1759	0.000160661	-0.000883909	-0.000723248	0.000848391
-0.1758	0.00016763	-0.000879531	-0.000711901	0.000850188
-0.1757	0.00017451	-0.000875157	-0.000700647	0.000851957
-0.1756	0.000181301	-0.000874119	-0.000692818	0.000853696
-0.1755	0.000188002	-0.000869751	-0.000681749	0.000855405
-0.1754	0.000194614	-0.000868719	-0.000674105	0.000857085
-0.1753	0.000201137	-0.000867691	-0.000666554	0.000858736
-0.1752	0.000207571	-0.000859999	-0.000652428	0.000860356
-0.1751	0.000213917	-0.000858976	-0.000645059	0.000861948
-0.175	0.000220174	-0.000854623	-0.000634449	0.000863509
-0.1749	0.000226343	-0.000853606	-0.000627263	0.00086504
-0.1748	0.000232424	-0.000849258	-0.000616834	0.000866542
-0.1747	0.000238418	-0.000844913	-0.000606495	0.000868014
-0.1746	0.000244324	-0.000843904	-0.00059958	0.000869455
-0.1745	0.000250144	-0.000842897	-0.000592753	0.000870868
-0.1744	0.000255877	-0.000838559	-0.000582682	0.00087225
-0.1743	0.000261524	-0.000837557	-0.000576033	0.000873603
-0.1742	0.000267085	-0.000833224	-0.000566139	0.000874926
-0.1741	0.000272562	-0.000828893	-0.000556331	0.000876219
-0.174	0.000277954	-0.000827897	-0.000549943	0.000877483
-0.1739	0.000283262	-0.000823571	-0.000540309	0.000878718
-0.1738	0.000288487	-0.000822579	-0.000534092	0.000879923
-0.1737	0.000293629	-0.00082159	-0.000527961	0.000881099
-0.1736	0.000298689	-0.000813935	-0.000515246	0.000882247
-0.1735	0.000303667	-0.00081295	-0.000509283	0.000883365
-0.1734	0.000308565	-0.000811965	-0.0005034	0.000884455
-0.1733	0.000313382	-0.00080765	-0.000494268	0.000885517
-0.1732	0.000318121	-0.000806669	-0.000488548	0.00088655
-0.1731	0.00032278	-0.000802356	-0.000479576	0.000887555
-0.173	0.000327362	-0.000798045	-0.000470683	0.000888533
-0.1729	0.000331868	-0.000797069	-0.000465201	0.000889483
-0.1728	0.000336297	-0.000792761	-0.000456464	0.000890406
-0.1727	0.000340651	-0.000791788	-0.000451137	0.000891301
-0.1726	0.000344931	-0.000790816	-0.000445885	0.00089217
-0.1725	0.000349137	-0.000786667	-0.00043753	0.000893013
-0.1724	0.000353272	-0.000786667	-0.000433395	0.000893829
-0.1723	0.000357334	-0.00078	-0.000422666	0.000894619
-0.1722	0.000361327	-0.000776667	-0.00041534	0.000895384
-0.1721	0.000365251	-0.000776667	-0.000411416	0.000896124
-0.172	0.000369106	-0.000773333	-0.000404227	0.000896839
-0.1719	0.000372894	-0.00077	-0.000397106	0.000897529
-0.1718	0.000376616	-0.000766667	-0.000390051	0.000898195
-0.1717	0.000380274	-0.000766667	-0.000386393	0.000898838
-0.1716	0.000383868	-0.000763333	-0.000379465	0.000899457
-0.1715	0.000387399	-0.00076	-0.000372601	0.000900053
-0.1714	0.000390869	-0.00076	-0.000369131	0.000900626
-0.1713	0.000394279	-0.000753333	-0.000359054	0.000901177
-0.1712	0.000397631	-0.000753333	-0.000355702	0.000901707
-0.1711	0.000400925	-0.00075	-0.000349075	0.000902215
-0.171	0.000404163	-0.000746667	-0.000342504	0.000902702
-0.1709	0.000407346	-0.000743333	-0.000335987	0.000903169
-0.1708	0.000410476	-0.00074	-0.000329524	0.000903616
-0.1707	0.000413554	-0.00074	-0.000326446	0.000904044
-0.1706	0.000416581	-0.000736667	-0.000320086	0.000904452
-0.1705	0.000419559	-0.000733333	-0.000313774	0.000904842
-0.1704	0.000422489	-0.000733333	-0.000310844	0.000905214
-0.1703	0.000425373	-0.00073	-0.000304627	0.000905568
-0.1702	0.000428212	-0.000726667	-0.000298455	0.000905905
-0.1701	0.000431007	-0.000723333	-0.000292326	0.000906225
-0.17	0.000433761	-0.000723333	-0.000289572	0.00090653
-0.1699	0.000436474	-0.00072	-0.000283526	0.000906819
-0.1698	0.000439149	-0.000716667	-0.000277518	0.000907093
-0.1697	0.000441786	-0.000716667	-0.000274881	0.000907352
-0.1696	0.000444388	-0.000713333	-0.000268945	0.000907597
-0.1695	0.000446956	-0.000706667	-0.000259711	0.000907829
-0.1694	0.000449491	-0.000706667	-0.000257176	0.000908049
-0.1693	0.000451995	-0.000703333	-0.000251338	0.000908255
-0.1692	0.00045447	-0.000703333	-0.000248863	0.00090845
-0.1691	0.000456918	-0.000696667	-0.000239749	0.000908634
-0.169	0.00045934	-0.000696667	-0.000237327	0.000908807
-0.1689	0.000461737	-0.000693333	-0.000231596	0.00090897
-0.1688	0.000464112	-0.00069	-0.000225888	0.000909124
-0.1687	0.000466466	-0.000686667	-0.000220201	0.000909268
-0.1686	0.000468801	-0.000686667	-0.000217866	0.000909404
-0.1685	0.000471119	-0.000686667	-0.000215548	0.000909532
-0.1684	0.000473421	-0.00068	-0.000206579	0.000909653
-0.1683	0.000475709	-0.00068	-0.000204291	0.000909767
-0.1682	0.000477984	-0.000676667	-0.000198683	0.000909875
-0.1681	0.000480249	-0.000673333	-0.000193084	0.000909977
-0.168	0.000482506	-0.00067	-0.000187494	0.000910075
-0.1679	0.000484755	-0.00067	-0.000185245	0.000910168
-0.1678	0.000486999	-0.000666667	-0.000179668	0.000910257
-0.1677	0.00048924	-0.000663333	-0.000174093	0.000910342
-0.1676	0.000491479	-0.00066	-0.000168521	0.000910425
-0.1675	0.000493718	-0.00066	-0.000166282	0.000910506
-0.1674	0.000495959	-0.00066	-0.000164041	0.000910585
-0.1673	0.000498204	-0.000653333	-0.000155129	0.000910663
-0.1672	0.000500454	-0.000653333	-0.000152879	0.000910741
-0.1671	0.000502712	-0.00065	-0.000147288	0.000910819
-0.167	0.000504978	-0.000646667	-0.000141689	0.000910897
-0.1669	0.000507255	-0.000643333	-0.000136078	0.000910977
-0.1668	0.000509545	-0.000643333	-0.000133788	0.000911058
-0.1667	0.000511849	-0.00064	-0.000128151	0.000911142
-0.1666	0.000514169	-0.000636667	-0.000122498	0.000911228
-0.1665	0.000516507	-0.000633333	-0.000116826	0.000911318
-0.1664	0.000518865	-0.000633333	-0.000114468	0.000911412
-0.1663	0.000521244	-0.00063	-0.000108756	0.00091151
-0.1662	0.000523646	-0.000626667	-0.000103021	0.000911613
-0.1661	0.000526074	-0.000623333	-9.7259e-05	0.000911722
-0.166	0.000528528	-0.000623333	-9.4805e-05	0.000911836
-0.1659	0.00053101	-0.00062	-8.899e-05	0.000911957
-0.1658	0.000533522	-0.000616667	-8.3145e-05	0.000912085
-0.1657	0.000536066	-0.000613333	-7.7267e-05	0.000912221
-0.1656	0.000538644	-0.000613333	-7.4689e-05	0.000912364
-0.1655	0.000541257	-0.00061	-6.8743e-05	0.000912516
-0.1654	0.000543907	-0.000606667	-6.276e-05	0.000912677
-0.1653	0.000546596	-0.000603333	-5.6737e-05	0.000912847
-0.1652	0.000549324	-0.000603333	-5.4009e-05	0.000913027
-0.1651	0.000552095	-0.0006	-4.7905e-05	0.000913218
-0.165	0.000554909	-0.000596667	-4.1758e-05	0.000913419
-0.1649	0.000557769	-0.000593333	-3.5564e-05	0.000913631
-0.1648	0.000560675	-0.000593333	-3.2658e-05	0.000913855
-0.1647	0.00056363	-0.00059	-2.637e-05	0.000914092
-0.1646	0.000566634	-0.000586667	-2.0033e-05	0.00091434
-0.1645	0.00056969	-0.000583333	-1.3643e-05	0.000914602
-0.1644	0.000572799	-0.000583333	-1.0534e-05	0.000914876
-0.1643	0.000575963	-0.00058	-4.037e-06	0.000915165
-0.1642	0.000579183	-0.00058	-8.17e-07	0.000915467
-0.1641	0.00058246	-0.000573333	9.127e-06	0.000915784
-0.164	0.000585796	-0.000573333	1.2463e-05	0.000916115
-0.1639	0.000589193	-0.00057	1.9193e-05	0.000916462
-0.1638	0.000592652	-0.00057	2.2652e-05	0.000916824
-0.1637	0.000596174	-0.000563333	3.2841e-05	0.000917202
-0.1636	0.00059976	-0.000563333	3.6427e-05	0.000917596
-0.1635	0.000603413	-0.00056	4.3413e-05	0.000918006
-0.1634	0.000607133	-0.00056	4.7133e-05	0.000918433
-0.1633	0.000610921	-0.000556667	5.4254e-05	0.000918877
-0.1632	0.000614779	-0.000553333	6.1446e-05	0.000919338
-0.1631	0.000618709	-0.00055	6.8709e-05	0.000919816
-0.163	0.000622711	-0.00055	7.2711e-05	0.000920313
-0.1629	0.000626786	-0.000546667	8.0119e-05	0.000920827
-0.1628	0.000630936	-0.000546667	8.4269e-05	0.00092136
-0.1627	0.000635163	-0.000546667	8.8496e-05	0.000921911
-0.1626	0.000639466	-0.00054	9.9466e-05	0.00092248
-0.1625	0.000643847	-0.00054	0.000103847	0.000923069
-0.1624	0.000648307	-0.000536667	0.00011164	0.000923677
-0.1623	0.000652848	-0.000536667	0.000116181	0.000924303
-0.1622	0.00065747	-0.000533333	0.000124137	0.000924949
-0.1621	0.000662174	-0.00053	0.000132174	0.000925615
-0.162	0.000666961	-0.000526667	0.000140294	0.0009263
-0.1619	0.000671832	-0.000526667	0.000145165	0.000927005
-0.1618	0.000676787	-0.000523333	0.000153454	0.00092773
-0.1617	0.000681829	-0.00052	0.000161829	0.000928475
-0.1616	0.000686957	-0.00052	0.000166957	0.00092924
-0.1615	0.000692172	-0.000516667	0.000175505	0.000930026
-0.1614	0.000697476	-0.000513333	0.000184143	0.000930831
-0.1613	0.000702868	-0.00051	0.000192868	0.000931657
-0.1612	0.000708349	-0.00051	0.000198349	0.000932503
-0.1611	0.00071392	-0.000506667	0.000207253	0.000933369
-0.161	0.000719582	-0.000503333	0.000216249	0.000934256
-0.1609	0.000725336	-0.000503333	0.000222003	0.000935163
-0.1608	0.000731181	-0.0005	0.000231181	0.000936091
-0.1607	0.000737118	-0.0005	0.000237118	0.000937039
-0.1606	0.000743148	-0.000496667	0.000246481	0.000938007
-0.1605	0.00074927	-0.000493333	0.000255937	0.000938996
-0.1604	0.000755487	-0.00049	0.000265487	0.000940005
-0.1603	0.000761797	-0.000486667	0.00027513	0.000941034
-0.1602	0.000768201	-0.000486667	0.000281534	0.000942083
-0.1601	0.0007747	-0.000483333	0.000291367	0.000943152
-0.16	0.000781293	-0.000483333	0.00029796	0.000944241
-0.1599	0.000787981	-0.00048	0.000307981	0.00094535
-0.1598	0.000794764	-0.00048	0.000314764	0.000946479
-0.1597	0.000801642	-0.00048	0.000321642	0.000947628
-0.1596	0.000808615	-0.000476667	0.000331948	0.000948795
-0.1595	0.000815684	-0.000476667	0.000339017	0.000949982
-0.1594	0.000822847	-0.000473333	0.000349514	0.000951189
-0.1593	0.000830106	-0.000473333	0.000356773	0.000952414
-0.1592	0.00083746	-0.00047	0.00036746	0.000953658
-0.1591	0.000844909	-0.000466667	0.000378242	0.000954921
-0.159	0.000852453	-0.000466667	0.000385786	0.000956202
-0.1589	0.000860091	-0.00046	0.000400091	0.000957501
-0.1588	0.000867823	-0.00046	0.000407823	0.000958818
-0.1587	0.00087565	-0.000456667	0.000418983	0.000960153
-0.1586	0.000883571	-0.000453333	0.000430238	0.000961505
-0.1585	0.000891585	-0.000453333	0.000438252	0.000962875
-0.1584	0.000899692	-0.00045	0.000449692	0.000964262
-0.1583	0.000907891	-0.000446667	0.000461224	0.000965665
-0.1582	0.000916183	-0.00045	0.000466183	0.000967085
-0.1581	0.000924566	-0.000446667	0.000477899	0.000968521
-0.158	0.000933041	-0.000446667	0.000486374	0.000969973
-0.1579	0.000941606	-0.000443333	0.000498273	0.00097144
-0.1578	0.000950261	-0.00044	0.000510261	0.000972923
-0.1577	0.000959005	-0.000443333	0.000515672	0.000974421
-0.1576	0.000967838	-0.00044	0.000527838	0.000975933
-0.1575	0.000976758	-0.00044	0.000536758	0.00097746
-0.1574	0.000985766	-0.000436667	0.000549099	0.000979001
-0.1573	0.00099486	-0.000433333	0.000561527	0.000980555
-0.1572	0.001	-0.000433333	0.000566667	0.000982122
-0.1571	0.00101	-0.00043	0.00058	0.000983703
-0.157	0.00102	-0.000426667	0.000593333	0.000985295
-0.1569	0.00103	-0.000426667	0.000603333	0.000986901
-0.1568	0.00104	-0.000423333	0.000616667	0.000988517
-0.1567	0.00105	-0.000426667	0.000623333	0.000990146
-0.1566	0.00106	-0.000423333	0.000636667	0.000991785
-0.1565	0.00107	-0.00042	0.00065	0.000993435
-0.1564	0.00108	-0.00042	0.00066	0.000995095
-0.1563	0.00109	-0.000416667	0.000673333	0.000996765
-0.1562	0.0011	-0.000416667	0.000683333	0.000998445
-0.1561	0.00111	-0.000416667	0.000693333	0.001
-0.156	0.00112	-0.000413333	0.000706667	0.001
-0.1559	0.00113	-0.000416667	0.000713333	0.001
-0.1558	0.00114	-0.000413333	0.000726667	0.00101
-0.1557	0.00115	-0.00041	0.00074	0.00101
-0.1556	0.00116	-0.00041	0.00075	0.00101
-0.1555	0.00117	-0.000406667	0.000763333	0.00101
-0.1554	0.00118	-0.000406667	0.000773333	0.00101
-0.1553	0.00119	-0.000406667	0.000783333	0.00101
-0.1552	0.0012	-0.000403333	0.000796667	0.00102
-0.1551	0.00121	-0.0004	0.00081	0.00102
-0.155	0.00123	-0.000403333	0.000826667	0.00102
-0.1549	0.00124	-0.000403333	0.000836667	0.00102
-0.1548	0.00125	-0.000403333	0.000846667	0.00102
-0.1547	0.00126	-0.0004	0.00086	0.00102
-0.1546	0.00127	-0.000396667	0.000873333	0.00103
-0.1545	0.00128	-0.0004	0.00088	0.00103
-0.1544	0.00129	-0.000396667	0.000893333	0.00103
-0.1543	0.0013	-0.000393333	0.000906667	0.00103
-0.1542	0.00131	-0.000393333	0.000916667	0.00103
-0.1541	0.00132	-0.000393333	0.000926667	0.00104
-0.154	0.00134	-0.00039	0.00095	0.00104
-0.1539	0.00135	-0.000393333	0.000956667	0.00104
-0.1538	0.00136	-0.000393333	0.000966667	0.00104
-0.1537	0.00137	-0.00039	0.00098	0.00104
-0.1536	0.00138	-0.00039	0.00099	0.00104
-0.1535	0.00139	-0.00039	0.001	0.00105
-0.1534	0.0014	-0.000386667	0.00101	0.00105
-0.1533	0.00142	-0.000386667	0.00103	0.00105
-0.1532	0.00143	-0.000386667	0.00104	0.00105
-0.1531	0.00144	-0.00039	0.00105	0.00105
-0.153	0.00145	-0.000386667	0.00106	0.00105
-0.1529	0.00146	-0.000386667	0.00107	0.00106
-0.1528	0.00147	-0.000386667	0.00108	0.00106
-0.1527	0.00149	-0.000383333	0.00111	0.00106
-0.1526	0.0015	-0.000383333	0.00112	0.00106
-0.1525	0.00151	-0.000383333	0.00113	0.00106
-0.1524	0.00152	-0.000383333	0.00114	0.00107
-0.1523	0.00153	-0.000383333	0.00115	0.00107
-0.1522	0.00154	-0.000383333	0.00116	0.00107
-0.1521	0.00155	-0.000383333	0.00117	0.00107
-0.152	0.00157	-0.00038	0.00119	0.00107
-0.1519	0.00158	-0.000383333	0.0012	0.00107
-0.1518	0.00159	-0.00038	0.00121	0.00108
-0.1517	0.0016	-0.000383333	0.00122	0.00108
-0.1516	0.00161	-0.000383333	0.00123	0.00108
-0.1515	0.00162	-0.000383333	0.00124	0.00108
-0.1514	0.00164	-0.000383333	0.00126	0.00108
-0.1513	0.00165	-0.00038	0.00127	0.00108
-0.1512	0.00166	-0.00038	0.00128	0.00109
-0.1511	0.00167	-0.00038	0.00129	0.00109
-0.151	0.00168	-0.000383333	0.0013	0.00109
-0.1509	0.00169	-0.00038	0.00131	0.00109
-0.1508	0.00171	-0.000383333	0.00133	0.00109
-0.1507	0.00172	-0.00038	0.00134	0.00109
-0.1506	0.00173	-0.00038	0.00135	0.00109
-0.1505	0.00174	-0.000386667	0.00135	0.0011
-0.1504	0.00175	-0.000383333	0.00137	0.0011
-0.1503	0.00176	-0.000383333	0.00138	0.0011
-0.1502	0.00177	-0.000383333	0.00139	0.0011
-0.1501	0.00179	-0.000383333	0.00141	0.0011
-0.15	0.0018	-0.000386667	0.00141	0.0011
-0.1499	0.00181	-0.000386667	0.00142	0.0011
-0.1498	0.00183	-0.000383333	0.00145	0.00111
-0.1497	0.00185	-0.000386667	0.00146	0.00111
-0.1496	0.00187	-0.000386667	0.00148	0.00111
-0.1495	0.00188	-0.000386667	0.00149	0.00111
-0.1494	0.0019	-0.00039	0.00151	0.00111
-0.1493	0.00192	-0.000386667	0.00153	0.00111
-0.1492	0.00193	-0.000386667	0.00154	0.00111
-0.1491	0.00195	-0.00039	0.00156	0.00112
-0.149	0.00197	-0.00039088	0.00158	0.00112
-0.1489	0.00199	-0.000389647	0.0016	0.00112
-0.1488	0.002	-0.000391767	0.00161	0.00112
-0.1487	0.00202	-0.000390573	0.00163	0.00112
-0.1486	0.00204	-0.000396065	0.00164	0.00112
-0.1485	0.00206	-0.000394909	0.00167	0.00112
-0.1484	0.00207	-0.000393773	0.00168	0.00113
-0.1483	0.00209	-0.000395989	0.00169	0.00113
-0.1482	0.00211	-0.000398223	0.00171	0.00113
-0.1481	0.00212	-0.000397143	0.00172	0.00113
-0.148	0.00214	-0.000399415	0.00174	0.00113
-0.1479	0.00216	-0.000398372	0.00176	0.00113
-0.1478	0.00217	-0.00040068	0.00177	0.00113
-0.1477	0.00219	-0.000403006	0.00179	0.00113
-0.1476	0.00221	-0.000402017	0.00181	0.00113
-0.1475	0.00222	-0.000404379	0.00182	0.00114
-0.1474	0.00224	-0.000406758	0.00183	0.00114
-0.1473	0.00226	-0.000405822	0.00185	0.00114
-0.1472	0.00227	-0.000408236	0.00186	0.00114
-0.1471	0.00229	-0.000407333	0.00188	0.00114
-0.147	0.0023	-0.000409781	0.00189	0.00114
-0.1469	0.00232	-0.000412246	0.00191	0.00114
-0.1468	0.00234	-0.000411394	0.00193	0.00114
-0.1467	0.00235	-0.000417225	0.00193	0.00114
-0.1466	0.00237	-0.000416405	0.00195	0.00114
-0.1465	0.00238	-0.000415601	0.00196	0.00115
-0.1464	0.0024	-0.000418147	0.00198	0.00115
-0.1463	0.00242	-0.000420709	0.002	0.00115
-0.1462	0.00243	-0.000419952	0.00201	0.00115
-0.1461	0.00245	-0.000422544	0.00203	0.00115
-0.146	0.00246	-0.000425152	0.00203	0.00115
-0.1459	0.00248	-0.000427774	0.00205	0.00115
-0.1458	0.00249	-0.000427079	0.00206	0.00115
-0.1457	0.00251	-0.000429731	0.00208	0.00115
-0.1456	0.00252	-0.000432397	0.00209	0.00115
-0.1455	0.00253	-0.000431745	0.0021	0.00115
-0.1454	0.00255	-0.00043444	0.00212	0.00116
-0.1453	0.00256	-0.000437149	0.00212	0.00116
-0.1452	0.00258	-0.000436539	0.00214	0.00116
-0.1451	0.00259	-0.000442609	0.00215	0.00116
-0.145	0.0026	-0.000442026	0.00216	0.00116
-0.1449	0.00262	-0.000441456	0.00218	0.00116
-0.1448	0.00263	-0.000447566	0.00218	0.00116
-0.1447	0.00264	-0.000447023	0.00219	0.00116
-0.1446	0.00266	-0.000449825	0.00221	0.00116
-0.1445	0.00267	-0.000452641	0.00222	0.00116
-0.1444	0.00268	-0.000452135	0.00223	0.00116
-0.1443	0.0027	-0.000454975	0.00225	0.00116
-0.1442	0.00271	-0.000457827	0.00225	0.00116
-0.1441	0.00272	-0.000457358	0.00226	0.00116
-0.144	0.00273	-0.000460235	0.00227	0.00117
-0.1439	0.00274	-0.000463123	0.00228	0.00117
-0.1438	0.00276	-0.000466022	0.00229	0.00117
-0.1437	0.00277	-0.000468933	0.0023	0.00117
-0.1436	0.00278	-0.000468521	0.00231	0.00117
-0.1435	0.00279	-0.000471455	0.00232	0.00117
-0.1434	0.0028	-0.000474399	0.00233	0.00117
-0.1433	0.00281	-0.000477353	0.00233	0.00117
-0.1432	0.00282	-0.000476985	0.00234	0.00117
-0.1431	0.00283	-0.000479961	0.00235	0.00117
-0.143	0.00284	-0.000482947	0.00236	0.00117
-0.1429	0.00285	-0.000485944	0.00236	0.00117
-0.1428	0.00286	-0.00048895	0.00237	0.00117
-0.1427	0.00287	-0.000488633	0.00238	0.00117
-0.1426	0.00288	-0.000491659	0.00239	0.00117
-0.1425	0.00289	-0.000494695	0.0024	0.00117
-0.1424	0.0029	-0.00049774	0.0024	0.00118
-0.1423	0.00291	-0.000500794	0.00241	0.00118
-0.1422	0.00292	-0.000500524	0.00242	0.00118
-0.1421	0.00293	-0.000503597	0.00243	0.00118
-0.142	0.00294	-0.000506678	0.00243	0.00118
-0.1419	0.00295	-0.000509768	0.00244	0.00118
-0.1418	0.00295	-0.000512867	0.00244	0.00118
-0.1417	0.00296	-0.000512641	0.00245	0.00118
-0.1416	0.00297	-0.000515757	0.00245	0.00118
-0.1415	0.00298	-0.000518881	0.00246	0.00118
-0.1414	0.00298	-0.000522013	0.00246	0.00118
-0.1413	0.00299	-0.000525154	0.00246	0.00118
-0.1412	0.003	-0.000524969	0.00248	0.00118
-0.1411	0.00301	-0.000528125	0.00248	0.00118
-0.141	0.00301	-0.000531288	0.00248	0.00118
-0.1409	0.00302	-0.00053446	0.00249	0.00118
-0.1408	0.00302	-0.000537639	0.00248	0.00119
-0.1407	0.00303	-0.000540825	0.00249	0.00119
-0.1406	0.00304	-0.000540685	0.0025	0.00119
-0.1405	0.00304	-0.000543886	0.0025	0.00119
-0.1404	0.00305	-0.000547093	0.0025	0.00119
-0.1403	0.00305	-0.000550308	0.0025	0.00119
-0.1402	0.00306	-0.00055353	0.00251	0.00119
-0.1401	0.00306	-0.000553425	0.00251	0.00119
-0.14	0.00307	-0.000559993	0.00251	0.00119
-0.1399	0.00307	-0.000559902	0.00251	0.00119
-0.1398	0.00307	-0.00056315	0.00251	0.00119
-0.1397	0.00308	-0.000566405	0.00251	0.00119
-0.1396	0.00308	-0.000566333	0.00251	0.00119
-0.1395	0.00309	-0.000572934	0.00252	0.00119
-0.1394	0.00309	-0.000572874	0.00252	0.00119
-0.1393	0.00309	-0.000579487	0.00251	0.0012
-0.1392	0.0031	-0.00057944	0.00252	0.0012
-0.1391	0.0031	-0.000582732	0.00252	0.0012
-0.139	0.0031	-0.000586029	0.00251	0.0012
-0.1389	0.0031	-0.000586	0.00251	0.0012
-0.1388	0.00311	-0.000592643	0.00252	0.0012
-0.1387	0.00311	-0.000592625	0.00252	0.0012
-0.1386	0.00311	-0.000595946	0.00251	0.0012
-0.1385	0.00311	-0.000599272	0.00251	0.0012
-0.1384	0.00311	-0.000602605	0.00251	0.0012
-0.1383	0.00312	-0.000605943	0.00251	0.0012
-0.1382	0.00312	-0.000609286	0.00251	0.0012
-0.1381	0.00312	-0.000609301	0.00251	0.00121
-0.138	0.00312	-0.000612656	0.00251	0.00121
-0.1379	0.00312	-0.000616015	0.0025	0.00121
-0.1378	0.00312	-0.00061938	0.0025	0.00121
-0.1377	0.00312	-0.00062275	0.0025	0.00121
-0.1376	0.00312	-0.000622793	0.0025	0.00121
-0.1375	0.00312	-0.000629507	0.00249	0.00121
-0.1374	0.00312	-0.000629559	0.00249	0.00121
-0.1373	0.00312	-0.000636284	0.00248	0.00121
-0.1372	0.00312	-0.000636347	0.00248	0.00121
-0.1371	0.00312	-0.000639748	0.00248	0.00122
-0.137	0.00312	-0.000643155	0.00248	0.00122
-0.1369	0.00312	-0.000646567	0.00247	0.00122
-0.1368	0.00312	-0.000649983	0.00247	0.00122
-0.1367	0.00312	-0.000650072	0.00247	0.00122
-0.1366	0.00312	-0.000653499	0.00247	0.00122
-0.1365	0.00312	-0.000656931	0.00246	0.00122
-0.1364	0.00311	-0.000660367	0.00245	0.00122
-0.1363	0.00311	-0.000660476	0.00245	0.00123
-0.1362	0.00311	-0.000667256	0.00244	0.00123
-0.1361	0.00311	-0.000667375	0.00244	0.00123
-0.136	0.00311	-0.000674165	0.00244	0.00123
-0.1359	0.00311	-0.000674294	0.00244	0.00123
-0.1358	0.0031	-0.000677761	0.00242	0.00123
-0.1357	0.0031	-0.000681233	0.00242	0.00123
-0.1356	0.0031	-0.000681377	0.00242	0.00123
-0.1355	0.0031	-0.000688192	0.00241	0.00124
-0.1354	0.00309	-0.000688346	0.0024	0.00124
-0.1353	0.00309	-0.000691838	0.0024	0.00124
-0.1352	0.00309	-0.000695335	0.00239	0.00124
-0.1351	0.00309	-0.000698838	0.00239	0.00124
-0.135	0.00308	-0.000699012	0.00238	0.00124
-0.1349	0.00308	-0.000705857	0.00237	0.00124
-0.1348	0.00308	-0.000706042	0.00237	0.00125
-0.1347	0.00308	-0.000712898	0.00237	0.00125
-0.1346	0.00307	-0.000713092	0.00236	0.00125
-0.1345	0.00307	-0.000716625	0.00235	0.00125
-0.1344	0.00307	-0.000720163	0.00235	0.00125
-0.1343	0.00306	-0.000720374	0.00234	0.00125
-0.1342	0.00306	-0.000723922	0.00234	0.00126
-0.1341	0.00306	-0.000727476	0.00233	0.00126
-0.134	0.00305	-0.000731036	0.00232	0.00126
-0.1339	0.00305	-0.0007346	0.00232	0.00126
-0.1338	0.00304	-0.00073817	0.0023	0.00126
-0.1337	0.00304	-0.000738412	0.0023	0.00126
-0.1336	0.00304	-0.000745326	0.00229	0.00127
-0.1335	0.00303	-0.000745579	0.00228	0.00127
-0.1334	0.00303	-0.000749171	0.00228	0.00127
-0.1333	0.00303	-0.000752768	0.00228	0.00127
-0.1332	0.00302	-0.000753037	0.00227	0.00127
-0.1331	0.00302	-0.000756645	0.00226	0.00127
-0.133	0.00301	-0.000760259	0.00225	0.00128
-0.1329	0.00301	-0.000763879	0.00225	0.00128
-0.1328	0.00301	-0.000767504	0.00224	0.00128
-0.1327	0.003	-0.000771135	0.00223	0.00128
-0.1326	0.003	-0.000771438	0.00223	0.00128
-0.1325	0.00299	-0.000778414	0.00221	0.00129
-0.1324	0.00299	-0.000778728	0.00221	0.00129
-0.1323	0.00299	-0.000779049	0.00221	0.00129
-0.1322	0.00298	-0.000786042	0.00219	0.00129
-0.1321	0.00298	-0.000786375	0.00219	0.00129
-0.132	0.00297	-0.000790047	0.00218	0.0013
-0.1319	0.00297	-0.000793724	0.00218	0.0013
-0.1318	0.00297	-0.000797408	0.00217	0.0013
-0.1317	0.00296	-0.000797765	0.00216	0.0013
-0.1316	0.00296	-0.000801461	0.00216	0.0013
-0.1315	0.00295	-0.000805163	0.00214	0.00131
-0.1314	0.00295	-0.000805538	0.00214	0.00131
-0.1313	0.00295	-0.000812586	0.00214	0.00131
-0.1312	0.00294	-0.000812973	0.00213	0.00131
-0.1311	0.00294	-0.0008167	0.00212	0.00131
-0.131	0.00293	-0.000820433	0.00211	0.00132
-0.1309	0.00293	-0.000824173	0.00211	0.00132
-0.1308	0.00293	-0.000824586	0.00211	0.00132
-0.1307	0.00292	-0.000828338	0.00209	0.00132
-0.1306	0.00292	-0.000832097	0.00209	0.00132
-0.1305	0.00291	-0.000832529	0.00208	0.00133
-0.1304	0.00291	-0.000839635	0.00207	0.00133
-0.1303	0.00291	-0.00084008	0.00207	0.00133
-0.1302	0.0029	-0.000840532	0.00206	0.00133
-0.1301	0.0029	-0.000847657	0.00205	0.00133
-0.13	0.0029	-0.000848122	0.00205	0.00134
-0.1299	0.00289	-0.000851927	0.00204	0.00134
-0.1298	0.00289	-0.000855739	0.00203	0.00134
-0.1297	0.00289	-0.000859557	0.00203	0.00134
-0.1296	0.00288	-0.000860049	0.00202	0.00134
-0.1295	0.00288	-0.000863881	0.00202	0.00135
-0.1294	0.00288	-0.00086772	0.00201	0.00135
-0.1293	0.00288	-0.000868232	0.00201	0.00135
-0.1292	0.00287	-0.000875418	0.00199	0.00135
-0.1291	0.00287	-0.000875944	0.00199	0.00136
-0.129	0.00287	-0.000876477	0.00199	0.00136
-0.1289	0.00286	-0.000883683	0.00198	0.00136
-0.1288	0.00286	-0.00088423	0.00198	0.00136
-0.1287	0.00286	-0.000888117	0.00197	0.00136
-0.1286	0.00286	-0.000892011	0.00197	0.00137
-0.1285	0.00286	-0.000892579	0.00197	0.00137
-0.1284	0.00285	-0.000896487	0.00195	0.00137
-0.1283	0.00285	-0.0009	0.00195	0.00137
-0.1282	0.00285	-0.000903333	0.00195	0.00137
-0.1281	0.00285	-0.000903333	0.00195	0.00138
-0.128	0.00285	-0.00091	0.00194	0.00138
-0.1279	0.00284	-0.000913333	0.00193	0.00138
-0.1278	0.00284	-0.000913333	0.00193	0.00138
-0.1277	0.00284	-0.00092	0.00192	0.00139
-0.1276	0.00284	-0.00092	0.00192	0.00139
-0.1275	0.00284	-0.000923333	0.00192	0.00139
-0.1274	0.00284	-0.00093	0.00191	0.00139
-0.1273	0.00284	-0.00093	0.00191	0.00139
-0.1272	0.00284	-0.000933333	0.00191	0.0014
-0.1271	0.00284	-0.000933333	0.00191	0.0014
-0.127	0.00283	-0.00094	0.00189	0.0014
-0.1269	0.00283	-0.000943333	0.00189	0.0014
-0.1268	0.00283	-0.000943333	0.00189	0.0014
-0.1267	0.00283	-0.000946667	0.00188	0.00141
-0.1266	0.00283	-0.00095	0.00188	0.00141
-0.1265	0.00283	-0.000953333	0.00188	0.00141
-0.1264	0.00283	-0.00096	0.00187	0.00141
-0.1263	0.00283	-0.00096	0.00187	0.00141
-0.1262	0.00283	-0.00096	0.00187	0.00142
-0.1261	0.00283	-0.000966667	0.00186	0.00142
-0.126	0.00283	-0.00097	0.00186	0.00142
-0.1259	0.00283	-0.00097	0.00186	0.00142
-0.1258	0.00284	-0.000973333	0.00187	0.00142
-0.1257	0.00284	-0.000976667	0.00186	0.00143
-0.1256	0.00284	-0.000983333	0.00186	0.00143
-0.1255	0.00284	-0.000983333	0.00186	0.00143
-0.1254	0.00284	-0.000986667	0.00185	0.00143
-0.1253	0.00284	-0.00099	0.00185	0.00143
-0.1252	0.00284	-0.000993333	0.00185	0.00143
-0.1251	0.00284	-0.000996667	0.00184	0.00144
-0.125	0.00285	-0.001	0.00185	0.00144
-0.1249	0.00285	-0.001	0.00185	0.00144
-0.1248	0.00285	-0.00101	0.00184	0.00144
-0.1247	0.00285	-0.00101	0.00184	0.00144
-0.1246	0.00285	-0.00101	0.00184	0.00144
-0.1245	0.00286	-0.00101	0.00185	0.00145
-0.1244	0.00286	-0.00102	0.00184	0.00145
-0.1243	0.00286	-0.00102	0.00184	0.00145
-0.1242	0.00286	-0.00102	0.00184	0.00145
-0.1241	0.00287	-0.00103	0.00184	0.00145
-0.124	0.00287	-0.00103	0.00184	0.00145
-0.1239	0.00287	-0.00103	0.00184	0.00146
-0.1238	0.00288	-0.00104	0.00184	0.00146
-0.1237	0.00288	-0.00104	0.00184	0.00146
-0.1236	0.00288	-0.00104	0.00184	0.00146
-0.1235	0.00289	-0.00105	0.00184	0.00146
-0.1234	0.00289	-0.00105	0.00184	0.00146
-0.1233	0.00289	-0.00105	0.00184	0.00146
-0.1232	0.0029	-0.00105	0.00185	0.00147
-0.1231	0.0029	-0.00106	0.00184	0.00147
-0.123	0.00291	-0.00106	0.00185	0.00147
-0.1229	0.00291	-0.00106	0.00185	0.00147
-0.1228	0.00292	-0.00107	0.00185	0.00147
-0.1227	0.00292	-0.00107	0.00185	0.00147
-0.1226	0.00292	-0.00107	0.00185	0.00147
-0.1225	0.00293	-0.00108	0.00185	0.00147
-0.1224	0.00293	-0.00108	0.00185	0.00147
-0.1223	0.00294	-0.00108	0.00186	0.00148
-0.1222	0.00294	-0.00109	0.00185	0.00148
-0.1221	0.00295	-0.00109	0.00186	0.00148
-0.122	0.00295	-0.00109	0.00186	0.00148
-0.1219	0.00296	-0.0011	0.00186	0.00148
-0.1218	0.00296	-0.0011	0.00186	0.00148
-0.1217	0.00297	-0.0011	0.00187	0.00148
-0.1216	0.00298	-0.0011	0.00188	0.00148
-0.1215	0.00298	-0.00111	0.00187	0.00148
-0.1214	0.00299	-0.00111	0.00188	0.00148
-0.1213	0.00299	-0.00111	0.00188	0.00149
-0.1212	0.003	-0.00112	0.00188	0.00149
-0.1211	0.00301	-0.00112	0.00189	0.00149
-0.121	0.00301	-0.00112	0.00189	0.00149
-0.1209	0.00302	-0.00113	0.00189	0.00149
-0.1208	0.00302	-0.00113	0.00189	0.00149
-0.1207	0.00303	-0.00113	0.0019	0.00149
-0.1206	0.00304	-0.00114	0.0019	0.00149
-0.1205	0.00304	-0.00114	0.0019	0.00149
-0.1204	0.00305	-0.00114	0.00191	0.00149
-0.1203	0.00306	-0.00114	0.00192	0.00149
-0.1202	0.00306	-0.00115	0.00191	0.00149
-0.1201	0.00307	-0.00115	0.00192	0.00149
-0.12	0.00308	-0.00115	0.00193	0.00149
-0.1199	0.00308	-0.00116	0.00192	0.00149
-0.1198	0.00309	-0.00116	0.00193	0.00149
-0.1197	0.0031	-0.00116	0.00194	0.00149
-0.1196	0.0031	-0.00117	0.00193	0.00149
-0.1195	0.00311	-0.00117	0.00194	0.0015
-0.1194	0.00312	-0.00117	0.00195	0.0015
-0.1193	0.00313	-0.00118	0.00195	0.0015
-0.1192	0.00313	-0.00118	0.00195	0.0015
-0.1191	0.00314	-0.00118	0.00196	0.0015
-0.119	0.00315	-0.00119	0.00196	0.0015
-0.1189	0.00316	-0.00119	0.00197	0.0015
-0.1188	0.00316	-0.00119	0.00197	0.0015
-0.1187	0.00317	-0.0012	0.00197	0.0015
-0.1186	0.00318	-0.0012	0.00198	0.0015
-0.1185	0.00319	-0.0012	0.00199	0.0015
-0.1184	0.00319	-0.00121	0.00198	0.0015
-0.1183	0.0032	-0.00121	0.00199	0.0015
-0.1182	0.00321	-0.00121	0.002	0.0015
-0.1181	0.00322	-0.00122	0.002	0.0015
-0.118	0.00323	-0.00122	0.00201	0.0015
-0.1179	0.00323	-0.00122	0.00201	0.0015
-0.1178	0.00324	-0.00122	0.00202	0.0015
-0.1177	0.00325	-0.00123	0.00202	0.0015
-0.1176	0.00326	-0.00123	0.00203	0.0015
-0.1175	0.00326	-0.00123	0.00203	0.0015
-0.1174	0.00327	-0.00124	0.00203	0.0015
-0.1173	0.00328	-0.00124	0.00204	0.0015
-0.1172	0.00329	-0.00124	0.00205	0.0015
-0.1171	0.0033	-0.00125	0.00205	0.0015
-0.117	0.0033	-0.00125	0.00205	0.0015
-0.1169	0.00331	-0.00125	0.00206	0.0015
-0.1168	0.00332	-0.00126	0.00206	0.00149
-0.1167	0.00333	-0.00126	0.00207	0.00149
-0.1166	0.00334	-0.00126	0.00208	0.00149
-0.1165	0.00334	-0.00127	0.00207	0.00149
-0.1164	0.00335	-0.00127	0.00208	0.00149
-0.1163	0.00336	-0.00128	0.00208	0.00149
-0.1162	0.00337	-0.00128	0.00209	0.00149
-0.1161	0.00337	-0.00128	0.00209	0.00149
-0.116	0.00338	-0.00128	0.0021	0.00149
-0.1159	0.00339	-0.00129	0.0021	0.00149
-0.1158	0.0034	-0.00129	0.00211	0.00149
-0.1157	0.00341	-0.00129	0.00212	0.00149
-0.1156	0.00341	-0.00129	0.00212	0.00149
-0.1155	0.00342	-0.0013	0.00212	0.00149
-0.1154	0.00343	-0.0013	0.00213	0.00149
-0.1153	0.00344	-0.0013	0.00214	0.00149
-0.1152	0.00344	-0.00131	0.00213	0.00149
-0.1151	0.00345	-0.00131	0.00214	0.00149
-0.115	0.00346	-0.00132	0.00214	0.00149
-0.1149	0.00347	-0.00132	0.00215	0.00149
-0.1148	0.00347	-0.00132	0.00215	0.00149
-0.1147	0.00348	-0.00133	0.00215	0.00148
-0.1146	0.00349	-0.00133	0.00216	0.00148
-0.1145	0.0035	-0.00133	0.00217	0.00148
-0.1144	0.0035	-0.00134	0.00216	0.00148
-0.1143	0.00351	-0.00134	0.00217	0.00148
-0.1142	0.00352	-0.00134	0.00218	0.00148
-0.1141	0.00353	-0.00135	0.00218	0.00148
-0.114	0.00353	-0.00135	0.00218	0.00148
-0.1139	0.00354	-0.00135	0.00219	0.00148
-0.1138	0.00355	-0.00136	0.00219	0.00148
-0.1137	0.00355	-0.00136	0.00219	0.00148
-0.1136	0.00356	-0.00136	0.0022	0.00148
-0.1135	0.00357	-0.00137	0.0022	0.00148
-0.1134	0.00357	-0.00137	0.0022	0.00148
-0.1133	0.00358	-0.00137	0.00221	0.00147
-0.1132	0.00359	-0.00138	0.00221	0.00147
-0.1131	0.00359	-0.00138	0.00221	0.00147
-0.113	0.0036	-0.00138	0.00222	0.00147
-0.1129	0.00361	-0.00139	0.00222	0.00147
-0.1128	0.00361	-0.00139	0.00222	0.00147
-0.1127	0.00362	-0.00139	0.00223	0.00147
-0.1126	0.00362	-0.0014	0.00222	0.00147
-0.1125	0.00363	-0.0014	0.00223	0.00147
-0.1124	0.00364	-0.0014	0.00224	0.00147
-0.1123	0.00364	-0.00141	0.00223	0.00147
-0.1122	0.00365	-0.00141	0.00224	0.00147
-0.1121	0.00365	-0.00142	0.00223	0.00147
-0.112	0.00366	-0.00142	0.00224	0.00146
-0.1119	0.00367	-0.00142	0.00225	0.00146
-0.1118	0.00367	-0.00142	0.00225	0.00146
-0.1117	0.00368	-0.00143	0.00225	0.00146
-0.1116	0.00368	-0.00143	0.00225	0.00146
-0.1115	0.00369	-0.00143	0.00226	0.00146
-0.1114	0.00369	-0.00144	0.00225	0.00146
-0.1113	0.0037	-0.00144	0.00226	0.00146
-0.1112	0.0037	-0.00145	0.00225	0.00146
-0.1111	0.00371	-0.00145	0.00226	0.00146
-0.111	0.00371	-0.00145	0.00226	0.00146
-0.1109	0.00372	-0.00145	0.00227	0.00146
-0.1108	0.00372	-0.00146	0.00226	0.00145
-0.1107	0.00373	-0.00146	0.00227	0.00145
-0.1106	0.00373	-0.00147	0.00226	0.00145
-0.1105	0.00374	-0.00147	0.00227	0.00145
-0.1104	0.00374	-0.00148	0.00226	0.00145
-0.1103	0.00374	-0.00148	0.00226	0.00145
-0.1102	0.00375	-0.00148	0.00227	0.00145
-0.1101	0.00375	-0.00148	0.00227	0.00145
-0.11	0.00376	-0.00148	0.00228	0.00145
-0.1099	0.00376	-0.00149	0.00227	0.00145
-0.1098	0.00376	-0.00149	0.00227	0.00145
-0.1097	0.00377	-0.0015	0.00227	0.00145
-0.1096	0.00377	-0.0015	0.00227	0.00144
-0.1095	0.00377	-0.0015	0.00227	0.00144
-0.1094	0.00378	-0.00151	0.00227	0.00144
-0.1093	0.00378	-0.00151	0.00227	0.00144
-0.1092	0.00378	-0.00151	0.00227	0.00144
-0.1091	0.00379	-0.00152	0.00227	0.00144
-0.109	0.00379	-0.00152	0.00227	0.00144
-0.1089	0.00379	-0.00153	0.00226	0.00144
-0.1088	0.0038	-0.00153	0.00227	0.00144
-0.1087	0.0038	-0.00153	0.00227	0.00144
-0.1086	0.0038	-0.00153	0.00227	0.00144
-0.1085	0.0038	-0.00154	0.00226	0.00144
-0.1084	0.00381	-0.00154	0.00227	0.00143
-0.1083	0.00381	-0.00155	0.00226	0.00143
-0.1082	0.00381	-0.00155	0.00226	0.00143
-0.1081	0.00381	-0.00155	0.00226	0.00143
-0.108	0.00381	-0.00155	0.00226	0.00143
-0.1079	0.00382	-0.00156	0.00226	0.00143
-0.1078	0.00382	-0.00156	0.00226	0.00143
-0.1077	0.00382	-0.00157	0.00225	0.00143
-0.1076	0.00382	-0.00157	0.00225	0.00143
-0.1075	0.00382	-0.00157	0.00225	0.00143
-0.1074	0.00382	-0.00158	0.00224	0.00143
-0.1073	0.00382	-0.00158	0.00224	0.00143
-0.1072	0.00383	-0.00159	0.00224	0.00143
-0.1071	0.00383	-0.00159	0.00224	0.00142
-0.107	0.00383	-0.00159	0.00224	0.00142
-0.1069	0.00383	-0.0016	0.00223	0.00142
-0.1068	0.00383	-0.0016	0.00223	0.00142
-0.1067	0.00383	-0.0016	0.00223	0.00142
-0.1066	0.00383	-0.00161	0.00222	0.00142
-0.1065	0.00383	-0.00161	0.00222	0.00142
-0.1064	0.00383	-0.00161	0.00222	0.00142
-0.1063	0.00383	-0.00162	0.00221	0.00142
-0.1062	0.00383	-0.00162	0.00221	0.00142
-0.1061	0.00383	-0.00163	0.0022	0.00142
-0.106	0.00383	-0.00163	0.0022	0.00142
-0.1059	0.00383	-0.00163	0.0022	0.00141
-0.1058	0.00383	-0.00164	0.00219	0.00141
-0.1057	0.00383	-0.00164	0.00219	0.00141
-0.1056	0.00383	-0.00164	0.00219	0.00141
-0.1055	0.00383	-0.00165	0.00218	0.00141
-0.1054	0.00383	-0.00165	0.00218	0.00141
-0.1053	0.00383	-0.00165	0.00218	0.00141
-0.1052	0.00383	-0.00166	0.00217	0.00141
-0.1051	0.00383	-0.00166	0.00217	0.00141
-0.105	0.00383	-0.00166	0.00217	0.00141
-0.1049	0.00383	-0.00167	0.00216	0.00141
-0.1048	0.00383	-0.00167	0.00216	0.00141
-0.1047	0.00383	-0.00168	0.00215	0.0014
-0.1046	0.00382	-0.00168	0.00214	0.0014
-0.1045	0.00382	-0.00168	0.00214	0.0014
-0.1044	0.00382	-0.00169	0.00213	0.0014
-0.1043	0.00382	-0.00169	0.00213	0.0014
-0.1042	0.00382	-0.0017	0.00212	0.0014
-0.1041	0.00382	-0.0017	0.00212	0.0014
-0.104	0.00382	-0.0017	0.00212	0.0014
-0.1039	0.00381	-0.0017	0.00211	0.0014
-0.1038	0.00381	-0.00171	0.0021	0.0014
-0.1037	0.00381	-0.00172	0.00209	0.00139
-0.1036	0.00381	-0.00172	0.00209	0.00139
-0.1035	0.00381	-0.00172	0.00209	0.00139
-0.1034	0.0038	-0.00172	0.00208	0.00139
-0.1033	0.0038	-0.00173	0.00207	0.00139
-0.1032	0.0038	-0.00173	0.00207	0.00139
-0.1031	0.0038	-0.00174	0.00206	0.00139
-0.103	0.00379	-0.00174	0.00205	0.00139
-0.1029	0.00379	-0.00174	0.00205	0.00139
-0.1028	0.00379	-0.00175	0.00204	0.00138
-0.1027	0.00379	-0.00175	0.00204	0.00138
-0.1026	0.00378	-0.00176	0.00202	0.00138
-0.1025	0.00378	-0.00176	0.00202	0.00138
-0.1024	0.00378	-0.00176	0.00202	0.00138
-0.1023	0.00377	-0.00177	0.002	0.00138
-0.1022	0.00377	-0.00177	0.002	0.00138
-0.1021	0.00377	-0.00177	0.002	0.00138
-0.102	0.00376	-0.00178	0.00198	0.00137
-0.1019	0.00376	-0.00179	0.00197	0.00137
-0.1018	0.00376	-0.00179	0.00197	0.00137
-0.1017	0.00375	-0.00179	0.00196	0.00137
-0.1016	0.00375	-0.00179	0.00196	0.00137
-0.1015	0.00375	-0.0018	0.00195	0.00137
-0.1014	0.00374	-0.00181	0.00193	0.00137
-0.1013	0.00374	-0.00181	0.00193	0.00136
-0.1012	0.00374	-0.00181	0.00193	0.00136
-0.1011	0.00373	-0.00182	0.00191	0.00136
-0.101	0.00373	-0.00182	0.00191	0.00136
-0.1009	0.00372	-0.00182	0.0019	0.00136
-0.1008	0.00372	-0.00183	0.00189	0.00136
-0.1007	0.00372	-0.00183	0.00189	0.00135
-0.1006	0.00371	-0.00184	0.00187	0.00135
-0.1005	0.00371	-0.00184	0.00187	0.00135
-0.1004	0.0037	-0.00184	0.00186	0.00135
-0.1003	0.0037	-0.00185	0.00185	0.00135
-0.1002	0.00369	-0.00185	0.00184	0.00135
-0.1001	0.00369	-0.00185	0.00184	0.00134
-0.1	0.00368	-0.00186	0.00182	0.00134
-0.0999	0.00368	-0.00186	0.00182	0.00134
-0.0998	0.00367	-0.00187	0.0018	0.00134
-0.0997	0.00367	-0.00187	0.0018	0.00134
-0.0996	0.00366	-0.00188	0.00178	0.00133
-0.0995	0.00366	-0.00188	0.00178	0.00133
-0.0994	0.00365	-0.00188	0.00177	0.00133
-0.0993	0.00365	-0.00189	0.00176	0.00133
-0.0992	0.00364	-0.00189	0.00175	0.00132
-0.0991	0.00364	-0.0019	0.00174	0.00132
-0.099	0.00363	-0.0019	0.00173	0.00132
-0.0989	0.00363	-0.0019	0.00173	0.00132
-0.0988	0.00362	-0.00191	0.00171	0.00132
-0.0987	0.00362	-0.00192	0.0017	0.00131
-0.0986	0.00361	-0.00192	0.00169	0.00131
-0.0985	0.00361	-0.00192	0.00169	0.00131
-0.0984	0.0036	-0.00193	0.00167	0.00131
-0.0983	0.00359	-0.00193	0.00166	0.0013
-0.0982	0.00359	-0.00194	0.00165	0.0013
-0.0981	0.00358	-0.00194	0.00164	0.0013
-0.098	0.00358	-0.00194	0.00164	0.00129
-0.0979	0.00357	-0.00195	0.00162	0.00129
-0.0978	0.00356	-0.00195	0.00161	0.00129
-0.0977	0.00356	-0.00196	0.0016	0.00129
-0.0976	0.00355	-0.00196	0.00159	0.00128
-0.0975	0.00354	-0.00196	0.00158	0.00128
-0.0974	0.00354	-0.00197	0.00157	0.00128
-0.0973	0.00353	-0.00197	0.00156	0.00127
-0.0972	0.00352	-0.00197	0.00155	0.00127
-0.0971	0.00352	-0.00198	0.00154	0.00127
-0.097	0.00351	-0.00198	0.00153	0.00126
-0.0969	0.0035	-0.00199	0.00151	0.00126
-0.0968	0.0035	-0.00199	0.00151	0.00126
-0.0967	0.00349	-0.002	0.00149	0.00125
-0.0966	0.00348	-0.002	0.00148	0.00125
-0.0965	0.00348	-0.00201	0.00147	0.00125
-0.0964	0.00347	-0.00201	0.00146	0.00124
-0.0963	0.00346	-0.00201	0.00145	0.00124
-0.0962	0.00345	-0.00202	0.00143	0.00124
-0.0961	0.00345	-0.00203	0.00142	0.00123
-0.096	0.00344	-0.00203	0.00141	0.00123
-0.0959	0.00343	-0.00203	0.0014	0.00122
-0.0958	0.00342	-0.00204	0.00138	0.00122
-0.0957	0.00342	-0.00204	0.00138	0.00122
-0.0956	0.00341	-0.00204	0.00137	0.00121
-0.0955	0.0034	-0.00205	0.00135	0.00121
-0.0954	0.00339	-0.00205	0.00134	0.0012
-0.0953	0.00338	-0.00206	0.00132	0.0012
-0.0952	0.00338	-0.00206	0.00132	0.0012
-0.0951	0.00337	-0.00206	0.00131	0.00119
-0.095	0.00336	-0.00207	0.00129	0.00119
-0.0949	0.00335	-0.00208	0.00127	0.00118
-0.0948	0.00334	-0.00208	0.00126	0.00118
-0.0947	0.00333	-0.00208	0.00125	0.00117
-0.0946	0.00333	-0.00209	0.00124	0.00117
-0.0945	0.00332	-0.00209	0.00123	0.00116
-0.0944	0.00331	-0.0021	0.00121	0.00116
-0.0943	0.0033	-0.0021	0.0012	0.00115
-0.0942	0.00329	-0.00211	0.00118	0.00115
-0.0941	0.00328	-0.00211	0.00117	0.00114
-0.094	0.00327	-0.00211	0.00116	0.00114
-0.0939	0.00326	-0.00212	0.00114	0.00113
-0.0938	0.00325	-0.00212	0.00113	0.00113
-0.0937	0.00324	-0.00212	0.00112	0.00112
-0.0936	0.00323	-0.00213	0.0011	0.00112
-0.0935	0.00323	-0.00213	0.0011	0.00111
-0.0934	0.00322	-0.00214	0.00108	0.00111
-0.0933	0.00321	-0.00214	0.00107	0.0011
-0.0932	0.0032	-0.00215	0.00105	0.0011
-0.0931	0.00319	-0.00215	0.00104	0.00109
-0.093	0.00318	-0.00216	0.00102	0.00109
-0.0929	0.00317	-0.00216	0.00101	0.00108
-0.0928	0.00316	-0.00216	0.001	0.00107
-0.0927	0.00315	-0.00217	0.00098	0.00107
-0.0926	0.00314	-0.00217	0.00097	0.00106
-0.0925	0.00313	-0.00217	0.00096	0.00106
-0.0924	0.00312	-0.00218	0.00094	0.00105
-0.0923	0.00311	-0.00218	0.00093	0.00104
-0.0922	0.0031	-0.00219	0.00091	0.00104
-0.0921	0.00308	-0.00219	0.00089	0.00103
-0.092	0.00307	-0.0022	0.00087	0.00103
-0.0919	0.00306	-0.0022	0.00086	0.00102
-0.0918	0.00305	-0.00221	0.00084	0.00101
-0.0917	0.00304	-0.00221	0.00083	0.00101
-0.0916	0.00303	-0.00221	0.00082	0.000999796
-0.0915	0.00302	-0.00221	0.00081	0.000993219
-0.0914	0.00301	-0.00222	0.00079	0.000986581
-0.0913	0.003	-0.00222	0.00078	0.000979881
-0.0912	0.00299	-0.00223	0.00076	0.000973119
-0.0911	0.00297	-0.00223	0.00074	0.000966296
-0.091	0.00296	-0.00224	0.00072	0.000959411
-0.0909	0.00295	-0.00224	0.00071	0.000952465
-0.0908	0.00294	-0.00224	0.0007	0.000945458
-0.0907	0.00293	-0.00225	0.00068	0.00093839
-0.0906	0.00292	-0.00225	0.00067	0.000931262
-0.0905	0.0029	-0.00226	0.00064	0.000924073
-0.0904	0.00289	-0.00226	0.00063	0.000916823
-0.0903	0.00288	-0.00226	0.00062	0.000909513
-0.0902	0.00287	-0.00227	0.0006	0.000902143
-0.0901	0.00286	-0.00227	0.00059	0.000894714
-0.09	0.00284	-0.00228	0.00056	0.000887225
-0.0899	0.00283	-0.00228	0.00055	0.000879676
-0.0898	0.00282	-0.00228	0.00054	0.000872069
-0.0897	0.00281	-0.00229	0.00052	0.000864402
-0.0896	0.00279	-0.00229	0.0005	0.000856677
-0.0895	0.00278	-0.0023	0.00048	0.000848894
-0.0894	0.00277	-0.0023	0.00047	0.000841053
-0.0893	0.00276	-0.0023	0.00046	0.000833153
-0.0892	0.00274	-0.00231	0.00043	0.000825197
-0.0891	0.00273	-0.00231	0.00042	0.000817182
-0.089	0.00272	-0.00231	0.00041	0.000809111
-0.0889	0.0027	-0.00232	0.00038	0.000800983
-0.0888	0.00269	-0.00232	0.00037	0.000792799
-0.0887	0.00268	-0.00233	0.00035	0.000784559
-0.0886	0.00266	-0.00233	0.00033	0.000776262
-0.0885	0.00265	-0.00233	0.00032	0.00076791
-0.0884	0.00264	-0.00234	0.0003	0.000759503
-0.0883	0.00262	-0.00234	0.00028	0.000751041
-0.0882	0.00261	-0.00234	0.00027	0.000742524
-0.0881	0.0026	-0.00235	0.00025	0.000733953
-0.088	0.00258	-0.00235	0.00023	0.000725328
-0.0879	0.00257	-0.00236	0.00021	0.000716649
-0.0878	0.00256	-0.00236	0.0002	0.000707917
-0.0877	0.00254	-0.00236	0.00018	0.000699132
-0.0876	0.00253	-0.00236	0.00017	0.000690295
-0.0875	0.00251	-0.00237	0.00014	0.000681405
-0.0874	0.0025	-0.00237	0.00013	0.000672463
-0.0873	0.00249	-0.00238	0.00011	0.000663469
-0.0872	0.00247	-0.00238	9e-05	0.000654424
-0.0871	0.00246	-0.00238	8e-05	0.000645328
-0.087	0.00244	-0.00238	6e-05	0.000636181
-0.0869	0.00243	-0.00239	4e-05	0.000626984
-0.0868	0.00241	-0.00239	2e-05	0.000617737
-0.0867	0.0024	-0.0024	0	0.000608441
-0.0866	0.00239	-0.0024	-1e-05	0.000599095
-0.0865	0.00237	-0.0024	-3e-05	0.0005897
-0.0864	0.00236	-0.0024	-4e-05	0.000580257
-0.0863	0.00234	-0.00241	-7e-05	0.000570765
-0.0862	0.00233	-0.00241	-8e-05	0.000561225
-0.0861	0.00231	-0.00242	-0.00011	0.000551638
-0.086	0.0023	-0.00242	-0.00012	0.000542004
-0.0859	0.00228	-0.00242	-0.00014	0.000532323
-0.0858	0.00227	-0.00242	-0.00015	0.000522595
-0.0857	0.00225	-0.00243	-0.00018	0.000512822
-0.0856	0.00224	-0.00243	-0.00019	0.000503002
-0.0855	0.00222	-0.00243	-0.00021	0.000493137
-0.0854	0.00221	-0.00243	-0.00022	0.000483226
-0.0853	0.00219	-0.00244	-0.00025	0.000473271
-0.0852	0.00218	-0.00244	-0.00026	0.000463271
-0.0851	0.00216	-0.00245	-0.00029	0.000453227
-0.085	0.00215	-0.00245	-0.0003	0.00044314
-0.0849	0.00213	-0.00245	-0.00032	0.000433008
-0.0848	0.00212	-0.00245	-0.00033	0.000422834
-0.0847	0.0021	-0.00246	-0.00036	0.000412616
-0.0846	0.00209	-0.00246	-0.00037	0.000402356
-0.0845	0.00207	-0.00246	-0.00039	0.000392054
-0.0844	0.00206	-0.00246	-0.0004	0.000381709
-0.0843	0.00204	-0.00247	-0.00043	0.000371323
-0.0842	0.00203	-0.00247	-0.00044	0.000360896
-0.0841	0.00201	-0.00247	-0.00046	0.000350427
-0.084	0.002	-0.00248	-0.00048	0.000339918
-0.0839	0.00198	-0.00248	-0.0005	0.000329368
-0.0838	0.00197	-0.00248	-0.00051	0.000318778
-0.0837	0.00195	-0.00249	-0.00054	0.000308148
-0.0836	0.00194	-0.00249	-0.00055	0.000297478
-0.0835	0.00192	-0.00249	-0.00057	0.000286769
-0.0834	0.00191	-0.00249	-0.00058	0.00027602
-0.0833	0.00189	-0.0025	-0.00061	0.000265233
-0.0832	0.00188	-0.0025	-0.00062	0.000254407
-0.0831	0.00186	-0.0025	-0.00064	0.000243543
-0.083	0.00185	-0.0025	-0.00065	0.00023264
-0.0829	0.00183	-0.0025	-0.00067	0.0002217
-0.0828	0.00182	-0.00251	-0.00069	0.000210721
-0.0827	0.0018	-0.00251	-0.00071	0.000199705
-0.0826	0.00179	-0.00251	-0.00072	0.000188652
-0.0825	0.00177	-0.00251	-0.00074	0.000177562
-0.0824	0.00176	-0.00252	-0.00076	0.000166435
-0.0823	0.00174	-0.00252	-0.00078	0.000155271
-0.0822	0.00173	-0.00252	-0.00079	0.000144071
-0.0821	0.00171	-0.00252	-0.00081	0.000132835
-0.082	0.0017	-0.00253	-0.00083	0.000121562
-0.0819	0.00168	-0.00253	-0.00085	0.000110253
-0.0818	0.00167	-0.00253	-0.00086	9.89088e-05
-0.0817	0.00165	-0.00253	-0.00088	8.75287e-05
-0.0816	0.00164	-0.00254	-0.0009	7.61132e-05
-0.0815	0.00162	-0.00254	-0.00092	6.46623e-05
-0.0814	0.00161	-0.00254	-0.00093	5.31761e-05
-0.0813	0.00159	-0.00254	-0.00095	4.16549e-05
-0.0812	0.00158	-0.00255	-0.00097	3.00988e-05
-0.0811	0.00156	-0.00255	-0.00099	1.85078e-05
-0.081	0.00155	-0.00255	-0.001	6.88211e-06
-0.0809	0.00154	-0.00255	-0.00101	-4.77822e-06
-0.0808	0.00152	-0.00255	-0.00103	-1.64731e-05
-0.0807	0.00151	-0.00256	-0.00105	-2.82024e-05
-0.0806	0.00149	-0.00256	-0.00107	-3.9966e-05
-0.0805	0.00148	-0.00256	-0.00108	-5.17639e-05
-0.0804	0.00147	-0.00256	-0.00109	-6.35961e-05
-0.0803	0.00145	-0.00257	-0.00112	-7.54623e-05
-0.0802	0.00144	-0.00257	-0.00113	-8.73627e-05
-0.0801	0.00142	-0.00257	-0.00115	-9.92971e-05
-0.08	0.00141	-0.00257	-0.00116	-0.000111266
-0.0799	0.0014	-0.00257	-0.00117	-0.000123268
-0.0798	0.00138	-0.00257	-0.00119	-0.000135304
-0.0797	0.00137	-0.00258	-0.00121	-0.000147375
-0.0796	0.00136	-0.00258	-0.00122	-0.000159479
-0.0795	0.00134	-0.00258	-0.00124	-0.000171617
-0.0794	0.00133	-0.00258	-0.00125	-0.000183789
-0.0793	0.00132	-0.00258	-0.00126	-0.000195995
-0.0792	0.0013	-0.00259	-0.00129	-0.000208235
-0.0791	0.00129	-0.00259	-0.0013	-0.000220509
-0.079	0.00128	-0.00259	-0.00131	-0.000232816
-0.0789	0.00126	-0.00259	-0.00133	-0.000245158
-0.0788	0.00125	-0.00259	-0.00134	-0.000257534
-0.0787	0.00124	-0.00259	-0.00135	-0.000269944
-0.0786	0.00123	-0.0026	-0.00137	-0.000282388
-0.0785	0.00121	-0.0026	-0.00139	-0.000294867
-0.0784	0.0012	-0.0026	-0.0014	-0.000307379
-0.0783	0.00119	-0.0026	-0.00141	-0.000319926
-0.0782	0.00118	-0.00261	-0.00143	-0.000332508
-0.0781	0.00117	-0.0026	-0.00143	-0.000345124
-0.078	0.00115	-0.00261	-0.00146	-0.000357774
-0.0779	0.00114	-0.00261	-0.00147	-0.000370459
-0.0778	0.00113	-0.00261	-0.00148	-0.000383179
-0.0777	0.00112	-0.00261	-0.00149	-0.000395934
-0.0776	0.00111	-0.00261	-0.0015	-0.000408724
-0.0775	0.0011	-0.00262	-0.00152	-0.00042155
-0.0774	0.00108	-0.00262	-0.00154	-0.00043441
-0.0773	0.00107	-0.00262	-0.00155	-0.000447306
-0.0772	0.00106	-0.00262	-0.00156	-0.000460237
-0.0771	0.00105	-0.00262	-0.00157	-0.000473204
-0.077	0.00104	-0.00262	-0.00158	-0.000486207
-0.0769	0.00103	-0.00263	-0.0016	-0.000499245
-0.0768	0.00102	-0.00263	-0.00161	-0.00051232
-0.0767	0.00101	-0.00263	-0.00162	-0.000525431
-0.0766	0.000998939	-0.00263	-0.00163	-0.000538578
-0.0765	0.000988736	-0.00263	-0.00164	-0.000551762
-0.0764	0.000978654	-0.00263	-0.00165	-0.000564983
-0.0763	0.000968692	-0.00264	-0.00167	-0.000578241
-0.0762	0.00095885	-0.00263	-0.00167	-0.000591535
-0.0761	0.00094913	-0.00264	-0.00169	-0.000604867
-0.076	0.000939532	-0.00264	-0.0017	-0.000618237
-0.0759	0.000930055	-0.00264	-0.00171	-0.000631644
-0.0758	0.000920701	-0.00264	-0.00172	-0.000645089
-0.0757	0.00091147	-0.00264	-0.00173	-0.000658572
-0.0756	0.000902361	-0.00264	-0.00174	-0.000672093
-0.0755	0.000893375	-0.00265	-0.00176	-0.000685652
-0.0754	0.000884513	-0.00265	-0.00177	-0.00069925
-0.0753	0.000875774	-0.00265	-0.00177	-0.000712887
-0.0752	0.000867157	-0.00265	-0.00178	-0.000726563
-0.0751	0.000858664	-0.00265	-0.00179	-0.000740278
-0.075	0.000850294	-0.00265	-0.0018	-0.000754033
-0.0749	0.000842047	-0.00266	-0.00182	-0.000767827
-0.0748	0.000833923	-0.00266	-0.00183	-0.000781661
-0.0747	0.000825921	-0.00266	-0.00183	-0.000795535
-0.0746	0.000818041	-0.00266	-0.00184	-0.000809449
-0.0745	0.000810283	-0.00266	-0.00185	-0.000823404
-0.0744	0.000802647	-0.00266	-0.00186	-0.0008374
-0.0743	0.000795131	-0.00266	-0.00186	-0.000851436
-0.0742	0.000787736	-0.00266	-0.00187	-0.000865514
-0.0741	0.000780461	-0.00267	-0.00189	-0.000879632
-0.074	0.000773305	-0.00267	-0.0019	-0.000893793
-0.0739	0.000766267	-0.00267	-0.0019	-0.000907995
-0.0738	0.000759347	-0.00267	-0.00191	-0.000922239
-0.0737	0.000752545	-0.00267	-0.00192	-0.000936526
-0.0736	0.000745858	-0.00267	-0.00192	-0.000950855
-0.0735	0.000739287	-0.00267	-0.00193	-0.000965226
-0.0734	0.000732831	-0.00268	-0.00195	-0.000979641
-0.0733	0.000726487	-0.00268	-0.00195	-0.000994098
-0.0732	0.000720256	-0.00268	-0.00196	-0.00101
-0.0731	0.000714137	-0.00268	-0.00197	-0.00102
-0.073	0.000708127	-0.00268	-0.00197	-0.00104
-0.0729	0.000702226	-0.00268	-0.00198	-0.00105
-0.0728	0.000696433	-0.00268	-0.00198	-0.00107
-0.0727	0.000690746	-0.00268	-0.00199	-0.00108
-0.0726	0.000685164	-0.00269	-0.002	-0.0011
-0.0725	0.000679685	-0.00269	-0.00201	-0.00111
-0.0724	0.000674309	-0.00269	-0.00202	-0.00113
-0.0723	0.000669033	-0.00269	-0.00202	-0.00114
-0.0722	0.000663856	-0.00269	-0.00203	-0.00116
-0.0721	0.000658776	-0.00269	-0.00203	-0.00117
-0.072	0.000653792	-0.00269	-0.00204	-0.00119
-0.0719	0.000648902	-0.0027	-0.00205	-0.0012
-0.0718	0.000644104	-0.0027	-0.00206	-0.00122
-0.0717	0.000639396	-0.0027	-0.00206	-0.00123
-0.0716	0.000634777	-0.0027	-0.00207	-0.00125
-0.0715	0.000630244	-0.0027	-0.00207	-0.00126
-0.0714	0.000625796	-0.0027	-0.00207	-0.00128
-0.0713	0.00062143	-0.0027	-0.00208	-0.00129
-0.0712	0.000617145	-0.00271	-0.00209	-0.00131
-0.0711	0.000612938	-0.00271	-0.0021	-0.00132
-0.071	0.000608808	-0.00271	-0.0021	-0.00134
-0.0709	0.000604751	-0.00271	-0.00211	-0.00135
-0.0708	0.000600767	-0.00271	-0.00211	-0.00137
-0.0707	0.000596852	-0.00271	-0.00211	-0.00139
-0.0706	0.000593004	-0.00271	-0.00212	-0.0014
-0.0705	0.000589221	-0.00271	-0.00212	-0.00142
-0.0704	0.0005855	-0.00272	-0.00213	-0.00143
-0.0703	0.00058184	-0.00272	-0.00214	-0.00145
-0.0702	0.000578237	-0.00272	-0.00214	-0.00146
-0.0701	0.000574688	-0.00272	-0.00215	-0.00148
-0.07	0.000571193	-0.00272	-0.00215	-0.0015
-0.0699	0.000567747	-0.00272	-0.00215	-0.00151
-0.0698	0.000564349	-0.00272	-0.00216	-0.00153
-0.0697	0.000560995	-0.00272	-0.00216	-0.00154
-0.0696	0.000557683	-0.00273	-0.00217	-0.00156
-0.0695	0.000554409	-0.00273	-0.00218	-0.00158
-0.0694	0.000551173	-0.00273	-0.00218	-0.00159
-0.0693	0.00054797	-0.00273	-0.00218	-0.00161
-0.0692	0.000544797	-0.00273	-0.00219	-0.00163
-0.0691	0.000541653	-0.00273	-0.00219	-0.00164
-0.069	0.000538533	-0.00273	-0.00219	-0.00166
-0.0689	0.000535436	-0.00273	-0.00219	-0.00168
-0.0688	0.000532358	-0.00274	-0.00221	-0.00169
-0.0687	0.000529295	-0.00274	-0.00221	-0.00171
-0.0686	0.000526246	-0.00274	-0.00221	-0.00173
-0.0685	0.000523208	-0.00274	-0.00222	-0.00174
-0.0684	0.000520176	-0.00274	-0.00222	-0.00176
-0.0683	0.000517148	-0.00274	-0.00222	-0.00178
-0.0682	0.000514122	-0.00274	-0.00223	-0.00179
-0.0681	0.000511093	-0.00274	-0.00223	-0.00181
-0.068	0.000508059	-0.00274	-0.00223	-0.00183
-0.0679	0.000505017	-0.00275	-0.00224	-0.00184
-0.0678	0.000501963	-0.00275	-0.00225	-0.00186
-0.0677	0.000498895	-0.00275	-0.00225	-0.00188
-0.0676	0.000495808	-0.00275	-0.00225	-0.0019
-0.0675	0.000492701	-0.00275	-0.00226	-0.00191
-0.0674	0.00048957	-0.00275	-0.00226	-0.00193
-0.0673	0.000486411	-0.00275	-0.00226	-0.00195
-0.0672	0.000483222	-0.00276	-0.00228	-0.00196
-0.0671	0.000479999	-0.00276	-0.00228	-0.00198
-0.067	0.000476739	-0.00276	-0.00228	-0.002
-0.0669	0.000473438	-0.00276	-0.00229	-0.00202
-0.0668	0.000470094	-0.00276	-0.00229	-0.00203
-0.0667	0.000466703	-0.00276	-0.00229	-0.00205
-0.0666	0.000463263	-0.00276	-0.0023	-0.00207
-0.0665	0.000459769	-0.00276	-0.0023	-0.00209
-0.0664	0.000456219	-0.00276	-0.0023	-0.00211
-0.0663	0.000452609	-0.00276	-0.00231	-0.00212
-0.0662	0.000448936	-0.00277	-0.00232	-0.00214
-0.0661	0.000445197	-0.00277	-0.00232	-0.00216
-0.066	0.000441388	-0.00277	-0.00233	-0.00218
-0.0659	0.000437508	-0.00277	-0.00233	-0.0022
-0.0658	0.000433551	-0.00277	-0.00234	-0.00221
-0.0657	0.000429515	-0.00277	-0.00234	-0.00223
-0.0656	0.000425398	-0.00277	-0.00234	-0.00225
-0.0655	0.000421195	-0.00277	-0.00235	-0.00227
-0.0654	0.000416903	-0.00277	-0.00235	-0.00229
-0.0653	0.00041252	-0.00278	-0.00237	-0.0023
-0.0652	0.000408043	-0.00278	-0.00237	-0.00232
-0.0651	0.000403467	-0.00278	-0.00238	-0.00234
-0.065	0.000398791	-0.00278	-0.00238	-0.00236
-0.0649	0.000394011	-0.00278	-0.00239	-0.00238
-0.0648	0.000389124	-0.00278	-0.00239	-0.0024
-0.0647	0.000384127	-0.00278	-0.0024	-0.00242
-0.0646	0.000379017	-0.00278	-0.0024	-0.00243
-0.0645	0.000373791	-0.00278	-0.00241	-0.00245
-0.0644	0.000368446	-0.00278	-0.00241	-0.00247
-0.0643	0.000362979	-0.00278	-0.00242	-0.00249
-0.0642	0.000357388	-0.00279	-0.00243	-0.00251
-0.0641	0.000351669	-0.00279	-0.00244	-0.00253
-0.064	0.00034582	-0.00279	-0.00244	-0.00255
-0.0639	0.000339837	-0.00279	-0.00245	-0.00257
-0.0638	0.000333719	-0.00279	-0.00246	-0.00258
-0.0637	0.000327462	-0.00279	-0.00246	-0.0026
-0.0636	0.000321064	-0.00279	-0.00247	-0.00262
-0.0635	0.000314521	-0.00279	-0.00248	-0.00264
-0.0634	0.000307832	-0.00279	-0.00248	-0.00266
-0.0633	0.000300994	-0.00279	-0.00249	-0.00268
-0.0632	0.000294004	-0.00279	-0.0025	-0.0027
-0.0631	0.00028686	-0.00279	-0.0025	-0.00272
-0.063	0.000279559	-0.0028	-0.00252	-0.00274
-0.0629	0.0002721	-0.0028	-0.00253	-0.00276
-0.0628	0.000264478	-0.0028	-0.00254	-0.00278
-0.0627	0.000256693	-0.0028	-0.00254	-0.0028
-0.0626	0.000248742	-0.0028	-0.00255	-0.00282
-0.0625	0.000240623	-0.0028	-0.00256	-0.00284
-0.0624	0.000232333	-0.0028	-0.00257	-0.00286
-0.0623	0.000223871	-0.0028	-0.00258	-0.00288
-0.0622	0.000215233	-0.0028	-0.00258	-0.0029
-0.0621	0.00020642	-0.0028	-0.00259	-0.00292
-0.062	0.000197427	-0.0028	-0.0026	-0.00294
-0.0619	0.000188254	-0.0028	-0.00261	-0.00296
-0.0618	0.000178898	-0.0028	-0.00262	-0.00297
-0.0617	0.000169358	-0.0028	-0.00263	-0.00299
-0.0616	0.000159632	-0.0028	-0.00264	-0.00301
-0.0615	0.000149719	-0.0028	-0.00265	-0.00303
-0.0614	0.000139615	-0.0028	-0.00266	-0.00306
-0.0613	0.000129321	-0.0028	-0.00267	-0.00308
-0.0612	0.000118834	-0.0028	-0.00268	-0.0031
-0.0611	0.000108153	-0.00281	-0.0027	-0.00312
-0.061	9.72767e-05	-0.00281	-0.00271	-0.00314
-0.0609	8.62034e-05	-0.00281	-0.00272	-0.00316
-0.0608	7.49319e-05	-0.00281	-0.00274	-0.00318
-0.0607	6.34611e-05	-0.00281	-0.00275	-0.0032
-0.0606	5.17898e-05	-0.00281	-0.00276	-0.00322
-0.0605	3.99167e-05	-0.00281	-0.00277	-0.00324
-0.0604	2.78409e-05	-0.00281	-0.00278	-0.00326
-0.0603	1.55614e-05	-0.00281	-0.00279	-0.00328
-0.0602	3.07728e-06	-0.00281	-0.00281	-0.0033
-0.0601	-9.61238e-06	-0.00281	-0.00282	-0.00332
-0.06	-2.25083e-05	-0.00281	-0.00283	-0.00334
-0.0599	-3.56113e-05	-0.00281	-0.00285	-0.00336
-0.0598	-4.8922e-05	-0.00281	-0.00286	-0.00338
-0.0597	-6.2441e-05	-0.00281	-0.00287	-0.0034
-0.0596	-7.61688e-05	-0.00281	-0.00289	-0.00342
-0.0595	-9.0106e-05	-0.00281	-0.0029	-0.00344
-0.0594	-0.000104253	-0.00281	-0.00291	-0.00347
-0.0593	-0.00011861	-0.00281	-0.00293	-0.00349
-0.0592	-0.000133177	-0.00281	-0.00294	-0.00351
-0.0591	-0.000147954	-0.00281	-0.00296	-0.00353
-0.059	-0.000162943	-0.00281	-0.00297	-0.00355
-0.0589	-0.000178142	-0.00281	-0.00299	-0.00357
-0.0588	-0.000193551	-0.00281	-0.003	-0.00359
-0.0587	-0.000209172	-0.00281	-0.00302	-0.00361
-0.0586	-0.000225002	-0.00281	-0.00304	-0.00363
-0.0585	-0.000241043	-0.0028	-0.00304	-0.00366
-0.0584	-0.000257294	-0.0028	-0.00306	-0.00368
-0.0583	-0.000273755	-0.0028	-0.00307	-0.0037
-0.0582	-0.000290424	-0.0028	-0.00309	-0.00372
-0.0581	-0.000307303	-0.0028	-0.00311	-0.00374
-0.058	-0.00032439	-0.0028	-0.00312	-0.00376
-0.0579	-0.000341684	-0.0028	-0.00314	-0.00378
-0.0578	-0.000359185	-0.0028	-0.00316	-0.0038
-0.0577	-0.000376892	-0.0028	-0.00318	-0.00383
-0.0576	-0.000394804	-0.0028	-0.00319	-0.00385
-0.0575	-0.000412921	-0.0028	-0.00321	-0.00387
-0.0574	-0.000431241	-0.0028	-0.00323	-0.00389
-0.0573	-0.000449764	-0.0028	-0.00325	-0.00391
-0.0572	-0.000468488	-0.0028	-0.00327	-0.00393
-0.0571	-0.000487412	-0.0028	-0.00329	-0.00396
-0.057	-0.000506534	-0.0028	-0.00331	-0.00398
-0.0569	-0.000525855	-0.0028	-0.00333	-0.004
-0.0568	-0.000545372	-0.0028	-0.00335	-0.00402
-0.0567	-0.000565083	-0.0028	-0.00337	-0.00404
-0.0566	-0.000584988	-0.0028	-0.00338	-0.00407
-0.0565	-0.000605085	-0.00279	-0.0034	-0.00409
-0.0564	-0.000625372	-0.00279	-0.00342	-0.00411
-0.0563	-0.000645847	-0.00279	-0.00344	-0.00413
-0.0562	-0.000666509	-0.00279	-0.00346	-0.00415
-0.0561	-0.000687356	-0.00279	-0.00348	-0.00418
-0.056	-0.000708386	-0.00279	-0.0035	-0.0042
-0.0559	-0.000729597	-0.00279	-0.00352	-0.00422
-0.0558	-0.000750987	-0.00279	-0.00354	-0.00424
-0.0557	-0.000772555	-0.00278	-0.00355	-0.00426
-0.0556	-0.000794297	-0.00278	-0.00357	-0.00429
-0.0555	-0.000816212	-0.00278	-0.0036	-0.00431
-0.0554	-0.000838298	-0.00278	-0.00362	-0.00433
-0.0553	-0.000860552	-0.00278	-0.00364	-0.00435
-0.0552	-0.000882972	-0.00278	-0.00366	-0.00438
-0.0551	-0.000905556	-0.00278	-0.00369	-0.0044
-0.055	-0.0009283	-0.00278	-0.00371	-0.00442
-0.0549	-0.000951204	-0.00278	-0.00373	-0.00444
-0.0548	-0.000974263	-0.00277	-0.00374	-0.00447
-0.0547	-0.000997476	-0.00277	-0.00377	-0.00449
-0.0546	-0.00102	-0.00277	-0.00379	-0.00451
-0.0545	-0.00104	-0.00277	-0.00381	-0.00453
-0.0544	-0.00107	-0.00277	-0.00384	-0.00456
-0.0543	-0.00109	-0.00276	-0.00385	-0.00458
-0.0542	-0.00112	-0.00276	-0.00388	-0.0046
-0.0541	-0.00114	-0.00276	-0.0039	-0.00463
-0.054	-0.00116	-0.00276	-0.00392	-0.00465
-0.0539	-0.00119	-0.00276	-0.00395	-0.00467
-0.0538	-0.00121	-0.00276	-0.00397	-0.00469
-0.0537	-0.00124	-0.00276	-0.004	-0.00472
-0.0536	-0.00126	-0.00275	-0.00401	-0.00474
-0.0535	-0.00129	-0.00275	-0.00404	-0.00476
-0.0534	-0.00131	-0.00275	-0.00406	-0.00479
-0.0533	-0.00134	-0.00275	-0.00409	-0.00481
-0.0532	-0.00136	-0.00275	-0.00411	-0.00483
-0.0531	-0.00139	-0.00274	-0.00413	-0.00486
-0.053	-0.00141	-0.00274	-0.00415	-0.00488
-0.0529	-0.00144	-0.00274	-0.00418	-0.0049
-0.0528	-0.00146	-0.00274	-0.0042	-0.00493
-0.0527	-0.00149	-0.00274	-0.00423	-0.00495
-0.0526	-0.00152	-0.00273	-0.00425	-0.00497
-0.0525	-0.00154	-0.00273	-0.00427	-0.005
-0.0524	-0.00157	-0.00273	-0.0043	-0.00502
-0.0523	-0.00159	-0.00273	-0.00432	-0.00504
-0.0522	-0.00162	-0.00273	-0.00435	-0.00507
-0.0521	-0.00165	-0.00272	-0.00437	-0.00509
-0.052	-0.00167	-0.00272	-0.00439	-0.00511
-0.0519	-0.0017	-0.00272	-0.00442	-0.00514
-0.0518	-0.00172	-0.00271	-0.00443	-0.00516
-0.0517	-0.00175	-0.00271	-0.00446	-0.00519
-0.0516	-0.00178	-0.00271	-0.00449	-0.00521
-0.0515	-0.0018	-0.00271	-0.00451	-0.00523
-0.0514	-0.00183	-0.00271	-0.00454	-0.00526
-0.0513	-0.00186	-0.0027	-0.00456	-0.00528
-0.0512	-0.00188	-0.0027	-0.00458	-0.00531
-0.0511	-0.00191	-0.0027	-0.00461	-0.00533
-0.051	-0.00194	-0.00269	-0.00463	-0.00535
-0.0509	-0.00196	-0.00269	-0.00465	-0.00538
-0.0508	-0.00199	-0.00269	-0.00468	-0.0054
-0.0507	-0.00202	-0.00269	-0.00471	-0.00543
-0.0506	-0.00204	-0.00268	-0.00472	-0.00545
-0.0505	-0.00207	-0.00268	-0.00475	-0.00548
-0.0504	-0.0021	-0.00268	-0.00478	-0.0055
-0.0503	-0.00212	-0.00267	-0.00479	-0.00552
-0.0502	-0.00215	-0.00267	-0.00482	-0.00555
-0.0501	-0.00218	-0.00267	-0.00485	-0.00557
-0.05	-0.0022	-0.00267	-0.00487	-0.0056
-0.0499	-0.00223	-0.00266	-0.00489	-0.00562
-0.0498	-0.00226	-0.00266	-0.00492	-0.00565
-0.0497	-0.00228	-0.00266	-0.00494	-0.00567
-0.0496	-0.00231	-0.00265	-0.00496	-0.0057
-0.0495	-0.00234	-0.00265	-0.00499	-0.00572
-0.0494	-0.00236	-0.00265	-0.00501	-0.00575
-0.0493	-0.00239	-0.00265	-0.00504	-0.00577
-0.0492	-0.00242	-0.00264	-0.00506	-0.0058
-0.0491	-0.00244	-0.00264	-0.00508	-0.00582
-0.049	-0.00247	-0.00264	-0.00511	-0.00585
-0.0489	-0.0025	-0.00263	-0.00513	-0.00587
-0.0488	-0.00252	-0.00263	-0.00515	-0.0059
-0.0487	-0.00255	-0.00263	-0.00518	-0.00592
-0.0486	-0.00258	-0.00262	-0.0052	-0.00595
-0.0485	-0.0026	-0.00262	-0.00522	-0.00597
-0.0484	-0.00263	-0.00262	-0.00525	-0.006
-0.0483	-0.00265	-0.00261	-0.00526	-0.00602
-0.0482	-0.00268	-0.00261	-0.00529	-0.00605
-0.0481	-0.00271	-0.00261	-0.00532	-0.00607
-0.048	-0.00273	-0.0026	-0.00533	-0.0061
-0.0479	-0.00276	-0.0026	-0.00536	-0.00613
-0.0478	-0.00278	-0.0026	-0.00538	-0.00615
-0.0477	-0.00281	-0.00259	-0.0054	-0.00618
-0.0476	-0.00283	-0.00259	-0.00542	-0.0062
-0.0475	-0.00286	-0.00258	-0.00544	-0.00623
-0.0474	-0.00288	-0.00258	-0.00546	-0.00625
-0.0473	-0.00291	-0.00258	-0.00549	-0.00628
-0.0472	-0.00293	-0.00257	-0.0055	-0.00631
-0.0471	-0.00296	-0.00257	-0.00553	-0.00633
-0.047	-0.00298	-0.00257	-0.00555	-0.00636
-0.0469	-0.00301	-0.00257	-0.00558	-0.00638
-0.0468	-0.00303	-0.00256	-0.00559	-0.00641
-0.0467	-0.00306	-0.00256	-0.00562	-0.00644
-0.0466	-0.00308	-0.00255	-0.00563	-0.00646
-0.0465	-0.00311	-0.00255	-0.00566	-0.00649
-0.0464	-0.00313	-0.00255	-0.00568	-0.00652
-0.0463	-0.00315	-0.00254	-0.00569	-0.00654
-0.0462	-0.00318	-0.00254	-0.00572	-0.00657
-0.0461	-0.0032	-0.00253	-0.00573	-0.00659
-0.046	-0.00322	-0.00253	-0.00575	-0.00662
-0.0459	-0.00325	-0.00253	-0.00578	-0.00665
-0.0458	-0.00327	-0.00252	-0.00579	-0.00668
-0.0457	-0.00329	-0.00252	-0.00581	-0.0067
-0.0456	-0.00332	-0.00252	-0.00584	-0.00673
-0.0455	-0.00334	-0.00251	-0.00585	-0.00676
-0.0454	-0.00336	-0.00251	-0.00587	-0.00678
-0.0453	-0.00338	-0.0025	-0.00588	-0.00681
-0.0452	-0.00341	-0.0025	-0.00591	-0.00684
-0.0451	-0.00343	-0.00249	-0.00592	-0.00686
-0.045	-0.00345	-0.00249	-0.00594	-0.00689
-0.0449	-0.00347	-0.00249	-0.00596	-0.00692
-0.0448	-0.00349	-0.00248	-0.00597	-0.00695
-0.0447	-0.00351	-0.00248	-0.00599	-0.00697
-0.0446	-0.00353	-0.00247	-0.006	-0.007
-0.0445	-0.00355	-0.00247	-0.00602	-0.00703
-0.0444	-0.00358	-0.00247	-0.00605	-0.00706
-0.0443	-0.0036	-0.00246	-0.00606	-0.00708
-0.0442	-0.00362	-0.00246	-0.00608	-0.00711
-0.0441	-0.00364	-0.00246	-0.0061	-0.00714
-0.044	-0.00366	-0.00245	-0.00611	-0.00717
-0.0439	-0.00368	-0.00245	-0.00613	-0.00719
-0.0438	-0.0037	-0.00244	-0.00614	-0.00722
-0.0437	-0.00371	-0.00244	-0.00615	-0.00725
-0.0436	-0.00373	-0.00243	-0.00616	-0.00728
-0.0435	-0.00375	-0.00243	-0.00618	-0.00731
-0.0434	-0.00377	-0.00243	-0.0062	-0.00733
-0.0433	-0.00379	-0.00242	-0.00621	-0.00736
-0.0432	-0.00381	-0.00242	-0.00623	-0.00739
-0.0431	-0.00383	-0.00241	-0.00624	-0.00742
-0.043	-0.00384	-0.00241	-0.00625	-0.00745
-0.0429	-0.00386	-0.0024	-0.00626	-0.00747
-0.0428	-0.00388	-0.0024	-0.00628	-0.0075
-0.0427	-0.0039	-0.0024	-0.0063	-0.00753
-0.0426	-0.00391	-0.00239	-0.0063	-0.00756
-0.0425	-0.00393	-0.00239	-0.00632	-0.00759
-0.0424	-0.00395	-0.00238	-0.00633	-0.00762
-0.0423	-0.00396	-0.00238	-0.00634	-0.00765
-0.0422	-0.00398	-0.00237	-0.00635	-0.00767
-0.0421	-0.00399	-0.00237	-0.00636	-0.0077
-0.042	-0.00401	-0.00237	-0.00638	-0.00773
-0.0419	-0.00403	-0.00236	-0.00639	-0.00776
-0.0418	-0.00404	-0.00236	-0.0064	-0.00779
-0.0417	-0.00406	-0.00235	-0.00641	-0.00782
-0.0416	-0.00407	-0.00235	-0.00642	-0.00785
-0.0415	-0.00409	-0.00234	-0.00643	-0.00788
-0.0414	-0.0041	-0.00234	-0.00644	-0.00791
-0.0413	-0.00411	-0.00233	-0.00644	-0.00793
-0.0412	-0.00413	-0.00233	-0.00646	-0.00796
-0.0411	-0.00414	-0.00233	-0.00647	-0.00799
-0.041	-0.00415	-0.00232	-0.00647	-0.00802
-0.0409	-0.00417	-0.00232	-0.00649	-0.00805
-0.0408	-0.00418	-0.00231	-0.00649	-0.00808
-0.0407	-0.00419	-0.00231	-0.0065	-0.00811
-0.0406	-0.00421	-0.0023	-0.00651	-0.00814
-0.0405	-0.00422	-0.0023	-0.00652	-0.00817
-0.0404	-0.00423	-0.00229	-0.00652	-0.0082
-0.0403	-0.00424	-0.00229	-0.00653	-0.00823
-0.0402	-0.00425	-0.00228	-0.00653	-0.00826
-0.0401	-0.00426	-0.00228	-0.00654	-0.00829
-0.04	-0.00428	-0.00228	-0.00656	-0.00832
-0.0399	-0.00429	-0.00227	-0.00656	-0.00835
-0.0398	-0.0043	-0.00227	-0.00657	-0.00838
-0.0397	-0.00431	-0.00226	-0.00657	-0.00841
-0.0396	-0.00432	-0.00226	-0.00658	-0.00844
-0.0395	-0.00433	-0.00225	-0.00658	-0.00847
-0.0394	-0.00434	-0.00225	-0.00659	-0.0085
-0.0393	-0.00435	-0.00224	-0.00659	-0.00853
-0.0392	-0.00436	-0.00224	-0.0066	-0.00856
-0.0391	-0.00437	-0.00223	-0.0066	-0.00859
-0.039	-0.00438	-0.00223	-0.00661	-0.00862
-0.0389	-0.00438	-0.00223	-0.00661	-0.00865
-0.0388	-0.00439	-0.00222	-0.00661	-0.00868
-0.0387	-0.0044	-0.00222	-0.00662	-0.00871
-0.0386	-0.00441	-0.00221	-0.00662	-0.00874
-0.0385	-0.00442	-0.00221	-0.00663	-0.00877
-0.0384	-0.00442	-0.0022	-0.00662	-0.0088
-0.0383	-0.00443	-0.0022	-0.00663	-0.00883
-0.0382	-0.00444	-0.00219	-0.00663	-0.00886
-0.0381	-0.00445	-0.00219	-0.00664	-0.00889
-0.038	-0.00445	-0.00218	-0.00663	-0.00892
-0.0379	-0.00446	-0.00218	-0.00664	-0.00895
-0.0378	-0.00447	-0.00217	-0.00664	-0.00898
-0.0377	-0.00447	-0.00217	-0.00664	-0.00902
-0.0376	-0.00448	-0.00216	-0.00664	-0.00905
-0.0375	-0.00448	-0.00216	-0.00664	-0.00908
-0.0374	-0.00449	-0.00216	-0.00665	-0.00911
-0.0373	-0.0045	-0.00215	-0.00665	-0.00914
-0.0372	-0.0045	-0.00215	-0.00665	-0.00917
-0.0371	-0.00451	-0.00214	-0.00665	-0.0092
-0.037	-0.00451	-0.00214	-0.00665	-0.00923
-0.0369	-0.00452	-0.00213	-0.00665	-0.00926
-0.0368	-0.00452	-0.00212	-0.00664	-0.00929
-0.0367	-0.00452	-0.00212	-0.00664	-0.00932
-0.0366	-0.00453	-0.00212	-0.00665	-0.00936
-0.0365	-0.00453	-0.00211	-0.00664	-0.00939
-0.0364	-0.00454	-0.00211	-0.00665	-0.00942
-0.0363	-0.00454	-0.0021	-0.00664	-0.00945
-0.0362	-0.00454	-0.0021	-0.00664	-0.00948
-0.0361	-0.00455	-0.00209	-0.00664	-0.00951
-0.036	-0.00455	-0.00209	-0.00664	-0.00954
-0.0359	-0.00455	-0.00208	-0.00663	-0.00957
-0.0358	-0.00456	-0.00208	-0.00664	-0.00961
-0.0357	-0.00456	-0.00207	-0.00663	-0.00964
-0.0356	-0.00456	-0.00207	-0.00663	-0.00967
-0.0355	-0.00456	-0.00206	-0.00662	-0.0097
-0.0354	-0.00457	-0.00206	-0.00663	-0.00973
-0.0353	-0.00457	-0.00205	-0.00662	-0.00976
-0.0352	-0.00457	-0.00205	-0.00662	-0.00979
-0.0351	-0.00457	-0.00204	-0.00661	-0.00983
-0.035	-0.00457	-0.00204	-0.00661	-0.00986
-0.0349	-0.00458	-0.00203	-0.00661	-0.00989
-0.0348	-0.00458	-0.00203	-0.00661	-0.00992
-0.0347	-0.00458	-0.00202	-0.0066	-0.00995
-0.0346	-0.00458	-0.00202	-0.0066	-0.00998
-0.0345	-0.00458	-0.00201	-0.00659	-0.01001
-0.0344	-0.00458	-0.00201	-0.00659	-0.01005
-0.0343	-0.00458	-0.002	-0.00658	-0.01008
-0.0342	-0.00458	-0.002	-0.00658	-0.01011
-0.0341	-0.00458	-0.00199	-0.00657	-0.01014
-0.034	-0.00458	-0.00199	-0.00657	-0.01017
-0.0339	-0.00459	-0.00198	-0.00657	-0.0102
-0.0338	-0.00459	-0.00198	-0.00657	-0.01024
-0.0337	-0.00459	-0.00197	-0.00656	-0.01027
-0.0336	-0.00459	-0.00197	-0.00656	-0.0103
-0.0335	-0.00459	-0.00196	-0.00655	-0.01033
-0.0334	-0.00459	-0.00196	-0.00655	-0.01036
-0.0333	-0.00459	-0.00195	-0.00654	-0.0104
-0.0332	-0.00459	-0.00195	-0.00654	-0.01043
-0.0331	-0.00459	-0.00194	-0.00653	-0.01046
-0.033	-0.00458	-0.00194	-0.00652	-0.01049
-0.0329	-0.00458	-0.00193	-0.00651	-0.01052
-0.0328	-0.00458	-0.00193	-0.00651	-0.01055
-0.0327	-0.00458	-0.00192	-0.0065	-0.01059
-0.0326	-0.00458	-0.00192	-0.0065	-0.01062
-0.0325	-0.00458	-0.00191	-0.00649	-0.01065
-0.0324	-0.00458	-0.00191	-0.00649	-0.01068
-0.0323	-0.00458	-0.0019	-0.00648	-0.01071
-0.0322	-0.00458	-0.0019	-0.00648	-0.01075
-0.0321	-0.00458	-0.00189	-0.00647	-0.01078
-0.032	-0.00458	-0.00188	-0.00646	-0.01081
-0.0319	-0.00458	-0.00188	-0.00646	-0.01084
-0.0318	-0.00458	-0.00187	-0.00645	-0.01087
-0.0317	-0.00457	-0.00187	-0.00644	-0.01091
-0.0316	-0.00457	-0.00186	-0.00643	-0.01094
-0.0315	-0.00457	-0.00186	-0.00643	-0.01097
-0.0314	-0.00457	-0.00185	-0.00642	-0.011
-0.0313	-0.00457	-0.00185	-0.00642	-0.01103
-0.0312	-0.00457	-0.00184	-0.00641	-0.01106
-0.0311	-0.00457	-0.00184	-0.00641	-0.0111
-0.031	-0.00457	-0.00183	-0.0064	-0.01113
-0.0309	-0.00456	-0.00182	-0.00638	-0.01116
-0.0308	-0.00456	-0.00182	-0.00638	-0.01119
-0.0307	-0.00456	-0.00181	-0.00637	-0.01122
-0.0306	-0.00456	-0.00181	-0.00637	-0.01126
-0.0305	-0.00456	-0.0018	-0.00636	-0.01129
-0.0304	-0.00456	-0.0018	-0.00636	-0.01132
-0.0303	-0.00456	-0.00179	-0.00635	-0.01135
-0.0302	-0.00456	-0.00179	-0.00635	-0.01138
-0.0301	-0.00455	-0.00178	-0.00633	-0.01142
-0.03	-0.00455	-0.00177	-0.00632	-0.01145
-0.0299	-0.00455	-0.00177	-0.00632	-0.01148
-0.0298	-0.00455	-0.00176	-0.00631	-0.01151
-0.0297	-0.00455	-0.00176	-0.00631	-0.01154
-0.0296	-0.00455	-0.00175	-0.0063	-0.01158
-0.0295	-0.00455	-0.00175	-0.0063	-0.01161
-0.0294	-0.00455	-0.00174	-0.00629	-0.01164
-0.0293	-0.00455	-0.00173	-0.00628	-0.01167
-0.0292	-0.00454	-0.00173	-0.00627	-0.0117
-0.0291	-0.00454	-0.00172	-0.00626	-0.01174
-0.029	-0.00454	-0.00172	-0.00626	-0.01177
-0.0289	-0.00454	-0.00171	-0.00625	-0.0118
-0.0288	-0.00454	-0.00171	-0.00625	-0.01183
-0.0287	-0.00454	-0.0017	-0.00624	-0.01186
-0.0286	-0.00454	-0.00169	-0.00623	-0.0119
-0.0285	-0.00454	-0.00169	-0.00623	-0.01193
-0.0284	-0.00454	-0.00168	-0.00622	-0.01196
-0.0283	-0.00454	-0.00168	-0.00622	-0.01199
-0.0282	-0.00454	-0.00167	-0.00621	-0.01202
-0.0281	-0.00454	-0.00166	-0.0062	-0.01206
-0.028	-0.00454	-0.00166	-0.0062	-0.01209
-0.0279	-0.00454	-0.00165	-0.00619	-0.01212
-0.0278	-0.00454	-0.00165	-0.00619	-0.01215
-0.0277	-0.00454	-0.00164	-0.00618	-0.01218
-0.0276	-0.00454	-0.00163	-0.00617	-0.01222
-0.0275	-0.00454	-0.00163	-0.00617	-0.01225
-0.0274	-0.00454	-0.00162	-0.00616	-0.01228
-0.0273	-0.00454	-0.00162	-0.00616	-0.01231
-0.0272	-0.00454	-0.00161	-0.00615	-0.01234
-0.0271	-0.00454	-0.0016	-0.00614	-0.01237
-0.027	-0.00454	-0.0016	-0.00614	-0.01241
-0.0269	-0.00454	-0.00159	-0.00613	-0.01244
-0.0268	-0.00454	-0.00159	-0.00613	-0.01247
-0.0267	-0.00455	-0.00158	-0.00613	-0.0125
-0.0266	-0.00455	-0.00157	-0.00612	-0.01253
-0.0265	-0.00455	-0.00157	-0.00612	-0.01257
-0.0264	-0.00455	-0.00156	-0.00611	-0.0126
-0.0263	-0.00455	-0.00155	-0.0061	-0.01263
-0.0262	-0.00455	-0.00155	-0.0061	-0.01266
-0.0261	-0.00456	-0.00154	-0.0061	-0.01269
-0.026	-0.00456	-0.00154	-0.0061	-0.01273
-0.0259	-0.00456	-0.00153	-0.00609	-0.01276
-0.0258	-0.00456	-0.00152	-0.00608	-0.01279
-0.0257	-0.00457	-0.00152	-0.00609	-0.01282
-0.0256	-0.00457	-0.00151	-0.00608	-0.01285
-0.0255	-0.00457	-0.0015	-0.00607	-0.01289
-0.0254	-0.00457	-0.0015	-0.00607	-0.01292
-0.0253	-0.00458	-0.00149	-0.00607	-0.01295
-0.0252	-0.00458	-0.00148	-0.00606	-0.01298
-0.0251	-0.00459	-0.00148	-0.00607	-0.01301
-0.025	-0.00459	-0.00147	-0.00606	-0.01304
-0.0249	-0.00459	-0.00146	-0.00605	-0.01308
-0.0248	-0.0046	-0.00146	-0.00606	-0.01311
-0.0247	-0.0046	-0.00145	-0.00605	-0.01314
-0.0246	-0.00461	-0.00144	-0.00605	-0.01317
-0.0245	-0.00461	-0.00144	-0.00605	-0.0132
-0.0244	-0.00462	-0.00143	-0.00605	-0.01324
-0.0243	-0.00462	-0.00142	-0.00604	-0.01327
-0.0242	-0.00463	-0.00142	-0.00605	-0.0133
-0.0241	-0.00463	-0.00141	-0.00604	-0.01333
-0.024	-0.00464	-0.0014	-0.00604	-0.01336
-0.0239	-0.00464	-0.0014	-0.00604	-0.0134
-0.0238	-0.00465	-0.00139	-0.00604	-0.01343
-0.0237	-0.00466	-0.00138	-0.00604	-0.01346
-0.0236	-0.00466	-0.00138	-0.00604	-0.01349
-0.0235	-0.00467	-0.00137	-0.00604	-0.01352
-0.0234	-0.00468	-0.00136	-0.00604	-0.01356
-0.0233	-0.00468	-0.00136	-0.00604	-0.01359
-0.0232	-0.00469	-0.00135	-0.00604	-0.01362
-0.0231	-0.0047	-0.00134	-0.00604	-0.01365
-0.023	-0.00471	-0.00133	-0.00604	-0.01368
-0.0229	-0.00471	-0.00133	-0.00604	-0.01372
-0.0228	-0.00472	-0.00132	-0.00604	-0.01375
-0.0227	-0.00473	-0.00131	-0.00604	-0.01378
-0.0226	-0.00474	-0.00131	-0.00605	-0.01381
-0.0225	-0.00475	-0.0013	-0.00605	-0.01384
-0.0224	-0.00476	-0.00129	-0.00605	-0.01388
-0.0223	-0.00477	-0.00128	-0.00605	-0.01391
-0.0222	-0.00478	-0.00128	-0.00606	-0.01394
-0.0221	-0.00479	-0.00127	-0.00606	-0.01397
-0.022	-0.0048	-0.00126	-0.00606	-0.014
-0.0219	-0.00481	-0.00126	-0.00607	-0.01404
-0.0218	-0.00482	-0.00125	-0.00607	-0.01407
-0.0217	-0.00483	-0.00124	-0.00607	-0.0141
-0.0216	-0.00484	-0.00124	-0.00608	-0.01413
-0.0215	-0.00485	-0.00123	-0.00608	-0.01416
-0.0214	-0.00486	-0.00122	-0.00608	-0.0142
-0.0213	-0.00487	-0.00121	-0.00608	-0.01423
-0.0212	-0.00489	-0.00121	-0.0061	-0.01426
-0.0211	-0.0049	-0.0012	-0.0061	-0.01429
-0.021	-0.00491	-0.00119	-0.0061	-0.01432
-0.0209	-0.00492	-0.00118	-0.0061	-0.01436
-0.0208	-0.00494	-0.00118	-0.00612	-0.01439
-0.0207	-0.00495	-0.00117	-0.00612	-0.01442
-0.0206	-0.00497	-0.00116	-0.00613	-0.01445
-0.0205	-0.00498	-0.00115	-0.00613	-0.01449
-0.0204	-0.00499	-0.00115	-0.00614	-0.01452
-0.0203	-0.00501	-0.00114	-0.00615	-0.01455
-0.0202	-0.00502	-0.00113	-0.00615	-0.01458
-0.0201	-0.00504	-0.00112	-0.00616	-0.01462
-0.02	-0.00505	-0.00112	-0.00617	-0.01465
-0.0199	-0.00507	-0.00111	-0.00618	-0.01468
-0.0198	-0.00508	-0.0011	-0.00618	-0.01471
-0.0197	-0.0051	-0.00109	-0.00619	-0.01474
-0.0196	-0.00512	-0.00109	-0.00621	-0.01478
-0.0195	-0.00513	-0.00108	-0.00621	-0.01481
-0.0194	-0.00515	-0.00107	-0.00622	-0.01484
-0.0193	-0.00517	-0.00106	-0.00623	-0.01487
-0.0192	-0.00519	-0.00105	-0.00624	-0.01491
-0.0191	-0.0052	-0.00105	-0.00625	-0.01494
-0.019	-0.00522	-0.00104	-0.00626	-0.01497
-0.0189	-0.00524	-0.00103	-0.00627	-0.015
-0.0188	-0.00526	-0.00102	-0.00628	-0.01504
-0.0187	-0.00528	-0.00102	-0.0063	-0.01507
-0.0186	-0.0053	-0.00101	-0.00631	-0.0151
-0.0185	-0.00532	-0.000999305	-0.00632	-0.01514
-0.0184	-0.00534	-0.000993727	-0.00633	-0.01517
-0.0183	-0.00536	-0.000984796	-0.00634	-0.0152
-0.0182	-0.00538	-0.000975846	-0.00636	-0.01523
-0.0181	-0.0054	-0.000970211	-0.00637	-0.01527
-0.018	-0.00542	-0.000961223	-0.00638	-0.0153
-0.0179	-0.00544	-0.000952217	-0.00639	-0.01533
-0.0178	-0.00546	-0.000946525	-0.00641	-0.01536
-0.0177	-0.00549	-0.000937481	-0.00643	-0.0154
-0.0176	-0.00551	-0.000928418	-0.00644	-0.01543
-0.0175	-0.00553	-0.00092267	-0.00645	-0.01546
-0.0174	-0.00555	-0.000913569	-0.00646	-0.0155
-0.0173	-0.00558	-0.00090445	-0.00648	-0.01553
-0.0172	-0.0056	-0.000895311	-0.0065	-0.01556
-0.0171	-0.00562	-0.000889488	-0.00651	-0.0156
-0.017	-0.00565	-0.000880312	-0.00653	-0.01563
-0.0169	-0.00567	-0.000871118	-0.00654	-0.01566
-0.0168	-0.0057	-0.000865238	-0.00657	-0.01569
-0.0167	-0.00572	-0.000856007	-0.00658	-0.01573
-0.0166	-0.00575	-0.000846757	-0.0066	-0.01576
-0.0165	-0.00577	-0.000840822	-0.00661	-0.01579
-0.0164	-0.0058	-0.000831535	-0.00663	-0.01583
-0.0163	-0.00583	-0.000822229	-0.00665	-0.01586
-0.0162	-0.00585	-0.000812905	-0.00666	-0.01589
-0.0161	-0.00588	-0.000806896	-0.00669	-0.01593
-0.016	-0.00591	-0.000797535	-0.00671	-0.01596
-0.0159	-0.00593	-0.000788156	-0.00672	-0.01599
-0.0158	-0.00596	-0.000782091	-0.00674	-0.01603
-0.0157	-0.00599	-0.000772676	-0.00676	-0.01606
-0.0156	-0.00602	-0.000763242	-0.00678	-0.01609
-0.0155	-0.00605	-0.000757123	-0.00681	-0.01613
-0.0154	-0.00607	-0.000747653	-0.00682	-0.01616
-0.0153	-0.0061	-0.000738165	-0.00684	-0.01619
-0.0152	-0.00613	-0.000728658	-0.00686	-0.01623
-0.0151	-0.00616	-0.000722467	-0.00688	-0.01626
-0.015	-0.00619	-0.000712925	-0.0069	-0.0163
-0.0149	-0.00622	-0.000703365	-0.00692	-0.01633
-0.0148	-0.00625	-0.000697121	-0.00695	-0.01636
-0.0147	-0.00629	-0.000687525	-0.00698	-0.0164
-0.0146	-0.00632	-0.000677912	-0.007	-0.01643
-0.0145	-0.00635	-0.000671615	-0.00702	-0.01646
-0.0144	-0.00638	-0.000661966	-0.00704	-0.0165
-0.0143	-0.00641	-0.000652301	-0.00706	-0.01653
-0.0142	-0.00645	-0.000642617	-0.00709	-0.01657
-0.0141	-0.00648	-0.00063625	-0.00712	-0.0166
-0.014	-0.00651	-0.000626532	-0.00714	-0.01663
-0.0139	-0.00654	-0.000616797	-0.00716	-0.01667
-0.0138	-0.00658	-0.000610378	-0.00719	-0.0167
-0.0137	-0.00661	-0.000600608	-0.00721	-0.01674
-0.0136	-0.00665	-0.000590822	-0.00724	-0.01677
-0.0135	-0.00668	-0.000584352	-0.00726	-0.0168
-0.0134	-0.00672	-0.000574532	-0.00729	-0.01684
-0.0133	-0.00675	-0.000564695	-0.00731	-0.01687
-0.0132	-0.00679	-0.000554841	-0.00734	-0.01691
-0.0131	-0.00682	-0.000548304	-0.00737	-0.01694
-0.013	-0.00686	-0.000538417	-0.0074	-0.01697
-0.0129	-0.00689	-0.000528514	-0.00742	-0.01701
-0.0128	-0.00693	-0.000521928	-0.00745	-0.01704
-0.0127	-0.00697	-0.000511992	-0.00748	-0.01708
-0.0126	-0.007	-0.00050204	-0.0075	-0.01711
-0.0125	-0.00704	-0.000492071	-0.00753	-0.01715
-0.0124	-0.00708	-0.000485421	-0.00757	-0.01718
-0.0123	-0.00712	-0.00047542	-0.0076	-0.01721
-0.0122	-0.00715	-0.000465404	-0.00762	-0.01725
-0.0121	-0.00719	-0.000458706	-0.00765	-0.01728
-0.012	-0.00723	-0.000448658	-0.00768	-0.01732
-0.0119	-0.00727	-0.000438596	-0.00771	-0.01735
-0.0118	-0.00731	-0.000428517	-0.00774	-0.01739
-0.0117	-0.00735	-0.000421757	-0.00777	-0.01742
-0.0116	-0.00739	-0.000411648	-0.0078	-0.01746
-0.0115	-0.00743	-0.000401524	-0.00783	-0.01749
-0.0114	-0.00747	-0.000391385	-0.00786	-0.01752
-0.0113	-0.00751	-0.000384565	-0.00789	-0.01756
-0.0112	-0.00755	-0.000374396	-0.00792	-0.01759
-0.0111	-0.00759	-0.000364212	-0.00795	-0.01763
-0.011	-0.00763	-0.000357348	-0.00799	-0.01766
-0.0109	-0.00767	-0.000347135	-0.00802	-0.0177
-0.0108	-0.00771	-0.000336909	-0.00805	-0.01773
-0.0107	-0.00776	-0.000326668	-0.00809	-0.01777
-0.0106	-0.0078	-0.000319746	-0.00812	-0.0178
-0.0105	-0.00784	-0.000309478	-0.00815	-0.01784
-0.0104	-0.00788	-0.000299195	-0.00818	-0.01787
-0.0103	-0.00793	-0.000288898	-0.00822	-0.01791
-0.0102	-0.00797	-0.000281922	-0.00825	-0.01794
-0.0101	-0.00801	-0.000271598	-0.00828	-0.01798
-0.01	-0.00805	-0.000261261	-0.00831	-0.01801
-0.0099	-0.0081	-0.000254245	-0.00835	-0.01805
-0.0098	-0.00814	-0.000243882	-0.00838	-0.01808
-0.0097	-0.00819	-0.000233506	-0.00842	-0.01812
-0.0096	-0.00823	-0.000223117	-0.00845	-0.01815
-0.0095	-0.00827	-0.000216049	-0.00849	-0.01819
-0.0094	-0.00832	-0.000205636	-0.00853	-0.01822
-0.0093	-0.00836	-0.000195209	-0.00856	-0.01826
-0.0092	-0.00841	-0.000184771	-0.00859	-0.01829
-0.0091	-0.00845	-0.000177654	-0.00863	-0.01833
-0.009	-0.0085	-0.000167192	-0.00867	-0.01836
-0.0089	-0.00854	-0.000156718	-0.0087	-0.0184
-0.0088	-0.00859	-0.000146232	-0.00874	-0.01843
-0.0087	-0.00864	-0.000139069	-0.00878	-0.01847
-0.0086	-0.00868	-0.000128561	-0.00881	-0.0185
-0.0085	-0.00873	-0.000118041	-0.00885	-0.01854
-0.0084	-0.00877	-0.000107511	-0.00888	-0.01857
-0.0083	-0.00882	-0.000100303	-0.00892	-0.01861
-0.0082	-0.00887	-8.9751e-05	-0.00896	-0.01864
-0.0081	-0.00891	-7.91893e-05	-0.00899	-0.01868
-0.008	-0.00896	-6.86167e-05	-0.00903	-0.01871
-0.0079	-0.00901	-6.13677e-05	-0.00907	-0.01875
-0.0078	-0.00905	-5.0775e-05	-0.0091	-0.01878
-0.0077	-0.0091	-4.01727e-05	-0.00914	-0.01882
-0.0076	-0.00915	-2.95607e-05	-0.00918	-0.01885
-0.0075	-0.0092	-1.89393e-05	-0.00922	-0.01889
-0.0074	-0.00924	-1.16423e-05	-0.00925	-0.01892
-0.0073	-0.00929	-1.00267e-06	-0.00929	-0.01896
-0.0072	-0.00934	9.646e-06	-0.00933	-0.01899
-0.0071	-0.00939	2.0303e-05	-0.00937	-0.01903
-0.007	-0.00944	2.76353e-05	-0.00941	-0.01906
-0.0069	-0.00949	3.83093e-05	-0.00945	-0.0191
-0.0068	-0.00953	4.89917e-05	-0.00948	-0.01913
-0.0067	-0.00958	5.96817e-05	-0.00952	-0.01917
-0.0066	-0.00963	6.7046e-05	-0.00956	-0.01921
-0.0065	-0.00968	7.77517e-05	-0.0096	-0.01924
-0.0064	-0.00973	8.84643e-05	-0.00964	-0.01928
-0.0063	-0.00978	9.9184e-05	-0.00968	-0.01931
-0.0062	-0.00983	0.000109911	-0.00972	-0.01935
-0.0061	-0.00987	0.000117311	-0.00975	-0.01938
-0.006	-0.00992	0.000128051	-0.00979	-0.01942
-0.0059	-0.00997	0.000140303	-0.00983	-0.01945
-0.0058	-0.01002	0.000149109	-0.00987	-0.01949
-0.0057	-0.01007	0.000161253	-0.00991	-0.01952
-0.0056	-0.01012	0.000166735	-0.00995	-0.01956
-0.0055	-0.01017	0.000178889	-0.00999	-0.01959
-0.0054	-0.01022	0.000187715	-0.01003	-0.01963
-0.0053	-0.01027	0.000199879	-0.01007	-0.01966
-0.0052	-0.01032	0.000212047	-0.01011	-0.0197
-0.0051	-0.01037	0.000217553	-0.01015	-0.01973
-0.005	-0.01042	0.000229731	-0.01019	-0.01977
-0.0049	-0.01047	0.000238579	-0.01023	-0.01981
-0.0048	-0.01052	0.000250765	-0.01027	-0.01984
-0.0047	-0.01057	0.000262955	-0.01031	-0.01988
-0.0046	-0.01062	0.000268483	-0.01035	-0.01991
-0.0045	-0.01067	0.000280681	-0.01039	-0.01995
-0.0044	-0.01072	0.000289549	-0.01043	-0.01998
-0.0043	-0.01077	0.000301755	-0.01047	-0.02002
-0.0042	-0.01081	0.00031063	-0.0105	-0.02005
-0.0041	-0.01086	0.00031951	-0.01054	-0.02009
-0.004	-0.01091	0.000331726	-0.01058	-0.02012
-0.0039	-0.01096	0.00034	-0.01062	-0.02016
-0.0038	-0.01101	0.000353333	-0.01066	-0.02019
-0.0037	-0.01106	0.000363333	-0.0107	-0.02023
-0.0036	-0.01111	0.00037	-0.01074	-0.02026
-0.0035	-0.01116	0.000383333	-0.01078	-0.0203
-0.0034	-0.01121	0.000393333	-0.01082	-0.02033
-0.0033	-0.01126	0.000403143	-0.01086	-0.02037
-0.0032	-0.01131	0.000412558	-0.0109	-0.0204
-0.0031	-0.01136	0.000425311	-0.01093	-0.02044
-0.003	-0.01141	0.000431402	-0.01098	-0.02047
-0.0029	-0.01146	0.000444163	-0.01102	-0.02051
-0.0028	-0.01151	0.000456929	-0.01105	-0.02054
-0.0027	-0.01156	0.000463032	-0.0111	-0.02058
-0.0026	-0.01161	0.000475806	-0.01113	-0.02061
-0.0025	-0.01166	0.000485251	-0.01117	-0.02065
-0.0024	-0.0117	0.000494699	-0.01121	-0.02068
-0.0023	-0.01175	0.000504152	-0.01125	-0.02072
-0.0022	-0.0118	0.000516942	-0.01128	-0.02075
-0.0021	-0.01185	0.000526403	-0.01132	-0.02079
-0.002	-0.0119	0.000535868	-0.01136	-0.02082
-0.0019	-0.01195	0.000548669	-0.0114	-0.02086
-0.0018	-0.012	0.000554808	-0.01145	-0.02089
-0.0017	-0.01205	0.000567618	-0.01148	-0.02093
-0.0016	-0.01209	0.000577098	-0.01151	-0.02096
-0.0015	-0.01214	0.000586581	-0.01155	-0.021
-0.0014	-0.01219	0.000599402	-0.01159	-0.02103
-0.0013	-0.01224	0.000608892	-0.01163	-0.02107
-0.0012	-0.01229	0.000618386	-0.01167	-0.0211
-0.0011	-0.01233	0.000627884	-0.0117	-0.02114
-0.001	-0.01238	0.000640718	-0.01174	-0.02117
-0.0009	-0.01243	0.000646889	-0.01178	-0.02121
-0.0008	-0.01248	0.00065973	-0.01182	-0.02124
-0.0007	-0.01252	0.000669241	-0.01185	-0.02128
-0.0006	-0.01257	0.000678755	-0.01189	-0.02131
-0.0005	-0.01262	0.000691606	-0.01193	-0.02134
-0.0004	-0.01266	0.000701126	-0.01196	-0.02138
-0.0003	-0.01271	0.000710649	-0.012	-0.02141
-0.0002	-0.01276	0.000720175	-0.01204	-0.02145
[truncated: 12,002 more rows]
