# Supplementary material for: Noninvasive detection of audiovisual superadditivity in rat brain by miniaturized SERF magnetometer
Source: PLoS One. 2026 Apr 15;21(4):e0347319. doi: 10.1371/journal.pone.0347319 (PMC13082709; doi:10.1371/journal.pone.0347319)
Supplement: S1 Data — (ZIP) [file pone.0347319.s001.zip › 2.3-5.xlsx]

## Sheet: Sheet1
TIME/S	V	A	A+V	AV
-0.2	-0.00211	-0.02393	-0.02604	-0.00366
-0.1999	-0.0021	-0.02392	-0.02602	-0.00366
-0.1998	-0.0021	-0.02392	-0.02602	-0.00365
-0.1997	-0.0021	-0.02391	-0.02601	-0.00366
-0.1996	-0.0021	-0.02391	-0.02601	-0.00365
-0.1995	-0.00209	-0.0239	-0.02599	-0.00365
-0.1994	-0.00209	-0.0239	-0.02599	-0.00365
-0.1993	-0.00209	-0.02389	-0.02598	-0.00365
-0.1992	-0.00209	-0.02389	-0.02598	-0.00365
-0.1991	-0.00208	-0.02389	-0.02597	-0.00365
-0.199	-0.00208	-0.02388	-0.02596	-0.00365
-0.1989	-0.00208	-0.02387	-0.02595	-0.00365
-0.1988	-0.00207	-0.02387	-0.02594	-0.00365
-0.1987	-0.00207	-0.02386	-0.02593	-0.00365
-0.1986	-0.00207	-0.02386	-0.02593	-0.00365
-0.1985	-0.00206	-0.02385	-0.02591	-0.00364
-0.1984	-0.00206	-0.02385	-0.02591	-0.00364
-0.1983	-0.00206	-0.02384	-0.0259	-0.00364
-0.1982	-0.00205	-0.02384	-0.02589	-0.00364
-0.1981	-0.00205	-0.02384	-0.02589	-0.00365
-0.198	-0.00204	-0.02383	-0.02587	-0.00364
-0.1979	-0.00204	-0.02383	-0.02587	-0.00364
-0.1978	-0.00203	-0.02382	-0.02585	-0.00364
-0.1977	-0.00203	-0.02382	-0.02585	-0.00364
-0.1976	-0.00202	-0.02381	-0.02583	-0.00364
-0.1975	-0.00202	-0.02381	-0.02583	-0.00364
-0.1974	-0.00202	-0.0238	-0.02582	-0.00364
-0.1973	-0.00201	-0.0238	-0.02581	-0.00364
-0.1972	-0.002	-0.02379	-0.02579	-0.00364
-0.1971	-0.002	-0.02379	-0.02579	-0.00364
-0.197	-0.00199	-0.02378	-0.02577	-0.00364
-0.1969	-0.00199	-0.02378	-0.02577	-0.00363
-0.1968	-0.00198	-0.02377	-0.02575	-0.00363
-0.1967	-0.00198	-0.02377	-0.02575	-0.00363
-0.1966	-0.00197	-0.02377	-0.02574	-0.00364
-0.1965	-0.00197	-0.02376	-0.02573	-0.00363
-0.1964	-0.00196	-0.02376	-0.02572	-0.00363
-0.1963	-0.00195	-0.02375	-0.0257	-0.00363
-0.1962	-0.00195	-0.02375	-0.0257	-0.00363
-0.1961	-0.00194	-0.02374	-0.02568	-0.00363
-0.196	-0.00193	-0.02374	-0.02567	-0.00363
-0.1959	-0.00193	-0.02373	-0.02566	-0.00363
-0.1958	-0.00192	-0.02373	-0.02565	-0.00363
-0.1957	-0.00191	-0.02373	-0.02564	-0.00363
-0.1956	-0.00191	-0.02372	-0.02563	-0.00363
-0.1955	-0.0019	-0.02371	-0.02561	-0.00363
-0.1954	-0.00189	-0.02371	-0.0256	-0.00363
-0.1953	-0.00189	-0.0237	-0.02559	-0.00363
-0.1952	-0.00188	-0.0237	-0.02558	-0.00363
-0.1951	-0.00187	-0.0237	-0.02557	-0.00363
-0.195	-0.00186	-0.02369	-0.02555	-0.00363
-0.1949	-0.00186	-0.02369	-0.02555	-0.00363
-0.1948	-0.00185	-0.02368	-0.02553	-0.00363
-0.1947	-0.00184	-0.02368	-0.02552	-0.00363
-0.1946	-0.00183	-0.02367	-0.0255	-0.00363
-0.1945	-0.00183	-0.02367	-0.0255	-0.00363
-0.1944	-0.00182	-0.02367	-0.02549	-0.00363
-0.1943	-0.00181	-0.02366	-0.02547	-0.00363
-0.1942	-0.0018	-0.02365	-0.02545	-0.00363
-0.1941	-0.00179	-0.02365	-0.02544	-0.00362
-0.194	-0.00179	-0.02365	-0.02544	-0.00362
-0.1939	-0.00178	-0.02364	-0.02542	-0.00362
-0.1938	-0.00177	-0.02363	-0.0254	-0.00362
-0.1937	-0.00176	-0.02363	-0.02539	-0.00362
-0.1936	-0.00175	-0.02363	-0.02538	-0.00362
-0.1935	-0.00174	-0.02362	-0.02536	-0.00362
-0.1934	-0.00173	-0.02362	-0.02535	-0.00362
-0.1933	-0.00172	-0.02361	-0.02533	-0.00362
-0.1932	-0.00172	-0.02361	-0.02533	-0.00362
-0.1931	-0.00171	-0.02361	-0.02532	-0.00362
-0.193	-0.0017	-0.0236	-0.0253	-0.00362
-0.1929	-0.00169	-0.02359	-0.02528	-0.00362
-0.1928	-0.00168	-0.02359	-0.02527	-0.00362
-0.1927	-0.00167	-0.02359	-0.02526	-0.00362
-0.1926	-0.00166	-0.02358	-0.02524	-0.00362
-0.1925	-0.00165	-0.02358	-0.02523	-0.00362
-0.1924	-0.00164	-0.02357	-0.02521	-0.00363
-0.1923	-0.00163	-0.02357	-0.0252	-0.00362
-0.1922	-0.00162	-0.02356	-0.02518	-0.00362
-0.1921	-0.00161	-0.02356	-0.02517	-0.00362
-0.192	-0.0016	-0.02356	-0.02516	-0.00362
-0.1919	-0.00159	-0.02355	-0.02514	-0.00362
-0.1918	-0.00158	-0.02355	-0.02513	-0.00363
-0.1917	-0.00157	-0.02354	-0.02511	-0.00363
-0.1916	-0.00156	-0.02354	-0.0251	-0.00363
-0.1915	-0.00155	-0.02354	-0.02509	-0.00363
-0.1914	-0.00154	-0.02353	-0.02507	-0.00363
-0.1913	-0.00153	-0.02352	-0.02505	-0.00363
-0.1912	-0.00152	-0.02352	-0.02504	-0.00363
-0.1911	-0.00151	-0.02351	-0.02502	-0.00363
-0.191	-0.0015	-0.02351	-0.02501	-0.00363
-0.1909	-0.00149	-0.02351	-0.025	-0.00363
-0.1908	-0.00148	-0.0235	-0.02498	-0.00363
-0.1907	-0.00146	-0.0235	-0.02496	-0.00363
-0.1906	-0.00145	-0.02349	-0.02494	-0.00363
-0.1905	-0.00144	-0.02349	-0.02493	-0.00363
-0.1904	-0.00143	-0.02348	-0.02491	-0.00363
-0.1903	-0.00142	-0.02348	-0.0249	-0.00363
-0.1902	-0.00141	-0.02348	-0.02489	-0.00363
-0.1901	-0.0014	-0.02347	-0.02487	-0.00363
-0.19	-0.00139	-0.02347	-0.02486	-0.00363
-0.1899	-0.00138	-0.02346	-0.02484	-0.00363
-0.1898	-0.00136	-0.02346	-0.02482	-0.00364
-0.1897	-0.00135	-0.02345	-0.0248	-0.00363
-0.1896	-0.00134	-0.02345	-0.02479	-0.00363
-0.1895	-0.00133	-0.02344	-0.02477	-0.00363
-0.1894	-0.00132	-0.02344	-0.02476	-0.00364
-0.1893	-0.00131	-0.02344	-0.02475	-0.00364
-0.1892	-0.0013	-0.02343	-0.02473	-0.00363
-0.1891	-0.00128	-0.02343	-0.02471	-0.00364
-0.189	-0.00127	-0.02342	-0.02469	-0.00364
-0.1889	-0.00126	-0.02342	-0.02468	-0.00364
-0.1888	-0.00125	-0.02341	-0.02466	-0.00364
-0.1887	-0.00124	-0.02341	-0.02465	-0.00364
-0.1886	-0.00122	-0.0234	-0.02462	-0.00364
-0.1885	-0.00121	-0.0234	-0.02461	-0.00364
-0.1884	-0.0012	-0.0234	-0.0246	-0.00364
-0.1883	-0.00119	-0.02339	-0.02458	-0.00364
-0.1882	-0.00118	-0.02339	-0.02457	-0.00364
-0.1881	-0.00116	-0.02338	-0.02454	-0.00364
-0.188	-0.00115	-0.02338	-0.02453	-0.00364
-0.1879	-0.00114	-0.02338	-0.02452	-0.00364
-0.1878	-0.00113	-0.02337	-0.0245	-0.00364
-0.1877	-0.00112	-0.02336	-0.02448	-0.00365
-0.1876	-0.0011	-0.02336	-0.02446	-0.00365
-0.1875	-0.00109	-0.02336	-0.02445	-0.00364
-0.1874	-0.00108	-0.02335	-0.02443	-0.00365
-0.1873	-0.00107	-0.02335	-0.02442	-0.00365
-0.1872	-0.00106	-0.02334	-0.0244	-0.00365
-0.1871	-0.00104	-0.02334	-0.02438	-0.00365
-0.187	-0.00103	-0.02334	-0.02437	-0.00365
-0.1869	-0.00102	-0.02333	-0.02435	-0.00365
-0.1868	-0.00101	-0.02333	-0.02434	-0.00365
-0.1867	-0.000993472	-0.02332	-0.02431	-0.00365
-0.1866	-0.000981094	-0.02332	-0.0243	-0.00365
-0.1865	-0.000968703	-0.02331	-0.02428	-0.00365
-0.1864	-0.000956302	-0.02331	-0.02427	-0.00365
-0.1863	-0.00094389	-0.0233	-0.02424	-0.00365
-0.1862	-0.000931471	-0.0233	-0.02423	-0.00365
-0.1861	-0.000919044	-0.02329	-0.02421	-0.00365
-0.186	-0.000906611	-0.02329	-0.0242	-0.00365
-0.1859	-0.000894174	-0.02329	-0.02418	-0.00366
-0.1858	-0.000881733	-0.02328	-0.02416	-0.00366
-0.1857	-0.000869291	-0.02328	-0.02415	-0.00366
-0.1856	-0.000856848	-0.02327	-0.02413	-0.00366
-0.1855	-0.000844405	-0.02327	-0.02411	-0.00366
-0.1854	-0.000831965	-0.02327	-0.0241	-0.00366
-0.1853	-0.000819528	-0.02326	-0.02408	-0.00366
-0.1852	-0.000807095	-0.02326	-0.02407	-0.00366
-0.1851	-0.000794669	-0.02325	-0.02404	-0.00366
-0.185	-0.00078225	-0.02325	-0.02403	-0.00366
-0.1849	-0.000769839	-0.02324	-0.02401	-0.00366
-0.1848	-0.000757439	-0.02324	-0.024	-0.00366
-0.1847	-0.000745049	-0.02323	-0.02398	-0.00366
-0.1846	-0.000732672	-0.02323	-0.02396	-0.00366
-0.1845	-0.00072031	-0.02322	-0.02394	-0.00366
-0.1844	-0.000707962	-0.02322	-0.02393	-0.00366
-0.1843	-0.000695631	-0.02322	-0.02392	-0.00366
-0.1842	-0.000683317	-0.02321	-0.02389	-0.00367
-0.1841	-0.000671023	-0.02321	-0.02388	-0.00367
-0.184	-0.00065875	-0.0232	-0.02386	-0.00367
-0.1839	-0.000646498	-0.0232	-0.02385	-0.00367
-0.1838	-0.000634269	-0.02319	-0.02382	-0.00367
-0.1837	-0.000622065	-0.02319	-0.02381	-0.00367
-0.1836	-0.000609887	-0.02318	-0.02379	-0.00367
-0.1835	-0.000597736	-0.02318	-0.02378	-0.00367
-0.1834	-0.000585613	-0.02317	-0.02376	-0.00367
-0.1833	-0.000573519	-0.02317	-0.02374	-0.00367
-0.1832	-0.000561457	-0.02317	-0.02373	-0.00367
-0.1831	-0.000549427	-0.02316	-0.02371	-0.00367
-0.183	-0.00053743	-0.02316	-0.0237	-0.00367
-0.1829	-0.000525468	-0.02315	-0.02368	-0.00367
-0.1828	-0.000513543	-0.02315	-0.02366	-0.00367
-0.1827	-0.000501655	-0.02315	-0.02365	-0.00367
-0.1826	-0.000489805	-0.02314	-0.02363	-0.00367
-0.1825	-0.000477995	-0.02313	-0.02361	-0.00367
-0.1824	-0.000466226	-0.02313	-0.0236	-0.00367
-0.1823	-0.0004545	-0.02313	-0.02358	-0.00367
-0.1822	-0.000442817	-0.02312	-0.02356	-0.00367
-0.1821	-0.000431179	-0.02312	-0.02355	-0.00367
-0.182	-0.000419588	-0.02311	-0.02353	-0.00367
-0.1819	-0.000408043	-0.02311	-0.02352	-0.00367
-0.1818	-0.000396547	-0.0231	-0.0235	-0.00367
-0.1817	-0.0003851	-0.0231	-0.02349	-0.00367
-0.1816	-0.000373705	-0.02309	-0.02346	-0.00367
-0.1815	-0.000362361	-0.02309	-0.02345	-0.00367
-0.1814	-0.000351071	-0.02308	-0.02343	-0.00367
-0.1813	-0.000339834	-0.02308	-0.02342	-0.00367
-0.1812	-0.000328653	-0.02308	-0.02341	-0.00367
-0.1811	-0.000317529	-0.02307	-0.02339	-0.00367
-0.181	-0.000306463	-0.02307	-0.02338	-0.00367
-0.1809	-0.000295455	-0.02306	-0.02336	-0.00367
-0.1808	-0.000284507	-0.02306	-0.02334	-0.00367
-0.1807	-0.000273619	-0.02305	-0.02332	-0.00367
-0.1806	-0.000262794	-0.02305	-0.02331	-0.00367
-0.1805	-0.000252032	-0.02304	-0.02329	-0.00367
-0.1804	-0.000241334	-0.02304	-0.02328	-0.00367
-0.1803	-0.000230701	-0.02303	-0.02326	-0.00367
-0.1802	-0.000220134	-0.02303	-0.02325	-0.00367
-0.1801	-0.000209634	-0.02302	-0.02323	-0.00367
-0.18	-0.000199202	-0.02302	-0.02322	-0.00367
-0.1799	-0.000188839	-0.02302	-0.02321	-0.00367
-0.1798	-0.000178546	-0.02301	-0.02319	-0.00367
-0.1797	-0.000168324	-0.02301	-0.02318	-0.00367
-0.1796	-0.000158173	-0.023	-0.02316	-0.00367
-0.1795	-0.000148095	-0.023	-0.02315	-0.00367
-0.1794	-0.000138091	-0.02299	-0.02313	-0.00367
-0.1793	-0.00012816	-0.02299	-0.02312	-0.00367
-0.1792	-0.000118305	-0.02298	-0.0231	-0.00367
-0.1791	-0.000108526	-0.02298	-0.02309	-0.00366
-0.179	-9.88233e-05	-0.02297	-0.02307	-0.00366
-0.1789	-8.91982e-05	-0.02297	-0.02306	-0.00366
-0.1788	-7.96512e-05	-0.02297	-0.02305	-0.00366
-0.1787	-7.01833e-05	-0.02296	-0.02303	-0.00366
-0.1786	-6.07949e-05	-0.02295	-0.02301	-0.00366
-0.1785	-5.14868e-05	-0.02295	-0.023	-0.00366
-0.1784	-4.22597e-05	-0.02295	-0.02299	-0.00366
-0.1783	-3.31143e-05	-0.02294	-0.02297	-0.00366
-0.1782	-2.4051e-05	-0.02294	-0.02296	-0.00366
-0.1781	-1.50705e-05	-0.02293	-0.02295	-0.00366
-0.178	-6.17343e-06	-0.02292	-0.02293	-0.00366
-0.1779	2.63974e-06	-0.02292	-0.02292	-0.00365
-0.1778	1.13685e-05	-0.02292	-0.02291	-0.00366
-0.1777	2.00123e-05	-0.02291	-0.02289	-0.00366
-0.1776	2.85707e-05	-0.02291	-0.02288	-0.00365
-0.1775	3.70432e-05	-0.0229	-0.02286	-0.00365
-0.1774	4.54294e-05	-0.0229	-0.02285	-0.00365
-0.1773	5.3729e-05	-0.02289	-0.02284	-0.00365
-0.1772	6.19415e-05	-0.02289	-0.02283	-0.00365
-0.1771	7.00667e-05	-0.02288	-0.02281	-0.00365
-0.177	7.81041e-05	-0.02288	-0.0228	-0.00365
-0.1769	8.60535e-05	-0.02287	-0.02278	-0.00365
-0.1768	9.39146e-05	-0.02287	-0.02278	-0.00365
-0.1767	0.000101687	-0.02286	-0.02276	-0.00364
-0.1766	0.000109371	-0.02286	-0.02275	-0.00364
-0.1765	0.000116966	-0.02286	-0.02274	-0.00364
-0.1764	0.000124472	-0.02285	-0.02273	-0.00364
-0.1763	0.000131888	-0.02284	-0.02271	-0.00364
-0.1762	0.000139216	-0.02284	-0.0227	-0.00364
-0.1761	0.000146454	-0.02284	-0.02269	-0.00364
-0.176	0.000153602	-0.02283	-0.02268	-0.00364
-0.1759	0.000160661	-0.02283	-0.02267	-0.00364
-0.1758	0.00016763	-0.02282	-0.02265	-0.00364
-0.1757	0.00017451	-0.02281	-0.02264	-0.00364
-0.1756	0.000181301	-0.02281	-0.02263	-0.00363
-0.1755	0.000188002	-0.02281	-0.02262	-0.00363
-0.1754	0.000194614	-0.0228	-0.02261	-0.00363
-0.1753	0.000201137	-0.02279	-0.02259	-0.00363
-0.1752	0.000207571	-0.02279	-0.02258	-0.00363
-0.1751	0.000213917	-0.02279	-0.02258	-0.00363
-0.175	0.000220174	-0.02278	-0.02256	-0.00363
-0.1749	0.000226343	-0.02278	-0.02255	-0.00363
-0.1748	0.000232424	-0.02277	-0.02254	-0.00362
-0.1747	0.000238418	-0.02277	-0.02253	-0.00362
-0.1746	0.000244324	-0.02276	-0.02252	-0.00362
-0.1745	0.000250144	-0.02276	-0.02251	-0.00362
-0.1744	0.000255877	-0.02275	-0.02249	-0.00362
-0.1743	0.000261524	-0.02275	-0.02249	-0.00362
-0.1742	0.000267085	-0.02274	-0.02247	-0.00361
-0.1741	0.000272562	-0.02274	-0.02247	-0.00361
-0.174	0.000277954	-0.02273	-0.02245	-0.00361
-0.1739	0.000283262	-0.02273	-0.02245	-0.00361
-0.1738	0.000288487	-0.02272	-0.02243	-0.00361
-0.1737	0.000293629	-0.02272	-0.02243	-0.0036
-0.1736	0.000298689	-0.02271	-0.02241	-0.00361
-0.1735	0.000303667	-0.02271	-0.02241	-0.00361
-0.1734	0.000308565	-0.0227	-0.02239	-0.0036
-0.1733	0.000313382	-0.0227	-0.02239	-0.0036
-0.1732	0.000318121	-0.02269	-0.02237	-0.0036
-0.1731	0.00032278	-0.02269	-0.02237	-0.0036
-0.173	0.000327362	-0.02268	-0.02235	-0.0036
-0.1729	0.000331868	-0.02268	-0.02235	-0.0036
-0.1728	0.000336297	-0.02267	-0.02233	-0.00359
-0.1727	0.000340651	-0.02267	-0.02233	-0.00359
-0.1726	0.000344931	-0.02266	-0.02232	-0.00359
-0.1725	0.000349137	-0.02266	-0.02231	-0.00359
-0.1724	0.000353272	-0.02265	-0.0223	-0.00359
-0.1723	0.000357334	-0.02265	-0.02229	-0.00359
-0.1722	0.000361327	-0.02264	-0.02228	-0.00358
-0.1721	0.000365251	-0.02264	-0.02227	-0.00358
-0.172	0.000369106	-0.02263	-0.02226	-0.00358
-0.1719	0.000372894	-0.02263	-0.02226	-0.00358
-0.1718	0.000376616	-0.02262	-0.02224	-0.00358
-0.1717	0.000380274	-0.02261	-0.02223	-0.00357
-0.1716	0.000383868	-0.02261	-0.02223	-0.00357
-0.1715	0.000387399	-0.02261	-0.02222	-0.00357
-0.1714	0.000390869	-0.0226	-0.02221	-0.00357
-0.1713	0.000394279	-0.0226	-0.02221	-0.00356
-0.1712	0.000397631	-0.02259	-0.02219	-0.00356
-0.1711	0.000400925	-0.02259	-0.02219	-0.00356
-0.171	0.000404163	-0.02258	-0.02218	-0.00356
-0.1709	0.000407346	-0.02258	-0.02217	-0.00356
-0.1708	0.000410476	-0.02257	-0.02216	-0.00356
-0.1707	0.000413554	-0.02256	-0.02215	-0.00355
-0.1706	0.000416581	-0.02256	-0.02214	-0.00355
-0.1705	0.000419559	-0.02256	-0.02214	-0.00355
-0.1704	0.000422489	-0.02255	-0.02213	-0.00355
-0.1703	0.000425373	-0.02255	-0.02212	-0.00355
-0.1702	0.000428212	-0.02254	-0.02211	-0.00355
-0.1701	0.000431007	-0.02254	-0.02211	-0.00354
-0.17	0.000433761	-0.02253	-0.0221	-0.00354
-0.1699	0.000436474	-0.02252	-0.02208	-0.00354
-0.1698	0.000439149	-0.02252	-0.02208	-0.00353
-0.1697	0.000441786	-0.02251	-0.02207	-0.00353
-0.1696	0.000444388	-0.02251	-0.02207	-0.00353
-0.1695	0.000446956	-0.0225	-0.02205	-0.00353
-0.1694	0.000449491	-0.0225	-0.02205	-0.00353
-0.1693	0.000451995	-0.02249	-0.02204	-0.00352
-0.1692	0.00045447	-0.02249	-0.02204	-0.00352
-0.1691	0.000456918	-0.02248	-0.02202	-0.00352
-0.169	0.00045934	-0.02248	-0.02202	-0.00352
-0.1689	0.000461737	-0.02247	-0.02201	-0.00352
-0.1688	0.000464112	-0.02247	-0.02201	-0.00351
-0.1687	0.000466466	-0.02246	-0.02199	-0.00351
-0.1686	0.000468801	-0.02246	-0.02199	-0.00351
-0.1685	0.000471119	-0.02245	-0.02198	-0.00351
-0.1684	0.000473421	-0.02245	-0.02198	-0.00351
-0.1683	0.000475709	-0.02244	-0.02196	-0.00351
-0.1682	0.000477984	-0.02244	-0.02196	-0.0035
-0.1681	0.000480249	-0.02243	-0.02195	-0.0035
-0.168	0.000482506	-0.02243	-0.02195	-0.0035
-0.1679	0.000484755	-0.02242	-0.02194	-0.00349
-0.1678	0.000486999	-0.02241	-0.02192	-0.00349
-0.1677	0.00048924	-0.02241	-0.02192	-0.0035
-0.1676	0.000491479	-0.0224	-0.02191	-0.00349
-0.1675	0.000493718	-0.0224	-0.02191	-0.00349
-0.1674	0.000495959	-0.0224	-0.0219	-0.00349
-0.1673	0.000498204	-0.02239	-0.02189	-0.00349
-0.1672	0.000500454	-0.02238	-0.02188	-0.00349
-0.1671	0.000502712	-0.02238	-0.02188	-0.00348
-0.167	0.000504978	-0.02237	-0.02187	-0.00348
-0.1669	0.000507255	-0.02237	-0.02186	-0.00348
-0.1668	0.000509545	-0.02236	-0.02185	-0.00348
-0.1667	0.000511849	-0.02236	-0.02185	-0.00348
-0.1666	0.000514169	-0.02235	-0.02184	-0.00347
-0.1665	0.000516507	-0.02235	-0.02183	-0.00347
-0.1664	0.000518865	-0.02234	-0.02182	-0.00347
-0.1663	0.000521244	-0.02234	-0.02182	-0.00347
-0.1662	0.000523646	-0.02233	-0.02181	-0.00347
-0.1661	0.000526074	-0.02232	-0.02179	-0.00347
-0.166	0.000528528	-0.02232	-0.02179	-0.00347
-0.1659	0.00053101	-0.02231	-0.02178	-0.00346
-0.1658	0.000533522	-0.02231	-0.02178	-0.00346
-0.1657	0.000536066	-0.0223	-0.02176	-0.00346
-0.1656	0.000538644	-0.0223	-0.02176	-0.00346
-0.1655	0.000541257	-0.02229	-0.02175	-0.00346
-0.1654	0.000543907	-0.02229	-0.02175	-0.00345
-0.1653	0.000546596	-0.02228	-0.02173	-0.00345
-0.1652	0.000549324	-0.02227	-0.02172	-0.00345
-0.1651	0.000552095	-0.02227	-0.02172	-0.00345
-0.165	0.000554909	-0.02226	-0.02171	-0.00345
-0.1649	0.000557769	-0.02226	-0.0217	-0.00345
-0.1648	0.000560675	-0.02225	-0.02169	-0.00344
-0.1647	0.00056363	-0.02225	-0.02169	-0.00344
-0.1646	0.000566634	-0.02224	-0.02167	-0.00344
-0.1645	0.00056969	-0.02224	-0.02167	-0.00344
-0.1644	0.000572799	-0.02223	-0.02166	-0.00344
-0.1643	0.000575963	-0.02222	-0.02164	-0.00343
-0.1642	0.000579183	-0.02222	-0.02164	-0.00343
-0.1641	0.00058246	-0.02221	-0.02163	-0.00343
-0.164	0.000585796	-0.02221	-0.02162	-0.00343
-0.1639	0.000589193	-0.0222	-0.02161	-0.00343
-0.1638	0.000592652	-0.0222	-0.02161	-0.00343
-0.1637	0.000596174	-0.02219	-0.02159	-0.00342
-0.1636	0.00059976	-0.02218	-0.02158	-0.00342
-0.1635	0.000603413	-0.02218	-0.02158	-0.00342
-0.1634	0.000607133	-0.02217	-0.02156	-0.00342
-0.1633	0.000610921	-0.02216	-0.02155	-0.00342
-0.1632	0.000614779	-0.02216	-0.02155	-0.00342
-0.1631	0.000618709	-0.02215	-0.02153	-0.00342
-0.163	0.000622711	-0.02215	-0.02153	-0.00341
-0.1629	0.000626786	-0.02214	-0.02151	-0.00341
-0.1628	0.000630936	-0.02214	-0.02151	-0.00341
-0.1627	0.000635163	-0.02213	-0.02149	-0.00341
-0.1626	0.000639466	-0.02212	-0.02148	-0.00341
-0.1625	0.000643847	-0.02212	-0.02148	-0.00341
-0.1624	0.000648307	-0.02211	-0.02146	-0.0034
-0.1623	0.000652848	-0.02211	-0.02146	-0.0034
-0.1622	0.00065747	-0.0221	-0.02144	-0.0034
-0.1621	0.000662174	-0.02209	-0.02143	-0.0034
-0.162	0.000666961	-0.02209	-0.02142	-0.0034
-0.1619	0.000671832	-0.02208	-0.02141	-0.0034
-0.1618	0.000676787	-0.02208	-0.0214	-0.00339
-0.1617	0.000681829	-0.02207	-0.02139	-0.00339
-0.1616	0.000686957	-0.02206	-0.02137	-0.00339
-0.1615	0.000692172	-0.02206	-0.02137	-0.00339
-0.1614	0.000697476	-0.02205	-0.02135	-0.00339
-0.1613	0.000702868	-0.02205	-0.02135	-0.00338
-0.1612	0.000708349	-0.02204	-0.02133	-0.00338
-0.1611	0.00071392	-0.02204	-0.02133	-0.00338
-0.161	0.000719582	-0.02203	-0.02131	-0.00338
-0.1609	0.000725336	-0.02202	-0.02129	-0.00338
-0.1608	0.000731181	-0.02202	-0.02129	-0.00337
-0.1607	0.000737118	-0.02201	-0.02127	-0.00337
-0.1606	0.000743148	-0.022	-0.02126	-0.00337
-0.1605	0.00074927	-0.022	-0.02125	-0.00337
-0.1604	0.000755487	-0.02199	-0.02123	-0.00337
-0.1603	0.000761797	-0.02199	-0.02123	-0.00336
-0.1602	0.000768201	-0.02198	-0.02121	-0.00336
-0.1601	0.0007747	-0.02198	-0.02121	-0.00336
-0.16	0.000781293	-0.02197	-0.02119	-0.00336
-0.1599	0.000787981	-0.02196	-0.02117	-0.00336
-0.1598	0.000794764	-0.02195	-0.02116	-0.00336
-0.1597	0.000801642	-0.02195	-0.02115	-0.00335
-0.1596	0.000808615	-0.02194	-0.02113	-0.00335
-0.1595	0.000815684	-0.02194	-0.02112	-0.00335
-0.1594	0.000822847	-0.02193	-0.02111	-0.00335
-0.1593	0.000830106	-0.02192	-0.02109	-0.00335
-0.1592	0.00083746	-0.02191	-0.02107	-0.00335
-0.1591	0.000844909	-0.02191	-0.02107	-0.00334
-0.159	0.000852453	-0.0219	-0.02105	-0.00334
-0.1589	0.000860091	-0.02189	-0.02103	-0.00334
-0.1588	0.000867823	-0.02189	-0.02102	-0.00334
-0.1587	0.00087565	-0.02188	-0.021	-0.00334
-0.1586	0.000883571	-0.02188	-0.021	-0.00334
-0.1585	0.000891585	-0.02187	-0.02098	-0.00333
-0.1584	0.000899692	-0.02186	-0.02096	-0.00333
-0.1583	0.000907891	-0.02186	-0.02095	-0.00333
-0.1582	0.000916183	-0.02185	-0.02093	-0.00333
-0.1581	0.000924566	-0.02184	-0.02092	-0.00333
-0.158	0.000933041	-0.02184	-0.02091	-0.00332
-0.1579	0.000941606	-0.02183	-0.02089	-0.00332
-0.1578	0.000950261	-0.02183	-0.02088	-0.00332
-0.1577	0.000959005	-0.02181	-0.02085	-0.00332
-0.1576	0.000967838	-0.02181	-0.02084	-0.00332
-0.1575	0.000976758	-0.0218	-0.02082	-0.00331
-0.1574	0.000985766	-0.0218	-0.02081	-0.00331
-0.1573	0.00099486	-0.02179	-0.0208	-0.00331
-0.1572	0.001	-0.02178	-0.02078	-0.00331
-0.1571	0.00101	-0.02177	-0.02076	-0.00331
-0.157	0.00102	-0.02177	-0.02075	-0.0033
-0.1569	0.00103	-0.02176	-0.02073	-0.0033
-0.1568	0.00104	-0.02175	-0.02071	-0.0033
-0.1567	0.00105	-0.02175	-0.0207	-0.0033
-0.1566	0.00106	-0.02174	-0.02068	-0.0033
-0.1565	0.00107	-0.02173	-0.02066	-0.00329
-0.1564	0.00108	-0.02173	-0.02065	-0.00329
-0.1563	0.00109	-0.02172	-0.02063	-0.00329
-0.1562	0.0011	-0.02171	-0.02061	-0.00329
-0.1561	0.00111	-0.02171	-0.0206	-0.00329
-0.156	0.00112	-0.0217	-0.02058	-0.00329
-0.1559	0.00113	-0.02169	-0.02056	-0.00328
-0.1558	0.00114	-0.02168	-0.02054	-0.00328
-0.1557	0.00115	-0.02167	-0.02052	-0.00328
-0.1556	0.00116	-0.02167	-0.02051	-0.00327
-0.1555	0.00117	-0.02166	-0.02049	-0.00327
-0.1554	0.00118	-0.02165	-0.02047	-0.00327
-0.1553	0.00119	-0.02165	-0.02046	-0.00327
-0.1552	0.0012	-0.02164	-0.02044	-0.00327
-0.1551	0.00121	-0.02163	-0.02042	-0.00326
-0.155	0.00123	-0.02162	-0.02039	-0.00326
-0.1549	0.00124	-0.02162	-0.02038	-0.00326
-0.1548	0.00125	-0.02161	-0.02036	-0.00325
-0.1547	0.00126	-0.0216	-0.02034	-0.00325
-0.1546	0.00127	-0.02159	-0.02032	-0.00325
-0.1545	0.00128	-0.02159	-0.02031	-0.00325
-0.1544	0.00129	-0.02158	-0.02029	-0.00324
-0.1543	0.0013	-0.02157	-0.02027	-0.00324
-0.1542	0.00131	-0.02157	-0.02026	-0.00324
-0.1541	0.00132	-0.02156	-0.02024	-0.00323
-0.154	0.00134	-0.02155	-0.02021	-0.00323
-0.1539	0.00135	-0.02154	-0.02019	-0.00323
-0.1538	0.00136	-0.02153	-0.02017	-0.00323
-0.1537	0.00137	-0.02153	-0.02016	-0.00322
-0.1536	0.00138	-0.02152	-0.02014	-0.00322
-0.1535	0.00139	-0.02151	-0.02012	-0.00322
-0.1534	0.0014	-0.0215	-0.0201	-0.00321
-0.1533	0.00142	-0.02149	-0.02007	-0.00321
-0.1532	0.00143	-0.02149	-0.02006	-0.0032
-0.1531	0.00144	-0.02148	-0.02004	-0.0032
-0.153	0.00145	-0.02147	-0.02002	-0.0032
-0.1529	0.00146	-0.02146	-0.02	-0.00319
-0.1528	0.00147	-0.02145	-0.01998	-0.00319
-0.1527	0.00149	-0.02145	-0.01996	-0.00319
-0.1526	0.0015	-0.02144	-0.01994	-0.00318
-0.1525	0.00151	-0.02143	-0.01992	-0.00318
-0.1524	0.00152	-0.02142	-0.0199	-0.00318
-0.1523	0.00153	-0.02141	-0.01988	-0.00318
-0.1522	0.00154	-0.0214	-0.01986	-0.00317
-0.1521	0.00155	-0.0214	-0.01985	-0.00317
-0.152	0.00157	-0.02139	-0.01982	-0.00316
-0.1519	0.00158	-0.02138	-0.0198	-0.00316
-0.1518	0.00159	-0.02137	-0.01978	-0.00316
-0.1517	0.0016	-0.02136	-0.01976	-0.00315
-0.1516	0.00161	-0.02136	-0.01975	-0.00315
-0.1515	0.00162	-0.02135	-0.01973	-0.00315
-0.1514	0.00164	-0.02134	-0.0197	-0.00314
-0.1513	0.00165	-0.02133	-0.01968	-0.00314
-0.1512	0.00166	-0.02132	-0.01966	-0.00313
-0.1511	0.00167	-0.02131	-0.01964	-0.00313
-0.151	0.00168	-0.02131	-0.01963	-0.00313
-0.1509	0.00169	-0.0213	-0.01961	-0.00312
-0.1508	0.00171	-0.02129	-0.01958	-0.00312
-0.1507	0.00172	-0.02128	-0.01956	-0.00311
-0.1506	0.00173	-0.02127	-0.01954	-0.00311
-0.1505	0.00174	-0.02126	-0.01952	-0.00311
-0.1504	0.00175	-0.02126	-0.01951	-0.00311
-0.1503	0.00176	-0.02125	-0.01949	-0.0031
-0.1502	0.00177	-0.02124	-0.01947	-0.0031
-0.1501	0.00179	-0.02123	-0.01944	-0.00309
-0.15	0.0018	-0.02122	-0.01942	-0.00309
-0.1499	0.00181	-0.02121	-0.0194	-0.00308
-0.1498	0.00183	-0.02121	-0.01938	-0.00308
-0.1497	0.00185	-0.02119	-0.01934	-0.00307
-0.1496	0.00187	-0.02119	-0.01932	-0.00307
-0.1495	0.00188	-0.02118	-0.0193	-0.00306
-0.1494	0.0019	-0.02117	-0.01927	-0.00306
-0.1493	0.00192	-0.02116	-0.01924	-0.00305
-0.1492	0.00193	-0.02115	-0.01922	-0.00305
-0.1491	0.00195	-0.02114	-0.01919	-0.00305
-0.149	0.00197	-0.02113	-0.01916	-0.00304
-0.1489	0.00199	-0.02113	-0.01914	-0.00303
-0.1488	0.002	-0.02111	-0.01911	-0.00303
-0.1487	0.00202	-0.02111	-0.01909	-0.00302
-0.1486	0.00204	-0.0211	-0.01906	-0.00302
-0.1485	0.00206	-0.02109	-0.01903	-0.00301
-0.1484	0.00207	-0.02108	-0.01901	-0.00301
-0.1483	0.00209	-0.02107	-0.01898	-0.003
-0.1482	0.00211	-0.02106	-0.01895	-0.003
-0.1481	0.00212	-0.02105	-0.01893	-0.00299
-0.148	0.00214	-0.02104	-0.0189	-0.00299
-0.1479	0.00216	-0.02103	-0.01887	-0.00298
-0.1478	0.00217	-0.02102	-0.01885	-0.00298
-0.1477	0.00219	-0.02101	-0.01882	-0.00297
-0.1476	0.00221	-0.021	-0.01879	-0.00297
-0.1475	0.00222	-0.021	-0.01878	-0.00296
-0.1474	0.00224	-0.02098	-0.01874	-0.00296
-0.1473	0.00226	-0.02098	-0.01872	-0.00295
-0.1472	0.00227	-0.02097	-0.0187	-0.00295
-0.1471	0.00229	-0.02096	-0.01867	-0.00294
-0.147	0.0023	-0.02095	-0.01865	-0.00293
-0.1469	0.00232	-0.02094	-0.01862	-0.00293
-0.1468	0.00234	-0.02093	-0.01859	-0.00293
-0.1467	0.00235	-0.02092	-0.01857	-0.00292
-0.1466	0.00237	-0.02091	-0.01854	-0.00291
-0.1465	0.00238	-0.0209	-0.01852	-0.00291
-0.1464	0.0024	-0.02089	-0.01849	-0.0029
-0.1463	0.00242	-0.02088	-0.01846	-0.0029
-0.1462	0.00243	-0.02087	-0.01844	-0.00289
-0.1461	0.00245	-0.02086	-0.01841	-0.00289
-0.146	0.00246	-0.02085	-0.01839	-0.00288
-0.1459	0.00248	-0.02084	-0.01836	-0.00288
-0.1458	0.00249	-0.02083	-0.01834	-0.00287
-0.1457	0.00251	-0.02082	-0.01831	-0.00286
-0.1456	0.00252	-0.02082	-0.0183	-0.00285
-0.1455	0.00253	-0.02081	-0.01828	-0.00285
-0.1454	0.00255	-0.02079	-0.01824	-0.00284
-0.1453	0.00256	-0.02079	-0.01823	-0.00283
-0.1452	0.00258	-0.02078	-0.0182	-0.00283
-0.1451	0.00259	-0.02077	-0.01818	-0.00282
-0.145	0.0026	-0.02076	-0.01816	-0.00282
-0.1449	0.00262	-0.02075	-0.01813	-0.00281
-0.1448	0.00263	-0.02074	-0.01811	-0.00281
-0.1447	0.00264	-0.02072	-0.01808	-0.0028
-0.1446	0.00266	-0.02071	-0.01805	-0.0028
-0.1445	0.00267	-0.02071	-0.01804	-0.00279
-0.1444	0.00268	-0.0207	-0.01802	-0.00278
-0.1443	0.0027	-0.02069	-0.01799	-0.00278
-0.1442	0.00271	-0.02068	-0.01797	-0.00277
-0.1441	0.00272	-0.02067	-0.01795	-0.00276
-0.144	0.00273	-0.02066	-0.01793	-0.00276
-0.1439	0.00274	-0.02065	-0.01791	-0.00275
-0.1438	0.00276	-0.02064	-0.01788	-0.00274
-0.1437	0.00277	-0.02062	-0.01785	-0.00274
-0.1436	0.00278	-0.02061	-0.01783	-0.00273
-0.1435	0.00279	-0.02061	-0.01782	-0.00272
-0.1434	0.0028	-0.0206	-0.0178	-0.00272
-0.1433	0.00281	-0.02058	-0.01777	-0.00271
-0.1432	0.00282	-0.02058	-0.01776	-0.0027
-0.1431	0.00283	-0.02057	-0.01774	-0.0027
-0.143	0.00284	-0.02056	-0.01772	-0.00269
-0.1429	0.00285	-0.02055	-0.0177	-0.00268
-0.1428	0.00286	-0.02053	-0.01767	-0.00268
-0.1427	0.00287	-0.02052	-0.01765	-0.00267
-0.1426	0.00288	-0.02051	-0.01763	-0.00266
-0.1425	0.00289	-0.0205	-0.01761	-0.00266
-0.1424	0.0029	-0.02049	-0.01759	-0.00265
-0.1423	0.00291	-0.02048	-0.01757	-0.00264
-0.1422	0.00292	-0.02047	-0.01755	-0.00264
-0.1421	0.00293	-0.02046	-0.01753	-0.00263
-0.142	0.00294	-0.02045	-0.01751	-0.00263
-0.1419	0.00295	-0.02044	-0.01749	-0.00261
-0.1418	0.00295	-0.02043	-0.01748	-0.00261
-0.1417	0.00296	-0.02042	-0.01746	-0.0026
-0.1416	0.00297	-0.02041	-0.01744	-0.0026
-0.1415	0.00298	-0.0204	-0.01742	-0.00259
-0.1414	0.00298	-0.02038	-0.0174	-0.00258
-0.1413	0.00299	-0.02038	-0.01739	-0.00258
-0.1412	0.003	-0.02037	-0.01737	-0.00257
-0.1411	0.00301	-0.02036	-0.01735	-0.00257
-0.141	0.00301	-0.02035	-0.01734	-0.00256
-0.1409	0.00302	-0.02033	-0.01731	-0.00255
-0.1408	0.00302	-0.02032	-0.0173	-0.00254
-0.1407	0.00303	-0.02031	-0.01728	-0.00253
-0.1406	0.00304	-0.0203	-0.01726	-0.00253
-0.1405	0.00304	-0.02029	-0.01725	-0.00252
-0.1404	0.00305	-0.02028	-0.01723	-0.00251
-0.1403	0.00305	-0.02027	-0.01722	-0.00251
-0.1402	0.00306	-0.02026	-0.0172	-0.0025
-0.1401	0.00306	-0.02025	-0.01719	-0.00249
-0.14	0.00307	-0.02024	-0.01717	-0.00249
-0.1399	0.00307	-0.02023	-0.01716	-0.00248
-0.1398	0.00307	-0.02022	-0.01715	-0.00248
-0.1397	0.00308	-0.02021	-0.01713	-0.00247
-0.1396	0.00308	-0.02019	-0.01711	-0.00246
-0.1395	0.00309	-0.02018	-0.01709	-0.00245
-0.1394	0.00309	-0.02017	-0.01708	-0.00245
-0.1393	0.00309	-0.02016	-0.01707	-0.00244
-0.1392	0.0031	-0.02015	-0.01705	-0.00243
-0.1391	0.0031	-0.02014	-0.01704	-0.00243
-0.139	0.0031	-0.02013	-0.01703	-0.00242
-0.1389	0.0031	-0.02012	-0.01702	-0.00241
-0.1388	0.00311	-0.02011	-0.017	-0.00241
-0.1387	0.00311	-0.0201	-0.01699	-0.0024
-0.1386	0.00311	-0.02009	-0.01698	-0.00239
-0.1385	0.00311	-0.02007	-0.01696	-0.00239
-0.1384	0.00311	-0.02006	-0.01695	-0.00238
-0.1383	0.00312	-0.02005	-0.01693	-0.00237
-0.1382	0.00312	-0.02004	-0.01692	-0.00236
-0.1381	0.00312	-0.02003	-0.01691	-0.00236
-0.138	0.00312	-0.02002	-0.0169	-0.00235
-0.1379	0.00312	-0.02001	-0.01689	-0.00234
-0.1378	0.00312	-0.01999	-0.01687	-0.00233
-0.1377	0.00312	-0.01999	-0.01687	-0.00233
-0.1376	0.00312	-0.01997	-0.01685	-0.00232
-0.1375	0.00312	-0.01996	-0.01684	-0.00231
-0.1374	0.00312	-0.01995	-0.01683	-0.00231
-0.1373	0.00312	-0.01994	-0.01682	-0.0023
-0.1372	0.00312	-0.01993	-0.01681	-0.00229
-0.1371	0.00312	-0.01992	-0.0168	-0.00229
-0.137	0.00312	-0.0199	-0.01678	-0.00228
-0.1369	0.00312	-0.01989	-0.01677	-0.00228
-0.1368	0.00312	-0.01988	-0.01676	-0.00227
-0.1367	0.00312	-0.01987	-0.01675	-0.00226
-0.1366	0.00312	-0.01986	-0.01674	-0.00226
-0.1365	0.00312	-0.01985	-0.01673	-0.00225
-0.1364	0.00311	-0.01983	-0.01672	-0.00224
-0.1363	0.00311	-0.01983	-0.01672	-0.00224
-0.1362	0.00311	-0.01981	-0.0167	-0.00223
-0.1361	0.00311	-0.0198	-0.01669	-0.00222
-0.136	0.00311	-0.01979	-0.01668	-0.00222
-0.1359	0.00311	-0.01978	-0.01667	-0.00221
-0.1358	0.0031	-0.01977	-0.01667	-0.0022
-0.1357	0.0031	-0.01976	-0.01666	-0.0022
-0.1356	0.0031	-0.01975	-0.01665	-0.00219
-0.1355	0.0031	-0.01973	-0.01663	-0.00218
-0.1354	0.00309	-0.01972	-0.01663	-0.00217
-0.1353	0.00309	-0.01971	-0.01662	-0.00217
-0.1352	0.00309	-0.0197	-0.01661	-0.00216
-0.1351	0.00309	-0.01969	-0.0166	-0.00216
-0.135	0.00308	-0.01968	-0.0166	-0.00215
-0.1349	0.00308	-0.01966	-0.01658	-0.00214
-0.1348	0.00308	-0.01965	-0.01657	-0.00214
-0.1347	0.00308	-0.01964	-0.01656	-0.00213
-0.1346	0.00307	-0.01963	-0.01656	-0.00213
-0.1345	0.00307	-0.01962	-0.01655	-0.00212
-0.1344	0.00307	-0.01961	-0.01654	-0.00211
-0.1343	0.00306	-0.01959	-0.01653	-0.00211
-0.1342	0.00306	-0.01958	-0.01652	-0.0021
-0.1341	0.00306	-0.01957	-0.01651	-0.0021
-0.134	0.00305	-0.01956	-0.01651	-0.00209
-0.1339	0.00305	-0.01955	-0.0165	-0.00208
-0.1338	0.00304	-0.01953	-0.01649	-0.00208
-0.1337	0.00304	-0.01952	-0.01648	-0.00207
-0.1336	0.00304	-0.01951	-0.01647	-0.00206
-0.1335	0.00303	-0.0195	-0.01647	-0.00206
-0.1334	0.00303	-0.01949	-0.01646	-0.00205
-0.1333	0.00303	-0.01948	-0.01645	-0.00204
-0.1332	0.00302	-0.01947	-0.01645	-0.00204
-0.1331	0.00302	-0.01945	-0.01643	-0.00203
-0.133	0.00301	-0.01944	-0.01643	-0.00203
-0.1329	0.00301	-0.01943	-0.01642	-0.00202
-0.1328	0.00301	-0.01942	-0.01641	-0.00201
-0.1327	0.003	-0.01941	-0.01641	-0.00201
-0.1326	0.003	-0.01939	-0.01639	-0.002
-0.1325	0.00299	-0.01938	-0.01639	-0.00199
-0.1324	0.00299	-0.01937	-0.01638	-0.00199
-0.1323	0.00299	-0.01936	-0.01637	-0.00198
-0.1322	0.00298	-0.01935	-0.01637	-0.00198
-0.1321	0.00298	-0.01933	-0.01635	-0.00197
-0.132	0.00297	-0.01932	-0.01635	-0.00197
-0.1319	0.00297	-0.01931	-0.01634	-0.00196
-0.1318	0.00297	-0.0193	-0.01633	-0.00196
-0.1317	0.00296	-0.01929	-0.01633	-0.00195
-0.1316	0.00296	-0.01928	-0.01632	-0.00194
-0.1315	0.00295	-0.01926	-0.01631	-0.00194
-0.1314	0.00295	-0.01925	-0.0163	-0.00193
-0.1313	0.00295	-0.01924	-0.01629	-0.00193
-0.1312	0.00294	-0.01923	-0.01629	-0.00192
-0.1311	0.00294	-0.01922	-0.01628	-0.00192
-0.131	0.00293	-0.0192	-0.01627	-0.00191
-0.1309	0.00293	-0.01919	-0.01626	-0.0019
-0.1308	0.00293	-0.01918	-0.01625	-0.0019
-0.1307	0.00292	-0.01917	-0.01625	-0.00189
-0.1306	0.00292	-0.01916	-0.01624	-0.00189
-0.1305	0.00291	-0.01915	-0.01624	-0.00188
-0.1304	0.00291	-0.01913	-0.01622	-0.00187
-0.1303	0.00291	-0.01912	-0.01621	-0.00187
-0.1302	0.0029	-0.01911	-0.01621	-0.00186
-0.1301	0.0029	-0.0191	-0.0162	-0.00186
-0.13	0.0029	-0.01908	-0.01618	-0.00186
-0.1299	0.00289	-0.01907	-0.01618	-0.00185
-0.1298	0.00289	-0.01906	-0.01617	-0.00185
-0.1297	0.00289	-0.01905	-0.01616	-0.00184
-0.1296	0.00288	-0.01903	-0.01615	-0.00183
-0.1295	0.00288	-0.01902	-0.01614	-0.00183
-0.1294	0.00288	-0.01901	-0.01613	-0.00182
-0.1293	0.00288	-0.019	-0.01612	-0.00182
-0.1292	0.00287	-0.01899	-0.01612	-0.00181
-0.1291	0.00287	-0.01897	-0.0161	-0.00181
-0.129	0.00287	-0.01896	-0.01609	-0.0018
-0.1289	0.00286	-0.01895	-0.01609	-0.00179
-0.1288	0.00286	-0.01894	-0.01608	-0.00179
-0.1287	0.00286	-0.01893	-0.01607	-0.00178
-0.1286	0.00286	-0.01891	-0.01605	-0.00178
-0.1285	0.00286	-0.0189	-0.01604	-0.00178
-0.1284	0.00285	-0.01889	-0.01604	-0.00177
-0.1283	0.00285	-0.01888	-0.01603	-0.00177
-0.1282	0.00285	-0.01886	-0.01601	-0.00176
-0.1281	0.00285	-0.01885	-0.016	-0.00176
-0.128	0.00285	-0.01884	-0.01599	-0.00175
-0.1279	0.00284	-0.01883	-0.01599	-0.00174
-0.1278	0.00284	-0.01881	-0.01597	-0.00174
-0.1277	0.00284	-0.0188	-0.01596	-0.00173
-0.1276	0.00284	-0.01879	-0.01595	-0.00173
-0.1275	0.00284	-0.01878	-0.01594	-0.00172
-0.1274	0.00284	-0.01876	-0.01592	-0.00172
-0.1273	0.00284	-0.01876	-0.01592	-0.00171
-0.1272	0.00284	-0.01874	-0.0159	-0.00171
-0.1271	0.00284	-0.01873	-0.01589	-0.0017
-0.127	0.00283	-0.01872	-0.01589	-0.0017
-0.1269	0.00283	-0.0187	-0.01587	-0.00169
-0.1268	0.00283	-0.01869	-0.01586	-0.00169
-0.1267	0.00283	-0.01868	-0.01585	-0.00168
-0.1266	0.00283	-0.01867	-0.01584	-0.00168
-0.1265	0.00283	-0.01865	-0.01582	-0.00167
-0.1264	0.00283	-0.01864	-0.01581	-0.00167
-0.1263	0.00283	-0.01863	-0.0158	-0.00167
-0.1262	0.00283	-0.01862	-0.01579	-0.00166
-0.1261	0.00283	-0.0186	-0.01577	-0.00166
-0.126	0.00283	-0.01859	-0.01576	-0.00165
-0.1259	0.00283	-0.01858	-0.01575	-0.00165
-0.1258	0.00284	-0.01857	-0.01573	-0.00164
-0.1257	0.00284	-0.01855	-0.01571	-0.00164
-0.1256	0.00284	-0.01854	-0.0157	-0.00163
-0.1255	0.00284	-0.01853	-0.01569	-0.00162
-0.1254	0.00284	-0.01852	-0.01568	-0.00162
-0.1253	0.00284	-0.0185	-0.01566	-0.00161
-0.1252	0.00284	-0.01849	-0.01565	-0.00161
-0.1251	0.00284	-0.01848	-0.01564	-0.00161
-0.125	0.00285	-0.01847	-0.01562	-0.0016
-0.1249	0.00285	-0.01846	-0.01561	-0.0016
-0.1248	0.00285	-0.01844	-0.01559	-0.00159
-0.1247	0.00285	-0.01843	-0.01558	-0.00159
-0.1246	0.00285	-0.01842	-0.01557	-0.00158
-0.1245	0.00286	-0.0184	-0.01554	-0.00158
-0.1244	0.00286	-0.01839	-0.01553	-0.00157
-0.1243	0.00286	-0.01838	-0.01552	-0.00157
-0.1242	0.00286	-0.01837	-0.01551	-0.00157
-0.1241	0.00287	-0.01835	-0.01548	-0.00156
-0.124	0.00287	-0.01834	-0.01547	-0.00156
-0.1239	0.00287	-0.01833	-0.01546	-0.00155
-0.1238	0.00288	-0.01832	-0.01544	-0.00155
-0.1237	0.00288	-0.0183	-0.01542	-0.00154
-0.1236	0.00288	-0.01829	-0.01541	-0.00154
-0.1235	0.00289	-0.01828	-0.01539	-0.00153
-0.1234	0.00289	-0.01826	-0.01537	-0.00153
-0.1233	0.00289	-0.01825	-0.01536	-0.00152
-0.1232	0.0029	-0.01824	-0.01534	-0.00152
-0.1231	0.0029	-0.01823	-0.01533	-0.00151
-0.123	0.00291	-0.01822	-0.01531	-0.00151
-0.1229	0.00291	-0.0182	-0.01529	-0.0015
-0.1228	0.00292	-0.01819	-0.01527	-0.0015
-0.1227	0.00292	-0.01818	-0.01526	-0.00149
-0.1226	0.00292	-0.01817	-0.01525	-0.00149
-0.1225	0.00293	-0.01815	-0.01522	-0.00148
-0.1224	0.00293	-0.01814	-0.01521	-0.00148
-0.1223	0.00294	-0.01813	-0.01519	-0.00147
-0.1222	0.00294	-0.01811	-0.01517	-0.00147
-0.1221	0.00295	-0.0181	-0.01515	-0.00147
-0.122	0.00295	-0.01809	-0.01514	-0.00146
-0.1219	0.00296	-0.01808	-0.01512	-0.00146
-0.1218	0.00296	-0.01806	-0.0151	-0.00145
-0.1217	0.00297	-0.01805	-0.01508	-0.00145
-0.1216	0.00298	-0.01804	-0.01506	-0.00144
-0.1215	0.00298	-0.01803	-0.01505	-0.00144
-0.1214	0.00299	-0.01801	-0.01502	-0.00143
-0.1213	0.00299	-0.018	-0.01501	-0.00143
-0.1212	0.003	-0.01799	-0.01499	-0.00142
-0.1211	0.00301	-0.01797	-0.01496	-0.00142
-0.121	0.00301	-0.01796	-0.01495	-0.00141
-0.1209	0.00302	-0.01795	-0.01493	-0.00141
-0.1208	0.00302	-0.01794	-0.01492	-0.0014
-0.1207	0.00303	-0.01792	-0.01489	-0.0014
-0.1206	0.00304	-0.01791	-0.01487	-0.00139
-0.1205	0.00304	-0.0179	-0.01486	-0.00139
-0.1204	0.00305	-0.01789	-0.01484	-0.00138
-0.1203	0.00306	-0.01787	-0.01481	-0.00138
-0.1202	0.00306	-0.01786	-0.0148	-0.00137
-0.1201	0.00307	-0.01785	-0.01478	-0.00137
-0.12	0.00308	-0.01784	-0.01476	-0.00136
-0.1199	0.00308	-0.01782	-0.01474	-0.00136
-0.1198	0.00309	-0.01781	-0.01472	-0.00136
-0.1197	0.0031	-0.0178	-0.0147	-0.00135
-0.1196	0.0031	-0.01778	-0.01468	-0.00135
-0.1195	0.00311	-0.01777	-0.01466	-0.00134
-0.1194	0.00312	-0.01776	-0.01464	-0.00134
-0.1193	0.00313	-0.01775	-0.01462	-0.00133
-0.1192	0.00313	-0.01773	-0.0146	-0.00133
-0.1191	0.00314	-0.01772	-0.01458	-0.00132
-0.119	0.00315	-0.01771	-0.01456	-0.00132
-0.1189	0.00316	-0.0177	-0.01454	-0.00131
-0.1188	0.00316	-0.01768	-0.01452	-0.00131
-0.1187	0.00317	-0.01767	-0.0145	-0.0013
-0.1186	0.00318	-0.01766	-0.01448	-0.0013
-0.1185	0.00319	-0.01765	-0.01446	-0.00129
-0.1184	0.00319	-0.01763	-0.01444	-0.00129
-0.1183	0.0032	-0.01762	-0.01442	-0.00128
-0.1182	0.00321	-0.01761	-0.0144	-0.00128
-0.1181	0.00322	-0.01759	-0.01437	-0.00127
-0.118	0.00323	-0.01758	-0.01435	-0.00127
-0.1179	0.00323	-0.01757	-0.01434	-0.00126
-0.1178	0.00324	-0.01755	-0.01431	-0.00126
-0.1177	0.00325	-0.01754	-0.01429	-0.00125
-0.1176	0.00326	-0.01753	-0.01427	-0.00125
-0.1175	0.00326	-0.01752	-0.01426	-0.00124
-0.1174	0.00327	-0.01751	-0.01424	-0.00124
-0.1173	0.00328	-0.01749	-0.01421	-0.00123
-0.1172	0.00329	-0.01748	-0.01419	-0.00123
-0.1171	0.0033	-0.01747	-0.01417	-0.00122
-0.117	0.0033	-0.01746	-0.01416	-0.00122
-0.1169	0.00331	-0.01744	-0.01413	-0.00121
-0.1168	0.00332	-0.01743	-0.01411	-0.00121
-0.1167	0.00333	-0.01742	-0.01409	-0.0012
-0.1166	0.00334	-0.01741	-0.01407	-0.0012
-0.1165	0.00334	-0.01739	-0.01405	-0.00119
-0.1164	0.00335	-0.01738	-0.01403	-0.00119
-0.1163	0.00336	-0.01737	-0.01401	-0.00118
-0.1162	0.00337	-0.01735	-0.01398	-0.00118
-0.1161	0.00337	-0.01734	-0.01397	-0.00117
-0.116	0.00338	-0.01733	-0.01395	-0.00116
-0.1159	0.00339	-0.01732	-0.01393	-0.00116
-0.1158	0.0034	-0.0173	-0.0139	-0.00115
-0.1157	0.00341	-0.01729	-0.01388	-0.00115
-0.1156	0.00341	-0.01728	-0.01387	-0.00114
-0.1155	0.00342	-0.01727	-0.01385	-0.00114
-0.1154	0.00343	-0.01725	-0.01382	-0.00113
-0.1153	0.00344	-0.01724	-0.0138	-0.00113
-0.1152	0.00344	-0.01723	-0.01379	-0.00112
-0.1151	0.00345	-0.01722	-0.01377	-0.00111
-0.115	0.00346	-0.01721	-0.01375	-0.00111
-0.1149	0.00347	-0.01719	-0.01372	-0.0011
-0.1148	0.00347	-0.01718	-0.01371	-0.0011
-0.1147	0.00348	-0.01717	-0.01369	-0.00109
-0.1146	0.00349	-0.01716	-0.01367	-0.00109
-0.1145	0.0035	-0.01714	-0.01364	-0.00108
-0.1144	0.0035	-0.01713	-0.01363	-0.00108
-0.1143	0.00351	-0.01712	-0.01361	-0.00107
-0.1142	0.00352	-0.01711	-0.01359	-0.00106
-0.1141	0.00353	-0.01709	-0.01356	-0.00106
-0.114	0.00353	-0.01708	-0.01355	-0.00106
-0.1139	0.00354	-0.01707	-0.01353	-0.00105
-0.1138	0.00355	-0.01706	-0.01351	-0.00105
-0.1137	0.00355	-0.01704	-0.01349	-0.00104
-0.1136	0.00356	-0.01703	-0.01347	-0.00103
-0.1135	0.00357	-0.01702	-0.01345	-0.00103
-0.1134	0.00357	-0.017	-0.01343	-0.00102
-0.1133	0.00358	-0.01699	-0.01341	-0.00102
-0.1132	0.00359	-0.01698	-0.01339	-0.00101
-0.1131	0.00359	-0.01697	-0.01338	-0.001
-0.113	0.0036	-0.01695	-0.01335	-0.000998495
-0.1129	0.00361	-0.01694	-0.01333	-0.000992824
-0.1128	0.00361	-0.01693	-0.01332	-0.000987144
-0.1127	0.00362	-0.01692	-0.0133	-0.000981456
-0.1126	0.00362	-0.01691	-0.01329	-0.000975759
-0.1125	0.00363	-0.01689	-0.01326	-0.000970055
-0.1124	0.00364	-0.01688	-0.01324	-0.000964343
-0.1123	0.00364	-0.01687	-0.01323	-0.000958622
-0.1122	0.00365	-0.01686	-0.01321	-0.000952893
-0.1121	0.00365	-0.01684	-0.01319	-0.000947157
-0.112	0.00366	-0.01683	-0.01317	-0.000941413
-0.1119	0.00367	-0.01682	-0.01315	-0.000935661
-0.1118	0.00367	-0.0168	-0.01313	-0.000929902
-0.1117	0.00368	-0.0168	-0.01312	-0.000924135
-0.1116	0.00368	-0.01678	-0.0131	-0.00091836
-0.1115	0.00369	-0.01677	-0.01308	-0.000912579
-0.1114	0.00369	-0.01676	-0.01307	-0.00090679
-0.1113	0.0037	-0.01674	-0.01304	-0.000900993
-0.1112	0.0037	-0.01673	-0.01303	-0.00089519
-0.1111	0.00371	-0.01672	-0.01301	-0.000886879
-0.111	0.00371	-0.01671	-0.013	-0.000881063
-0.1109	0.00372	-0.01669	-0.01297	-0.000875239
-0.1108	0.00372	-0.01669	-0.01297	-0.000869408
-0.1107	0.00373	-0.01667	-0.01294	-0.000863572
-0.1106	0.00373	-0.01666	-0.01293	-0.000857728
-0.1105	0.00374	-0.01665	-0.01291	-0.000851878
-0.1104	0.00374	-0.01663	-0.01289	-0.000846023
-0.1103	0.00374	-0.01662	-0.01288	-0.000840161
-0.1102	0.00375	-0.01661	-0.01286	-0.000831793
-0.1101	0.00375	-0.01659	-0.01284	-0.00082592
-0.11	0.00376	-0.01659	-0.01283	-0.00082004
-0.1099	0.00376	-0.01657	-0.01281	-0.000814156
-0.1098	0.00376	-0.01656	-0.0128	-0.000808266
-0.1097	0.00377	-0.01655	-0.01278	-0.000802371
-0.1096	0.00377	-0.01654	-0.01277	-0.000796471
-0.1095	0.00377	-0.01652	-0.01275	-0.000790566
-0.1094	0.00378	-0.01651	-0.01273	-0.000782156
-0.1093	0.00378	-0.0165	-0.01272	-0.000778742
-0.1092	0.00378	-0.01649	-0.01271	-0.000772823
-0.1091	0.00379	-0.01647	-0.01268	-0.0007669
-0.109	0.00379	-0.01646	-0.01267	-0.000760973
-0.1089	0.00379	-0.01645	-0.01266	-0.000755042
-0.1088	0.0038	-0.01644	-0.01264	-0.000749107
-0.1087	0.0038	-0.01643	-0.01263	-0.000740669
-0.1086	0.0038	-0.01642	-0.01262	-0.000734727
-0.1085	0.0038	-0.0164	-0.0126	-0.000728783
-0.1084	0.00381	-0.01639	-0.01258	-0.000722835
-0.1083	0.00381	-0.01638	-0.01257	-0.000716884
-0.1082	0.00381	-0.01637	-0.01256	-0.000710931
-0.1081	0.00381	-0.01635	-0.01254	-0.000704975
-0.108	0.00381	-0.01634	-0.01253	-0.000696517
-0.1079	0.00382	-0.01633	-0.01251	-0.000690208
-0.1078	0.00382	-0.01631	-0.01249	-0.000684305
-0.1077	0.00382	-0.0163	-0.01248	-0.0006784
-0.1076	0.00382	-0.01629	-0.01247	-0.000672494
-0.1075	0.00382	-0.01628	-0.01246	-0.000666587
-0.1074	0.00382	-0.01627	-0.01245	-0.00066068
-0.1073	0.00382	-0.01626	-0.01244	-0.000652272
-0.1072	0.00383	-0.01624	-0.01241	-0.000646363
-0.1071	0.00383	-0.01623	-0.0124	-0.000640456
-0.107	0.00383	-0.01622	-0.01239	-0.000634548
-0.1069	0.00383	-0.01621	-0.01238	-0.000628642
-0.1068	0.00383	-0.01619	-0.01236	-0.000622737
-0.1067	0.00383	-0.01619	-0.01236	-0.000616834
-0.1066	0.00383	-0.01617	-0.01234	-0.000608432
-0.1065	0.00383	-0.01616	-0.01233	-0.000602533
-0.1064	0.00383	-0.01615	-0.01232	-0.000596636
-0.1063	0.00383	-0.01613	-0.0123	-0.000590743
-0.1062	0.00383	-0.01612	-0.01229	-0.000584853
-0.1061	0.00383	-0.01611	-0.01228	-0.000578967
-0.106	0.00383	-0.0161	-0.01227	-0.000570585
-0.1059	0.00383	-0.01609	-0.01226	-0.000564707
-0.1058	0.00383	-0.01608	-0.01225	-0.000558835
-0.1057	0.00383	-0.01606	-0.01223	-0.000552967
-0.1056	0.00383	-0.01605	-0.01222	-0.000547106
-0.1055	0.00383	-0.01604	-0.01221	-0.000541251
-0.1054	0.00383	-0.01602	-0.01219	-0.000535401
-0.1053	0.00383	-0.01601	-0.01218	-0.00052706
-0.1052	0.00383	-0.016	-0.01217	-0.000521225
-0.1051	0.00383	-0.01599	-0.01216	-0.000515398
-0.105	0.00383	-0.01598	-0.01215	-0.000509579
-0.1049	0.00383	-0.01597	-0.01214	-0.000503769
-0.1048	0.00383	-0.01595	-0.01212	-0.000497968
-0.1047	0.00383	-0.01594	-0.01211	-0.000489677
-0.1046	0.00382	-0.01593	-0.01211	-0.000483895
-0.1045	0.00382	-0.01592	-0.0121	-0.000478124
-0.1044	0.00382	-0.01591	-0.01209	-0.000472364
-0.1043	0.00382	-0.01589	-0.01207	-0.000466615
-0.1042	0.00382	-0.01588	-0.01206	-0.000460878
-0.1041	0.00382	-0.01587	-0.01205	-0.000455153
-0.104	0.00382	-0.01586	-0.01204	-0.00044694
-0.1039	0.00381	-0.01584	-0.01203	-0.000441241
-0.1038	0.00381	-0.01583	-0.01202	-0.000435556
-0.1037	0.00381	-0.01582	-0.01201	-0.000429884
-0.1036	0.00381	-0.01581	-0.012	-0.000424228
-0.1035	0.00381	-0.01579	-0.01198	-0.000418586
-0.1034	0.0038	-0.01578	-0.01198	-0.00041046
-0.1033	0.0038	-0.01577	-0.01197	-0.000404849
-0.1032	0.0038	-0.01576	-0.01196	-0.000399256
-0.1031	0.0038	-0.01575	-0.01195	-0.000393679
-0.103	0.00379	-0.01573	-0.01194	-0.000388121
-0.1029	0.00379	-0.01572	-0.01193	-0.00038258
-0.1028	0.00379	-0.01571	-0.01192	-0.000377691
-0.1027	0.00379	-0.0157	-0.01191	-0.000369172
-0.1026	0.00378	-0.01568	-0.0119	-0.000363163
-0.1025	0.00378	-0.01568	-0.0119	-0.000357163
-0.1024	0.00378	-0.01566	-0.01188	-0.000353671
-0.1023	0.00377	-0.01565	-0.01188	-0.00034769
-0.1022	0.00377	-0.01563	-0.01186	-0.000341718
-0.1021	0.00377	-0.01562	-0.01185	-0.000335757
-0.102	0.00376	-0.01561	-0.01185	-0.000329806
-0.1019	0.00376	-0.0156	-0.01184	-0.000323867
-0.1018	0.00376	-0.01559	-0.01183	-0.000317939
-0.1017	0.00375	-0.01557	-0.01182	-0.000312023
-0.1016	0.00375	-0.01556	-0.01181	-0.000308619
-0.1015	0.00375	-0.01555	-0.0118	-0.000302727
-0.1014	0.00374	-0.01554	-0.0118	-0.000296849
-0.1013	0.00374	-0.01553	-0.01179	-0.000288483
-0.1012	0.00374	-0.01551	-0.01177	-0.000285132
-0.1011	0.00373	-0.0155	-0.01177	-0.000279294
-0.101	0.00373	-0.01549	-0.01176	-0.000273471
-0.1009	0.00372	-0.01548	-0.01176	-0.000267662
-0.1008	0.00372	-0.01546	-0.01174	-0.000264369
-0.1007	0.00372	-0.01545	-0.01173	-0.000258591
-0.1006	0.00371	-0.01544	-0.01173	-0.000252828
-0.1005	0.00371	-0.01542	-0.01171	-0.000247082
-0.1004	0.0037	-0.01541	-0.01171	-0.000241353
-0.1003	0.0037	-0.0154	-0.0117	-0.00023564
-0.1002	0.00369	-0.01539	-0.0117	-0.000232445
-0.1001	0.00369	-0.01537	-0.01168	-0.000226768
-0.1	0.00368	-0.01536	-0.01168	-0.000221109
-0.0999	0.00368	-0.01535	-0.01167	-0.000217968
-0.0998	0.00367	-0.01534	-0.01167	-0.000212345
-0.0997	0.00367	-0.01532	-0.01165	-0.000206742
-0.0996	0.00366	-0.01531	-0.01165	-0.000201158
-0.0995	0.00366	-0.0153	-0.01164	-0.000195594
-0.0994	0.00365	-0.01529	-0.01164	-0.000192549
-0.0993	0.00365	-0.01527	-0.01162	-0.000187025
-0.0992	0.00364	-0.01526	-0.01162	-0.000181522
-0.0991	0.00364	-0.01525	-0.01161	-0.00017854
-0.099	0.00363	-0.01524	-0.01161	-0.000173079
-0.0989	0.00363	-0.01522	-0.01159	-0.00017014
-0.0988	0.00362	-0.01521	-0.01159	-0.000162223
-0.0987	0.00362	-0.0152	-0.01158	-0.000159329
-0.0986	0.00361	-0.01519	-0.01158	-0.000153958
-0.0985	0.00361	-0.01517	-0.01156	-0.00015111
-0.0984	0.0036	-0.01516	-0.01156	-0.000145786
-0.0983	0.00359	-0.01515	-0.01156	-0.000140485
-0.0982	0.00359	-0.01513	-0.01154	-0.000137709
-0.0981	0.00358	-0.01512	-0.01154	-0.000132458
-0.098	0.00358	-0.01511	-0.01153	-0.000129732
-0.0979	0.00357	-0.01509	-0.01152	-0.000124531
-0.0978	0.00356	-0.01508	-0.01152	-0.000121856
-0.0977	0.00356	-0.01507	-0.01151	-0.000114207
-0.0976	0.00355	-0.01506	-0.01151	-0.000111585
-0.0975	0.00354	-0.01504	-0.0115	-0.000106489
-0.0974	0.00354	-0.01503	-0.01149	-0.000103921
-0.0973	0.00353	-0.01501	-0.01148	-0.000101541
-0.0972	0.00352	-0.015	-0.01148	-9.5645e-05
-0.0971	0.00352	-0.01499	-0.01147	-9.47598e-05
-0.097	0.00351	-0.01498	-0.01147	-8.88857e-05
-0.0969	0.0035	-0.01496	-0.01146	-8.55227e-05
-0.0968	0.0035	-0.01495	-0.01145	-8.21711e-05
-0.0967	0.00349	-0.01494	-0.01145	-7.88311e-05
-0.0966	0.00348	-0.01492	-0.01144	-7.80027e-05
-0.0965	0.00348	-0.01491	-0.01143	-7.21862e-05
-0.0964	0.00347	-0.01489	-0.01142	-6.88816e-05
-0.0963	0.00346	-0.01489	-0.01143	-6.80893e-05
-0.0962	0.00345	-0.01487	-0.01142	-6.23093e-05
-0.0961	0.00345	-0.01486	-0.01141	-5.90417e-05
-0.096	0.00344	-0.01484	-0.0114	-5.57868e-05
-0.0959	0.00343	-0.01483	-0.0114	-5.25447e-05
-0.0958	0.00342	-0.01482	-0.0114	-4.93155e-05
-0.0957	0.00342	-0.0148	-0.01138	-4.60994e-05
-0.0956	0.00341	-0.01479	-0.01138	-4.28966e-05
-0.0955	0.0034	-0.01478	-0.01138	-3.97071e-05
-0.0954	0.00339	-0.01476	-0.01137	-3.90312e-05
-0.0953	0.00338	-0.01475	-0.01137	-3.58689e-05
-0.0952	0.00338	-0.01474	-0.01136	-3.27205e-05
-0.0951	0.00337	-0.01472	-0.01135	-2.9586e-05
-0.095	0.00336	-0.01471	-0.01135	-2.89657e-05
-0.0949	0.00335	-0.01469	-0.01134	-2.58597e-05
-0.0948	0.00334	-0.01468	-0.01134	-2.27683e-05
-0.0947	0.00333	-0.01467	-0.01134	-2.21912e-05
-0.0946	0.00333	-0.01465	-0.01132	-1.91287e-05
-0.0945	0.00332	-0.01464	-0.01132	-1.85813e-05
-0.0944	0.00331	-0.01463	-0.01132	-1.55487e-05
-0.0943	0.0033	-0.01461	-0.01131	-1.50312e-05
-0.0942	0.00329	-0.0146	-0.01131	-9.529e-06
-0.0941	0.00328	-0.01458	-0.0113	-9.042e-06
-0.094	0.00327	-0.01457	-0.0113	-8.57075e-06
-0.0939	0.00326	-0.01455	-0.01129	-5.615e-06
-0.0938	0.00325	-0.01454	-0.01129	-5.175e-06
-0.0937	0.00324	-0.01453	-0.01129	-2.25075e-06
-0.0936	0.00323	-0.01451	-0.01128	-1.84275e-06
-0.0935	0.00323	-0.0145	-0.01127	-1.45075e-06
-0.0934	0.00322	-0.01449	-0.01127	1.425e-06
-0.0933	0.00321	-0.01447	-0.01126	1.78425e-06
-0.0932	0.0032	-0.01446	-0.01126	2.12725e-06
-0.0931	0.00319	-0.01444	-0.01125	4.9535e-06
-0.093	0.00318	-0.01443	-0.01125	5.263e-06
-0.0929	0.00317	-0.01442	-0.01125	5.5555e-06
-0.0928	0.00316	-0.0144	-0.01124	5.83125e-06
-0.0927	0.00315	-0.01439	-0.01124	8.58975e-06
-0.0926	0.00314	-0.01437	-0.01123	8.83125e-06
-0.0925	0.00313	-0.01436	-0.01123	6.55525e-06
-0.0924	0.00312	-0.01434	-0.01122	9.262e-06
-0.0923	0.00311	-0.01433	-0.01122	9.45125e-06
-0.0922	0.0031	-0.01431	-0.01121	9.62275e-06
-0.0921	0.00308	-0.0143	-0.01122	9.7765e-06
-0.092	0.00307	-0.01429	-0.01122	9.9125e-06
-0.0919	0.00306	-0.01427	-0.01121	1.25307e-05
-0.0918	0.00305	-0.01426	-0.01121	1.01308e-05
-0.0917	0.00304	-0.01424	-0.0112	1.02128e-05
-0.0916	0.00303	-0.01423	-0.0112	1.02763e-05
-0.0915	0.00302	-0.01421	-0.01119	1.03218e-05
-0.0914	0.00301	-0.0142	-0.01119	1.28488e-05
-0.0913	0.003	-0.01418	-0.01118	1.03573e-05
-0.0912	0.00299	-0.01417	-0.01118	7.84725e-06
-0.0911	0.00297	-0.01415	-0.01118	7.8185e-06
-0.091	0.00296	-0.01414	-0.01118	7.771e-06
-0.0909	0.00295	-0.01412	-0.01117	5.20475e-06
-0.0908	0.00294	-0.01411	-0.01117	5.11925e-06
-0.0907	0.00293	-0.0141	-0.01117	5.015e-06
-0.0906	0.00292	-0.01408	-0.01116	4.89175e-06
-0.0905	0.0029	-0.01406	-0.01116	4.74925e-06
-0.0904	0.00289	-0.01405	-0.01116	4.5875e-06
-0.0903	0.00288	-0.01403	-0.01115	1.90625e-06
-0.0902	0.00287	-0.01402	-0.01115	-7.9425e-07
-0.0901	0.00286	-0.01401	-0.01115	-1.01425e-06
-0.09	0.00284	-0.01399	-0.01115	-1.25375e-06
-0.0899	0.00283	-0.01398	-0.01115	-4.01275e-06
-0.0898	0.00282	-0.01396	-0.01114	-4.2915e-06
-0.0897	0.00281	-0.01394	-0.01113	-7.09e-06
-0.0896	0.00279	-0.01393	-0.01114	-9.90825e-06
-0.0895	0.00278	-0.01392	-0.01114	-1.27465e-05
-0.0894	0.00277	-0.0139	-0.01113	-1.31045e-05
-0.0893	0.00276	-0.01389	-0.01113	-1.59825e-05
-0.0892	0.00274	-0.01387	-0.01113	-1.63808e-05
-0.0891	0.00273	-0.01386	-0.01113	-1.92987e-05
-0.089	0.00272	-0.01384	-0.01112	-2.22373e-05
-0.0889	0.0027	-0.01382	-0.01112	-2.51958e-05
-0.0888	0.00269	-0.01381	-0.01112	-2.81745e-05
-0.0887	0.00268	-0.01379	-0.01111	-3.11735e-05
-0.0886	0.00266	-0.01378	-0.01112	-3.1693e-05
-0.0885	0.00265	-0.01376	-0.01111	-3.72327e-05
-0.0884	0.00264	-0.01375	-0.01111	-3.77932e-05
-0.0883	0.00262	-0.01373	-0.01111	-4.0874e-05
-0.0882	0.00261	-0.01372	-0.01111	-4.39753e-05
-0.0881	0.0026	-0.0137	-0.0111	-4.7097e-05
-0.088	0.00258	-0.01368	-0.0111	-5.27395e-05
-0.0879	0.00257	-0.01367	-0.0111	-5.59027e-05
-0.0878	0.00256	-0.01365	-0.01109	-5.65865e-05
-0.0877	0.00254	-0.01364	-0.0111	-5.9791e-05
-0.0876	0.00253	-0.01362	-0.01109	-6.55163e-05
-0.0875	0.00251	-0.01361	-0.0111	-6.62625e-05
-0.0874	0.0025	-0.01359	-0.01109	-7.20293e-05
-0.0873	0.00249	-0.01357	-0.01108	-7.5317e-05
-0.0872	0.00247	-0.01356	-0.01109	-8.11258e-05
-0.0871	0.00246	-0.01354	-0.01108	-8.19553e-05
-0.087	0.00244	-0.01353	-0.01109	-8.78055e-05
-0.0869	0.00243	-0.01351	-0.01108	-9.3677e-05
-0.0868	0.00241	-0.0135	-0.01109	-9.70693e-05
-0.0867	0.0024	-0.01348	-0.01108	-0.000100483
-0.0866	0.00239	-0.01347	-0.01108	-0.000106417
-0.0865	0.00237	-0.01345	-0.01108	-0.00011
-0.0864	0.00236	-0.01343	-0.01107	-0.0001125
-0.0863	0.00234	-0.01341	-0.01107	-0.0001175
-0.0862	0.00233	-0.0134	-0.01107	-0.000125
-0.0861	0.00231	-0.01338	-0.01107	-0.00013
-0.086	0.0023	-0.01337	-0.01107	-0.0001325
-0.0859	0.00228	-0.01335	-0.01107	-0.00014
-0.0858	0.00227	-0.01334	-0.01107	-0.000145
-0.0857	0.00225	-0.01332	-0.01107	-0.0001475
-0.0856	0.00224	-0.01331	-0.01107	-0.0001575
-0.0855	0.00222	-0.01329	-0.01107	-0.00016
-0.0854	0.00221	-0.01327	-0.01106	-0.0001675
-0.0853	0.00219	-0.01325	-0.01106	-0.0001725
-0.0852	0.00218	-0.01324	-0.01106	-0.0001775
-0.0851	0.00216	-0.01322	-0.01106	-0.0001825
-0.085	0.00215	-0.01321	-0.01106	-0.00019
-0.0849	0.00213	-0.01319	-0.01106	-0.000195
-0.0848	0.00212	-0.01318	-0.01106	-0.0002025
-0.0847	0.0021	-0.01316	-0.01106	-0.000205179
-0.0846	0.00209	-0.01314	-0.01105	-0.000212941
-0.0845	0.00207	-0.01313	-0.01106	-0.000218234
-0.0844	0.00206	-0.01311	-0.01105	-0.000226058
-0.0843	0.00204	-0.01309	-0.01105	-0.000231415
-0.0842	0.00203	-0.01308	-0.01105	-0.000239302
-0.0841	0.00201	-0.01306	-0.01105	-0.00024472
-0.084	0.002	-0.01305	-0.01105	-0.000252669
-0.0839	0.00198	-0.01303	-0.01105	-0.000258149
-0.0838	0.00197	-0.01301	-0.01104	-0.00026616
-0.0837	0.00195	-0.013	-0.01105	-0.000271701
-0.0836	0.00194	-0.01298	-0.01104	-0.000282273
-0.0835	0.00192	-0.01296	-0.01104	-0.000285374
-0.0834	0.00191	-0.01295	-0.01104	-0.000293506
-0.0833	0.00189	-0.01293	-0.01104	-0.000301668
-0.0832	0.00188	-0.01291	-0.01103	-0.00030736
-0.0831	0.00186	-0.0129	-0.01104	-0.00031558
-0.083	0.00185	-0.01288	-0.01103	-0.000323831
-0.0829	0.00183	-0.01287	-0.01104	-0.00032961
-0.0828	0.00182	-0.01285	-0.01103	-0.000337919
-0.0827	0.0018	-0.01283	-0.01103	-0.000346256
-0.0826	0.00179	-0.01281	-0.01102	-0.000352123
-0.0825	0.00177	-0.0128	-0.01103	-0.000363017
-0.0824	0.00176	-0.01278	-0.01102	-0.000368941
-0.0823	0.00174	-0.01277	-0.01103	-0.000379892
-0.0822	0.00173	-0.01275	-0.01102	-0.000383371
-0.0821	0.00171	-0.01273	-0.01102	-0.000394378
-0.082	0.0017	-0.01272	-0.01102	-0.000402913
-0.0819	0.00168	-0.0127	-0.01102	-0.000411475
-0.0818	0.00167	-0.01268	-0.01101	-0.000417564
-0.0817	0.00165	-0.01266	-0.01101	-0.000426181
-0.0816	0.00164	-0.01265	-0.01101	-0.000437324
-0.0815	0.00162	-0.01263	-0.01101	-0.000445994
-0.0814	0.00161	-0.01262	-0.01101	-0.00045469
-0.0813	0.00159	-0.0126	-0.01101	-0.000460913
-0.0812	0.00158	-0.01258	-0.011	-0.000472162
-0.0811	0.00156	-0.01257	-0.01101	-0.000478437
-0.081	0.00155	-0.01255	-0.011	-0.000489737
-0.0809	0.00154	-0.01253	-0.01099	-0.000501063
-0.0808	0.00152	-0.01251	-0.01099	-0.000507414
-0.0807	0.00151	-0.0125	-0.01099	-0.00051879
-0.0806	0.00149	-0.01248	-0.01099	-0.000525192
-0.0805	0.00148	-0.01247	-0.01099	-0.000534117
-0.0804	0.00147	-0.01245	-0.01098	-0.000545568
-0.0803	0.00145	-0.01243	-0.01098	-0.000554542
-0.0802	0.00144	-0.01242	-0.01098	-0.000566041
-0.0801	0.00142	-0.0124	-0.01098	-0.000575064
-0.08	0.00141	-0.01239	-0.01098	-0.00058411
-0.0799	0.0014	-0.01237	-0.01097	-0.00059568
-0.0798	0.00138	-0.01235	-0.01097	-0.000604773
-0.0797	0.00137	-0.01233	-0.01096	-0.000613889
-0.0796	0.00136	-0.01232	-0.01096	-0.000625528
-0.0795	0.00134	-0.0123	-0.01096	-0.000637189
-0.0794	0.00133	-0.01228	-0.01095	-0.000643873
-0.0793	0.00132	-0.01227	-0.01095	-0.00065558
-0.0792	0.0013	-0.01225	-0.01095	-0.000667308
-0.0791	0.00129	-0.01224	-0.01095	-0.000676559
-0.079	0.00128	-0.01222	-0.01094	-0.00068833
-0.0789	0.00126	-0.0122	-0.01094	-0.000697624
-0.0788	0.00125	-0.01218	-0.01093	-0.000706939
-0.0787	0.00124	-0.01216	-0.01092	-0.000718774
-0.0786	0.00123	-0.01215	-0.01092	-0.00073063
-0.0785	0.00121	-0.01213	-0.01092	-0.000742508
-0.0784	0.0012	-0.01212	-0.01092	-0.000749405
-0.0783	0.00119	-0.0121	-0.01091	-0.000761323
-0.0782	0.00118	-0.01208	-0.0109	-0.000773261
-0.0781	0.00117	-0.01206	-0.01089	-0.000785219
-0.078	0.00115	-0.01205	-0.0109	-0.000794696
-0.0779	0.00114	-0.01203	-0.01089	-0.000804193
-0.0778	0.00113	-0.01202	-0.01089	-0.000816209
-0.0777	0.00112	-0.012	-0.01088	-0.000828244
-0.0776	0.00111	-0.01198	-0.01087	-0.000840298
-0.0775	0.0011	-0.01197	-0.01087	-0.000852371
-0.0774	0.00108	-0.01195	-0.01087	-0.000864463
-0.0773	0.00107	-0.01193	-0.01086	-0.000876573
-0.0772	0.00106	-0.01191	-0.01085	-0.0008862
-0.0771	0.00105	-0.0119	-0.01085	-0.000895846
-0.077	0.00104	-0.01188	-0.01084	-0.00090801
-0.0769	0.00103	-0.01187	-0.01084	-0.000922691
-0.0768	0.00102	-0.01185	-0.01083	-0.00093489
-0.0767	0.00101	-0.01183	-0.01082	-0.000947106
-0.0766	0.000998939	-0.01182	-0.01082	-0.000959339
-0.0765	0.000988736	-0.0118	-0.01081	-0.000971589
-0.0764	0.000978654	-0.01178	-0.0108	-0.000983856
-0.0763	0.000968692	-0.01177	-0.0108	-0.00099614
-0.0762	0.00095885	-0.01175	-0.01079	-0.00101
-0.0761	0.00094913	-0.01173	-0.01078	-0.00102
-0.076	0.000939532	-0.01171	-0.01077	-0.00103
-0.0759	0.000930055	-0.0117	-0.01077	-0.00105
-0.0758	0.000920701	-0.01168	-0.01076	-0.00106
-0.0757	0.00091147	-0.01167	-0.01076	-0.00107
-0.0756	0.000902361	-0.01165	-0.01075	-0.00108
-0.0755	0.000893375	-0.01163	-0.01074	-0.00109
-0.0754	0.000884513	-0.01161	-0.01073	-0.00111
-0.0753	0.000875774	-0.0116	-0.01072	-0.00112
-0.0752	0.000867157	-0.01158	-0.01071	-0.00113
-0.0751	0.000858664	-0.01157	-0.01071	-0.00115
-0.075	0.000850294	-0.01155	-0.0107	-0.00116
-0.0749	0.000842047	-0.01153	-0.01069	-0.00117
-0.0748	0.000833923	-0.01152	-0.01069	-0.00119
-0.0747	0.000825921	-0.0115	-0.01067	-0.0012
-0.0746	0.000818041	-0.01148	-0.01066	-0.00121
-0.0745	0.000810283	-0.01147	-0.01066	-0.00123
-0.0744	0.000802647	-0.01145	-0.01065	-0.00124
-0.0743	0.000795131	-0.01143	-0.01063	-0.00126
-0.0742	0.000787736	-0.01141	-0.01062	-0.00127
-0.0741	0.000780461	-0.0114	-0.01062	-0.00128
-0.074	0.000773305	-0.01138	-0.01061	-0.0013
-0.0739	0.000766267	-0.01136	-0.01059	-0.00131
-0.0738	0.000759347	-0.01135	-0.01059	-0.00132
-0.0737	0.000752545	-0.01133	-0.01058	-0.00134
-0.0736	0.000745858	-0.01131	-0.01056	-0.00135
-0.0735	0.000739287	-0.0113	-0.01056	-0.00136
-0.0734	0.000732831	-0.01128	-0.01055	-0.00138
-0.0733	0.000726487	-0.01127	-0.01054	-0.00139
-0.0732	0.000720256	-0.01125	-0.01053	-0.00141
-0.0731	0.000714137	-0.01123	-0.01052	-0.00142
-0.073	0.000708127	-0.01121	-0.0105	-0.00144
-0.0729	0.000702226	-0.0112	-0.0105	-0.00145
-0.0728	0.000696433	-0.01118	-0.01048	-0.00146
-0.0727	0.000690746	-0.01117	-0.01048	-0.00148
-0.0726	0.000685164	-0.01115	-0.01046	-0.00149
-0.0725	0.000679685	-0.01113	-0.01045	-0.00151
-0.0724	0.000674309	-0.01112	-0.01045	-0.00152
-0.0723	0.000669033	-0.0111	-0.01043	-0.00154
-0.0722	0.000663856	-0.01109	-0.01043	-0.00156
-0.0721	0.000658776	-0.01107	-0.01041	-0.00157
-0.072	0.000653792	-0.01105	-0.0104	-0.00158
-0.0719	0.000648902	-0.01103	-0.01038	-0.0016
-0.0718	0.000644104	-0.01102	-0.01038	-0.00161
-0.0717	0.000639396	-0.011	-0.01036	-0.00163
-0.0716	0.000634777	-0.01099	-0.01036	-0.00165
-0.0715	0.000630244	-0.01097	-0.01034	-0.00166
-0.0714	0.000625796	-0.01095	-0.01032	-0.00167
-0.0713	0.00062143	-0.01093	-0.01031	-0.00169
-0.0712	0.000617145	-0.01092	-0.0103	-0.0017
-0.0711	0.000612938	-0.0109	-0.01029	-0.00172
-0.071	0.000608808	-0.01088	-0.01027	-0.00174
-0.0709	0.000604751	-0.01087	-0.01027	-0.00175
-0.0708	0.000600767	-0.01085	-0.01025	-0.00177
-0.0707	0.000596852	-0.01083	-0.01023	-0.00178
-0.0706	0.000593004	-0.01082	-0.01023	-0.0018
-0.0705	0.000589221	-0.0108	-0.01021	-0.00182
-0.0704	0.0005855	-0.01079	-0.0102	-0.00183
-0.0703	0.00058184	-0.01077	-0.01019	-0.00185
-0.0702	0.000578237	-0.01075	-0.01017	-0.00186
-0.0701	0.000574688	-0.01073	-0.01016	-0.00188
-0.07	0.000571193	-0.01072	-0.01015	-0.0019
-0.0699	0.000567747	-0.0107	-0.01013	-0.00191
-0.0698	0.000564349	-0.01068	-0.01012	-0.00193
-0.0697	0.000560995	-0.01067	-0.01011	-0.00195
-0.0696	0.000557683	-0.01065	-0.01009	-0.00196
-0.0695	0.000554409	-0.01064	-0.01009	-0.00198
-0.0694	0.000551173	-0.01062	-0.01007	-0.002
-0.0693	0.00054797	-0.0106	-0.01005	-0.00201
-0.0692	0.000544797	-0.01059	-0.01005	-0.00203
-0.0691	0.000541653	-0.01057	-0.01003	-0.00204
-0.069	0.000538533	-0.01055	-0.01001	-0.00206
-0.0689	0.000535436	-0.01054	-0.01	-0.00208
-0.0688	0.000532358	-0.01052	-0.00999	-0.0021
-0.0687	0.000529295	-0.0105	-0.00997	-0.00212
-0.0686	0.000526246	-0.01049	-0.00996	-0.00213
-0.0685	0.000523208	-0.01047	-0.00995	-0.00215
-0.0684	0.000520176	-0.01045	-0.00993	-0.00216
-0.0683	0.000517148	-0.01044	-0.00992	-0.00218
-0.0682	0.000514122	-0.01042	-0.00991	-0.0022
-0.0681	0.000511093	-0.0104	-0.00989	-0.00222
-0.068	0.000508059	-0.01039	-0.00988	-0.00224
-0.0679	0.000505017	-0.01037	-0.00986	-0.00226
-0.0678	0.000501963	-0.01035	-0.00985	-0.00227
-0.0677	0.000498895	-0.01034	-0.00984	-0.00229
-0.0676	0.000495808	-0.01032	-0.00982	-0.00231
-0.0675	0.000492701	-0.01031	-0.00982	-0.00233
-0.0674	0.00048957	-0.01029	-0.0098	-0.00234
-0.0673	0.000486411	-0.01027	-0.00978	-0.00236
-0.0672	0.000483222	-0.01026	-0.00978	-0.00238
-0.0671	0.000479999	-0.01024	-0.00976	-0.0024
-0.067	0.000476739	-0.01022	-0.00974	-0.00241
-0.0669	0.000473438	-0.0102	-0.00973	-0.00243
-0.0668	0.000470094	-0.01019	-0.00972	-0.00245
-0.0667	0.000466703	-0.01017	-0.0097	-0.00247
-0.0666	0.000463263	-0.01016	-0.0097	-0.00249
-0.0665	0.000459769	-0.01014	-0.00968	-0.00251
-0.0664	0.000456219	-0.01012	-0.00966	-0.00253
-0.0663	0.000452609	-0.01011	-0.00966	-0.00255
-0.0662	0.000448936	-0.01009	-0.00964	-0.00257
-0.0661	0.000445197	-0.01007	-0.00962	-0.00259
-0.066	0.000441388	-0.01005	-0.00961	-0.00261
-0.0659	0.000437508	-0.01004	-0.0096	-0.00262
-0.0658	0.000433551	-0.01002	-0.00959	-0.00264
-0.0657	0.000429515	-0.01001	-0.00958	-0.00266
-0.0656	0.000425398	-0.00999	-0.00956	-0.00268
-0.0655	0.000421195	-0.00997	-0.00955	-0.0027
-0.0654	0.000416903	-0.00996	-0.00954	-0.00272
-0.0653	0.00041252	-0.00994	-0.00953	-0.00274
-0.0652	0.000408043	-0.00992	-0.00951	-0.00276
-0.0651	0.000403467	-0.00991	-0.00951	-0.00278
-0.065	0.000398791	-0.00989	-0.00949	-0.0028
-0.0649	0.000394011	-0.00987	-0.00948	-0.00282
-0.0648	0.000389124	-0.00986	-0.00947	-0.00284
-0.0647	0.000384127	-0.00984	-0.00946	-0.00286
-0.0646	0.000379017	-0.00982	-0.00944	-0.00288
-0.0645	0.000373791	-0.00981	-0.00944	-0.0029
-0.0644	0.000368446	-0.00979	-0.00942	-0.00292
-0.0643	0.000362979	-0.00977	-0.00941	-0.00294
-0.0642	0.000357388	-0.00976	-0.0094	-0.00296
-0.0641	0.000351669	-0.00974	-0.00939	-0.00298
-0.064	0.00034582	-0.00972	-0.00937	-0.003
-0.0639	0.000339837	-0.00971	-0.00937	-0.00302
-0.0638	0.000333719	-0.00969	-0.00936	-0.00305
-0.0637	0.000327462	-0.00967	-0.00934	-0.00307
-0.0636	0.000321064	-0.00966	-0.00934	-0.00309
-0.0635	0.000314521	-0.00964	-0.00933	-0.00311
-0.0634	0.000307832	-0.00963	-0.00932	-0.00313
-0.0633	0.000300994	-0.00961	-0.00931	-0.00315
-0.0632	0.000294004	-0.00959	-0.0093	-0.00317
-0.0631	0.00028686	-0.00957	-0.00928	-0.00319
-0.063	0.000279559	-0.00956	-0.00928	-0.00321
-0.0629	0.0002721	-0.00954	-0.00927	-0.00324
-0.0628	0.000264478	-0.00952	-0.00926	-0.00326
-0.0627	0.000256693	-0.00951	-0.00925	-0.00328
-0.0626	0.000248742	-0.00949	-0.00924	-0.0033
-0.0625	0.000240623	-0.00947	-0.00923	-0.00332
-0.0624	0.000232333	-0.00946	-0.00923	-0.00334
-0.0623	0.000223871	-0.00944	-0.00922	-0.00337
-0.0622	0.000215233	-0.00942	-0.0092	-0.00339
-0.0621	0.00020642	-0.0094	-0.00919	-0.00341
-0.062	0.000197427	-0.00939	-0.00919	-0.00344
-0.0619	0.000188254	-0.00937	-0.00918	-0.00346
-0.0618	0.000178898	-0.00935	-0.00917	-0.00348
-0.0617	0.000169358	-0.00934	-0.00917	-0.0035
-0.0616	0.000159632	-0.00932	-0.00916	-0.00352
-0.0615	0.000149719	-0.00931	-0.00916	-0.00355
-0.0614	0.000139615	-0.00929	-0.00915	-0.00357
-0.0613	0.000129321	-0.00927	-0.00914	-0.00359
-0.0612	0.000118834	-0.00925	-0.00913	-0.00362
-0.0611	0.000108153	-0.00924	-0.00913	-0.00364
-0.061	9.72767e-05	-0.00922	-0.00912	-0.00366
-0.0609	8.62034e-05	-0.0092	-0.00911	-0.00369
-0.0608	7.49319e-05	-0.00919	-0.00912	-0.00371
-0.0607	6.34611e-05	-0.00917	-0.00911	-0.00374
-0.0606	5.17898e-05	-0.00915	-0.0091	-0.00376
-0.0605	3.99167e-05	-0.00913	-0.00909	-0.00378
-0.0604	2.78409e-05	-0.00912	-0.00909	-0.0038
-0.0603	1.55614e-05	-0.0091	-0.00908	-0.00383
-0.0602	3.07728e-06	-0.00908	-0.00908	-0.00385
-0.0601	-9.61238e-06	-0.00907	-0.00908	-0.00388
-0.06	-2.25083e-05	-0.00905	-0.00907	-0.0039
-0.0599	-3.56113e-05	-0.00904	-0.00908	-0.00393
-0.0598	-4.8922e-05	-0.00902	-0.00907	-0.00395
-0.0597	-6.2441e-05	-0.009	-0.00906	-0.00398
-0.0596	-7.61688e-05	-0.00898	-0.00906	-0.004
-0.0595	-9.0106e-05	-0.00897	-0.00906	-0.00402
-0.0594	-0.000104253	-0.00895	-0.00905	-0.00405
-0.0593	-0.00011861	-0.00893	-0.00905	-0.00407
-0.0592	-0.000133177	-0.00892	-0.00905	-0.0041
-0.0591	-0.000147954	-0.0089	-0.00905	-0.00412
-0.059	-0.000162943	-0.00888	-0.00904	-0.00415
-0.0589	-0.000178142	-0.00886	-0.00904	-0.00417
-0.0588	-0.000193551	-0.00885	-0.00904	-0.0042
-0.0587	-0.000209172	-0.00883	-0.00904	-0.00422
-0.0586	-0.000225002	-0.00881	-0.00904	-0.00425
-0.0585	-0.000241043	-0.0088	-0.00904	-0.00428
-0.0584	-0.000257294	-0.00878	-0.00904	-0.0043
-0.0583	-0.000273755	-0.00876	-0.00903	-0.00432
-0.0582	-0.000290424	-0.00874	-0.00903	-0.00435
-0.0581	-0.000307303	-0.00873	-0.00904	-0.00438
-0.058	-0.00032439	-0.00871	-0.00903	-0.0044
-0.0579	-0.000341684	-0.00869	-0.00903	-0.00443
-0.0578	-0.000359185	-0.00868	-0.00904	-0.00445
-0.0577	-0.000376892	-0.00866	-0.00904	-0.00448
-0.0576	-0.000394804	-0.00864	-0.00903	-0.00451
-0.0575	-0.000412921	-0.00862	-0.00903	-0.00453
-0.0574	-0.000431241	-0.00861	-0.00904	-0.00456
-0.0573	-0.000449764	-0.00859	-0.00904	-0.00459
-0.0572	-0.000468488	-0.00857	-0.00904	-0.00462
-0.0571	-0.000487412	-0.00856	-0.00905	-0.00464
-0.057	-0.000506534	-0.00854	-0.00905	-0.00467
-0.0569	-0.000525855	-0.00852	-0.00905	-0.0047
-0.0568	-0.000545372	-0.00851	-0.00906	-0.00473
-0.0567	-0.000565083	-0.00849	-0.00906	-0.00475
-0.0566	-0.000584988	-0.00847	-0.00905	-0.00478
-0.0565	-0.000605085	-0.00845	-0.00906	-0.0048
-0.0564	-0.000625372	-0.00844	-0.00907	-0.00483
-0.0563	-0.000645847	-0.00842	-0.00907	-0.00486
-0.0562	-0.000666509	-0.0084	-0.00907	-0.00489
-0.0561	-0.000687356	-0.00838	-0.00907	-0.00492
-0.056	-0.000708386	-0.00837	-0.00908	-0.00494
-0.0559	-0.000729597	-0.00835	-0.00908	-0.00497
-0.0558	-0.000750987	-0.00833	-0.00908	-0.005
-0.0557	-0.000772555	-0.00832	-0.00909	-0.00503
-0.0556	-0.000794297	-0.0083	-0.00909	-0.00506
-0.0555	-0.000816212	-0.00828	-0.0091	-0.00509
-0.0554	-0.000838298	-0.00826	-0.0091	-0.00511
-0.0553	-0.000860552	-0.00825	-0.00911	-0.00514
-0.0552	-0.000882972	-0.00823	-0.00911	-0.00517
-0.0551	-0.000905556	-0.00821	-0.00912	-0.0052
-0.055	-0.0009283	-0.0082	-0.00913	-0.00523
-0.0549	-0.000951204	-0.00818	-0.00913	-0.00526
-0.0548	-0.000974263	-0.00816	-0.00913	-0.00528
-0.0547	-0.000997476	-0.00814	-0.00914	-0.00531
-0.0546	-0.00102	-0.00813	-0.00915	-0.00534
-0.0545	-0.00104	-0.00811	-0.00915	-0.00537
-0.0544	-0.00107	-0.00809	-0.00916	-0.0054
-0.0543	-0.00109	-0.00807	-0.00916	-0.00543
-0.0542	-0.00112	-0.00806	-0.00918	-0.00546
-0.0541	-0.00114	-0.00804	-0.00918	-0.00549
-0.054	-0.00116	-0.00802	-0.00918	-0.00552
-0.0539	-0.00119	-0.00801	-0.0092	-0.00555
-0.0538	-0.00121	-0.00799	-0.0092	-0.00558
-0.0537	-0.00124	-0.00797	-0.00921	-0.00561
-0.0536	-0.00126	-0.00795	-0.00921	-0.00564
-0.0535	-0.00129	-0.00794	-0.00923	-0.00567
-0.0534	-0.00131	-0.00792	-0.00923	-0.0057
-0.0533	-0.00134	-0.00791	-0.00925	-0.00573
-0.0532	-0.00136	-0.00789	-0.00925	-0.00576
-0.0531	-0.00139	-0.00787	-0.00926	-0.00579
-0.053	-0.00141	-0.00785	-0.00926	-0.00582
-0.0529	-0.00144	-0.00783	-0.00927	-0.00585
-0.0528	-0.00146	-0.00782	-0.00928	-0.00588
-0.0527	-0.00149	-0.0078	-0.00929	-0.00591
-0.0526	-0.00152	-0.00778	-0.0093	-0.00594
-0.0525	-0.00154	-0.00776	-0.0093	-0.00597
-0.0524	-0.00157	-0.00775	-0.00932	-0.006
-0.0523	-0.00159	-0.00773	-0.00932	-0.00603
-0.0522	-0.00162	-0.00771	-0.00933	-0.00607
-0.0521	-0.00165	-0.0077	-0.00935	-0.0061
-0.052	-0.00167	-0.00768	-0.00935	-0.00613
-0.0519	-0.0017	-0.00766	-0.00936	-0.00616
-0.0518	-0.00172	-0.00764	-0.00936	-0.00619
-0.0517	-0.00175	-0.00763	-0.00938	-0.00622
-0.0516	-0.00178	-0.00761	-0.00939	-0.00625
-0.0515	-0.0018	-0.00759	-0.00939	-0.00629
-0.0514	-0.00183	-0.00758	-0.00941	-0.00632
-0.0513	-0.00186	-0.00756	-0.00942	-0.00635
-0.0512	-0.00188	-0.00754	-0.00942	-0.00638
-0.0511	-0.00191	-0.00752	-0.00943	-0.00642
-0.051	-0.00194	-0.00751	-0.00945	-0.00645
-0.0509	-0.00196	-0.00749	-0.00945	-0.00648
-0.0508	-0.00199	-0.00747	-0.00946	-0.00651
-0.0507	-0.00202	-0.00745	-0.00947	-0.00654
-0.0506	-0.00204	-0.00744	-0.00948	-0.00657
-0.0505	-0.00207	-0.00742	-0.00949	-0.00661
-0.0504	-0.0021	-0.0074	-0.0095	-0.00664
-0.0503	-0.00212	-0.00738	-0.0095	-0.00667
-0.0502	-0.00215	-0.00737	-0.00952	-0.00671
-0.0501	-0.00218	-0.00735	-0.00953	-0.00674
-0.05	-0.0022	-0.00733	-0.00953	-0.00677
-0.0499	-0.00223	-0.00732	-0.00955	-0.0068
-0.0498	-0.00226	-0.0073	-0.00956	-0.00684
-0.0497	-0.00228	-0.00728	-0.00956	-0.00687
-0.0496	-0.00231	-0.00726	-0.00957	-0.00691
-0.0495	-0.00234	-0.00725	-0.00959	-0.00694
-0.0494	-0.00236	-0.00723	-0.00959	-0.00697
-0.0493	-0.00239	-0.00721	-0.0096	-0.007
-0.0492	-0.00242	-0.0072	-0.00962	-0.00704
-0.0491	-0.00244	-0.00718	-0.00962	-0.00707
-0.049	-0.00247	-0.00716	-0.00963	-0.00711
-0.0489	-0.0025	-0.00714	-0.00964	-0.00714
-0.0488	-0.00252	-0.00713	-0.00965	-0.00718
-0.0487	-0.00255	-0.00711	-0.00966	-0.00721
-0.0486	-0.00258	-0.00709	-0.00967	-0.00724
-0.0485	-0.0026	-0.00707	-0.00967	-0.00728
-0.0484	-0.00263	-0.00706	-0.00969	-0.00731
-0.0483	-0.00265	-0.00704	-0.00969	-0.00734
-0.0482	-0.00268	-0.00702	-0.0097	-0.00738
-0.0481	-0.00271	-0.007	-0.00971	-0.00741
-0.048	-0.00273	-0.00699	-0.00972	-0.00744
-0.0479	-0.00276	-0.00697	-0.00973	-0.00748
-0.0478	-0.00278	-0.00696	-0.00974	-0.00752
-0.0477	-0.00281	-0.00694	-0.00975	-0.00755
-0.0476	-0.00283	-0.00692	-0.00975	-0.00759
-0.0475	-0.00286	-0.0069	-0.00976	-0.00762
-0.0474	-0.00288	-0.00688	-0.00976	-0.00765
-0.0473	-0.00291	-0.00687	-0.00978	-0.00769
-0.0472	-0.00293	-0.00685	-0.00978	-0.00773
-0.0471	-0.00296	-0.00683	-0.00979	-0.00776
-0.047	-0.00298	-0.00682	-0.0098	-0.0078
-0.0469	-0.00301	-0.0068	-0.00981	-0.00783
-0.0468	-0.00303	-0.00678	-0.00981	-0.00787
-0.0467	-0.00306	-0.00676	-0.00982	-0.0079
-0.0466	-0.00308	-0.00674	-0.00982	-0.00794
-0.0465	-0.00311	-0.00673	-0.00984	-0.00797
-0.0464	-0.00313	-0.00671	-0.00984	-0.00801
-0.0463	-0.00315	-0.0067	-0.00985	-0.00805
-0.0462	-0.00318	-0.00668	-0.00986	-0.00808
-0.0461	-0.0032	-0.00666	-0.00986	-0.00812
-0.046	-0.00322	-0.00664	-0.00986	-0.00815
-0.0459	-0.00325	-0.00662	-0.00987	-0.00819
-0.0458	-0.00327	-0.00661	-0.00988	-0.00823
-0.0457	-0.00329	-0.00659	-0.00988	-0.00826
-0.0456	-0.00332	-0.00657	-0.00989	-0.0083
-0.0455	-0.00334	-0.00656	-0.0099	-0.00834
-0.0454	-0.00336	-0.00654	-0.0099	-0.00837
-0.0453	-0.00338	-0.00652	-0.0099	-0.00841
-0.0452	-0.00341	-0.00651	-0.00992	-0.00844
-0.0451	-0.00343	-0.00649	-0.00992	-0.00848
-0.045	-0.00345	-0.00647	-0.00992	-0.00852
-0.0449	-0.00347	-0.00645	-0.00992	-0.00856
-0.0448	-0.00349	-0.00643	-0.00992	-0.00859
-0.0447	-0.00351	-0.00642	-0.00993	-0.00863
-0.0446	-0.00353	-0.0064	-0.00993	-0.00867
-0.0445	-0.00355	-0.00638	-0.00993	-0.0087
-0.0444	-0.00358	-0.00637	-0.00995	-0.00874
-0.0443	-0.0036	-0.00635	-0.00995	-0.00878
-0.0442	-0.00362	-0.00633	-0.00995	-0.00881
-0.0441	-0.00364	-0.00631	-0.00995	-0.00885
-0.044	-0.00366	-0.0063	-0.00996	-0.00889
-0.0439	-0.00368	-0.00628	-0.00996	-0.00893
-0.0438	-0.0037	-0.00626	-0.00996	-0.00897
-0.0437	-0.00371	-0.00624	-0.00995	-0.00901
-0.0436	-0.00373	-0.00623	-0.00996	-0.00904
-0.0435	-0.00375	-0.00621	-0.00996	-0.00908
-0.0434	-0.00377	-0.00619	-0.00996	-0.00911
-0.0433	-0.00379	-0.00617	-0.00996	-0.00915
-0.0432	-0.00381	-0.00616	-0.00997	-0.00919
-0.0431	-0.00383	-0.00614	-0.00997	-0.00923
-0.043	-0.00384	-0.00612	-0.00996	-0.00927
-0.0429	-0.00386	-0.0061	-0.00996	-0.00931
-0.0428	-0.00388	-0.00609	-0.00997	-0.00935
-0.0427	-0.0039	-0.00607	-0.00997	-0.00938
-0.0426	-0.00391	-0.00605	-0.00996	-0.00942
-0.0425	-0.00393	-0.00603	-0.00996	-0.00946
-0.0424	-0.00395	-0.00602	-0.00997	-0.0095
-0.0423	-0.00396	-0.006	-0.00996	-0.00954
-0.0422	-0.00398	-0.00598	-0.00996	-0.00958
-0.0421	-0.00399	-0.00596	-0.00995	-0.00961
-0.042	-0.00401	-0.00595	-0.00996	-0.00966
-0.0419	-0.00403	-0.00593	-0.00996	-0.0097
-0.0418	-0.00404	-0.00591	-0.00995	-0.00974
-0.0417	-0.00406	-0.00589	-0.00995	-0.00977
-0.0416	-0.00407	-0.00588	-0.00995	-0.00981
-0.0415	-0.00409	-0.00586	-0.00995	-0.00985
-0.0414	-0.0041	-0.00584	-0.00994	-0.00989
-0.0413	-0.00411	-0.00583	-0.00994	-0.00993
-0.0412	-0.00413	-0.00581	-0.00994	-0.00997
-0.0411	-0.00414	-0.00579	-0.00993	-0.01001
-0.041	-0.00415	-0.00577	-0.00992	-0.01005
-0.0409	-0.00417	-0.00576	-0.00993	-0.01009
-0.0408	-0.00418	-0.00574	-0.00992	-0.01013
-0.0407	-0.00419	-0.00572	-0.00991	-0.01017
-0.0406	-0.00421	-0.0057	-0.00991	-0.01021
-0.0405	-0.00422	-0.00569	-0.00991	-0.01025
-0.0404	-0.00423	-0.00567	-0.0099	-0.01029
-0.0403	-0.00424	-0.00565	-0.00989	-0.01033
-0.0402	-0.00425	-0.00563	-0.00988	-0.01037
-0.0401	-0.00426	-0.00562	-0.00988	-0.01041
-0.04	-0.00428	-0.0056	-0.00988	-0.01045
-0.0399	-0.00429	-0.00558	-0.00987	-0.01049
-0.0398	-0.0043	-0.00556	-0.00986	-0.01053
-0.0397	-0.00431	-0.00554	-0.00985	-0.01057
-0.0396	-0.00432	-0.00553	-0.00985	-0.01061
-0.0395	-0.00433	-0.00551	-0.00984	-0.01065
-0.0394	-0.00434	-0.00549	-0.00983	-0.01069
-0.0393	-0.00435	-0.00547	-0.00982	-0.01073
-0.0392	-0.00436	-0.00546	-0.00982	-0.01077
-0.0391	-0.00437	-0.00544	-0.00981	-0.01081
-0.039	-0.00438	-0.00542	-0.0098	-0.01086
-0.0389	-0.00438	-0.0054	-0.00978	-0.0109
-0.0388	-0.00439	-0.00539	-0.00978	-0.01094
-0.0387	-0.0044	-0.00537	-0.00977	-0.01098
-0.0386	-0.00441	-0.00535	-0.00976	-0.01102
-0.0385	-0.00442	-0.00533	-0.00975	-0.01106
-0.0384	-0.00442	-0.00531	-0.00973	-0.0111
-0.0383	-0.00443	-0.0053	-0.00973	-0.01115
-0.0382	-0.00444	-0.00528	-0.00972	-0.01119
-0.0381	-0.00445	-0.00526	-0.00971	-0.01123
-0.038	-0.00445	-0.00525	-0.0097	-0.01127
-0.0379	-0.00446	-0.00523	-0.00969	-0.01131
-0.0378	-0.00447	-0.00521	-0.00968	-0.01135
-0.0377	-0.00447	-0.00519	-0.00966	-0.0114
-0.0376	-0.00448	-0.00517	-0.00965	-0.01144
-0.0375	-0.00448	-0.00515	-0.00963	-0.01148
-0.0374	-0.00449	-0.00514	-0.00963	-0.01152
-0.0373	-0.0045	-0.00512	-0.00962	-0.01156
-0.0372	-0.0045	-0.0051	-0.0096	-0.01161
-0.0371	-0.00451	-0.00508	-0.00959	-0.01165
-0.037	-0.00451	-0.00506	-0.00957	-0.01169
-0.0369	-0.00452	-0.00505	-0.00957	-0.01173
-0.0368	-0.00452	-0.00503	-0.00955	-0.01177
-0.0367	-0.00452	-0.00501	-0.00953	-0.01182
-0.0366	-0.00453	-0.00499	-0.00952	-0.01186
-0.0365	-0.00453	-0.00497	-0.0095	-0.0119
-0.0364	-0.00454	-0.00496	-0.0095	-0.01195
-0.0363	-0.00454	-0.00494	-0.00948	-0.01199
-0.0362	-0.00454	-0.00492	-0.00946	-0.01203
-0.0361	-0.00455	-0.0049	-0.00945	-0.01207
-0.036	-0.00455	-0.00488	-0.00943	-0.01212
-0.0359	-0.00455	-0.00486	-0.00941	-0.01216
-0.0358	-0.00456	-0.00485	-0.00941	-0.0122
-0.0357	-0.00456	-0.00483	-0.00939	-0.01225
-0.0356	-0.00456	-0.00481	-0.00937	-0.01229
-0.0355	-0.00456	-0.0048	-0.00936	-0.01234
-0.0354	-0.00457	-0.00478	-0.00935	-0.01238
-0.0353	-0.00457	-0.00476	-0.00933	-0.01242
-0.0352	-0.00457	-0.00474	-0.00931	-0.01246
-0.0351	-0.00457	-0.00472	-0.00929	-0.01251
-0.035	-0.00457	-0.0047	-0.00927	-0.01256
-0.0349	-0.00458	-0.00468	-0.00926	-0.0126
-0.0348	-0.00458	-0.00467	-0.00925	-0.01264
-0.0347	-0.00458	-0.00465	-0.00923	-0.01268
-0.0346	-0.00458	-0.00463	-0.00921	-0.01273
-0.0345	-0.00458	-0.00461	-0.00919	-0.01277
-0.0344	-0.00458	-0.00459	-0.00917	-0.01282
-0.0343	-0.00458	-0.00458	-0.00916	-0.01286
-0.0342	-0.00458	-0.00456	-0.00914	-0.0129
-0.0341	-0.00458	-0.00454	-0.00912	-0.01295
-0.034	-0.00458	-0.00452	-0.0091	-0.01299
-0.0339	-0.00459	-0.0045	-0.00909	-0.01304
-0.0338	-0.00459	-0.00448	-0.00907	-0.01308
-0.0337	-0.00459	-0.00447	-0.00906	-0.01313
-0.0336	-0.00459	-0.00445	-0.00904	-0.01317
-0.0335	-0.00459	-0.00443	-0.00902	-0.01321
-0.0334	-0.00459	-0.00441	-0.009	-0.01326
-0.0333	-0.00459	-0.00439	-0.00898	-0.01331
-0.0332	-0.00459	-0.00437	-0.00896	-0.01335
-0.0331	-0.00459	-0.00435	-0.00894	-0.01339
-0.033	-0.00458	-0.00434	-0.00892	-0.01344
-0.0329	-0.00458	-0.00432	-0.0089	-0.01349
-0.0328	-0.00458	-0.0043	-0.00888	-0.01353
-0.0327	-0.00458	-0.00428	-0.00886	-0.01357
-0.0326	-0.00458	-0.00426	-0.00884	-0.01362
-0.0325	-0.00458	-0.00424	-0.00882	-0.01367
-0.0324	-0.00458	-0.00423	-0.00881	-0.01371
-0.0323	-0.00458	-0.0042	-0.00878	-0.01376
-0.0322	-0.00458	-0.00419	-0.00877	-0.0138
-0.0321	-0.00458	-0.00417	-0.00875	-0.01385
-0.032	-0.00458	-0.00415	-0.00873	-0.01389
-0.0319	-0.00458	-0.00414	-0.00872	-0.01394
-0.0318	-0.00458	-0.00411	-0.00869	-0.01398
-0.0317	-0.00457	-0.0041	-0.00867	-0.01403
-0.0316	-0.00457	-0.00408	-0.00865	-0.01407
-0.0315	-0.00457	-0.00406	-0.00863	-0.01412
-0.0314	-0.00457	-0.00404	-0.00861	-0.01417
-0.0313	-0.00457	-0.00402	-0.00859	-0.01422
-0.0312	-0.00457	-0.004	-0.00857	-0.01426
-0.0311	-0.00457	-0.00399	-0.00856	-0.01431
-0.031	-0.00457	-0.00397	-0.00854	-0.01435
-0.0309	-0.00456	-0.00395	-0.00851	-0.0144
-0.0308	-0.00456	-0.00393	-0.00849	-0.01444
-0.0307	-0.00456	-0.00391	-0.00847	-0.01449
-0.0306	-0.00456	-0.00389	-0.00845	-0.01454
-0.0305	-0.00456	-0.00387	-0.00843	-0.01458
-0.0304	-0.00456	-0.00385	-0.00841	-0.01463
-0.0303	-0.00456	-0.00383	-0.00839	-0.01468
-0.0302	-0.00456	-0.00382	-0.00838	-0.01473
-0.0301	-0.00455	-0.0038	-0.00835	-0.01477
-0.03	-0.00455	-0.00378	-0.00833	-0.01482
-0.0299	-0.00455	-0.00376	-0.00831	-0.01486
-0.0298	-0.00455	-0.00374	-0.00829	-0.01491
-0.0297	-0.00455	-0.00372	-0.00827	-0.01496
-0.0296	-0.00455	-0.0037	-0.00825	-0.015
-0.0295	-0.00455	-0.00368	-0.00823	-0.01505
-0.0294	-0.00455	-0.00366	-0.00821	-0.0151
-0.0293	-0.00455	-0.00364	-0.00819	-0.01515
-0.0292	-0.00454	-0.00363	-0.00817	-0.0152
-0.0291	-0.00454	-0.00361	-0.00815	-0.01524
-0.029	-0.00454	-0.00359	-0.00813	-0.01529
-0.0289	-0.00454	-0.00357	-0.00811	-0.01534
-0.0288	-0.00454	-0.00355	-0.00809	-0.01538
-0.0287	-0.00454	-0.00353	-0.00807	-0.01543
-0.0286	-0.00454	-0.00352	-0.00806	-0.01548
-0.0285	-0.00454	-0.00349	-0.00803	-0.01553
-0.0284	-0.00454	-0.00348	-0.00802	-0.01558
-0.0283	-0.00454	-0.00346	-0.008	-0.01562
-0.0282	-0.00454	-0.00344	-0.00798	-0.01567
-0.0281	-0.00454	-0.00342	-0.00796	-0.01572
-0.028	-0.00454	-0.0034	-0.00794	-0.01577
-0.0279	-0.00454	-0.00338	-0.00792	-0.01581
-0.0278	-0.00454	-0.00336	-0.0079	-0.01586
-0.0277	-0.00454	-0.00335	-0.00789	-0.01591
-0.0276	-0.00454	-0.00332	-0.00786	-0.01596
-0.0275	-0.00454	-0.00331	-0.00785	-0.016
-0.0274	-0.00454	-0.00329	-0.00783	-0.01605
-0.0273	-0.00454	-0.00327	-0.00781	-0.0161
-0.0272	-0.00454	-0.00325	-0.00779	-0.01615
-0.0271	-0.00454	-0.00323	-0.00777	-0.0162
-0.027	-0.00454	-0.00321	-0.00775	-0.01624
-0.0269	-0.00454	-0.00319	-0.00773	-0.0163
-0.0268	-0.00454	-0.00317	-0.00771	-0.01634
-0.0267	-0.00455	-0.00315	-0.0077	-0.01639
-0.0266	-0.00455	-0.00314	-0.00769	-0.01644
-0.0265	-0.00455	-0.00312	-0.00767	-0.01649
-0.0264	-0.00455	-0.0031	-0.00765	-0.01654
-0.0263	-0.00455	-0.00308	-0.00763	-0.01659
-0.0262	-0.00455	-0.00306	-0.00761	-0.01664
-0.0261	-0.00456	-0.00304	-0.0076	-0.01668
-0.026	-0.00456	-0.00302	-0.00758	-0.01674
-0.0259	-0.00456	-0.003	-0.00756	-0.01678
-0.0258	-0.00456	-0.00298	-0.00754	-0.01683
-0.0257	-0.00457	-0.00296	-0.00753	-0.01689
-0.0256	-0.00457	-0.00294	-0.00751	-0.01693
-0.0255	-0.00457	-0.00293	-0.0075	-0.01698
-0.0254	-0.00457	-0.0029	-0.00747	-0.01703
-0.0253	-0.00458	-0.00289	-0.00747	-0.01708
-0.0252	-0.00458	-0.00287	-0.00745	-0.01713
-0.0251	-0.00459	-0.00285	-0.00744	-0.01718
-0.025	-0.00459	-0.00283	-0.00742	-0.01723
-0.0249	-0.00459	-0.00281	-0.0074	-0.01728
-0.0248	-0.0046	-0.00279	-0.00739	-0.01733
-0.0247	-0.0046	-0.00278	-0.00738	-0.01738
-0.0246	-0.00461	-0.00275	-0.00736	-0.01743
-0.0245	-0.00461	-0.00273	-0.00734	-0.01748
-0.0244	-0.00462	-0.00272	-0.00734	-0.01753
-0.0243	-0.00462	-0.0027	-0.00732	-0.01758
-0.0242	-0.00463	-0.00268	-0.00731	-0.01763
-0.0241	-0.00463	-0.00266	-0.00729	-0.01768
-0.024	-0.00464	-0.00264	-0.00728	-0.01773
-0.0239	-0.00464	-0.00262	-0.00726	-0.01778
-0.0238	-0.00465	-0.0026	-0.00725	-0.01783
-0.0237	-0.00466	-0.00258	-0.00724	-0.01788
-0.0236	-0.00466	-0.00256	-0.00722	-0.01793
-0.0235	-0.00467	-0.00254	-0.00721	-0.01798
-0.0234	-0.00468	-0.00253	-0.00721	-0.01803
-0.0233	-0.00468	-0.00251	-0.00719	-0.01808
-0.0232	-0.00469	-0.00249	-0.00718	-0.01813
-0.0231	-0.0047	-0.00247	-0.00717	-0.01818
-0.023	-0.00471	-0.00245	-0.00716	-0.01823
-0.0229	-0.00471	-0.00243	-0.00714	-0.01828
-0.0228	-0.00472	-0.00241	-0.00713	-0.01834
-0.0227	-0.00473	-0.00239	-0.00712	-0.01838
-0.0226	-0.00474	-0.00237	-0.00711	-0.01843
-0.0225	-0.00475	-0.00236	-0.00711	-0.01849
-0.0224	-0.00476	-0.00233	-0.00709	-0.01854
-0.0223	-0.00477	-0.00232	-0.00709	-0.01859
-0.0222	-0.00478	-0.0023	-0.00708	-0.01864
-0.0221	-0.00479	-0.00228	-0.00707	-0.01869
-0.022	-0.0048	-0.00226	-0.00706	-0.01874
-0.0219	-0.00481	-0.00224	-0.00705	-0.01879
-0.0218	-0.00482	-0.00222	-0.00704	-0.01884
-0.0217	-0.00483	-0.0022	-0.00703	-0.0189
-0.0216	-0.00484	-0.00218	-0.00702	-0.01895
-0.0215	-0.00485	-0.00216	-0.00701	-0.019
-0.0214	-0.00486	-0.00214	-0.007	-0.01905
-0.0213	-0.00487	-0.00213	-0.007	-0.01911
-0.0212	-0.00489	-0.0021	-0.00699	-0.01915
-0.0211	-0.0049	-0.00209	-0.00699	-0.01921
-0.021	-0.00491	-0.00207	-0.00698	-0.01926
-0.0209	-0.00492	-0.00205	-0.00697	-0.01931
-0.0208	-0.00494	-0.00203	-0.00697	-0.01936
-0.0207	-0.00495	-0.00201	-0.00696	-0.01941
-0.0206	-0.00497	-0.00199	-0.00696	-0.01947
-0.0205	-0.00498	-0.00198	-0.00696	-0.01952
-0.0204	-0.00499	-0.00195	-0.00694	-0.01957
-0.0203	-0.00501	-0.00194	-0.00695	-0.01962
-0.0202	-0.00502	-0.00192	-0.00694	-0.01968
-0.0201	-0.00504	-0.0019	-0.00694	-0.01972
-0.02	-0.00505	-0.00188	-0.00693	-0.01978
-0.0199	-0.00507	-0.00186	-0.00693	-0.01983
-0.0198	-0.00508	-0.00184	-0.00692	-0.01989
-0.0197	-0.0051	-0.00182	-0.00692	-0.01994
-0.0196	-0.00512	-0.0018	-0.00692	-0.01999
-0.0195	-0.00513	-0.00178	-0.00691	-0.02004
-0.0194	-0.00515	-0.00176	-0.00691	-0.02009
-0.0193	-0.00517	-0.00175	-0.00692	-0.02015
-0.0192	-0.00519	-0.00172	-0.00691	-0.0202
-0.0191	-0.0052	-0.00171	-0.00691	-0.02025
-0.019	-0.00522	-0.00169	-0.00691	-0.02031
-0.0189	-0.00524	-0.00167	-0.00691	-0.02036
-0.0188	-0.00526	-0.00165	-0.00691	-0.02041
-0.0187	-0.00528	-0.00163	-0.00691	-0.02046
-0.0186	-0.0053	-0.00161	-0.00691	-0.02052
-0.0185	-0.00532	-0.00159	-0.00691	-0.02057
-0.0184	-0.00534	-0.00157	-0.00691	-0.02062
-0.0183	-0.00536	-0.00155	-0.00691	-0.02067
-0.0182	-0.00538	-0.00154	-0.00692	-0.02073
-0.0181	-0.0054	-0.00151	-0.00691	-0.02079
-0.018	-0.00542	-0.0015	-0.00692	-0.02084
-0.0179	-0.00544	-0.00148	-0.00692	-0.02089
-0.0178	-0.00546	-0.00146	-0.00692	-0.02094
-0.0177	-0.00549	-0.00144	-0.00693	-0.021
-0.0176	-0.00551	-0.00142	-0.00693	-0.02105
-0.0175	-0.00553	-0.0014	-0.00693	-0.0211
-0.0174	-0.00555	-0.00138	-0.00693	-0.02116
-0.0173	-0.00558	-0.00137	-0.00695	-0.02122
-0.0172	-0.0056	-0.00135	-0.00695	-0.02127
-0.0171	-0.00562	-0.00133	-0.00695	-0.02132
-0.017	-0.00565	-0.00131	-0.00696	-0.02138
-0.0169	-0.00567	-0.00129	-0.00696	-0.02143
-0.0168	-0.0057	-0.00127	-0.00697	-0.02149
-0.0167	-0.00572	-0.00125	-0.00697	-0.02154
-0.0166	-0.00575	-0.00123	-0.00698	-0.0216
-0.0165	-0.00577	-0.00121	-0.00698	-0.02165
-0.0164	-0.0058	-0.0012	-0.007	-0.0217
-0.0163	-0.00583	-0.00118	-0.00701	-0.02176
-0.0162	-0.00585	-0.00116	-0.00701	-0.02181
-0.0161	-0.00588	-0.00114	-0.00702	-0.02187
-0.016	-0.00591	-0.00112	-0.00703	-0.02192
-0.0159	-0.00593	-0.0011	-0.00703	-0.02198
-0.0158	-0.00596	-0.00108	-0.00704	-0.02203
-0.0157	-0.00599	-0.00106	-0.00705	-0.02209
-0.0156	-0.00602	-0.00104	-0.00706	-0.02215
-0.0155	-0.00605	-0.00102	-0.00707	-0.02219
-0.0154	-0.00607	-0.001	-0.00707	-0.02225
-0.0153	-0.0061	-0.000983333	-0.00708	-0.02231
-0.0152	-0.00613	-0.000966667	-0.0071	-0.02236
-0.0151	-0.00616	-0.000946667	-0.00711	-0.02242
-0.015	-0.00619	-0.000926667	-0.00712	-0.02247
-0.0149	-0.00622	-0.00091	-0.00713	-0.02253
-0.0148	-0.00625	-0.000886667	-0.00714	-0.02258
-0.0147	-0.00629	-0.00087	-0.00716	-0.02264
-0.0146	-0.00632	-0.000853333	-0.00717	-0.0227
-0.0145	-0.00635	-0.00083	-0.00718	-0.02275
-0.0144	-0.00638	-0.000813333	-0.00719	-0.0228
-0.0143	-0.00641	-0.000796667	-0.00721	-0.02286
-0.0142	-0.00645	-0.000773333	-0.00722	-0.02292
-0.0141	-0.00648	-0.000756667	-0.00724	-0.02297
-0.014	-0.00651	-0.000736667	-0.00725	-0.02303
-0.0139	-0.00654	-0.000716667	-0.00726	-0.02309
-0.0138	-0.00658	-0.0007	-0.00728	-0.02314
-0.0137	-0.00661	-0.00068	-0.00729	-0.0232
-0.0136	-0.00665	-0.00066	-0.00731	-0.02326
-0.0135	-0.00668	-0.000643333	-0.00732	-0.02331
-0.0134	-0.00672	-0.000623333	-0.00734	-0.02337
-0.0133	-0.00675	-0.000603333	-0.00735	-0.02343
-0.0132	-0.00679	-0.000583333	-0.00737	-0.02348
-0.0131	-0.00682	-0.000563333	-0.00738	-0.02354
-0.013	-0.00686	-0.000546667	-0.00741	-0.0236
-0.0129	-0.00689	-0.000526667	-0.00742	-0.02365
-0.0128	-0.00693	-0.000506667	-0.00744	-0.02371
-0.0127	-0.00697	-0.00049	-0.00746	-0.02377
-0.0126	-0.007	-0.00047	-0.00747	-0.02382
-0.0125	-0.00704	-0.00045	-0.00749	-0.02388
-0.0124	-0.00708	-0.00043187	-0.00751	-0.02393
-0.0123	-0.00712	-0.000410689	-0.00753	-0.02399
-0.0122	-0.00715	-0.000392847	-0.00754	-0.02405
-0.0121	-0.00719	-0.000375009	-0.00757	-0.02411
-0.012	-0.00723	-0.000353842	-0.00758	-0.02416
-0.0119	-0.00727	-0.000336012	-0.00761	-0.02422
-0.0118	-0.00731	-0.000314853	-0.00762	-0.02428
-0.0117	-0.00735	-0.000297032	-0.00765	-0.02433
-0.0116	-0.00739	-0.000279215	-0.00767	-0.0244
-0.0115	-0.00743	-0.000258069	-0.00769	-0.02445
-0.0114	-0.00747	-0.00024026	-0.00771	-0.02451
-0.0113	-0.00751	-0.000219121	-0.00773	-0.02457
-0.0112	-0.00755	-0.00020132	-0.00775	-0.02463
-0.0111	-0.00759	-0.000183523	-0.00777	-0.02468
-0.011	-0.00763	-0.000162396	-0.00779	-0.02474
-0.0109	-0.00767	-0.000144607	-0.00781	-0.0248
-0.0108	-0.00771	-0.000123487	-0.00783	-0.02486
-0.0107	-0.00776	-0.000105705	-0.00787	-0.02491
-0.0106	-0.0078	-8.79263e-05	-0.00789	-0.02497
-0.0105	-0.00784	-6.6818e-05	-0.00791	-0.02503
-0.0104	-0.00788	-4.90467e-05	-0.00793	-0.02509
-0.0103	-0.00793	-2.79453e-05	-0.00796	-0.02515
-0.0102	-0.00797	-1.01807e-05	-0.00798	-0.02521
-0.0101	-0.00801	1.09137e-05	-0.008	-0.02526
-0.01	-0.00805	2.86713e-05	-0.00802	-0.02532
-0.0099	-0.0081	4.6426e-05	-0.00805	-0.02538
-0.0098	-0.00814	6.75103e-05	-0.00807	-0.02543
-0.0097	-0.00819	8.52583e-05	-0.0081	-0.0255
-0.0096	-0.00823	0.000106336	-0.00812	-0.02556
-0.0095	-0.00827	0.000124078	-0.00815	-0.02561
-0.0094	-0.00832	0.000145149	-0.00817	-0.02567
-0.0093	-0.00836	0.000162884	-0.0082	-0.02573
-0.0092	-0.00841	0.00018395	-0.00823	-0.02579
-0.0091	-0.00845	0.000201679	-0.00825	-0.02585
-0.009	-0.0085	0.000219405	-0.00828	-0.02591
-0.0089	-0.00854	0.000240461	-0.0083	-0.02597
-0.0088	-0.00859	0.000258181	-0.00833	-0.02603
-0.0087	-0.00864	0.000279231	-0.00836	-0.02608
-0.0086	-0.00868	0.000296945	-0.00838	-0.02614
-0.0085	-0.00873	0.00031799	-0.00841	-0.0262
-0.0084	-0.00877	0.000335698	-0.00843	-0.02626
-0.0083	-0.00882	0.000356737	-0.00846	-0.02632
-0.0082	-0.00887	0.000374439	-0.0085	-0.02638
-0.0081	-0.00891	0.000395472	-0.00851	-0.02644
-0.008	-0.00896	0.000413169	-0.00855	-0.0265
-0.0079	-0.00901	0.000434197	-0.00858	-0.02656
-0.0078	-0.00905	0.000451888	-0.0086	-0.02662
-0.0077	-0.0091	0.000469576	-0.00863	-0.02668
-0.0076	-0.00915	0.000490595	-0.00866	-0.02673
-0.0075	-0.0092	0.000508278	-0.00869	-0.02679
-0.0074	-0.00924	0.000529292	-0.00871	-0.02685
-0.0073	-0.00929	0.000546969	-0.00874	-0.02691
-0.0072	-0.00934	0.000567977	-0.00877	-0.02697
-0.0071	-0.00939	0.000585649	-0.0088	-0.02703
-0.007	-0.00944	0.000606651	-0.00883	-0.02709
-0.0069	-0.00949	0.000624317	-0.00887	-0.02715
-0.0068	-0.00953	0.000645314	-0.00888	-0.02721
-0.0067	-0.00958	0.000662975	-0.00892	-0.02727
-0.0066	-0.00963	0.000683966	-0.00895	-0.02733
-0.0065	-0.00968	0.000701621	-0.00898	-0.02739
-0.0064	-0.00973	0.000722606	-0.00901	-0.02745
-0.0063	-0.00978	0.000740255	-0.00904	-0.02751
-0.0062	-0.00983	0.000761235	-0.00907	-0.02757
-0.0061	-0.00987	0.000778878	-0.00909	-0.02763
-0.006	-0.00992	0.000799852	-0.00912	-0.02769
-0.0059	-0.00997	0.00081749	-0.00915	-0.02775
-0.0058	-0.01002	0.000838458	-0.00918	-0.02781
-0.0057	-0.01007	0.000856089	-0.00921	-0.02787
-0.0056	-0.01012	0.000873718	-0.00925	-0.02793
-0.0055	-0.01017	0.000894676	-0.00928	-0.02799
-0.0054	-0.01022	0.000912299	-0.00931	-0.02805
-0.0053	-0.01027	0.000933251	-0.00934	-0.02811
-0.0052	-0.01032	0.000950867	-0.00937	-0.02817
-0.0051	-0.01037	0.000971813	-0.0094	-0.02823
-0.005	-0.01042	0.000989422	-0.00943	-0.02829
-0.0049	-0.01047	0.00101	-0.00946	-0.02835
-0.0048	-0.01052	0.00103	-0.00949	-0.02841
-0.0047	-0.01057	0.00105	-0.00952	-0.02847
-0.0046	-0.01062	0.00107	-0.00955	-0.02853
-0.0045	-0.01067	0.00109	-0.00958	-0.02859
-0.0044	-0.01072	0.00111	-0.00961	-0.02865
-0.0043	-0.01077	0.00113	-0.00964	-0.02871
-0.0042	-0.01081	0.00114	-0.00967	-0.02877
-0.0041	-0.01086	0.00116	-0.0097	-0.02883
-0.004	-0.01091	0.00118	-0.00973	-0.02889
-0.0039	-0.01096	0.0012	-0.00976	-0.02895
-0.0038	-0.01101	0.00122	-0.00979	-0.02901
-0.0037	-0.01106	0.00124	-0.00982	-0.02907
-0.0036	-0.01111	0.00126	-0.00985	-0.02913
-0.0035	-0.01116	0.00128	-0.00988	-0.02919
-0.0034	-0.01121	0.0013	-0.00991	-0.02925
-0.0033	-0.01126	0.00132	-0.00994	-0.02931
-0.0032	-0.01131	0.00134	-0.00997	-0.02937
-0.0031	-0.01136	0.00136	-0.01	-0.02943
-0.003	-0.01141	0.00137	-0.01004	-0.0295
-0.0029	-0.01146	0.0014	-0.01006	-0.02955
-0.0028	-0.01151	0.00141	-0.0101	-0.02961
-0.0027	-0.01156	0.00143	-0.01013	-0.02967
-0.0026	-0.01161	0.00145	-0.01016	-0.02974
-0.0025	-0.01166	0.00147	-0.01019	-0.02979
-0.0024	-0.0117	0.00149	-0.01021	-0.02985
-0.0023	-0.01175	0.00151	-0.01024	-0.02991
-0.0022	-0.0118	0.00153	-0.01027	-0.02997
-0.0021	-0.01185	0.00155	-0.0103	-0.03003
-0.002	-0.0119	0.00157	-0.01033	-0.03009
-0.0019	-0.01195	0.00158	-0.01037	-0.03015
-0.0018	-0.012	0.0016	-0.0104	-0.03021
-0.0017	-0.01205	0.00162	-0.01043	-0.03027
-0.0016	-0.01209	0.00164	-0.01045	-0.03033
-0.0015	-0.01214	0.00166	-0.01048	-0.03039
-0.0014	-0.01219	0.00168	-0.01051	-0.03045
-0.0013	-0.01224	0.00169	-0.01055	-0.03051
-0.0012	-0.01229	0.00172	-0.01057	-0.03057
-0.0011	-0.01233	0.00173	-0.0106	-0.03063
-0.001	-0.01238	0.00175	-0.01063	-0.03069
-0.0009	-0.01243	0.00177	-0.01066	-0.03075
-0.0008	-0.01248	0.00179	-0.01069	-0.03081
-0.0007	-0.01252	0.00181	-0.01071	-0.03087
-0.0006	-0.01257	0.00183	-0.01074	-0.03093
-0.0005	-0.01262	0.00185	-0.01077	-0.03098
-0.0004	-0.01266	0.00186	-0.0108	-0.03105
-0.0003	-0.01271	0.00189	-0.01082	-0.03111
-0.0002	-0.01276	0.0019	-0.01086	-0.03116
[truncated: 12,002 more rows]
