# Supplementary material for: Noninvasive detection of audiovisual superadditivity in rat brain by miniaturized SERF magnetometer
Source: PLoS One. 2026 Apr 15;21(4):e0347319. doi: 10.1371/journal.pone.0347319 (PMC13082709; doi:10.1371/journal.pone.0347319)
Supplement: S1 Data — (ZIP) [file pone.0347319.s001.zip › 2.3-9.xlsx]

## Sheet: Sheet1
TIME/S	V	A	A+V	AV
-0.2	-0.00211	0.00492	0.00281	0.000313201
-0.1999	-0.0021	0.00491	0.00281	0.000312609
-0.1998	-0.0021	0.0049	0.0028	0.000312016
-0.1997	-0.0021	0.0049	0.0028	0.000311424
-0.1996	-0.0021	0.00489	0.00279	0.000310831
-0.1995	-0.00209	0.00488	0.00279	0.000307739
-0.1994	-0.00209	0.00487	0.00278	0.000307146
-0.1993	-0.00209	0.00487	0.00278	0.000304053
-0.1992	-0.00209	0.00486	0.00277	0.00030346
-0.1991	-0.00208	0.00485	0.00277	0.000302867
-0.199	-0.00208	0.00484	0.00276	0.000299774
-0.1989	-0.00208	0.00484	0.00276	0.000299182
-0.1988	-0.00207	0.00483	0.00276	0.000298589
-0.1987	-0.00207	0.00482	0.00275	0.000297997
-0.1986	-0.00207	0.00482	0.00275	0.000294904
-0.1985	-0.00206	0.00481	0.00275	0.000296812
-0.1984	-0.00206	0.0048	0.00274	0.00029122
-0.1983	-0.00206	0.00479	0.00273	0.000288128
-0.1982	-0.00205	0.00479	0.00274	0.000290036
-0.1981	-0.00205	0.00478	0.00273	0.000286944
-0.198	-0.00204	0.00477	0.00273	0.000286352
-0.1979	-0.00204	0.00476	0.00272	0.000283261
-0.1978	-0.00203	0.00476	0.00273	0.00028517
-0.1977	-0.00203	0.00475	0.00272	0.000282079
-0.1976	-0.00202	0.00474	0.00272	0.000281488
-0.1975	-0.00202	0.00474	0.00272	0.000278397
-0.1974	-0.00202	0.00473	0.00271	0.000277807
-0.1973	-0.00201	0.00472	0.00271	0.00027486
-0.1972	-0.002	0.00471	0.00271	0.000274904
-0.1971	-0.002	0.00471	0.00271	0.000272433
-0.197	-0.00199	0.0047	0.00271	0.000272448
-0.1969	-0.00199	0.00469	0.0027	0.000269948
-0.1968	-0.00198	0.00468	0.0027	0.000269934
-0.1967	-0.00198	0.00468	0.0027	0.000269905
-0.1966	-0.00197	0.00467	0.0027	0.000264862
-0.1965	-0.00197	0.00466	0.00269	0.000264804
-0.1964	-0.00196	0.00466	0.0027	0.000262232
-0.1963	-0.00195	0.00465	0.0027	0.000262145
-0.1962	-0.00195	0.00464	0.00269	0.000259544
-0.1961	-0.00194	0.00463	0.00269	0.000259429
-0.196	-0.00193	0.00463	0.0027	0.0002568
-0.1959	-0.00193	0.00462	0.00269	0.000256655
-0.1958	-0.00192	0.00461	0.00269	0.000253997
-0.1957	-0.00191	0.0046	0.00269	0.000251325
-0.1956	-0.00191	0.0046	0.00269	0.000251138
-0.1955	-0.0019	0.00459	0.00269	0.000248437
-0.1954	-0.00189	0.00458	0.00269	0.000248222
-0.1953	-0.00189	0.00457	0.00268	0.000247992
-0.1952	-0.00188	0.00457	0.00269	0.000245249
-0.1951	-0.00187	0.00456	0.00269	0.000244992
-0.195	-0.00186	0.00455	0.00269	0.000242222
-0.1949	-0.00186	0.00455	0.00269	0.000239437
-0.1948	-0.00185	0.00454	0.00269	0.000239138
-0.1947	-0.00184	0.00453	0.00269	0.000236326
-0.1946	-0.00183	0.00452	0.00269	0.000236
-0.1945	-0.00183	0.00452	0.00269	0.000235661
-0.1944	-0.00182	0.00451	0.00269	0.000232809
-0.1943	-0.00181	0.0045	0.00269	0.000232443
-0.1942	-0.0018	0.00449	0.00269	0.000229564
-0.1941	-0.00179	0.00449	0.0027	0.000226672
-0.194	-0.00179	0.00448	0.00269	0.000226267
-0.1939	-0.00178	0.00447	0.00269	0.000225849
-0.1938	-0.00177	0.00446	0.00269	0.000222918
-0.1937	-0.00176	0.00446	0.0027	0.000222474
-0.1936	-0.00175	0.00445	0.0027	0.000222018
-0.1935	-0.00174	0.00444	0.0027	0.00021905
-0.1934	-0.00173	0.00443	0.0027	0.000216069
-0.1933	-0.00172	0.00443	0.00271	0.000215576
-0.1932	-0.00172	0.00442	0.0027	0.000212571
-0.1931	-0.00171	0.00441	0.0027	0.000212054
-0.193	-0.0017	0.00441	0.00271	0.000211525
-0.1929	-0.00169	0.0044	0.00271	0.000210985
-0.1928	-0.00168	0.00439	0.00271	0.000207933
-0.1927	-0.00167	0.00438	0.00271	0.00020487
-0.1926	-0.00166	0.00438	0.00272	0.000204296
-0.1925	-0.00165	0.00437	0.00272	0.000201211
-0.1924	-0.00164	0.00436	0.00272	0.000200615
-0.1923	-0.00163	0.00435	0.00272	0.000200008
-0.1922	-0.00162	0.00435	0.00273	0.000199391
-0.1921	-0.00161	0.00434	0.00273	0.000196263
-0.192	-0.0016	0.00433	0.00273	0.000195625
-0.1919	-0.00159	0.00432	0.00273	0.000192477
-0.1918	-0.00158	0.00432	0.00274	0.000189319
-0.1917	-0.00157	0.00431	0.00274	0.000188652
-0.1916	-0.00156	0.0043	0.00274	0.000187975
-0.1915	-0.00155	0.00429	0.00274	0.000187289
-0.1914	-0.00154	0.00429	0.00275	0.000184094
-0.1913	-0.00153	0.00428	0.00275	0.00018089
-0.1912	-0.00152	0.00427	0.00275	0.000180177
-0.1911	-0.00151	0.00426	0.00275	0.000179456
-0.191	-0.0015	0.00426	0.00276	0.000176226
-0.1909	-0.00149	0.00425	0.00276	0.000175488
-0.1908	-0.00148	0.00424	0.00276	0.000174742
-0.1907	-0.00146	0.00423	0.00277	0.000173989
-0.1906	-0.00145	0.00423	0.00278	0.000168228
-0.1905	-0.00144	0.00422	0.00278	0.00016746
-0.1904	-0.00143	0.00421	0.00278	0.000166685
-0.1903	-0.00142	0.00421	0.00279	0.000165903
-0.1902	-0.00141	0.0042	0.00279	0.000162614
-0.1901	-0.0014	0.00419	0.00279	0.000161819
-0.19	-0.00139	0.00418	0.00279	0.000161018
-0.1899	-0.00138	0.00418	0.0028	0.00015771
-0.1898	-0.00136	0.00417	0.00281	0.000154397
-0.1897	-0.00135	0.00416	0.00281	0.000153579
-0.1896	-0.00134	0.00415	0.00281	0.000152755
-0.1895	-0.00133	0.00415	0.00282	0.000151926
-0.1894	-0.00132	0.00414	0.00282	0.000148592
-0.1893	-0.00131	0.00413	0.00282	0.000145253
-0.1892	-0.0013	0.00412	0.00282	0.000144411
-0.1891	-0.00128	0.00412	0.00284	0.000143563
-0.189	-0.00127	0.00411	0.00284	0.000140213
-0.1889	-0.00126	0.0041	0.00284	0.000139358
-0.1888	-0.00125	0.00409	0.00284	0.0001385
-0.1887	-0.00124	0.00409	0.00285	0.000137638
-0.1886	-0.00122	0.00408	0.00286	0.000131774
-0.1885	-0.00121	0.00407	0.00286	0.000130907
-0.1884	-0.0012	0.00406	0.00286	0.000130037
-0.1883	-0.00119	0.00406	0.00287	0.000129165
-0.1882	-0.00118	0.00405	0.00287	0.000125791
-0.1881	-0.00116	0.00404	0.00288	0.000124915
-0.188	-0.00115	0.00403	0.00288	0.000121538
-0.1879	-0.00114	0.00403	0.00289	0.000120659
-0.1878	-0.00113	0.00402	0.00289	0.000117279
-0.1877	-0.00112	0.00401	0.00289	0.000116398
-0.1876	-0.0011	0.004	0.0029	0.000115517
-0.1875	-0.00109	0.004	0.00291	0.000114635
-0.1874	-0.00108	0.00399	0.00291	0.000111253
-0.1873	-0.00107	0.00398	0.00291	0.000107871
-0.1872	-0.00106	0.00397	0.00291	0.000106989
-0.1871	-0.00104	0.00396	0.00292	0.000103608
-0.187	-0.00103	0.00396	0.00293	0.000102727
-0.1869	-0.00102	0.00395	0.00293	0.000101848
-0.1868	-0.00101	0.00394	0.00293	0.000100969
-0.1867	-0.000993472	0.00393	0.00294	9.50925e-05
-0.1866	-0.000981094	0.00393	0.00295	9.42171e-05
-0.1865	-0.000968703	0.00392	0.00295	9.33438e-05
-0.1864	-0.000956302	0.00391	0.00295	9.24725e-05
-0.1863	-0.00094389	0.0039	0.00296	8.91035e-05
-0.1862	-0.000931471	0.0039	0.00297	8.82372e-05
-0.1861	-0.000919044	0.00389	0.00297	8.48733e-05
-0.186	-0.000906611	0.00388	0.00297	8.15125e-05
-0.1859	-0.000894174	0.00387	0.00298	8.06551e-05
-0.1858	-0.000881733	0.00387	0.00299	7.9801e-05
-0.1857	-0.000869291	0.00386	0.00299	7.64503e-05
-0.1856	-0.000856848	0.00385	0.00299	7.56034e-05
-0.1855	-0.000844405	0.00384	0.003	7.47607e-05
-0.1854	-0.000831965	0.00384	0.00301	6.89223e-05
-0.1853	-0.000819528	0.00383	0.00301	6.80881e-05
-0.1852	-0.000807095	0.00382	0.00301	6.72586e-05
-0.1851	-0.000794669	0.00381	0.00302	6.39339e-05
-0.185	-0.00078225	0.00381	0.00303	6.31143e-05
-0.1849	-0.000769839	0.0038	0.00303	6.22998e-05
-0.1848	-0.000757439	0.00379	0.00303	5.64907e-05
-0.1847	-0.000745049	0.00378	0.00303	5.5687e-05
-0.1846	-0.000732672	0.00377	0.00304	5.48893e-05
-0.1845	-0.00072031	0.00377	0.00305	5.15973e-05
-0.1844	-0.000707962	0.00376	0.00305	5.08116e-05
-0.1843	-0.000695631	0.00375	0.00305	5.00322e-05
-0.1842	-0.000683317	0.00374	0.00306	4.67589e-05
-0.1841	-0.000671023	0.00374	0.00307	4.34926e-05
-0.184	-0.00065875	0.00373	0.00307	4.27329e-05
-0.1839	-0.000646498	0.00372	0.00307	3.94799e-05
-0.1838	-0.000634269	0.00371	0.00308	3.87343e-05
-0.1837	-0.000622065	0.00371	0.00309	3.79959e-05
-0.1836	-0.000609887	0.0037	0.00309	3.47646e-05
-0.1835	-0.000597736	0.00369	0.00309	3.40411e-05
-0.1834	-0.000585613	0.00368	0.00309	3.08251e-05
-0.1833	-0.000573519	0.00367	0.0031	2.7617e-05
-0.1832	-0.000561457	0.00367	0.00311	2.69169e-05
-0.1831	-0.000549427	0.00366	0.00311	2.37249e-05
-0.183	-0.00053743	0.00365	0.00311	2.30408e-05
-0.1829	-0.000525468	0.00364	0.00311	1.98652e-05
-0.1828	-0.000513543	0.00364	0.00313	1.9198e-05
-0.1827	-0.000501655	0.00363	0.00313	1.85394e-05
-0.1826	-0.000489805	0.00362	0.00313	1.28895e-05
-0.1825	-0.000477995	0.00361	0.00313	1.22481e-05
-0.1824	-0.000466226	0.00361	0.00314	9.11578e-06
-0.1823	-0.0004545	0.0036	0.00315	8.49225e-06
-0.1822	-0.000442817	0.00359	0.00315	7.87798e-06
-0.1821	-0.000431179	0.00358	0.00315	4.77269e-06
-0.182	-0.000419588	0.00357	0.00315	4.17662e-06
-0.1819	-0.000408043	0.00357	0.00316	1.08973e-06
-0.1818	-0.000396547	0.00356	0.00316	5.12262e-07
-0.1817	-0.0003851	0.00355	0.00316	-5.05556e-06
-0.1816	-0.000373705	0.00354	0.00317	-5.61399e-06
-0.1815	-0.000362361	0.00354	0.00318	-6.16306e-06
-0.1814	-0.000351071	0.00353	0.00318	-9.20228e-06
-0.1813	-0.000339834	0.00352	0.00318	-9.73192e-06
-0.1812	-0.000328653	0.00351	0.00318	-1.27517e-05
-0.1811	-0.000317529	0.00351	0.00319	-1.32617e-05
-0.181	-0.000306463	0.0035	0.00319	-1.62622e-05
-0.1809	-0.000295455	0.00349	0.00319	-1.67526e-05
-0.1808	-0.000284507	0.00348	0.0032	-1.97333e-05
-0.1807	-0.000273619	0.00347	0.0032	-2.27039e-05
-0.1806	-0.000262794	0.00347	0.00321	-2.56648e-05
-0.1805	-0.000252032	0.00346	0.00321	-2.61157e-05
-0.1804	-0.000241334	0.00345	0.00321	-2.90566e-05
-0.1803	-0.000230701	0.00344	0.00321	-2.94875e-05
-0.1802	-0.000220134	0.00344	0.00322	-3.24084e-05
-0.1801	-0.000209634	0.00343	0.00322	-3.28196e-05
-0.18	-0.000199202	0.00342	0.00322	-3.57208e-05
-0.1799	-0.000188839	0.00341	0.00322	-3.61117e-05
-0.1798	-0.000178546	0.0034	0.00322	-3.89932e-05
-0.1797	-0.000168324	0.0034	0.00323	-3.93645e-05
-0.1796	-0.000158173	0.00339	0.00323	-4.2226e-05
-0.1795	-0.000148095	0.00338	0.00323	-4.50776e-05
-0.1794	-0.000138091	0.00337	0.00323	-4.79196e-05
-0.1793	-0.00012816	0.00337	0.00324	-4.82517e-05
-0.1792	-0.000118305	0.00336	0.00324	-5.1074e-05
-0.1791	-0.000108526	0.00335	0.00324	-5.13865e-05
-0.179	-9.88233e-05	0.00334	0.00324	-5.41896e-05
-0.1789	-8.91982e-05	0.00333	0.00324	-5.44831e-05
-0.1788	-7.96512e-05	0.00333	0.00325	-5.72671e-05
-0.1787	-7.01833e-05	0.00332	0.00325	-5.75416e-05
-0.1786	-6.07949e-05	0.00331	0.00325	-6.03065e-05
-0.1785	-5.14868e-05	0.0033	0.00325	-6.05623e-05
-0.1784	-4.22597e-05	0.0033	0.00326	-6.33089e-05
-0.1783	-3.31143e-05	0.00329	0.00326	-6.35463e-05
-0.1782	-2.4051e-05	0.00328	0.00326	-6.62747e-05
-0.1781	-1.50705e-05	0.00327	0.00325	-6.64939e-05
-0.178	-6.17343e-06	0.00326	0.00325	-6.92045e-05
-0.1779	2.63974e-06	0.00326	0.00326	-7.1906e-05
-0.1778	1.13685e-05	0.00325	0.00326	-7.20991e-05
-0.1777	2.00123e-05	0.00324	0.00326	-7.47835e-05
-0.1776	2.85707e-05	0.00323	0.00326	-7.49594e-05
-0.1775	3.70432e-05	0.00323	0.00327	-7.76269e-05
-0.1774	4.54294e-05	0.00322	0.00327	-7.77862e-05
-0.1773	5.3729e-05	0.00321	0.00326	-8.04372e-05
-0.1772	6.19415e-05	0.0032	0.00326	-8.05805e-05
-0.1771	7.00667e-05	0.00319	0.00326	-8.32157e-05
-0.177	7.81041e-05	0.00319	0.00327	-8.33431e-05
-0.1769	8.60535e-05	0.00318	0.00327	-8.59629e-05
-0.1768	9.39146e-05	0.00317	0.00326	-8.85754e-05
-0.1767	0.000101687	0.00316	0.00326	-8.86802e-05
-0.1766	0.000109371	0.00316	0.00327	-9.12782e-05
-0.1765	0.000116966	0.00315	0.00327	-9.13687e-05
-0.1764	0.000124472	0.00314	0.00326	-9.39526e-05
-0.1763	0.000131888	0.00313	0.00326	-9.40297e-05
-0.1762	0.000139216	0.00312	0.00326	-9.66001e-05
-0.1761	0.000146454	0.00312	0.00327	-9.66639e-05
-0.176	0.000153602	0.00311	0.00326	-9.92215e-05
-0.1759	0.000160661	0.0031	0.00326	-0.000101773
-0.1758	0.00016763	0.00309	0.00326	-0.000101819
-0.1757	0.00017451	0.00309	0.00326	-0.000104358
-0.1756	0.000181301	0.00308	0.00326	-0.000104392
-0.1755	0.000188002	0.00307	0.00326	-0.000106921
-0.1754	0.000194614	0.00306	0.00325	-0.000106944
-0.1753	0.000201137	0.00306	0.00326	-0.000109463
-0.1752	0.000207571	0.00305	0.00326	-0.000109476
-0.1751	0.000213917	0.00304	0.00325	-0.000111984
-0.175	0.000220174	0.00303	0.00325	-0.000111988
-0.1749	0.000226343	0.00302	0.00325	-0.000114487
-0.1748	0.000232424	0.00302	0.00325	-0.000116983
-0.1747	0.000238418	0.00301	0.00325	-0.000116974
-0.1746	0.000244324	0.003	0.00324	-0.000119461
-0.1745	0.000250144	0.00299	0.00324	-0.000119445
-0.1744	0.000255877	0.00299	0.00325	-0.000121925
-0.1743	0.000261524	0.00298	0.00324	-0.000121902
-0.1742	0.000267085	0.00297	0.00324	-0.000124376
-0.1741	0.000272562	0.00296	0.00323	-0.000121847
-0.174	0.000277954	0.00296	0.00324	-0.000124315
-0.1739	0.000283262	0.00295	0.00323	-0.000126781
-0.1738	0.000288487	0.00294	0.00323	-0.000126744
-0.1737	0.000293629	0.00293	0.00322	-0.000129206
-0.1736	0.000298689	0.00292	0.00322	-0.000129165
-0.1735	0.000303667	0.00292	0.00322	-0.000131623
-0.1734	0.000308565	0.00291	0.00322	-0.000131579
-0.1733	0.000313382	0.0029	0.00321	-0.000134034
-0.1732	0.000318121	0.00289	0.00321	-0.000133987
-0.1731	0.00032278	0.00289	0.00321	-0.00013644
-0.173	0.000327362	0.00288	0.00321	-0.000136392
-0.1729	0.000331868	0.00287	0.0032	-0.000136344
-0.1728	0.000336297	0.00286	0.0032	-0.000136295
-0.1727	0.000340651	0.00286	0.0032	-0.000138745
-0.1726	0.000344931	0.00285	0.00319	-0.000138696
-0.1725	0.000349137	0.00284	0.00319	-0.000141147
-0.1724	0.000353272	0.00283	0.00318	-0.000141099
-0.1723	0.000357334	0.00283	0.00319	-0.000143551
-0.1722	0.000361327	0.00282	0.00318	-0.000143504
-0.1721	0.000365251	0.00281	0.00318	-0.000145958
-0.172	0.000369106	0.0028	0.00317	-0.000145914
-0.1719	0.000372894	0.0028	0.00317	-0.00014587
-0.1718	0.000376616	0.00279	0.00317	-0.000145829
-0.1717	0.000380274	0.00278	0.00316	-0.000148289
-0.1716	0.000383868	0.00277	0.00315	-0.00014825
-0.1715	0.000387399	0.00276	0.00315	-0.000150714
-0.1714	0.000390869	0.00276	0.00315	-0.000150681
-0.1713	0.000394279	0.00275	0.00314	-0.00015315
-0.1712	0.000397631	0.00274	0.00314	-0.000153121
-0.1711	0.000400925	0.00273	0.00313	-0.000153096
-0.171	0.000404163	0.00273	0.00313	-0.000153073
-0.1709	0.000407346	0.00272	0.00313	-0.000155554
-0.1708	0.000410476	0.00271	0.00312	-0.000155538
-0.1707	0.000413554	0.0027	0.00311	-0.000158025
-0.1706	0.000416581	0.0027	0.00312	-0.000158017
-0.1705	0.000419559	0.00269	0.00311	-0.000160512
-0.1704	0.000422489	0.00268	0.0031	-0.000158011
-0.1703	0.000425373	0.00267	0.0031	-0.000160514
-0.1702	0.000428212	0.00267	0.0031	-0.000160522
-0.1701	0.000431007	0.00266	0.00309	-0.000163034
-0.17	0.000433761	0.00265	0.00308	-0.000163051
-0.1699	0.000436474	0.00264	0.00308	-0.000163073
-0.1698	0.000439149	0.00264	0.00308	-0.0001631
-0.1697	0.000441786	0.00263	0.00307	-0.000163131
-0.1696	0.000444388	0.00262	0.00306	-0.000165668
-0.1695	0.000446956	0.00261	0.00306	-0.000165711
-0.1694	0.000449491	0.00261	0.00306	-0.000168259
-0.1693	0.000451995	0.0026	0.00305	-0.000168312
-0.1692	0.00045447	0.00259	0.00304	-0.000170872
-0.1691	0.000456918	0.00258	0.00304	-0.000168437
-0.169	0.00045934	0.00258	0.00304	-0.000168508
-0.1689	0.000461737	0.00257	0.00303	-0.000171085
-0.1688	0.000464112	0.00256	0.00302	-0.000171169
-0.1687	0.000466466	0.00255	0.00302	-0.000173759
-0.1686	0.000468801	0.00255	0.00302	-0.000173855
-0.1685	0.000471119	0.00254	0.00301	-0.000173958
-0.1684	0.000473421	0.00253	0.003	-0.000174068
-0.1683	0.000475709	0.00252	0.003	-0.000174184
-0.1682	0.000477984	0.00252	0.003	-0.000176808
-0.1681	0.000480249	0.00251	0.00299	-0.000176938
-0.168	0.000482506	0.0025	0.00298	-0.000177075
-0.1679	0.000484755	0.00249	0.00297	-0.00017722
-0.1678	0.000486999	0.00249	0.00298	-0.000177371
-0.1677	0.00048924	0.00248	0.00297	-0.00018003
-0.1676	0.000491479	0.00247	0.00296	-0.000180196
-0.1675	0.000493718	0.00246	0.00295	-0.00018287
-0.1674	0.000495959	0.00246	0.00296	-0.000180551
-0.1673	0.000498204	0.00245	0.00295	-0.00018074
-0.1672	0.000500454	0.00244	0.00294	-0.000183436
-0.1671	0.000502712	0.00243	0.00293	-0.00018364
-0.167	0.000504978	0.00243	0.00293	-0.000183851
-0.1669	0.000507255	0.00242	0.00293	-0.00018657
-0.1668	0.000509545	0.00241	0.00292	-0.000184297
-0.1667	0.000511849	0.0024	0.00291	-0.000187032
-0.1666	0.000514169	0.0024	0.00291	-0.000187275
-0.1665	0.000516507	0.00239	0.00291	-0.000187525
-0.1664	0.000518865	0.00238	0.0029	-0.000190283
-0.1663	0.000521244	0.00237	0.00289	-0.000188049
-0.1662	0.000523646	0.00237	0.00289	-0.000188323
-0.1661	0.000526074	0.00236	0.00289	-0.000191105
-0.166	0.000528528	0.00235	0.00288	-0.000191395
-0.1659	0.00053101	0.00234	0.00287	-0.000194193
-0.1658	0.000533522	0.00234	0.00287	-0.000191999
-0.1657	0.000536066	0.00233	0.00287	-0.000192312
-0.1656	0.000538644	0.00232	0.00286	-0.000195133
-0.1655	0.000541257	0.00231	0.00285	-0.000195463
-0.1654	0.000543907	0.00231	0.00285	-0.0001958
-0.1653	0.000546596	0.0023	0.00285	-0.000198645
-0.1652	0.000549324	0.00229	0.00284	-0.000196497
-0.1651	0.000552095	0.00229	0.00284	-0.000196858
-0.165	0.000554909	0.00228	0.00283	-0.000199726
-0.1649	0.000557769	0.00227	0.00283	-0.000200102
-0.1648	0.000560675	0.00226	0.00282	-0.000200485
-0.1647	0.00056363	0.00226	0.00282	-0.000200877
-0.1646	0.000566634	0.00225	0.00282	-0.000201275
-0.1645	0.00056969	0.00224	0.00281	-0.000204182
-0.1644	0.000572799	0.00223	0.0028	-0.000204595
-0.1643	0.000575963	0.00223	0.00281	-0.000205016
-0.1642	0.000579183	0.00222	0.0028	-0.000205444
-0.1641	0.00058246	0.00221	0.00279	-0.00020588
-0.164	0.000585796	0.0022	0.00279	-0.000206322
-0.1639	0.000589193	0.0022	0.00279	-0.000209272
-0.1638	0.000592652	0.00219	0.00278	-0.000209729
-0.1637	0.000596174	0.00218	0.00278	-0.000210193
-0.1636	0.00059976	0.00217	0.00277	-0.000210663
-0.1635	0.000603413	0.00217	0.00277	-0.00021114
-0.1634	0.000607133	0.00216	0.00277	-0.000211624
-0.1633	0.000610921	0.00215	0.00276	-0.000214615
-0.1632	0.000614779	0.00214	0.00275	-0.000215111
-0.1631	0.000618709	0.00214	0.00276	-0.000215615
-0.163	0.000622711	0.00213	0.00275	-0.000216124
-0.1629	0.000626786	0.00212	0.00275	-0.00021664
-0.1628	0.000630936	0.00211	0.00274	-0.000219661
-0.1627	0.000635163	0.00211	0.00275	-0.000220189
-0.1626	0.000639466	0.0021	0.00274	-0.000220722
-0.1625	0.000643847	0.00209	0.00273	-0.000221261
-0.1624	0.000648307	0.00208	0.00273	-0.000221805
-0.1623	0.000652848	0.00208	0.00273	-0.000222355
-0.1622	0.00065747	0.00207	0.00273	-0.00022541
-0.1621	0.000662174	0.00206	0.00272	-0.000225971
-0.162	0.000666961	0.00205	0.00272	-0.000226536
-0.1619	0.000671832	0.00205	0.00272	-0.000227106
-0.1618	0.000676787	0.00204	0.00272	-0.000227682
-0.1617	0.000681829	0.00203	0.00271	-0.000230761
-0.1616	0.000686957	0.00202	0.00271	-0.000231345
-0.1615	0.000692172	0.00202	0.00271	-0.000231934
-0.1614	0.000697476	0.00201	0.00271	-0.000232527
-0.1613	0.000702868	0.002	0.0027	-0.000233123
-0.1612	0.000708349	0.00199	0.0027	-0.000236224
-0.1611	0.00071392	0.00199	0.0027	-0.000236828
-0.161	0.000719582	0.00198	0.0027	-0.000237436
-0.1609	0.000725336	0.00197	0.0027	-0.000240548
-0.1608	0.000731181	0.00196	0.00269	-0.000238663
-0.1607	0.000737118	0.00196	0.0027	-0.000241781
-0.1606	0.000743148	0.00195	0.00269	-0.000242401
-0.1605	0.00074927	0.00194	0.00269	-0.000243025
-0.1604	0.000755487	0.00193	0.00269	-0.000246152
-0.1603	0.000761797	0.00193	0.00269	-0.000246781
-0.1602	0.000768201	0.00192	0.00269	-0.000247412
-0.1601	0.0007747	0.00191	0.00268	-0.000248046
-0.16	0.000781293	0.0019	0.00268	-0.000251181
-0.1599	0.000787981	0.0019	0.00269	-0.000251819
-0.1598	0.000794764	0.00189	0.00268	-0.000252458
-0.1597	0.000801642	0.00188	0.00268	-0.000255599
-0.1596	0.000808615	0.00187	0.00268	-0.000253741
-0.1595	0.000815684	0.00187	0.00269	-0.000256885
-0.1594	0.000822847	0.00186	0.00268	-0.00025753
-0.1593	0.000830106	0.00185	0.00268	-0.000260675
-0.1592	0.00083746	0.00184	0.00268	-0.000261322
-0.1591	0.000844909	0.00183	0.00267	-0.000264468
-0.159	0.000852453	0.00183	0.00268	-0.000262616
-0.1589	0.000860091	0.00182	0.00268	-0.000265764
-0.1588	0.000867823	0.00181	0.00268	-0.000266412
-0.1587	0.00087565	0.0018	0.00268	-0.00026956
-0.1586	0.000883571	0.0018	0.00268	-0.000270208
-0.1585	0.000891585	0.00179	0.00268	-0.000273356
-0.1584	0.000899692	0.00178	0.00268	-0.000274003
-0.1583	0.000907891	0.00177	0.00268	-0.000274649
-0.1582	0.000916183	0.00177	0.00269	-0.000275295
-0.1581	0.000924566	0.00176	0.00268	-0.00027844
-0.158	0.000933041	0.00175	0.00268	-0.000279084
-0.1579	0.000941606	0.00174	0.00268	-0.000282227
-0.1578	0.000950261	0.00174	0.00269	-0.000282868
-0.1577	0.000959005	0.00173	0.00269	-0.000283508
-0.1576	0.000967838	0.00172	0.00269	-0.000284147
-0.1575	0.000976758	0.00171	0.00269	-0.000287284
-0.1574	0.000985766	0.0017	0.00269	-0.000287919
-0.1573	0.00099486	0.0017	0.00269	-0.000291051
-0.1572	0.001	0.00169	0.00269	-0.000291682
-0.1571	0.00101	0.00168	0.00269	-0.000294811
-0.157	0.00102	0.00167	0.00269	-0.000292937
-0.1569	0.00103	0.00167	0.0027	-0.000296061
-0.1568	0.00104	0.00166	0.0027	-0.000299182
-0.1567	0.00105	0.00165	0.0027	-0.0002998
-0.1566	0.00106	0.00164	0.0027	-0.000302916
-0.1565	0.00107	0.00163	0.0027	-0.000303529
-0.1564	0.00108	0.00163	0.00271	-0.000306638
-0.1563	0.00109	0.00162	0.00271	-0.000304745
-0.1562	0.0011	0.00161	0.00271	-0.000307848
-0.1561	0.00111	0.0016	0.00271	-0.000310948
-0.156	0.00112	0.0016	0.00272	-0.000311545
-0.1559	0.00113	0.00159	0.00272	-0.000314638
-0.1558	0.00114	0.00158	0.00272	-0.000317727
-0.1557	0.00115	0.00157	0.00272	-0.000315813
-0.1556	0.00116	0.00156	0.00272	-0.000318895
-0.1555	0.00117	0.00156	0.00273	-0.000319473
-0.1554	0.00118	0.00155	0.00273	-0.000322548
-0.1553	0.00119	0.00154	0.00273	-0.000325618
-0.1552	0.0012	0.00153	0.00273	-0.000326184
-0.1551	0.00121	0.00153	0.00274	-0.000329247
-0.155	0.00123	0.00152	0.00275	-0.000329805
-0.1549	0.00124	0.00151	0.00275	-0.000330359
-0.1548	0.00125	0.0015	0.00275	-0.000333408
-0.1547	0.00126	0.00149	0.00275	-0.000336454
-0.1546	0.00127	0.00149	0.00276	-0.000336995
-0.1545	0.00128	0.00148	0.00276	-0.000340032
-0.1544	0.00129	0.00147	0.00276	-0.000340564
-0.1543	0.0013	0.00146	0.00276	-0.000341093
-0.1542	0.00131	0.00145	0.00276	-0.000344116
-0.1541	0.00132	0.00145	0.00277	-0.000347136
-0.154	0.00134	0.00144	0.00278	-0.00034765
-0.1539	0.00135	0.00143	0.00278	-0.000349994
-0.1538	0.00136	0.00142	0.00278	-0.000353062
-0.1537	0.00137	0.00142	0.00279	-0.00035364
-0.1536	0.00138	0.00141	0.00279	-0.000354228
-0.1535	0.00139	0.0014	0.00279	-0.000357324
-0.1534	0.0014	0.00139	0.00279	-0.00036043
-0.1533	0.00142	0.00138	0.0028	-0.000361045
-0.1532	0.00143	0.00138	0.00281	-0.00036417
-0.1531	0.00144	0.00137	0.00281	-0.000364803
-0.153	0.00145	0.00136	0.00281	-0.000367946
-0.1529	0.00146	0.00135	0.00281	-0.000368599
-0.1528	0.00147	0.00134	0.00281	-0.00037176
-0.1527	0.00149	0.00134	0.00283	-0.000374931
-0.1526	0.0015	0.00133	0.00283	-0.000378111
-0.1525	0.00151	0.00132	0.00283	-0.000373801
-0.1524	0.00152	0.00131	0.00283	-0.000376999
-0.1523	0.00153	0.0013	0.00283	-0.000380207
-0.1522	0.00154	0.0013	0.00284	-0.000383425
-0.1521	0.00155	0.00129	0.00284	-0.000384151
-0.152	0.00157	0.00128	0.00285	-0.000384887
-0.1519	0.00158	0.00127	0.00285	-0.000388132
-0.1518	0.00159	0.00127	0.00286	-0.000391386
-0.1517	0.0016	0.00126	0.00286	-0.00038965
-0.1516	0.00161	0.00125	0.00286	-0.000392923
-0.1515	0.00162	0.00124	0.00286	-0.000396205
-0.1514	0.00164	0.00123	0.00287	-0.000396996
-0.1513	0.00165	0.00123	0.00288	-0.000400297
-0.1512	0.00166	0.00122	0.00288	-0.000401107
-0.1511	0.00167	0.00121	0.00288	-0.000404426
-0.151	0.00168	0.0012	0.00288	-0.000405254
-0.1509	0.00169	0.00119	0.00288	-0.000406091
-0.1508	0.00171	0.00119	0.0029	-0.000406938
-0.1507	0.00172	0.00118	0.0029	-0.000410294
-0.1506	0.00173	0.00117	0.0029	-0.000413659
-0.1505	0.00174	0.00116	0.0029	-0.000414533
-0.1504	0.00175	0.00115	0.0029	-0.000415416
-0.1503	0.00176	0.00115	0.00291	-0.000416308
-0.1502	0.00177	0.00114	0.00291	-0.00041971
-0.1501	0.00179	0.00113	0.00292	-0.00042312
-0.15	0.0018	0.00112	0.00292	-0.00042404
-0.1499	0.00181	0.00111	0.00292	-0.000422468
-0.1498	0.00183	0.00111	0.00294	-0.000425906
-0.1497	0.00185	0.0011	0.00295	-0.000429353
-0.1496	0.00187	0.00109	0.00296	-0.000432809
-0.1495	0.00188	0.00108	0.00296	-0.000431274
-0.1494	0.0019	0.00107	0.00297	-0.000432247
-0.1493	0.00192	0.00107	0.00299	-0.00043573
-0.1492	0.00193	0.00106	0.00299	-0.000439222
-0.1491	0.00195	0.00105	0.003	-0.000437723
-0.149	0.00197	0.00104	0.00301	-0.000438732
-0.1489	0.00199	0.00104	0.00303	-0.000442251
-0.1488	0.002	0.00103	0.00303	-0.000445778
-0.1487	0.00202	0.00102	0.00304	-0.000446814
-0.1486	0.00204	0.00101	0.00305	-0.000445359
-0.1485	0.00206	0.001	0.00306	-0.000448913
-0.1484	0.00207	0.000996191	0.00307	-0.000452476
-0.1483	0.00209	0.00098834	0.00308	-0.000453548
-0.1482	0.00211	0.000980494	0.00309	-0.000452128
-0.1481	0.00212	0.000972654	0.00309	-0.000455717
-0.148	0.00214	0.000964819	0.0031	-0.000456815
-0.1479	0.00216	0.000956991	0.00312	-0.000457922
-0.1478	0.00217	0.000949169	0.00312	-0.000459037
-0.1477	0.00219	0.000941354	0.00313	-0.000462661
-0.1476	0.00221	0.000933545	0.00314	-0.000463794
-0.1475	0.00222	0.000925743	0.00315	-0.000464935
-0.1474	0.00224	0.000917948	0.00316	-0.000466085
-0.1473	0.00226	0.00091016	0.00317	-0.000469743
-0.1472	0.00227	0.00090238	0.00317	-0.00046841
-0.1471	0.00229	0.000894608	0.00318	-0.000469586
-0.147	0.0023	0.000886843	0.00319	-0.00047327
-0.1469	0.00232	0.000879086	0.0032	-0.000474463
-0.1468	0.00234	0.000871337	0.00321	-0.000473164
-0.1467	0.00235	0.000863597	0.00321	-0.000476874
-0.1466	0.00237	0.000855865	0.00323	-0.000480592
-0.1465	0.00238	0.000848142	0.00323	-0.000476818
-0.1464	0.0024	0.000840428	0.00324	-0.000480553
-0.1463	0.00242	0.000832723	0.00325	-0.000484297
-0.1462	0.00243	0.000825027	0.00326	-0.000480548
-0.1461	0.00245	0.00081734	0.00327	-0.000484308
-0.146	0.00246	0.000809664	0.00327	-0.000488077
-0.1459	0.00248	0.000801996	0.00328	-0.000486853
-0.1458	0.00249	0.000794339	0.00328	-0.000488138
-0.1457	0.00251	0.000786693	0.0033	-0.000491932
-0.1456	0.00252	0.000779056	0.0033	-0.000490733
-0.1455	0.00253	0.00077143	0.0033	-0.000492043
-0.1454	0.00255	0.000763814	0.00331	-0.000493361
-0.1453	0.00256	0.00075621	0.00332	-0.000494687
-0.1452	0.00258	0.000748616	0.00333	-0.000498522
-0.1451	0.00259	0.000741033	0.00333	-0.000497364
-0.145	0.0026	0.000733462	0.00333	-0.000498715
-0.1449	0.00262	0.000725902	0.00335	-0.000500073
-0.1448	0.00263	0.000718354	0.00335	-0.00050144
-0.1447	0.00264	0.000710818	0.00335	-0.000500315
-0.1446	0.00266	0.000703294	0.00336	-0.000504198
-0.1445	0.00267	0.000695781	0.00337	-0.000505589
-0.1444	0.00268	0.000688281	0.00337	-0.000504488
-0.1443	0.0027	0.000680794	0.00338	-0.000505895
-0.1442	0.00271	0.000673318	0.00338	-0.00050731
-0.1441	0.00272	0.000665856	0.00339	-0.000508733
-0.144	0.00273	0.000658407	0.00339	-0.000510163
-0.1439	0.00274	0.00065097	0.00339	-0.000509102
-0.1438	0.00276	0.000643547	0.0034	-0.000513049
-0.1437	0.00277	0.000636136	0.00341	-0.000512003
-0.1436	0.00278	0.00062874	0.00341	-0.000513466
-0.1435	0.00279	0.000621356	0.00341	-0.000514936
-0.1434	0.0028	0.000613987	0.00341	-0.000513914
-0.1433	0.00281	0.000606631	0.00342	-0.0005179
-0.1432	0.00282	0.000599289	0.00342	-0.000516893
-0.1431	0.00283	0.000591961	0.00342	-0.000518395
-0.143	0.00284	0.000584647	0.00342	-0.000519904
-0.1429	0.00285	0.000577348	0.00343	-0.000518921
-0.1428	0.00286	0.000570063	0.00343	-0.000522946
-0.1427	0.00287	0.000562792	0.00343	-0.000521978
-0.1426	0.00288	0.000555537	0.00344	-0.000521018
-0.1425	0.00289	0.000548295	0.00344	-0.000522566
-0.1424	0.0029	0.000541069	0.00344	-0.000524121
-0.1423	0.00291	0.000533858	0.00344	-0.000523184
-0.1422	0.00292	0.000526661	0.00345	-0.000524754
-0.1421	0.00293	0.00051948	0.00345	-0.000526333
-0.142	0.00294	0.000512314	0.00345	-0.000525418
-0.1419	0.00295	0.000505164	0.00346	-0.000527012
-0.1418	0.00295	0.000498029	0.00345	-0.000526113
-0.1417	0.00296	0.000490909	0.00345	-0.000530221
-0.1416	0.00297	0.000483805	0.00345	-0.000529337
-0.1415	0.00298	0.000476716	0.00346	-0.000530961
-0.1414	0.00298	0.000469644	0.00345	-0.000527592
-0.1413	0.00299	0.000462587	0.00345	-0.00052923
-0.1412	0.003	0.000455546	0.00346	-0.000530876
-0.1411	0.00301	0.000448521	0.00346	-0.000532529
-0.141	0.00301	0.000441513	0.00345	-0.00053169
-0.1409	0.00302	0.00043452	0.00345	-0.000533359
-0.1408	0.00302	0.000427543	0.00345	-0.000532534
-0.1407	0.00303	0.000420583	0.00345	-0.000534217
-0.1406	0.00304	0.000413639	0.00345	-0.000533408
-0.1405	0.00304	0.000406712	0.00345	-0.000535105
-0.1404	0.00305	0.000399801	0.00345	-0.00053181
-0.1403	0.00305	0.000392906	0.00344	-0.000536023
-0.1402	0.00306	0.000386028	0.00345	-0.000535243
-0.1401	0.00306	0.000379166	0.00344	-0.00053697
-0.14	0.00307	0.000372321	0.00344	-0.000536204
-0.1399	0.00307	0.000365493	0.00344	-0.000537946
-0.1398	0.00307	0.000358682	0.00343	-0.000537194
-0.1397	0.00308	0.000351887	0.00343	-0.00053895
-0.1396	0.00308	0.000345109	0.00343	-0.000538214
-0.1395	0.00309	0.000338347	0.00343	-0.000537484
-0.1394	0.00309	0.000331603	0.00342	-0.000536762
-0.1393	0.00309	0.000324875	0.00341	-0.000538547
-0.1392	0.0031	0.000318165	0.00342	-0.000537839
-0.1391	0.0031	0.000311471	0.00341	-0.000539638
-0.139	0.0031	0.000304794	0.0034	-0.000538944
-0.1389	0.0031	0.000298134	0.0034	-0.000540757
-0.1388	0.00311	0.000291491	0.0034	-0.000540078
-0.1387	0.00311	0.000284865	0.00339	-0.000541905
-0.1386	0.00311	0.000278255	0.00339	-0.00054124
-0.1385	0.00311	0.000271663	0.00338	-0.000540581
-0.1384	0.00311	0.000265088	0.00338	-0.00054243
-0.1383	0.00312	0.00025853	0.00338	-0.000541785
-0.1382	0.00312	0.000251988	0.00337	-0.000543648
-0.1381	0.00312	0.000245464	0.00337	-0.000540517
-0.138	0.00312	0.000238957	0.00336	-0.000542394
-0.1379	0.00312	0.000232466	0.00335	-0.000541777
-0.1378	0.00312	0.000225993	0.00335	-0.000543667
-0.1377	0.00312	0.000219536	0.00334	-0.000540564
-0.1376	0.00312	0.000213096	0.00333	-0.000542468
-0.1375	0.00312	0.000206674	0.00333	-0.000544379
-0.1374	0.00312	0.000200268	0.00332	-0.000543797
-0.1373	0.00312	0.000193879	0.00331	-0.000543221
-0.1372	0.00312	0.000187507	0.00331	-0.000542652
-0.1371	0.00312	0.000181151	0.0033	-0.00054209
-0.137	0.00312	0.000174813	0.00329	-0.000544034
-0.1369	0.00312	0.000168491	0.00329	-0.000543486
-0.1368	0.00312	0.000162186	0.00328	-0.000542944
-0.1367	0.00312	0.000155897	0.00328	-0.000542408
-0.1366	0.00312	0.000149626	0.00327	-0.000544379
-0.1365	0.00312	0.00014337	0.00326	-0.000543857
-0.1364	0.00311	0.000137132	0.00325	-0.000543341
-0.1363	0.00311	0.00013091	0.00324	-0.000542832
-0.1362	0.00311	0.000124705	0.00323	-0.000542329
-0.1361	0.00311	0.000118516	0.00323	-0.000546833
-0.136	0.00311	0.000112343	0.00322	-0.000543843
-0.1359	0.00311	0.000106187	0.00322	-0.00054336
-0.1358	0.0031	0.000100048	0.0032	-0.000542883
-0.1357	0.0031	9.39244e-05	0.00319	-0.000544912
-0.1356	0.0031	8.78174e-05	0.00319	-0.000544447
-0.1355	0.0031	8.17265e-05	0.00318	-0.000543989
-0.1354	0.00309	7.56518e-05	0.00317	-0.000543537
-0.1353	0.00309	6.95933e-05	0.00316	-0.000545591
-0.1352	0.00309	6.35509e-05	0.00315	-0.000542652
-0.1351	0.00309	5.75244e-05	0.00315	-0.000544718
-0.135	0.00308	5.1514e-05	0.00313	-0.000544291
-0.1349	0.00308	4.55195e-05	0.00313	-0.000541369
-0.1348	0.00308	3.95408e-05	0.00312	-0.000545954
-0.1347	0.00308	3.3578e-05	0.00311	-0.000543045
-0.1346	0.00307	2.76309e-05	0.0031	-0.000542641
-0.1345	0.00307	2.16996e-05	0.00309	-0.000544743
-0.1344	0.00307	1.57839e-05	0.00309	-0.000541851
-0.1343	0.00306	9.88381e-06	0.00307	-0.000546465
-0.1342	0.00306	3.99926e-06	0.00306	-0.000543585
-0.1341	0.00306	-1.86979e-06	0.00306	-0.00054071
-0.134	0.00305	-7.72342e-06	0.00304	-0.000545341
-0.1339	0.00305	-1.35617e-05	0.00304	-0.000542477
-0.1338	0.00304	-1.93846e-05	0.00302	-0.000547119
-0.1337	0.00304	-2.51923e-05	0.00301	-0.000544267
-0.1336	0.00304	-3.09847e-05	0.00301	-0.00054142
-0.1335	0.00303	-3.6762e-05	0.00299	-0.000543578
-0.1334	0.00303	-4.25243e-05	0.00299	-0.000543241
-0.1333	0.00303	-4.82714e-05	0.00298	-0.00054291
-0.1332	0.00302	-5.40037e-05	0.00297	-0.000542584
-0.1331	0.00302	-5.97209e-05	0.00296	-0.000544763
-0.133	0.00301	-6.54234e-05	0.00294	-0.000544447
-0.1329	0.00301	-7.1111e-05	0.00294	-0.000544136
-0.1328	0.00301	-7.67838e-05	0.00293	-0.00054383
-0.1327	0.003	-8.24419e-05	0.00292	-0.000546029
-0.1326	0.003	-8.80854e-05	0.00291	-0.000543233
-0.1325	0.00299	-9.37143e-05	0.0029	-0.000540441
-0.1324	0.00299	-9.93287e-05	0.00289	-0.000545154
-0.1323	0.00299	-0.000104929	0.00289	-0.000542372
-0.1322	0.00298	-0.000110514	0.00287	-0.000544594
-0.1321	0.00298	-0.000116085	0.00286	-0.000541821
-0.132	0.00297	-0.000121642	0.00285	-0.000544052
-0.1319	0.00297	-0.000127184	0.00284	-0.000546287
-0.1318	0.00297	-0.000132712	0.00284	-0.000543526
-0.1317	0.00296	-0.000138226	0.00282	-0.00054327
-0.1316	0.00296	-0.000143726	0.00282	-0.000543018
-0.1315	0.00295	-0.000149212	0.0028	-0.000545269
-0.1314	0.00295	-0.000154683	0.0028	-0.000542525
-0.1313	0.00295	-0.000160141	0.00279	-0.000544784
-0.1312	0.00294	-0.000165584	0.00277	-0.000542047
-0.1311	0.00294	-0.000171014	0.00277	-0.000544314
-0.131	0.00293	-0.00017643	0.00275	-0.000544085
-0.1309	0.00293	-0.000181832	0.00275	-0.000543858
-0.1308	0.00293	-0.00018722	0.00274	-0.000543635
-0.1307	0.00292	-0.000192594	0.00273	-0.000543416
-0.1306	0.00292	-0.000197955	0.00272	-0.000543199
-0.1305	0.00291	-0.000203301	0.00271	-0.000545486
-0.1304	0.00291	-0.000208634	0.0027	-0.000545276
-0.1303	0.00291	-0.000213954	0.0027	-0.000545068
-0.1302	0.0029	-0.000219259	0.00268	-0.000544864
-0.1301	0.0029	-0.000224551	0.00268	-0.000542162
-0.13	0.0029	-0.00022983	0.00267	-0.000544462
-0.1299	0.00289	-0.000235095	0.00265	-0.000546766
-0.1298	0.00289	-0.000240346	0.00265	-0.000544071
-0.1297	0.00289	-0.000245583	0.00264	-0.000546379
-0.1296	0.00288	-0.000250808	0.00263	-0.000543689
-0.1295	0.00288	-0.000256018	0.00262	-0.000546001
-0.1294	0.00288	-0.000261215	0.00262	-0.000543315
-0.1293	0.00288	-0.000266399	0.00261	-0.000545631
-0.1292	0.00287	-0.000271569	0.0026	-0.000547948
-0.1291	0.00287	-0.000276725	0.00259	-0.000545267
-0.129	0.00287	-0.000281868	0.00259	-0.000547588
-0.1289	0.00286	-0.000286998	0.00257	-0.00054491
-0.1288	0.00286	-0.000292114	0.00257	-0.000544733
-0.1287	0.00286	-0.000297216	0.00256	-0.000549557
-0.1286	0.00286	-0.000302305	0.00256	-0.000546883
-0.1285	0.00286	-0.00030738	0.00255	-0.000546709
-0.1284	0.00285	-0.000312442	0.00254	-0.000546536
-0.1283	0.00285	-0.000317491	0.00253	-0.000546364
-0.1282	0.00285	-0.000322525	0.00253	-0.000551192
-0.1281	0.00285	-0.000327546	0.00252	-0.000548521
-0.128	0.00285	-0.000332554	0.00252	-0.00054835
-0.1279	0.00284	-0.000337548	0.0025	-0.000548179
-0.1278	0.00284	-0.000342528	0.0025	-0.000548008
-0.1277	0.00284	-0.000347494	0.00249	-0.000550337
-0.1276	0.00284	-0.000352447	0.00249	-0.000550165
-0.1275	0.00284	-0.000357386	0.00248	-0.000549993
-0.1274	0.00284	-0.000362311	0.00248	-0.000549821
-0.1273	0.00284	-0.000367223	0.00247	-0.000549648
-0.1272	0.00284	-0.00037212	0.00247	-0.000549474
-0.1271	0.00284	-0.000377004	0.00246	-0.0005518
-0.127	0.00283	-0.000381873	0.00245	-0.000551624
-0.1269	0.00283	-0.000386729	0.00244	-0.000551447
-0.1268	0.00283	-0.00039157	0.00244	-0.000551269
-0.1267	0.00283	-0.000396398	0.00243	-0.000551089
-0.1266	0.00283	-0.000401211	0.00243	-0.000553407
-0.1265	0.00283	-0.00040601	0.00242	-0.000553224
-0.1264	0.00283	-0.000410795	0.00242	-0.000553039
-0.1263	0.00283	-0.000415565	0.00241	-0.000552851
-0.1262	0.00283	-0.000420321	0.00241	-0.000555162
-0.1261	0.00283	-0.000425062	0.0024	-0.00055497
-0.126	0.00283	-0.000429789	0.0024	-0.000554775
-0.1259	0.00283	-0.000434502	0.0024	-0.000554578
-0.1258	0.00284	-0.000439199	0.0024	-0.000554378
-0.1257	0.00284	-0.000443882	0.0024	-0.000556676
-0.1256	0.00284	-0.00044855	0.00239	-0.00055647
-0.1255	0.00284	-0.000453203	0.00239	-0.00055626
-0.1254	0.00284	-0.000457841	0.00238	-0.000556048
-0.1253	0.00284	-0.000462464	0.00238	-0.000558331
-0.1252	0.00284	-0.000467072	0.00237	-0.000558111
-0.1251	0.00284	-0.000471664	0.00237	-0.000557887
-0.125	0.00285	-0.000476241	0.00237	-0.00055516
-0.1249	0.00285	-0.000480803	0.00237	-0.000559927
-0.1248	0.00285	-0.000485349	0.00236	-0.000559691
-0.1247	0.00285	-0.000489879	0.00236	-0.00055945
-0.1246	0.00285	-0.000494394	0.00236	-0.000561705
-0.1245	0.00286	-0.000498893	0.00236	-0.000561454
-0.1244	0.00286	-0.000503376	0.00236	-0.000561199
-0.1243	0.00286	-0.000507842	0.00235	-0.000558438
-0.1242	0.00286	-0.000512293	0.00235	-0.000563173
-0.1241	0.00287	-0.000516727	0.00235	-0.000560402
-0.124	0.00287	-0.000521145	0.00235	-0.000562625
-0.1239	0.00287	-0.000525546	0.00234	-0.000562342
-0.1238	0.00288	-0.000529931	0.00235	-0.000564554
-0.1237	0.00288	-0.000534299	0.00235	-0.00056176
-0.1236	0.00288	-0.00053865	0.00234	-0.000563959
-0.1235	0.00289	-0.000542984	0.00235	-0.000566152
-0.1234	0.00289	-0.000547301	0.00234	-0.000563339
-0.1233	0.00289	-0.000551601	0.00234	-0.000568019
-0.1232	0.0029	-0.000555883	0.00234	-0.000565192
-0.1231	0.0029	-0.000560148	0.00234	-0.000566175
-0.123	0.00291	-0.000564395	0.00235	-0.000566918
-0.1229	0.00291	-0.000568625	0.00234	-0.000567656
-0.1228	0.00292	-0.000572836	0.00235	-0.000568388
-0.1227	0.00292	-0.00057703	0.00234	-0.000569115
-0.1226	0.00292	-0.000581205	0.00234	-0.000567335
-0.1225	0.00293	-0.000585362	0.00234	-0.00057055
-0.1224	0.00293	-0.000589501	0.00234	-0.000568758
-0.1223	0.00294	-0.000593621	0.00235	-0.000571959
-0.1222	0.00294	-0.000597723	0.00234	-0.000570153
-0.1221	0.00295	-0.000601806	0.00235	-0.000568341
-0.122	0.00295	-0.000605869	0.00234	-0.000571521
-0.1219	0.00296	-0.000609914	0.00235	-0.000569694
-0.1218	0.00296	-0.00061394	0.00235	-0.00057286
-0.1217	0.00297	-0.000617946	0.00235	-0.000571017
-0.1216	0.00298	-0.000621932	0.00236	-0.000571667
-0.1215	0.00298	-0.000625899	0.00235	-0.000572309
-0.1214	0.00299	-0.000629846	0.00236	-0.000572942
-0.1213	0.00299	-0.000633773	0.00236	-0.000573566
-0.1212	0.003	-0.00063768	0.00236	-0.000574182
-0.1211	0.00301	-0.000641567	0.00237	-0.000574789
-0.121	0.00301	-0.000645433	0.00236	-0.000572887
-0.1209	0.00302	-0.000649279	0.00237	-0.000575976
-0.1208	0.00302	-0.000653105	0.00237	-0.000574055
-0.1207	0.00303	-0.000656909	0.00237	-0.000574624
-0.1206	0.00304	-0.000660693	0.00238	-0.000575183
-0.1205	0.00304	-0.000664455	0.00238	-0.000575733
-0.1204	0.00305	-0.000668196	0.00238	-0.000576272
-0.1203	0.00306	-0.000671916	0.00239	-0.0005743
-0.1202	0.00306	-0.000675614	0.00238	-0.000577318
-0.1201	0.00307	-0.000679291	0.00239	-0.000575325
-0.12	0.00308	-0.000682946	0.0024	-0.000578321
-0.1199	0.00308	-0.000686579	0.00239	-0.000576305
-0.1198	0.00309	-0.000690189	0.0024	-0.000579279
-0.1197	0.0031	-0.000693778	0.00241	-0.00057724
-0.1196	0.0031	-0.000697344	0.0024	-0.00057769
-0.1195	0.00311	-0.000700888	0.00241	-0.000578128
-0.1194	0.00312	-0.000704409	0.00242	-0.000578553
-0.1193	0.00313	-0.000707908	0.00242	-0.000576467
-0.1192	0.00313	-0.000711383	0.00242	-0.000579367
-0.1191	0.00314	-0.000714835	0.00243	-0.000577256
-0.119	0.00315	-0.000718265	0.00243	-0.000580131
-0.1189	0.00316	-0.000721671	0.00244	-0.000577993
-0.1188	0.00316	-0.000725053	0.00243	-0.000578342
-0.1187	0.00317	-0.000728413	0.00244	-0.000578677
-0.1186	0.00318	-0.000731748	0.00245	-0.000578999
-0.1185	0.00319	-0.00073506	0.00245	-0.000579307
-0.1184	0.00319	-0.000738347	0.00245	-0.000579602
-0.1183	0.0032	-0.000741611	0.00246	-0.000577382
-0.1182	0.00321	-0.000744851	0.00247	-0.000580148
-0.1181	0.00322	-0.000748066	0.00247	-0.000577899
-0.118	0.00323	-0.000751257	0.00248	-0.000578136
-0.1179	0.00323	-0.000754423	0.00248	-0.000578359
-0.1178	0.00324	-0.000757565	0.00248	-0.000578566
-0.1177	0.00325	-0.000760682	0.00249	-0.000578759
-0.1176	0.00326	-0.000763775	0.0025	-0.000578936
-0.1175	0.00326	-0.000766842	0.00249	-0.000579098
-0.1174	0.00327	-0.000769884	0.0025	-0.000576745
-0.1173	0.00328	-0.000772902	0.00251	-0.000579376
-0.1172	0.00329	-0.000775894	0.00251	-0.000576991
-0.1171	0.0033	-0.000778861	0.00252	-0.00057709
-0.117	0.0033	-0.000781802	0.00252	-0.000577174
-0.1169	0.00331	-0.000784718	0.00253	-0.000577241
-0.1168	0.00332	-0.000787608	0.00253	-0.000577292
-0.1167	0.00333	-0.000790473	0.00254	-0.000577327
-0.1166	0.00334	-0.000793312	0.00255	-0.000574845
-0.1165	0.00334	-0.000796125	0.00254	-0.000577346
-0.1164	0.00335	-0.000798913	0.00255	-0.000574831
-0.1163	0.00336	-0.000801674	0.00256	-0.000574799
-0.1162	0.00337	-0.000804409	0.00257	-0.00057725
-0.1161	0.00337	-0.000807119	0.00256	-0.000574684
-0.116	0.00338	-0.000809802	0.00257	-0.0005746
-0.1159	0.00339	-0.000812459	0.00258	-0.000574499
-0.1158	0.0034	-0.00081509	0.00258	-0.000574381
-0.1157	0.00341	-0.000817694	0.00259	-0.000571746
-0.1156	0.00341	-0.000820273	0.00259	-0.000571593
-0.1155	0.00342	-0.000822824	0.0026	-0.000571422
-0.1154	0.00343	-0.00082535	0.0026	-0.000571234
-0.1153	0.00344	-0.000827849	0.00261	-0.000568527
-0.1152	0.00344	-0.000830321	0.00261	-0.000570803
-0.1151	0.00345	-0.000832767	0.00262	-0.000568061
-0.115	0.00346	-0.000835187	0.00262	-0.000567801
-0.1149	0.00347	-0.00083758	0.00263	-0.000567522
-0.1148	0.00347	-0.000839946	0.00263	-0.000567226
-0.1147	0.00348	-0.000842286	0.00264	-0.000564411
-0.1146	0.00349	-0.000844599	0.00265	-0.000566578
-0.1145	0.0035	-0.000846886	0.00265	-0.000563726
-0.1144	0.0035	-0.000849146	0.00265	-0.000563356
-0.1143	0.00351	-0.00085138	0.00266	-0.000562968
-0.1142	0.00352	-0.000853587	0.00267	-0.000562561
-0.1141	0.00353	-0.000855767	0.00267	-0.000559636
-0.114	0.00353	-0.000857921	0.00267	-0.000561692
-0.1139	0.00354	-0.000860048	0.00268	-0.00055873
-0.1138	0.00355	-0.000862149	0.00269	-0.000558248
-0.1137	0.00355	-0.000864223	0.00269	-0.000557748
-0.1136	0.00356	-0.000866271	0.00269	-0.00055473
-0.1135	0.00357	-0.000868293	0.0027	-0.000554193
-0.1134	0.00357	-0.000870288	0.0027	-0.000553637
-0.1133	0.00358	-0.000872257	0.00271	-0.000553063
-0.1132	0.00359	-0.000874199	0.00272	-0.000549969
-0.1131	0.00359	-0.000876116	0.00271	-0.000551857
-0.113	0.0036	-0.000878006	0.00272	-0.000548727
-0.1129	0.00361	-0.00087987	0.00273	-0.000548078
-0.1128	0.00361	-0.000881708	0.00273	-0.00054741
-0.1127	0.00362	-0.000883521	0.00274	-0.000544223
-0.1126	0.00362	-0.000885307	0.00273	-0.000543517
-0.1125	0.00363	-0.000887068	0.00274	-0.000542794
-0.1124	0.00364	-0.000888803	0.00275	-0.000542051
-0.1123	0.00364	-0.000890512	0.00275	-0.00053879
-0.1122	0.00365	-0.000892196	0.00276	-0.000538011
-0.1121	0.00365	-0.000893854	0.00276	-0.000537212
-0.112	0.00366	-0.000895487	0.00276	-0.000533896
-0.1119	0.00367	-0.000897095	0.00277	-0.000533061
-0.1118	0.00367	-0.000898678	0.00277	-0.000532208
-0.1117	0.00368	-0.000900236	0.00278	-0.000528836
-0.1116	0.00368	-0.00090177	0.00278	-0.000530447
-0.1115	0.00369	-0.000903278	0.00279	-0.000527039
-0.1114	0.00369	-0.000904762	0.00279	-0.000523613
-0.1113	0.0037	-0.000906221	0.00279	-0.000525169
-0.1112	0.0037	-0.000907656	0.00279	-0.000521707
-0.1111	0.00371	-0.000909067	0.0028	-0.000518228
-0.111	0.00371	-0.000910454	0.0028	-0.000519731
-0.1109	0.00372	-0.000911817	0.00281	-0.000516215
-0.1108	0.00372	-0.000913157	0.00281	-0.000512683
-0.1107	0.00373	-0.000914473	0.00282	-0.000514133
-0.1106	0.00373	-0.000915765	0.00281	-0.000510565
-0.1105	0.00374	-0.000917035	0.00282	-0.000506981
-0.1104	0.00374	-0.000918281	0.00282	-0.000505879
-0.1103	0.00374	-0.000919504	0.00282	-0.00050476
-0.1102	0.00375	-0.000920705	0.00283	-0.000501124
-0.1101	0.00375	-0.000921883	0.00283	-0.000499972
-0.11	0.00376	-0.00092304	0.00284	-0.000496303
-0.1099	0.00376	-0.000924174	0.00284	-0.000497617
-0.1098	0.00376	-0.000925286	0.00283	-0.000493915
-0.1097	0.00377	-0.000926376	0.00284	-0.000490196
-0.1096	0.00377	-0.000927445	0.00284	-0.000488962
-0.1095	0.00377	-0.000928493	0.00284	-0.000487712
-0.1094	0.00378	-0.000929519	0.00285	-0.000483945
-0.1093	0.00378	-0.000930525	0.00285	-0.000482663
-0.1092	0.00378	-0.00093151	0.00285	-0.000478866
-0.1091	0.00379	-0.000932475	0.00286	-0.000477553
-0.109	0.00379	-0.00093342	0.00286	-0.000476225
-0.1089	0.00379	-0.000934344	0.00286	-0.000472382
-0.1088	0.0038	-0.000935249	0.00286	-0.000468524
-0.1087	0.0038	-0.000936135	0.00286	-0.000467152
-0.1086	0.0038	-0.000937001	0.00286	-0.000463265
-0.1085	0.0038	-0.000937849	0.00286	-0.000464364
-0.1084	0.00381	-0.000938677	0.00287	-0.000460448
-0.1083	0.00381	-0.000939488	0.00287	-0.000456519
-0.1082	0.00381	-0.00094028	0.00287	-0.000455076
-0.1081	0.00381	-0.000941054	0.00287	-0.000451119
-0.108	0.00381	-0.00094181	0.00287	-0.000447149
-0.1079	0.00382	-0.000942549	0.00288	-0.000448166
-0.1078	0.00382	-0.000943271	0.00288	-0.000444171
-0.1077	0.00382	-0.000943976	0.00288	-0.000442662
-0.1076	0.00382	-0.000944665	0.00288	-0.000438641
-0.1075	0.00382	-0.000945337	0.00287	-0.000434607
-0.1074	0.00382	-0.000945993	0.00287	-0.000433062
-0.1073	0.00382	-0.000946633	0.00287	-0.000429005
-0.1072	0.00383	-0.000947258	0.00288	-0.000424936
-0.1071	0.00383	-0.000947868	0.00288	-0.000423356
-0.107	0.00383	-0.000948463	0.00288	-0.000419264
-0.1069	0.00383	-0.000949043	0.00288	-0.000417662
-0.1068	0.00383	-0.000949609	0.00288	-0.000416049
-0.1067	0.00383	-0.000950161	0.00288	-0.000411926
-0.1066	0.00383	-0.000950699	0.00288	-0.000410292
-0.1065	0.00383	-0.000951224	0.00288	-0.000406149
-0.1064	0.00383	-0.000951736	0.00288	-0.000401996
-0.1063	0.00383	-0.000952234	0.00288	-0.000400334
-0.1062	0.00383	-0.000952721	0.00288	-0.000396162
-0.1061	0.00383	-0.000953195	0.00288	-0.000394481
-0.106	0.00383	-0.000953657	0.00288	-0.000390292
-0.1059	0.00383	-0.000954108	0.00288	-0.000386094
-0.1058	0.00383	-0.000954548	0.00288	-0.000384389
-0.1057	0.00383	-0.000954976	0.00288	-0.000380175
-0.1056	0.00383	-0.000955394	0.00287	-0.000375954
-0.1055	0.00383	-0.000955802	0.00287	-0.000374226
-0.1054	0.00383	-0.000956199	0.00287	-0.00036999
-0.1053	0.00383	-0.000956587	0.00287	-0.000368248
-0.1052	0.00383	-0.000956966	0.00287	-0.000363999
-0.1051	0.00383	-0.000957335	0.00287	-0.000359744
-0.105	0.00383	-0.000957696	0.00287	-0.000357983
-0.1049	0.00383	-0.000958049	0.00287	-0.000353717
-0.1048	0.00383	-0.000958393	0.00287	-0.000349445
-0.1047	0.00383	-0.00095873	0.00287	-0.000347669
-0.1046	0.00382	-0.000959059	0.00286	-0.000343387
-0.1045	0.00382	-0.000959381	0.00286	-0.000341601
-0.1044	0.00382	-0.000959696	0.00286	-0.000337311
-0.1043	0.00382	-0.000960005	0.00286	-0.000333017
-0.1042	0.00382	-0.000960307	0.00286	-0.000331219
-0.1041	0.00382	-0.000960604	0.00286	-0.000326919
-0.104	0.00382	-0.000960895	0.00286	-0.000320115
-0.1039	0.00381	-0.000961181	0.00285	-0.000318308
-0.1038	0.00381	-0.000961462	0.00285	-0.000314
-0.1037	0.00381	-0.000961739	0.00285	-0.000309689
-0.1036	0.00381	-0.000962011	0.00285	-0.000307876
-0.1035	0.00381	-0.00096228	0.00285	-0.000303562
-0.1034	0.0038	-0.000962545	0.00284	-0.000299247
-0.1033	0.0038	-0.000962806	0.00284	-0.000297431
-0.1032	0.0038	-0.000963065	0.00284	-0.000293114
-0.1031	0.0038	-0.000963321	0.00284	-0.000288798
-0.103	0.00379	-0.000963575	0.00283	-0.000286981
-0.1029	0.00379	-0.000963826	0.00283	-0.000282665
-0.1028	0.00379	-0.000964076	0.00283	-0.000278349
-0.1027	0.00379	-0.000964325	0.00283	-0.000276535
-0.1026	0.00378	-0.000964572	0.00282	-0.000272222
-0.1025	0.00378	-0.000964819	0.00282	-0.000265411
-0.1024	0.00378	-0.000965065	0.00281	-0.000263602
-0.1023	0.00377	-0.000965311	0.0028	-0.000259295
-0.1022	0.00377	-0.000965557	0.0028	-0.000254991
-0.1021	0.00377	-0.000965804	0.0028	-0.00025319
-0.102	0.00376	-0.000966051	0.00279	-0.000248891
-0.1019	0.00376	-0.0009663	0.00279	-0.000244597
-0.1018	0.00376	-0.000966549	0.00279	-0.000240307
-0.1017	0.00375	-0.0009668	0.00278	-0.000238521
-0.1016	0.00375	-0.000967054	0.00278	-0.000234239
-0.1015	0.00375	-0.000967309	0.00278	-0.000229962
-0.1014	0.00374	-0.000967567	0.00277	-0.000228191
-0.1013	0.00374	-0.000967827	0.00277	-0.000221425
-0.1012	0.00374	-0.000968091	0.00277	-0.000217165
-0.1011	0.00373	-0.000968358	0.00276	-0.000212911
-0.101	0.00373	-0.000968628	0.00276	-0.000211164
-0.1009	0.00372	-0.000968903	0.00275	-0.000206923
-0.1008	0.00372	-0.000969181	0.00275	-0.000202689
-0.1007	0.00372	-0.000969464	0.00275	-0.000198464
-0.1006	0.00371	-0.000969752	0.00274	-0.000196746
-0.1005	0.00371	-0.000970044	0.00274	-0.000192535
-0.1004	0.0037	-0.000970342	0.00273	-0.000188334
-0.1003	0.0037	-0.000970645	0.00273	-0.000184141
-0.1002	0.00369	-0.000970954	0.00272	-0.000182457
-0.1001	0.00369	-0.000971268	0.00272	-0.000178282
-0.1	0.00368	-0.000971589	0.00271	-0.000174118
-0.0999	0.00368	-0.000971916	0.00271	-0.000169963
-0.0998	0.00367	-0.00097225	0.0027	-0.000168318
-0.0997	0.00367	-0.00097259	0.0027	-0.000164184
-0.0996	0.00366	-0.000972938	0.00269	-0.000157561
-0.0995	0.00366	-0.000973292	0.00269	-0.000153448
-0.0994	0.00365	-0.000973654	0.00268	-0.000149347
-0.0993	0.00365	-0.000974024	0.00268	-0.000147758
-0.0992	0.00364	-0.000974402	0.00267	-0.00014368
-0.0991	0.00364	-0.000974787	0.00267	-0.000139615
-0.099	0.00363	-0.000975181	0.00265	-0.000135562
-0.0989	0.00363	-0.000975584	0.00265	-0.000131522
-0.0988	0.00362	-0.000975995	0.00264	-0.000127495
-0.0987	0.00362	-0.000976415	0.00264	-0.000125981
-0.0986	0.00361	-0.000976844	0.00263	-0.000121982
-0.0985	0.00361	-0.000977282	0.00263	-0.000117996
-0.0984	0.0036	-0.00097773	0.00262	-0.000114025
-0.0983	0.00359	-0.000978187	0.00261	-0.000110069
-0.0982	0.00359	-0.000978654	0.00261	-0.000106127
-0.0981	0.00358	-0.000979131	0.0026	-0.000104701
-0.098	0.00358	-0.000979619	0.0026	-0.00010079
-0.0979	0.00357	-0.000980116	0.00259	-9.6895e-05
-0.0978	0.00356	-0.000980624	0.00258	-9.55162e-05
-0.0977	0.00356	-0.000981143	0.00258	-9.1654e-05
-0.0976	0.00355	-0.000981673	0.00257	-8.78084e-05
-0.0975	0.00354	-0.000982213	0.00256	-8.39796e-05
-0.0974	0.00354	-0.000982764	0.00256	-8.01683e-05
-0.0973	0.00353	-0.000983327	0.00255	-7.63745e-05
-0.0972	0.00352	-0.000983901	0.00254	-7.50985e-05
-0.0971	0.00352	-0.000984486	0.00254	-7.13407e-05
-0.097	0.00351	-0.000985083	0.00252	-6.76011e-05
-0.0969	0.0035	-0.000985691	0.00251	-6.38804e-05
-0.0968	0.0035	-0.000986312	0.00251	-6.01786e-05
-0.0967	0.00349	-0.000986944	0.0025	-5.64961e-05
-0.0966	0.00348	-0.000987588	0.00249	-5.53329e-05
-0.0965	0.00348	-0.000988245	0.00249	-5.16894e-05
-0.0964	0.00347	-0.000988914	0.00248	-4.80663e-05
-0.0963	0.00346	-0.000989594	0.00247	-4.44633e-05
-0.0962	0.00345	-0.000990288	0.00246	-4.08808e-05
-0.0961	0.00345	-0.000990994	0.00246	-3.7319e-05
-0.096	0.00344	-0.000991712	0.00245	-3.37784e-05
-0.0959	0.00343	-0.000992443	0.00244	-3.2759e-05
-0.0958	0.00342	-0.000993187	0.00243	-2.92614e-05
-0.0957	0.00342	-0.000993943	0.00243	-2.57856e-05
-0.0956	0.00341	-0.000994712	0.00242	-2.23318e-05
-0.0955	0.0034	-0.000995494	0.0024	-1.8092e-05
-0.0954	0.00339	-0.000996289	0.00239	-1.69174e-05
-0.0953	0.00338	-0.000997097	0.00238	-1.57613e-05
-0.0952	0.00338	-0.000997918	0.00238	-1.21238e-05
-0.0951	0.00337	-0.000998752	0.00237	-8.5051e-06
-0.095	0.00336	-0.0009996	0.00236	-7.40515e-06
-0.0949	0.00335	-0.001	0.00235	-3.82409e-06
-0.0948	0.00334	-0.001	0.00234	-2.6202e-07
-0.0947	0.00333	-0.001	0.00233	3.28098e-06
-0.0946	0.00333	-0.001	0.00233	4.30483e-06
-0.0945	0.00332	-0.001	0.00232	7.80944e-06
-0.0944	0.00331	-0.001	0.00231	8.79474e-06
-0.0943	0.0033	-0.00101	0.00229	1.22606e-05
-0.0942	0.00329	-0.00101	0.00228	1.32071e-05
-0.0941	0.00328	-0.00101	0.00227	1.6634e-05
-0.094	0.00327	-0.00101	0.00226	2.00412e-05
-0.0939	0.00326	-0.00101	0.00225	2.09288e-05
-0.0938	0.00325	-0.00101	0.00224	2.42966e-05
-0.0937	0.00324	-0.00101	0.00223	2.51446e-05
-0.0936	0.00323	-0.00101	0.00222	2.59728e-05
-0.0935	0.00323	-0.00101	0.00222	2.9281e-05
-0.0934	0.00322	-0.00101	0.00221	3.25691e-05
-0.0933	0.00321	-0.00102	0.00219	3.58373e-05
-0.0932	0.0032	-0.00102	0.00218	3.90853e-05
-0.0931	0.00319	-0.00102	0.00217	3.98131e-05
-0.093	0.00318	-0.00102	0.00216	4.05207e-05
-0.0929	0.00317	-0.00102	0.00215	4.1208e-05
-0.0928	0.00316	-0.00102	0.00214	4.4375e-05
-0.0927	0.00315	-0.00102	0.00213	4.75217e-05
-0.0926	0.00314	-0.00102	0.00212	4.81479e-05
-0.0925	0.00313	-0.00103	0.0021	5.12537e-05
-0.0924	0.00312	-0.00103	0.00209	4.9339e-05
-0.0923	0.00311	-0.00103	0.00208	5.49037e-05
-0.0922	0.0031	-0.00103	0.00207	5.54479e-05
-0.0921	0.00308	-0.00103	0.00205	5.84714e-05
-0.092	0.00307	-0.00103	0.00204	5.89743e-05
-0.0919	0.00306	-0.00103	0.00203	5.94566e-05
-0.0918	0.00305	-0.00103	0.00202	5.99181e-05
-0.0917	0.00304	-0.00103	0.00201	6.28589e-05
-0.0916	0.00303	-0.00104	0.00199	6.32789e-05
-0.0915	0.00302	-0.00104	0.00198	6.61782e-05
-0.0914	0.00301	-0.00104	0.00197	6.65566e-05
-0.0913	0.003	-0.00104	0.00196	6.69142e-05
-0.0912	0.00299	-0.00104	0.00195	6.97509e-05
-0.0911	0.00297	-0.00104	0.00193	7.00668e-05
-0.091	0.00296	-0.00104	0.00192	7.03618e-05
-0.0909	0.00295	-0.00105	0.0019	7.06358e-05
-0.0908	0.00294	-0.00105	0.00189	7.33889e-05
-0.0907	0.00293	-0.00105	0.00188	7.36211e-05
-0.0906	0.00292	-0.00105	0.00187	7.38323e-05
-0.0905	0.0029	-0.00105	0.00185	7.65226e-05
-0.0904	0.00289	-0.00105	0.00184	7.66918e-05
-0.0903	0.00288	-0.00105	0.00183	7.68401e-05
-0.0902	0.00287	-0.00106	0.00181	7.69674e-05
-0.0901	0.00286	-0.00106	0.0018	7.70737e-05
-0.09	0.00284	-0.00106	0.00178	7.7159e-05
-0.0899	0.00283	-0.00106	0.00177	7.97232e-05
-0.0898	0.00282	-0.00106	0.00176	7.97665e-05
-0.0897	0.00281	-0.00106	0.00175	7.97887e-05
-0.0896	0.00279	-0.00106	0.00173	8.229e-05
-0.0895	0.00278	-0.00107	0.00171	7.97702e-05
-0.0894	0.00277	-0.00107	0.0017	7.97294e-05
-0.0893	0.00276	-0.00107	0.00169	7.96675e-05
-0.0892	0.00274	-0.00107	0.00167	7.95847e-05
-0.0891	0.00273	-0.00107	0.00166	7.94809e-05
-0.089	0.00272	-0.00107	0.00165	7.9356e-05
-0.0889	0.0027	-0.00107	0.00163	7.67102e-05
-0.0888	0.00269	-0.00108	0.00161	8.15434e-05
-0.0887	0.00268	-0.00108	0.0016	8.13556e-05
-0.0886	0.00266	-0.00108	0.00158	7.86468e-05
-0.0885	0.00265	-0.00108	0.00157	7.84171e-05
-0.0884	0.00264	-0.00108	0.00156	8.06664e-05
-0.0883	0.00262	-0.00108	0.00154	7.78948e-05
-0.0882	0.00261	-0.00109	0.00152	7.76023e-05
-0.0881	0.0026	-0.00109	0.00151	7.72889e-05
-0.088	0.00258	-0.00109	0.00149	7.44545e-05
-0.0879	0.00257	-0.00109	0.00148	7.40993e-05
-0.0878	0.00256	-0.00109	0.00147	7.62232e-05
-0.0877	0.00254	-0.00109	0.00145	7.58263e-05
-0.0876	0.00253	-0.0011	0.00143	7.54085e-05
-0.0875	0.00251	-0.0011	0.00141	7.24699e-05
-0.0874	0.0025	-0.0011	0.0014	7.20105e-05
-0.0873	0.00249	-0.0011	0.00139	7.15303e-05
-0.0872	0.00247	-0.0011	0.00137	6.85293e-05
-0.0871	0.00246	-0.0011	0.00136	7.05076e-05
-0.087	0.00244	-0.00111	0.00133	6.74652e-05
-0.0869	0.00243	-0.00111	0.00132	6.6902e-05
-0.0868	0.00241	-0.00111	0.0013	6.38182e-05
-0.0867	0.0024	-0.00111	0.00129	6.32137e-05
-0.0866	0.00239	-0.00111	0.00128	6.25885e-05
-0.0865	0.00237	-0.00111	0.00126	5.94428e-05
-0.0864	0.00236	-0.00112	0.00124	5.87764e-05
-0.0863	0.00234	-0.00112	0.00122	5.55895e-05
-0.0862	0.00233	-0.00112	0.00121	5.4882e-05
-0.0861	0.00231	-0.00112	0.00119	5.16539e-05
-0.086	0.0023	-0.00112	0.00118	5.34054e-05
-0.0859	0.00228	-0.00113	0.00115	5.01364e-05
-0.0858	0.00227	-0.00113	0.00114	4.93469e-05
-0.0857	0.00225	-0.00113	0.00112	4.6037e-05
-0.0856	0.00224	-0.00113	0.00111	4.52066e-05
-0.0855	0.00222	-0.00113	0.00109	4.18559e-05
-0.0854	0.00221	-0.00113	0.00108	4.09848e-05
-0.0853	0.00219	-0.00114	0.00105	3.75934e-05
-0.0852	0.00218	-0.00114	0.00104	3.41817e-05
-0.0851	0.00216	-0.00114	0.00102	3.07497e-05
-0.085	0.00215	-0.00114	0.00101	2.97974e-05
-0.0849	0.00213	-0.00114	0.00099	2.63249e-05
-0.0848	0.00212	-0.00115	0.00097	2.28322e-05
-0.0847	0.0021	-0.00115	0.00095	2.18193e-05
-0.0846	0.00209	-0.00115	0.00094	1.82863e-05
-0.0845	0.00207	-0.00115	0.00092	1.72331e-05
-0.0844	0.00206	-0.00115	0.00091	1.36599e-05
-0.0843	0.00204	-0.00115	0.00089	1.00665e-05
-0.0842	0.00203	-0.00116	0.00087	6.45315e-06
-0.0841	0.00201	-0.00116	0.00085	2.81976e-06
-0.084	0.002	-0.00116	0.00084	1.66637e-06
-0.0839	0.00198	-0.00116	0.00082	-2.00698e-06
-0.0838	0.00197	-0.00116	0.00081	-3.20027e-06
-0.0837	0.00195	-0.00117	0.00078	-9.41347e-06
-0.0836	0.00194	-0.00117	0.00077	-1.56465e-05
-0.0835	0.00192	-0.00117	0.00075	-1.68995e-05
-0.0834	0.00191	-0.00117	0.00074	-2.06722e-05
-0.0833	0.00189	-0.00117	0.00072	-2.44648e-05
-0.0832	0.00188	-0.00118	0.0007	-2.82771e-05
-0.0831	0.00186	-0.00118	0.00068	-3.21092e-05
-0.083	0.00185	-0.00118	0.00067	-3.5961e-05
-0.0829	0.00183	-0.00118	0.00065	-3.73325e-05
-0.0828	0.00182	-0.00118	0.00064	-4.37236e-05
-0.0827	0.0018	-0.00118	0.00062	-4.76344e-05
-0.0826	0.00179	-0.00119	0.0006	-4.90648e-05
-0.0825	0.00177	-0.00119	0.00058	-5.55147e-05
-0.0824	0.00176	-0.00119	0.00057	-5.94842e-05
-0.0823	0.00174	-0.00119	0.00055	-6.09733e-05
-0.0822	0.00173	-0.00119	0.00054	-6.99818e-05
-0.0821	0.00171	-0.0012	0.00051	-7.40098e-05
-0.082	0.0017	-0.0012	0.0005	-7.80573e-05
-0.0819	0.00168	-0.0012	0.00048	-8.21241e-05
-0.0818	0.00167	-0.0012	0.00047	-8.62104e-05
-0.0817	0.00165	-0.0012	0.00045	-9.0316e-05
-0.0816	0.00164	-0.00121	0.00043	-9.44409e-05
-0.0815	0.00162	-0.00121	0.00041	-9.85852e-05
-0.0814	0.00161	-0.00121	0.0004	-0.000105249
-0.0813	0.00159	-0.00121	0.00038	-0.000109431
-0.0812	0.00158	-0.00121	0.00037	-0.000116133
-0.0811	0.00156	-0.00122	0.00034	-0.000120355
-0.081	0.00155	-0.00122	0.00033	-0.000124595
-0.0809	0.00154	-0.00122	0.00032	-0.000131354
-0.0808	0.00152	-0.00122	0.0003	-0.000135633
-0.0807	0.00151	-0.00122	0.00029	-0.000139931
-0.0806	0.00149	-0.00123	0.00026	-0.000144247
-0.0805	0.00148	-0.00123	0.00025	-0.000151083
-0.0804	0.00147	-0.00123	0.00024	-0.000157938
-0.0803	0.00145	-0.00123	0.00022	-0.000164812
-0.0802	0.00144	-0.00123	0.00021	-0.000169204
-0.0801	0.00142	-0.00124	0.00018	-0.000173616
-0.08	0.00141	-0.00124	0.00017	-0.000178047
-0.0799	0.0014	-0.00124	0.00016	-0.000184996
-0.0798	0.00138	-0.00124	0.00014	-0.000191964
-0.0797	0.00137	-0.00124	0.00013	-0.000196451
-0.0796	0.00136	-0.00125	0.00011	-0.000205957
-0.0795	0.00134	-0.00125	9e-05	-0.000210482
-0.0794	0.00133	-0.00125	8e-05	-0.000215025
-0.0793	0.00132	-0.00125	7e-05	-0.000222087
-0.0792	0.0013	-0.00125	5e-05	-0.000226667
-0.0791	0.00129	-0.00126	3e-05	-0.000233767
-0.079	0.00128	-0.00126	2e-05	-0.000240885
-0.0789	0.00126	-0.00126	0	-0.000248021
-0.0788	0.00125	-0.00126	-1e-05	-0.000255176
-0.0787	0.00124	-0.00126	-2e-05	-0.00026235
-0.0786	0.00123	-0.00127	-4e-05	-0.000267042
-0.0785	0.00121	-0.00127	-6e-05	-0.000274252
-0.0784	0.0012	-0.00127	-7e-05	-0.000281481
-0.0783	0.00119	-0.00127	-8e-05	-0.000291229
-0.0782	0.00118	-0.00127	-9e-05	-0.000295994
-0.0781	0.00117	-0.00128	-0.00011	-0.000300778
-0.078	0.00115	-0.00128	-0.00013	-0.000308081
-0.0779	0.00114	-0.00128	-0.00014	-0.000315401
-0.0778	0.00113	-0.00128	-0.00015	-0.00032024
-0.0777	0.00112	-0.00128	-0.00016	-0.000330098
-0.0776	0.00111	-0.00129	-0.00018	-0.000337473
-0.0775	0.0011	-0.00129	-0.00019	-0.000344867
-0.0774	0.00108	-0.00129	-0.00021	-0.000352278
-0.0773	0.00107	-0.00129	-0.00022	-0.000359708
-0.0772	0.00106	-0.00129	-0.00023	-0.000364656
-0.0771	0.00105	-0.0013	-0.00025	-0.000374622
-0.077	0.00104	-0.0013	-0.00026	-0.000382106
-0.0769	0.00103	-0.0013	-0.00027	-0.000389608
-0.0768	0.00102	-0.0013	-0.00028	-0.000397127
-0.0767	0.00101	-0.00131	-0.0003	-0.000407165
-0.0766	0.000998939	-0.00131	-0.000311061	-0.000414721
-0.0765	0.000988736	-0.00131	-0.000321264	-0.000424794
-0.0764	0.000978654	-0.00131	-0.000331346	-0.000429885
-0.0763	0.000968692	-0.00131	-0.000341308	-0.000437495
-0.0762	0.00095885	-0.00132	-0.00036115	-0.000445121
-0.0761	0.00094913	-0.00132	-0.00037087	-0.000452766
-0.076	0.000939532	-0.00132	-0.000380468	-0.000462928
-0.0759	0.000930055	-0.00132	-0.000389945	-0.000470608
-0.0758	0.000920701	-0.00133	-0.000409299	-0.000478305
-0.0757	0.00091147	-0.00133	-0.00041853	-0.00048602
-0.0756	0.000902361	-0.00133	-0.000427639	-0.000493753
-0.0755	0.000893375	-0.00133	-0.000436625	-0.000504003
-0.0754	0.000884513	-0.00133	-0.000445487	-0.00051427
-0.0753	0.000875774	-0.00134	-0.000464226	-0.000522055
-0.0752	0.000867157	-0.00134	-0.000472843	-0.000529857
-0.0751	0.000858664	-0.00134	-0.000481336	-0.000537677
-0.075	0.000850294	-0.00134	-0.000489706	-0.000548014
-0.0749	0.000842047	-0.00135	-0.000507953	-0.000555868
-0.0748	0.000833923	-0.00135	-0.000516077	-0.000566239
-0.0747	0.000825921	-0.00135	-0.000524079	-0.000574128
-0.0746	0.000818041	-0.00135	-0.000531959	-0.000587033
-0.0745	0.000810283	-0.00136	-0.000549717	-0.000594956
-0.0744	0.000802647	-0.00136	-0.000557353	-0.000602896
-0.0743	0.000795131	-0.00136	-0.000564869	-0.000610853
-0.0742	0.000787736	-0.00136	-0.000572264	-0.000618827
-0.0741	0.000780461	-0.00136	-0.000579539	-0.000629318
-0.074	0.000773305	-0.00137	-0.000596695	-0.000639825
-0.0739	0.000766267	-0.00137	-0.000603733	-0.00065035
-0.0738	0.000759347	-0.00137	-0.000610653	-0.000658391
-0.0737	0.000752545	-0.00137	-0.000617455	-0.000668949
-0.0736	0.000745858	-0.00138	-0.000634142	-0.000677024
-0.0735	0.000739287	-0.00138	-0.000640713	-0.000687616
-0.0734	0.000732831	-0.00138	-0.000647169	-0.000695724
-0.0733	0.000726487	-0.00138	-0.000653513	-0.000708849
-0.0732	0.000720256	-0.00139	-0.000669744	-0.00071699
-0.0731	0.000714137	-0.00139	-0.000675863	-0.000727648
-0.073	0.000708127	-0.00139	-0.000681873	-0.000735822
-0.0729	0.000702226	-0.00139	-0.000687774	-0.000746513
-0.0728	0.000696433	-0.0014	-0.000703567	-0.00075722
-0.0727	0.000690746	-0.0014	-0.000709254	-0.000767943
-0.0726	0.000685164	-0.0014	-0.000714836	-0.000776183
-0.0725	0.000679685	-0.0014	-0.000720315	-0.000786939
-0.0724	0.000674309	-0.00141	-0.000735691	-0.000797711
-0.0723	0.000669033	-0.00141	-0.000740967	-0.000808499
-0.0722	0.000663856	-0.00141	-0.000746144	-0.000819303
-0.0721	0.000658776	-0.00141	-0.000751224	-0.000827623
-0.072	0.000653792	-0.00142	-0.000766208	-0.000838459
-0.0719	0.000648902	-0.00142	-0.000771098	-0.000851811
-0.0718	0.000644104	-0.00142	-0.000775896	-0.000860179
-0.0717	0.000639396	-0.00143	-0.000790604	-0.000871063
-0.0716	0.000634777	-0.00143	-0.000795223	-0.000881963
-0.0715	0.000630244	-0.00143	-0.000799756	-0.000892878
-0.0714	0.000625796	-0.00143	-0.000804204	-0.000901309
-0.0713	0.00062143	-0.00144	-0.00081857	-0.000914755
-0.0712	0.000617145	-0.00144	-0.000822855	-0.000925718
-0.0711	0.000612938	-0.00144	-0.000827062	-0.000934195
-0.071	0.000608808	-0.00144	-0.000831192	-0.000947688
-0.0709	0.000604751	-0.00145	-0.000845249	-0.000958697
-0.0708	0.000600767	-0.00145	-0.000849233	-0.00096972
-0.0707	0.000596852	-0.00145	-0.000853148	-0.00098076
-0.0706	0.000593004	-0.00146	-0.000866996	-0.000991814
-0.0705	0.000589221	-0.00146	-0.000870779	-0.001
-0.0704	0.0005855	-0.00146	-0.0008745	-0.00101
-0.0703	0.00058184	-0.00146	-0.00087816	-0.00103
-0.0702	0.000578237	-0.00147	-0.000891763	-0.00104
-0.0701	0.000574688	-0.00147	-0.000895312	-0.00105
-0.07	0.000571193	-0.00147	-0.000898807	-0.00106
-0.0699	0.000567747	-0.00148	-0.000912253	-0.00107
-0.0698	0.000564349	-0.00148	-0.000915651	-0.00108
-0.0697	0.000560995	-0.00148	-0.000919005	-0.00109
-0.0696	0.000557683	-0.00148	-0.000922317	-0.00111
-0.0695	0.000554409	-0.00149	-0.000935591	-0.00112
-0.0694	0.000551173	-0.00149	-0.000938827	-0.00113
-0.0693	0.00054797	-0.00149	-0.00094203	-0.00114
-0.0692	0.000544797	-0.0015	-0.000955203	-0.00115
-0.0691	0.000541653	-0.0015	-0.000958347	-0.00116
-0.069	0.000538533	-0.0015	-0.000961467	-0.00118
-0.0689	0.000535436	-0.00151	-0.000974564	-0.00119
-0.0688	0.000532358	-0.00151	-0.000977642	-0.0012
-0.0687	0.000529295	-0.00151	-0.000980705	-0.00121
-0.0686	0.000526246	-0.00151	-0.000983754	-0.00123
-0.0685	0.000523208	-0.00152	-0.000996792	-0.00124
-0.0684	0.000520176	-0.00152	-0.000999824	-0.00125
-0.0683	0.000517148	-0.00152	-0.001	-0.00126
-0.0682	0.000514122	-0.00153	-0.00102	-0.00127
-0.0681	0.000511093	-0.00153	-0.00102	-0.00129
-0.068	0.000508059	-0.00153	-0.00102	-0.0013
-0.0679	0.000505017	-0.00154	-0.00103	-0.00131
-0.0678	0.000501963	-0.00154	-0.00104	-0.00132
-0.0677	0.000498895	-0.00154	-0.00104	-0.00134
-0.0676	0.000495808	-0.00155	-0.00105	-0.00135
-0.0675	0.000492701	-0.00155	-0.00106	-0.00136
-0.0674	0.00048957	-0.00155	-0.00106	-0.00138
-0.0673	0.000486411	-0.00156	-0.00107	-0.00139
-0.0672	0.000483222	-0.00156	-0.00108	-0.0014
-0.0671	0.000479999	-0.00156	-0.00108	-0.00141
-0.067	0.000476739	-0.00157	-0.00109	-0.00143
-0.0669	0.000473438	-0.00157	-0.0011	-0.00144
-0.0668	0.000470094	-0.00157	-0.0011	-0.00146
-0.0667	0.000466703	-0.00157	-0.0011	-0.00146
-0.0666	0.000463263	-0.00158	-0.00112	-0.00148
-0.0665	0.000459769	-0.00158	-0.00112	-0.00149
-0.0664	0.000456219	-0.00158	-0.00112	-0.00151
-0.0663	0.000452609	-0.00159	-0.00114	-0.00152
-0.0662	0.000448936	-0.00159	-0.00114	-0.00153
-0.0661	0.000445197	-0.0016	-0.00115	-0.00154
-0.066	0.000441388	-0.0016	-0.00116	-0.00156
-0.0659	0.000437508	-0.0016	-0.00116	-0.00158
-0.0658	0.000433551	-0.00161	-0.00118	-0.00158
-0.0657	0.000429515	-0.00161	-0.00118	-0.0016
-0.0656	0.000425398	-0.00161	-0.00118	-0.00161
-0.0655	0.000421195	-0.00162	-0.0012	-0.00163
-0.0654	0.000416903	-0.00162	-0.0012	-0.00164
-0.0653	0.00041252	-0.00162	-0.00121	-0.00165
-0.0652	0.000408043	-0.00163	-0.00122	-0.00167
-0.0651	0.000403467	-0.00163	-0.00123	-0.00168
-0.065	0.000398791	-0.00163	-0.00123	-0.0017
-0.0649	0.000394011	-0.00164	-0.00125	-0.00171
-0.0648	0.000389124	-0.00164	-0.00125	-0.00172
-0.0647	0.000384127	-0.00164	-0.00126	-0.00174
-0.0646	0.000379017	-0.00165	-0.00127	-0.00175
-0.0645	0.000373791	-0.00165	-0.00128	-0.00177
-0.0644	0.000368446	-0.00165	-0.00128	-0.00178
-0.0643	0.000362979	-0.00166	-0.0013	-0.00179
-0.0642	0.000357388	-0.00166	-0.0013	-0.00181
-0.0641	0.000351669	-0.00166	-0.00131	-0.00182
-0.064	0.00034582	-0.00167	-0.00132	-0.00183
-0.0639	0.000339837	-0.00167	-0.00133	-0.00185
-0.0638	0.000333719	-0.00167	-0.00134	-0.00186
-0.0637	0.000327462	-0.00168	-0.00135	-0.00188
-0.0636	0.000321064	-0.00168	-0.00136	-0.00189
-0.0635	0.000314521	-0.00169	-0.00138	-0.0019
-0.0634	0.000307832	-0.00169	-0.00138	-0.00192
-0.0633	0.000300994	-0.00169	-0.00139	-0.00193
-0.0632	0.000294004	-0.0017	-0.00141	-0.00195
-0.0631	0.00028686	-0.0017	-0.00141	-0.00197
-0.063	0.000279559	-0.0017	-0.00142	-0.00198
-0.0629	0.0002721	-0.00171	-0.00144	-0.00199
-0.0628	0.000264478	-0.00171	-0.00145	-0.00201
-0.0627	0.000256693	-0.00171	-0.00145	-0.00202
-0.0626	0.000248742	-0.00172	-0.00147	-0.00204
-0.0625	0.000240623	-0.00172	-0.00148	-0.00205
-0.0624	0.000232333	-0.00172	-0.00149	-0.00207
-0.0623	0.000223871	-0.00173	-0.00151	-0.00208
-0.0622	0.000215233	-0.00173	-0.00151	-0.0021
-0.0621	0.00020642	-0.00174	-0.00153	-0.00211
-0.062	0.000197427	-0.00174	-0.00154	-0.00213
-0.0619	0.000188254	-0.00174	-0.00155	-0.00214
-0.0618	0.000178898	-0.00175	-0.00157	-0.00216
-0.0617	0.000169358	-0.00175	-0.00158	-0.00217
-0.0616	0.000159632	-0.00175	-0.00159	-0.00219
-0.0615	0.000149719	-0.00176	-0.00161	-0.0022
-0.0614	0.000139615	-0.00176	-0.00162	-0.00222
-0.0613	0.000129321	-0.00176	-0.00163	-0.00223
-0.0612	0.000118834	-0.00177	-0.00165	-0.00225
-0.0611	0.000108153	-0.00177	-0.00166	-0.00226
-0.061	9.72767e-05	-0.00178	-0.00168	-0.00228
-0.0609	8.62034e-05	-0.00178	-0.00169	-0.00229
-0.0608	7.49319e-05	-0.00178	-0.00171	-0.00231
-0.0607	6.34611e-05	-0.00179	-0.00173	-0.00233
-0.0606	5.17898e-05	-0.00179	-0.00174	-0.00234
-0.0605	3.99167e-05	-0.00179	-0.00175	-0.00236
-0.0604	2.78409e-05	-0.0018	-0.00177	-0.00237
-0.0603	1.55614e-05	-0.0018	-0.00178	-0.00239
-0.0602	3.07728e-06	-0.0018	-0.0018	-0.0024
-0.0601	-9.61238e-06	-0.00181	-0.00182	-0.00242
-0.06	-2.25083e-05	-0.00181	-0.00183	-0.00243
-0.0599	-3.56113e-05	-0.00182	-0.00186	-0.00245
-0.0598	-4.8922e-05	-0.00182	-0.00187	-0.00247
-0.0597	-6.2441e-05	-0.00182	-0.00188	-0.00248
-0.0596	-7.61688e-05	-0.00183	-0.00191	-0.0025
-0.0595	-9.0106e-05	-0.00183	-0.00192	-0.00251
-0.0594	-0.000104253	-0.00183	-0.00193	-0.00253
-0.0593	-0.00011861	-0.00184	-0.00196	-0.00255
-0.0592	-0.000133177	-0.00184	-0.00197	-0.00256
-0.0591	-0.000147954	-0.00184	-0.00199	-0.00258
-0.059	-0.000162943	-0.00185	-0.00201	-0.00259
-0.0589	-0.000178142	-0.00185	-0.00203	-0.00261
-0.0588	-0.000193551	-0.00185	-0.00204	-0.00263
-0.0587	-0.000209172	-0.00186	-0.00207	-0.00264
-0.0586	-0.000225002	-0.00186	-0.00209	-0.00266
-0.0585	-0.000241043	-0.00186	-0.0021	-0.00268
-0.0584	-0.000257294	-0.00187	-0.00213	-0.00269
-0.0583	-0.000273755	-0.00187	-0.00214	-0.00271
-0.0582	-0.000290424	-0.00187	-0.00216	-0.00272
-0.0581	-0.000307303	-0.00188	-0.00219	-0.00274
-0.058	-0.00032439	-0.00188	-0.0022	-0.00276
-0.0579	-0.000341684	-0.00188	-0.00222	-0.00278
-0.0578	-0.000359185	-0.00189	-0.00225	-0.00279
-0.0577	-0.000376892	-0.00189	-0.00227	-0.00281
-0.0576	-0.000394804	-0.0019	-0.00229	-0.00283
-0.0575	-0.000412921	-0.0019	-0.00231	-0.00284
-0.0574	-0.000431241	-0.0019	-0.00233	-0.00286
-0.0573	-0.000449764	-0.00191	-0.00236	-0.00288
-0.0572	-0.000468488	-0.00191	-0.00238	-0.00289
-0.0571	-0.000487412	-0.00191	-0.0024	-0.00291
-0.057	-0.000506534	-0.00192	-0.00243	-0.00293
-0.0569	-0.000525855	-0.00192	-0.00245	-0.00294
-0.0568	-0.000545372	-0.00192	-0.00247	-0.00296
-0.0567	-0.000565083	-0.00193	-0.0025	-0.00298
-0.0566	-0.000584988	-0.00193	-0.00251	-0.003
-0.0565	-0.000605085	-0.00193	-0.00254	-0.00301
-0.0564	-0.000625372	-0.00193	-0.00256	-0.00303
-0.0563	-0.000645847	-0.00194	-0.00259	-0.00305
-0.0562	-0.000666509	-0.00194	-0.00261	-0.00306
-0.0561	-0.000687356	-0.00194	-0.00263	-0.00308
-0.056	-0.000708386	-0.00195	-0.00266	-0.0031
-0.0559	-0.000729597	-0.00195	-0.00268	-0.00312
-0.0558	-0.000750987	-0.00195	-0.0027	-0.00313
-0.0557	-0.000772555	-0.00196	-0.00273	-0.00315
-0.0556	-0.000794297	-0.00196	-0.00275	-0.00317
-0.0555	-0.000816212	-0.00196	-0.00278	-0.00319
-0.0554	-0.000838298	-0.00197	-0.00281	-0.0032
-0.0553	-0.000860552	-0.00197	-0.00283	-0.00322
-0.0552	-0.000882972	-0.00197	-0.00285	-0.00324
-0.0551	-0.000905556	-0.00198	-0.00289	-0.00326
-0.055	-0.0009283	-0.00198	-0.00291	-0.00328
-0.0549	-0.000951204	-0.00198	-0.00293	-0.00329
-0.0548	-0.000974263	-0.00198	-0.00295	-0.00331
-0.0547	-0.000997476	-0.00199	-0.00299	-0.00333
-0.0546	-0.00102	-0.00199	-0.00301	-0.00335
-0.0545	-0.00104	-0.00199	-0.00303	-0.00337
-0.0544	-0.00107	-0.002	-0.00307	-0.00338
-0.0543	-0.00109	-0.002	-0.00309	-0.0034
-0.0542	-0.00112	-0.002	-0.00312	-0.00342
-0.0541	-0.00114	-0.00201	-0.00315	-0.00344
-0.054	-0.00116	-0.00201	-0.00317	-0.00345
-0.0539	-0.00119	-0.00201	-0.0032	-0.00347
-0.0538	-0.00121	-0.00201	-0.00322	-0.00349
-0.0537	-0.00124	-0.00202	-0.00326	-0.00351
-0.0536	-0.00126	-0.00202	-0.00328	-0.00353
-0.0535	-0.00129	-0.00202	-0.00331	-0.00355
-0.0534	-0.00131	-0.00202	-0.00333	-0.00357
-0.0533	-0.00134	-0.00203	-0.00337	-0.00359
-0.0532	-0.00136	-0.00203	-0.00339	-0.0036
-0.0531	-0.00139	-0.00203	-0.00342	-0.00362
-0.053	-0.00141	-0.00204	-0.00345	-0.00364
-0.0529	-0.00144	-0.00204	-0.00348	-0.00366
-0.0528	-0.00146	-0.00204	-0.0035	-0.00368
-0.0527	-0.00149	-0.00204	-0.00353	-0.0037
-0.0526	-0.00152	-0.00205	-0.00357	-0.00372
-0.0525	-0.00154	-0.00205	-0.00359	-0.00373
-0.0524	-0.00157	-0.00205	-0.00362	-0.00375
-0.0523	-0.00159	-0.00205	-0.00364	-0.00377
-0.0522	-0.00162	-0.00206	-0.00368	-0.00379
-0.0521	-0.00165	-0.00206	-0.00371	-0.00381
-0.052	-0.00167	-0.00206	-0.00373	-0.00383
-0.0519	-0.0017	-0.00206	-0.00376	-0.00385
-0.0518	-0.00172	-0.00207	-0.00379	-0.00387
-0.0517	-0.00175	-0.00207	-0.00382	-0.00389
-0.0516	-0.00178	-0.00207	-0.00385	-0.00391
-0.0515	-0.0018	-0.00207	-0.00387	-0.00393
-0.0514	-0.00183	-0.00208	-0.00391	-0.00395
-0.0513	-0.00186	-0.00208	-0.00394	-0.00396
-0.0512	-0.00188	-0.00208	-0.00396	-0.00399
-0.0511	-0.00191	-0.00208	-0.00399	-0.004
-0.051	-0.00194	-0.00209	-0.00403	-0.00403
-0.0509	-0.00196	-0.00209	-0.00405	-0.00404
-0.0508	-0.00199	-0.00209	-0.00408	-0.00406
-0.0507	-0.00202	-0.00209	-0.00411	-0.00408
-0.0506	-0.00204	-0.00209	-0.00413	-0.0041
-0.0505	-0.00207	-0.0021	-0.00417	-0.00412
-0.0504	-0.0021	-0.0021	-0.0042	-0.00414
-0.0503	-0.00212	-0.0021	-0.00422	-0.00416
-0.0502	-0.00215	-0.0021	-0.00425	-0.00418
-0.0501	-0.00218	-0.00211	-0.00429	-0.0042
-0.05	-0.0022	-0.00211	-0.00431	-0.00422
-0.0499	-0.00223	-0.00211	-0.00434	-0.00424
-0.0498	-0.00226	-0.00211	-0.00437	-0.00426
-0.0497	-0.00228	-0.00211	-0.00439	-0.00428
-0.0496	-0.00231	-0.00212	-0.00443	-0.0043
-0.0495	-0.00234	-0.00212	-0.00446	-0.00432
-0.0494	-0.00236	-0.00212	-0.00448	-0.00434
-0.0493	-0.00239	-0.00212	-0.00451	-0.00436
-0.0492	-0.00242	-0.00212	-0.00454	-0.00438
-0.0491	-0.00244	-0.00213	-0.00457	-0.0044
-0.049	-0.00247	-0.00213	-0.0046	-0.00442
-0.0489	-0.0025	-0.00213	-0.00463	-0.00445
-0.0488	-0.00252	-0.00213	-0.00465	-0.00447
-0.0487	-0.00255	-0.00213	-0.00468	-0.00449
-0.0486	-0.00258	-0.00214	-0.00472	-0.00451
-0.0485	-0.0026	-0.00214	-0.00474	-0.00453
-0.0484	-0.00263	-0.00214	-0.00477	-0.00455
-0.0483	-0.00265	-0.00214	-0.00479	-0.00457
-0.0482	-0.00268	-0.00214	-0.00482	-0.00459
-0.0481	-0.00271	-0.00215	-0.00486	-0.00461
-0.048	-0.00273	-0.00215	-0.00488	-0.00463
-0.0479	-0.00276	-0.00215	-0.00491	-0.00465
-0.0478	-0.00278	-0.00215	-0.00493	-0.00467
-0.0477	-0.00281	-0.00215	-0.00496	-0.0047
-0.0476	-0.00283	-0.00216	-0.00499	-0.00472
-0.0475	-0.00286	-0.00216	-0.00502	-0.00474
-0.0474	-0.00288	-0.00216	-0.00504	-0.00476
-0.0473	-0.00291	-0.00216	-0.00507	-0.00478
-0.0472	-0.00293	-0.00216	-0.00509	-0.0048
-0.0471	-0.00296	-0.00216	-0.00512	-0.00482
-0.047	-0.00298	-0.00217	-0.00515	-0.00485
-0.0469	-0.00301	-0.00217	-0.00518	-0.00487
-0.0468	-0.00303	-0.00217	-0.0052	-0.00489
-0.0467	-0.00306	-0.00217	-0.00523	-0.00491
-0.0466	-0.00308	-0.00217	-0.00525	-0.00493
-0.0465	-0.00311	-0.00218	-0.00529	-0.00495
-0.0464	-0.00313	-0.00218	-0.00531	-0.00497
-0.0463	-0.00315	-0.00218	-0.00533	-0.005
-0.0462	-0.00318	-0.00218	-0.00536	-0.00502
-0.0461	-0.0032	-0.00218	-0.00538	-0.00504
-0.046	-0.00322	-0.00218	-0.0054	-0.00506
-0.0459	-0.00325	-0.00219	-0.00544	-0.00509
-0.0458	-0.00327	-0.00219	-0.00546	-0.00511
-0.0457	-0.00329	-0.00219	-0.00548	-0.00513
-0.0456	-0.00332	-0.00219	-0.00551	-0.00515
-0.0455	-0.00334	-0.00219	-0.00553	-0.00517
-0.0454	-0.00336	-0.00219	-0.00555	-0.0052
-0.0453	-0.00338	-0.0022	-0.00558	-0.00522
-0.0452	-0.00341	-0.0022	-0.00561	-0.00524
-0.0451	-0.00343	-0.0022	-0.00563	-0.00526
-0.045	-0.00345	-0.0022	-0.00565	-0.00529
-0.0449	-0.00347	-0.0022	-0.00567	-0.00531
-0.0448	-0.00349	-0.0022	-0.00569	-0.00533
-0.0447	-0.00351	-0.0022	-0.00571	-0.00535
-0.0446	-0.00353	-0.00221	-0.00574	-0.00538
-0.0445	-0.00355	-0.00221	-0.00576	-0.0054
-0.0444	-0.00358	-0.00221	-0.00579	-0.00542
-0.0443	-0.0036	-0.00221	-0.00581	-0.00545
-0.0442	-0.00362	-0.00221	-0.00583	-0.00547
-0.0441	-0.00364	-0.00221	-0.00585	-0.00549
-0.044	-0.00366	-0.00222	-0.00588	-0.00551
-0.0439	-0.00368	-0.00222	-0.0059	-0.00554
-0.0438	-0.0037	-0.00222	-0.00592	-0.00556
-0.0437	-0.00371	-0.00222	-0.00593	-0.00558
-0.0436	-0.00373	-0.00222	-0.00595	-0.00561
-0.0435	-0.00375	-0.00222	-0.00597	-0.00563
-0.0434	-0.00377	-0.00223	-0.006	-0.00565
-0.0433	-0.00379	-0.00223	-0.00602	-0.00567
-0.0432	-0.00381	-0.00223	-0.00604	-0.0057
-0.0431	-0.00383	-0.00223	-0.00606	-0.00572
-0.043	-0.00384	-0.00223	-0.00607	-0.00575
-0.0429	-0.00386	-0.00223	-0.00609	-0.00577
-0.0428	-0.00388	-0.00224	-0.00612	-0.00579
-0.0427	-0.0039	-0.00224	-0.00614	-0.00582
-0.0426	-0.00391	-0.00224	-0.00615	-0.00584
-0.0425	-0.00393	-0.00224	-0.00617	-0.00587
-0.0424	-0.00395	-0.00224	-0.00619	-0.00589
-0.0423	-0.00396	-0.00224	-0.0062	-0.00591
-0.0422	-0.00398	-0.00224	-0.00622	-0.00594
-0.0421	-0.00399	-0.00225	-0.00624	-0.00596
-0.042	-0.00401	-0.00225	-0.00626	-0.00598
-0.0419	-0.00403	-0.00225	-0.00628	-0.00601
-0.0418	-0.00404	-0.00225	-0.00629	-0.00603
-0.0417	-0.00406	-0.00225	-0.00631	-0.00606
-0.0416	-0.00407	-0.00225	-0.00632	-0.00608
-0.0415	-0.00409	-0.00226	-0.00635	-0.0061
-0.0414	-0.0041	-0.00226	-0.00636	-0.00613
-0.0413	-0.00411	-0.00226	-0.00637	-0.00615
-0.0412	-0.00413	-0.00226	-0.00639	-0.00618
-0.0411	-0.00414	-0.00226	-0.0064	-0.0062
-0.041	-0.00415	-0.00226	-0.00641	-0.00623
-0.0409	-0.00417	-0.00227	-0.00644	-0.00625
-0.0408	-0.00418	-0.00227	-0.00645	-0.00627
-0.0407	-0.00419	-0.00227	-0.00646	-0.0063
-0.0406	-0.00421	-0.00227	-0.00648	-0.00632
-0.0405	-0.00422	-0.00227	-0.00649	-0.00635
-0.0404	-0.00423	-0.00227	-0.0065	-0.00637
-0.0403	-0.00424	-0.00228	-0.00652	-0.0064
-0.0402	-0.00425	-0.00228	-0.00653	-0.00642
-0.0401	-0.00426	-0.00228	-0.00654	-0.00645
-0.04	-0.00428	-0.00228	-0.00656	-0.00647
-0.0399	-0.00429	-0.00228	-0.00657	-0.0065
-0.0398	-0.0043	-0.00229	-0.00659	-0.00652
-0.0397	-0.00431	-0.00229	-0.0066	-0.00655
-0.0396	-0.00432	-0.00229	-0.00661	-0.00657
-0.0395	-0.00433	-0.00229	-0.00662	-0.0066
-0.0394	-0.00434	-0.00229	-0.00663	-0.00662
-0.0393	-0.00435	-0.00229	-0.00664	-0.00665
-0.0392	-0.00436	-0.0023	-0.00666	-0.00668
-0.0391	-0.00437	-0.0023	-0.00667	-0.0067
-0.039	-0.00438	-0.0023	-0.00668	-0.00672
-0.0389	-0.00438	-0.0023	-0.00668	-0.00675
-0.0388	-0.00439	-0.0023	-0.00669	-0.00677
-0.0387	-0.0044	-0.00231	-0.00671	-0.0068
-0.0386	-0.00441	-0.00231	-0.00672	-0.00683
-0.0385	-0.00442	-0.00231	-0.00673	-0.00685
-0.0384	-0.00442	-0.00231	-0.00673	-0.00688
-0.0383	-0.00443	-0.00231	-0.00674	-0.0069
-0.0382	-0.00444	-0.00232	-0.00676	-0.00693
-0.0381	-0.00445	-0.00232	-0.00677	-0.00695
-0.038	-0.00445	-0.00232	-0.00677	-0.00698
-0.0379	-0.00446	-0.00232	-0.00678	-0.007
-0.0378	-0.00447	-0.00232	-0.00679	-0.00703
-0.0377	-0.00447	-0.00233	-0.0068	-0.00706
-0.0376	-0.00448	-0.00233	-0.00681	-0.00708
-0.0375	-0.00448	-0.00233	-0.00681	-0.00711
-0.0374	-0.00449	-0.00233	-0.00682	-0.00714
-0.0373	-0.0045	-0.00233	-0.00683	-0.00716
-0.0372	-0.0045	-0.00234	-0.00684	-0.00718
-0.0371	-0.00451	-0.00234	-0.00685	-0.00721
-0.037	-0.00451	-0.00234	-0.00685	-0.00724
-0.0369	-0.00452	-0.00234	-0.00686	-0.00727
-0.0368	-0.00452	-0.00234	-0.00686	-0.00729
-0.0367	-0.00452	-0.00235	-0.00687	-0.00732
-0.0366	-0.00453	-0.00235	-0.00688	-0.00735
-0.0365	-0.00453	-0.00235	-0.00688	-0.00737
-0.0364	-0.00454	-0.00235	-0.00689	-0.00739
-0.0363	-0.00454	-0.00236	-0.0069	-0.00742
-0.0362	-0.00454	-0.00236	-0.0069	-0.00745
-0.0361	-0.00455	-0.00236	-0.00691	-0.00747
-0.036	-0.00455	-0.00236	-0.00691	-0.0075
-0.0359	-0.00455	-0.00237	-0.00692	-0.00753
-0.0358	-0.00456	-0.00237	-0.00693	-0.00755
-0.0357	-0.00456	-0.00237	-0.00693	-0.00758
-0.0356	-0.00456	-0.00237	-0.00693	-0.00761
-0.0355	-0.00456	-0.00237	-0.00693	-0.00763
-0.0354	-0.00457	-0.00238	-0.00695	-0.00766
-0.0353	-0.00457	-0.00238	-0.00695	-0.00769
-0.0352	-0.00457	-0.00238	-0.00695	-0.00771
-0.0351	-0.00457	-0.00238	-0.00695	-0.00774
-0.035	-0.00457	-0.00239	-0.00696	-0.00777
-0.0349	-0.00458	-0.00239	-0.00697	-0.0078
-0.0348	-0.00458	-0.00239	-0.00697	-0.00782
-0.0347	-0.00458	-0.00239	-0.00697	-0.00785
-0.0346	-0.00458	-0.0024	-0.00698	-0.00788
-0.0345	-0.00458	-0.0024	-0.00698	-0.0079
-0.0344	-0.00458	-0.0024	-0.00698	-0.00793
-0.0343	-0.00458	-0.00241	-0.00699	-0.00795
-0.0342	-0.00458	-0.00241	-0.00699	-0.00798
-0.0341	-0.00458	-0.00241	-0.00699	-0.00801
-0.034	-0.00458	-0.00241	-0.00699	-0.00804
-0.0339	-0.00459	-0.00242	-0.00701	-0.00806
-0.0338	-0.00459	-0.00242	-0.00701	-0.00809
-0.0337	-0.00459	-0.00242	-0.00701	-0.00812
-0.0336	-0.00459	-0.00242	-0.00701	-0.00814
-0.0335	-0.00459	-0.00243	-0.00702	-0.00817
-0.0334	-0.00459	-0.00243	-0.00702	-0.0082
-0.0333	-0.00459	-0.00243	-0.00702	-0.00823
-0.0332	-0.00459	-0.00244	-0.00703	-0.00825
-0.0331	-0.00459	-0.00244	-0.00703	-0.00828
-0.033	-0.00458	-0.00244	-0.00702	-0.00831
-0.0329	-0.00458	-0.00244	-0.00702	-0.00834
-0.0328	-0.00458	-0.00245	-0.00703	-0.00836
-0.0327	-0.00458	-0.00245	-0.00703	-0.00839
-0.0326	-0.00458	-0.00245	-0.00703	-0.00842
-0.0325	-0.00458	-0.00246	-0.00704	-0.00845
-0.0324	-0.00458	-0.00246	-0.00704	-0.00847
-0.0323	-0.00458	-0.00246	-0.00704	-0.0085
-0.0322	-0.00458	-0.00246	-0.00704	-0.00853
-0.0321	-0.00458	-0.00247	-0.00705	-0.00855
-0.032	-0.00458	-0.00247	-0.00705	-0.00858
-0.0319	-0.00458	-0.00247	-0.00705	-0.00861
-0.0318	-0.00458	-0.00248	-0.00706	-0.00864
-0.0317	-0.00457	-0.00248	-0.00705	-0.00866
-0.0316	-0.00457	-0.00248	-0.00705	-0.00869
-0.0315	-0.00457	-0.00249	-0.00706	-0.00872
-0.0314	-0.00457	-0.00249	-0.00706	-0.00875
-0.0313	-0.00457	-0.00249	-0.00706	-0.00878
-0.0312	-0.00457	-0.0025	-0.00707	-0.0088
-0.0311	-0.00457	-0.0025	-0.00707	-0.00883
-0.031	-0.00457	-0.0025	-0.00707	-0.00886
-0.0309	-0.00456	-0.00251	-0.00707	-0.00889
-0.0308	-0.00456	-0.00251	-0.00707	-0.00892
-0.0307	-0.00456	-0.00251	-0.00707	-0.00894
-0.0306	-0.00456	-0.00252	-0.00708	-0.00897
-0.0305	-0.00456	-0.00252	-0.00708	-0.009
-0.0304	-0.00456	-0.00252	-0.00708	-0.00903
-0.0303	-0.00456	-0.00253	-0.00709	-0.00905
-0.0302	-0.00456	-0.00253	-0.00709	-0.00908
-0.0301	-0.00455	-0.00253	-0.00708	-0.00911
-0.03	-0.00455	-0.00254	-0.00709	-0.00914
-0.0299	-0.00455	-0.00254	-0.00709	-0.00917
-0.0298	-0.00455	-0.00254	-0.00709	-0.00919
-0.0297	-0.00455	-0.00255	-0.0071	-0.00922
-0.0296	-0.00455	-0.00255	-0.0071	-0.00925
-0.0295	-0.00455	-0.00255	-0.0071	-0.00928
-0.0294	-0.00455	-0.00256	-0.00711	-0.00931
-0.0293	-0.00455	-0.00256	-0.00711	-0.00933
-0.0292	-0.00454	-0.00257	-0.00711	-0.00936
-0.0291	-0.00454	-0.00257	-0.00711	-0.00939
-0.029	-0.00454	-0.00257	-0.00711	-0.00942
-0.0289	-0.00454	-0.00258	-0.00712	-0.00945
-0.0288	-0.00454	-0.00258	-0.00712	-0.00948
-0.0287	-0.00454	-0.00258	-0.00712	-0.0095
-0.0286	-0.00454	-0.00259	-0.00713	-0.00953
-0.0285	-0.00454	-0.00259	-0.00713	-0.00956
-0.0284	-0.00454	-0.00259	-0.00713	-0.00959
-0.0283	-0.00454	-0.0026	-0.00714	-0.00961
-0.0282	-0.00454	-0.0026	-0.00714	-0.00964
-0.0281	-0.00454	-0.00261	-0.00715	-0.00967
-0.028	-0.00454	-0.00261	-0.00715	-0.0097
-0.0279	-0.00454	-0.00261	-0.00715	-0.00973
-0.0278	-0.00454	-0.00262	-0.00716	-0.00975
-0.0277	-0.00454	-0.00262	-0.00716	-0.00979
-0.0276	-0.00454	-0.00263	-0.00717	-0.00981
-0.0275	-0.00454	-0.00263	-0.00717	-0.00984
-0.0274	-0.00454	-0.00263	-0.00717	-0.00987
-0.0273	-0.00454	-0.00264	-0.00718	-0.0099
-0.0272	-0.00454	-0.00264	-0.00718	-0.00993
-0.0271	-0.00454	-0.00265	-0.00719	-0.00995
-0.027	-0.00454	-0.00265	-0.00719	-0.00999
-0.0269	-0.00454	-0.00265	-0.00719	-0.01001
-0.0268	-0.00454	-0.00266	-0.0072	-0.01004
-0.0267	-0.00455	-0.00266	-0.00721	-0.01007
-0.0266	-0.00455	-0.00267	-0.00722	-0.0101
-0.0265	-0.00455	-0.00267	-0.00722	-0.01013
-0.0264	-0.00455	-0.00267	-0.00722	-0.01015
-0.0263	-0.00455	-0.00268	-0.00723	-0.01019
-0.0262	-0.00455	-0.00268	-0.00723	-0.01021
-0.0261	-0.00456	-0.00269	-0.00725	-0.01024
-0.026	-0.00456	-0.00269	-0.00725	-0.01027
-0.0259	-0.00456	-0.00269	-0.00725	-0.0103
-0.0258	-0.00456	-0.0027	-0.00726	-0.01033
-0.0257	-0.00457	-0.0027	-0.00727	-0.01036
-0.0256	-0.00457	-0.00271	-0.00728	-0.01039
-0.0255	-0.00457	-0.00271	-0.00728	-0.01042
-0.0254	-0.00457	-0.00272	-0.00729	-0.01045
-0.0253	-0.00458	-0.00272	-0.0073	-0.01048
-0.0252	-0.00458	-0.00272	-0.0073	-0.0105
-0.0251	-0.00459	-0.00273	-0.00732	-0.01053
-0.025	-0.00459	-0.00273	-0.00732	-0.01056
-0.0249	-0.00459	-0.00274	-0.00733	-0.01059
-0.0248	-0.0046	-0.00274	-0.00734	-0.01062
-0.0247	-0.0046	-0.00275	-0.00735	-0.01065
-0.0246	-0.00461	-0.00275	-0.00736	-0.01068
-0.0245	-0.00461	-0.00275	-0.00736	-0.01071
-0.0244	-0.00462	-0.00276	-0.00738	-0.01074
-0.0243	-0.00462	-0.00276	-0.00738	-0.01076
-0.0242	-0.00463	-0.00277	-0.0074	-0.01079
-0.0241	-0.00463	-0.00277	-0.0074	-0.01082
-0.024	-0.00464	-0.00278	-0.00742	-0.01085
-0.0239	-0.00464	-0.00278	-0.00742	-0.01089
-0.0238	-0.00465	-0.00279	-0.00744	-0.01091
-0.0237	-0.00466	-0.00279	-0.00745	-0.01094
-0.0236	-0.00466	-0.0028	-0.00746	-0.01097
-0.0235	-0.00467	-0.0028	-0.00747	-0.011
-0.0234	-0.00468	-0.0028	-0.00748	-0.01103
-0.0233	-0.00468	-0.00281	-0.00749	-0.01106
-0.0232	-0.00469	-0.00281	-0.0075	-0.01109
-0.0231	-0.0047	-0.00282	-0.00752	-0.01112
-0.023	-0.00471	-0.00282	-0.00753	-0.01115
-0.0229	-0.00471	-0.00283	-0.00754	-0.01118
-0.0228	-0.00472	-0.00283	-0.00755	-0.01121
-0.0227	-0.00473	-0.00284	-0.00757	-0.01124
-0.0226	-0.00474	-0.00284	-0.00758	-0.01127
-0.0225	-0.00475	-0.00285	-0.0076	-0.0113
-0.0224	-0.00476	-0.00285	-0.00761	-0.01133
-0.0223	-0.00477	-0.00286	-0.00763	-0.01136
-0.0222	-0.00478	-0.00286	-0.00764	-0.01139
-0.0221	-0.00479	-0.00287	-0.00766	-0.01142
-0.022	-0.0048	-0.00287	-0.00767	-0.01145
-0.0219	-0.00481	-0.00288	-0.00769	-0.01148
-0.0218	-0.00482	-0.00288	-0.0077	-0.01151
-0.0217	-0.00483	-0.00289	-0.00772	-0.01154
-0.0216	-0.00484	-0.00289	-0.00773	-0.01157
-0.0215	-0.00485	-0.0029	-0.00775	-0.0116
-0.0214	-0.00486	-0.0029	-0.00776	-0.01163
-0.0213	-0.00487	-0.00291	-0.00778	-0.01166
-0.0212	-0.00489	-0.00291	-0.0078	-0.01169
-0.0211	-0.0049	-0.00292	-0.00782	-0.01172
-0.021	-0.00491	-0.00292	-0.00783	-0.01175
-0.0209	-0.00492	-0.00293	-0.00785	-0.01178
-0.0208	-0.00494	-0.00293	-0.00787	-0.01181
-0.0207	-0.00495	-0.00294	-0.00789	-0.01184
-0.0206	-0.00497	-0.00294	-0.00791	-0.01188
-0.0205	-0.00498	-0.00295	-0.00793	-0.01191
-0.0204	-0.00499	-0.00295	-0.00794	-0.01193
-0.0203	-0.00501	-0.00296	-0.00797	-0.01196
-0.0202	-0.00502	-0.00296	-0.00798	-0.012
-0.0201	-0.00504	-0.00297	-0.00801	-0.01203
-0.02	-0.00505	-0.00297	-0.00802	-0.01206
-0.0199	-0.00507	-0.00298	-0.00805	-0.01209
-0.0198	-0.00508	-0.00298	-0.00806	-0.01212
-0.0197	-0.0051	-0.00299	-0.00809	-0.01215
-0.0196	-0.00512	-0.00299	-0.00811	-0.01218
-0.0195	-0.00513	-0.003	-0.00813	-0.01222
-0.0194	-0.00515	-0.003	-0.00815	-0.01225
-0.0193	-0.00517	-0.00301	-0.00818	-0.01228
-0.0192	-0.00519	-0.00301	-0.0082	-0.01231
-0.0191	-0.0052	-0.00302	-0.00822	-0.01234
-0.019	-0.00522	-0.00302	-0.00824	-0.01237
-0.0189	-0.00524	-0.00303	-0.00827	-0.0124
-0.0188	-0.00526	-0.00303	-0.00829	-0.01244
-0.0187	-0.00528	-0.00304	-0.00832	-0.01247
-0.0186	-0.0053	-0.00305	-0.00835	-0.0125
-0.0185	-0.00532	-0.00305	-0.00837	-0.01253
-0.0184	-0.00534	-0.00306	-0.0084	-0.01256
-0.0183	-0.00536	-0.00306	-0.00842	-0.01259
-0.0182	-0.00538	-0.00307	-0.00845	-0.01263
-0.0181	-0.0054	-0.00307	-0.00847	-0.01266
-0.018	-0.00542	-0.00308	-0.0085	-0.01269
-0.0179	-0.00544	-0.00308	-0.00852	-0.01272
-0.0178	-0.00546	-0.00309	-0.00855	-0.01275
-0.0177	-0.00549	-0.00309	-0.00858	-0.01279
-0.0176	-0.00551	-0.0031	-0.00861	-0.01282
-0.0175	-0.00553	-0.00311	-0.00864	-0.01285
-0.0174	-0.00555	-0.00311	-0.00866	-0.01289
-0.0173	-0.00558	-0.00312	-0.0087	-0.01292
-0.0172	-0.0056	-0.00312	-0.00872	-0.01295
-0.0171	-0.00562	-0.00313	-0.00875	-0.01298
-0.017	-0.00565	-0.00313	-0.00878	-0.01302
-0.0169	-0.00567	-0.00314	-0.00881	-0.01305
-0.0168	-0.0057	-0.00315	-0.00885	-0.01308
-0.0167	-0.00572	-0.00315	-0.00887	-0.01312
-0.0166	-0.00575	-0.00316	-0.00891	-0.01315
-0.0165	-0.00577	-0.00316	-0.00893	-0.01318
-0.0164	-0.0058	-0.00317	-0.00897	-0.01322
-0.0163	-0.00583	-0.00317	-0.009	-0.01325
-0.0162	-0.00585	-0.00318	-0.00903	-0.01328
-0.0161	-0.00588	-0.00319	-0.00907	-0.01332
-0.016	-0.00591	-0.00319	-0.0091	-0.01335
-0.0159	-0.00593	-0.0032	-0.00913	-0.01338
-0.0158	-0.00596	-0.0032	-0.00916	-0.01342
-0.0157	-0.00599	-0.00321	-0.0092	-0.01345
-0.0156	-0.00602	-0.00322	-0.00924	-0.01349
-0.0155	-0.00605	-0.00322	-0.00927	-0.01352
-0.0154	-0.00607	-0.00323	-0.0093	-0.01356
-0.0153	-0.0061	-0.00323	-0.00933	-0.01359
-0.0152	-0.00613	-0.00324	-0.00937	-0.01362
-0.0151	-0.00616	-0.00325	-0.00941	-0.01366
-0.015	-0.00619	-0.00325	-0.00944	-0.01369
-0.0149	-0.00622	-0.00326	-0.00948	-0.01373
-0.0148	-0.00625	-0.00326	-0.00951	-0.01376
-0.0147	-0.00629	-0.00327	-0.00956	-0.0138
-0.0146	-0.00632	-0.00328	-0.0096	-0.01383
-0.0145	-0.00635	-0.00328	-0.00963	-0.01387
-0.0144	-0.00638	-0.00329	-0.00967	-0.0139
-0.0143	-0.00641	-0.0033	-0.00971	-0.01394
-0.0142	-0.00645	-0.0033	-0.00975	-0.01397
-0.0141	-0.00648	-0.00331	-0.00979	-0.01401
-0.014	-0.00651	-0.00331	-0.00982	-0.01404
-0.0139	-0.00654	-0.00332	-0.00986	-0.01408
-0.0138	-0.00658	-0.00333	-0.00991	-0.01411
-0.0137	-0.00661	-0.00333	-0.00994	-0.01415
-0.0136	-0.00665	-0.00334	-0.00999	-0.01419
-0.0135	-0.00668	-0.00335	-0.01003	-0.01422
-0.0134	-0.00672	-0.00335	-0.01007	-0.01426
-0.0133	-0.00675	-0.00336	-0.01011	-0.01429
-0.0132	-0.00679	-0.00336	-0.01015	-0.01433
-0.0131	-0.00682	-0.00337	-0.01019	-0.01437
-0.013	-0.00686	-0.00338	-0.01024	-0.0144
-0.0129	-0.00689	-0.00338	-0.01027	-0.01444
-0.0128	-0.00693	-0.00339	-0.01032	-0.01448
-0.0127	-0.00697	-0.0034	-0.01037	-0.01451
-0.0126	-0.007	-0.0034	-0.0104	-0.01455
-0.0125	-0.00704	-0.00341	-0.01045	-0.01459
-0.0124	-0.00708	-0.00342	-0.0105	-0.01462
-0.0123	-0.00712	-0.00342	-0.01054	-0.01466
-0.0122	-0.00715	-0.00343	-0.01058	-0.0147
-0.0121	-0.00719	-0.00344	-0.01063	-0.01473
-0.012	-0.00723	-0.00344	-0.01067	-0.01477
-0.0119	-0.00727	-0.00345	-0.01072	-0.01481
-0.0118	-0.00731	-0.00346	-0.01077	-0.01485
-0.0117	-0.00735	-0.00346	-0.01081	-0.01488
-0.0116	-0.00739	-0.00347	-0.01086	-0.01492
-0.0115	-0.00743	-0.00348	-0.01091	-0.01496
-0.0114	-0.00747	-0.00348	-0.01095	-0.015
-0.0113	-0.00751	-0.00349	-0.011	-0.01504
-0.0112	-0.00755	-0.0035	-0.01105	-0.01507
-0.0111	-0.00759	-0.0035	-0.01109	-0.01511
-0.011	-0.00763	-0.00351	-0.01114	-0.01515
-0.0109	-0.00767	-0.00352	-0.01119	-0.01519
-0.0108	-0.00771	-0.00352	-0.01123	-0.01523
-0.0107	-0.00776	-0.00353	-0.01129	-0.01527
-0.0106	-0.0078	-0.00354	-0.01134	-0.0153
-0.0105	-0.00784	-0.00354	-0.01138	-0.01534
-0.0104	-0.00788	-0.00355	-0.01143	-0.01538
-0.0103	-0.00793	-0.00356	-0.01149	-0.01542
-0.0102	-0.00797	-0.00356	-0.01153	-0.01546
-0.0101	-0.00801	-0.00357	-0.01158	-0.0155
-0.01	-0.00805	-0.00358	-0.01163	-0.01554
-0.0099	-0.0081	-0.00359	-0.01169	-0.01558
-0.0098	-0.00814	-0.00359	-0.01173	-0.01562
-0.0097	-0.00819	-0.0036	-0.01179	-0.01566
-0.0096	-0.00823	-0.00361	-0.01184	-0.0157
-0.0095	-0.00827	-0.00361	-0.01188	-0.01574
-0.0094	-0.00832	-0.00362	-0.01194	-0.01578
-0.0093	-0.00836	-0.00363	-0.01199	-0.01582
-0.0092	-0.00841	-0.00363	-0.01204	-0.01586
-0.0091	-0.00845	-0.00364	-0.01209	-0.0159
-0.009	-0.0085	-0.00365	-0.01215	-0.01594
-0.0089	-0.00854	-0.00366	-0.0122	-0.01598
-0.0088	-0.00859	-0.00366	-0.01225	-0.01602
-0.0087	-0.00864	-0.00367	-0.01231	-0.01606
-0.0086	-0.00868	-0.00368	-0.01236	-0.0161
-0.0085	-0.00873	-0.00368	-0.01241	-0.01614
-0.0084	-0.00877	-0.00369	-0.01246	-0.01618
-0.0083	-0.00882	-0.0037	-0.01252	-0.01622
-0.0082	-0.00887	-0.00371	-0.01258	-0.01627
-0.0081	-0.00891	-0.00371	-0.01262	-0.01631
-0.008	-0.00896	-0.00372	-0.01268	-0.01635
-0.0079	-0.00901	-0.00373	-0.01274	-0.01639
-0.0078	-0.00905	-0.00373	-0.01278	-0.01643
-0.0077	-0.0091	-0.00374	-0.01284	-0.01647
-0.0076	-0.00915	-0.00375	-0.0129	-0.01651
-0.0075	-0.0092	-0.00376	-0.01296	-0.01655
-0.0074	-0.00924	-0.00376	-0.013	-0.0166
-0.0073	-0.00929	-0.00377	-0.01306	-0.01664
-0.0072	-0.00934	-0.00378	-0.01312	-0.01668
-0.0071	-0.00939	-0.00379	-0.01318	-0.01672
-0.007	-0.00944	-0.00379	-0.01323	-0.01677
-0.0069	-0.00949	-0.0038	-0.01329	-0.01681
-0.0068	-0.00953	-0.00381	-0.01334	-0.01685
-0.0067	-0.00958	-0.00381	-0.01339	-0.01689
-0.0066	-0.00963	-0.00382	-0.01345	-0.01694
-0.0065	-0.00968	-0.00383	-0.01351	-0.01698
-0.0064	-0.00973	-0.00384	-0.01357	-0.01702
-0.0063	-0.00978	-0.00384	-0.01362	-0.01706
-0.0062	-0.00983	-0.00385	-0.01368	-0.01711
-0.0061	-0.00987	-0.00386	-0.01373	-0.01715
-0.006	-0.00992	-0.00387	-0.01379	-0.01719
-0.0059	-0.00997	-0.00387	-0.01384	-0.01724
-0.0058	-0.01002	-0.00388	-0.0139	-0.01728
-0.0057	-0.01007	-0.00389	-0.01396	-0.01732
-0.0056	-0.01012	-0.0039	-0.01402	-0.01737
-0.0055	-0.01017	-0.0039	-0.01407	-0.01741
-0.0054	-0.01022	-0.00391	-0.01413	-0.01745
-0.0053	-0.01027	-0.00392	-0.01419	-0.0175
-0.0052	-0.01032	-0.00393	-0.01425	-0.01754
-0.0051	-0.01037	-0.00393	-0.0143	-0.01759
-0.005	-0.01042	-0.00394	-0.01436	-0.01763
-0.0049	-0.01047	-0.00395	-0.01442	-0.01767
-0.0048	-0.01052	-0.00395	-0.01447	-0.01772
-0.0047	-0.01057	-0.00396	-0.01453	-0.01776
-0.0046	-0.01062	-0.00397	-0.01459	-0.01781
-0.0045	-0.01067	-0.00398	-0.01465	-0.01785
-0.0044	-0.01072	-0.00398	-0.0147	-0.0179
-0.0043	-0.01077	-0.00399	-0.01476	-0.01794
-0.0042	-0.01081	-0.004	-0.01481	-0.01798
-0.0041	-0.01086	-0.00401	-0.01487	-0.01803
-0.004	-0.01091	-0.00401	-0.01492	-0.01807
-0.0039	-0.01096	-0.00402	-0.01498	-0.01812
-0.0038	-0.01101	-0.00403	-0.01504	-0.01816
-0.0037	-0.01106	-0.00404	-0.0151	-0.01821
-0.0036	-0.01111	-0.00404	-0.01515	-0.01825
-0.0035	-0.01116	-0.00405	-0.01521	-0.0183
-0.0034	-0.01121	-0.00406	-0.01527	-0.01834
-0.0033	-0.01126	-0.00407	-0.01533	-0.01839
-0.0032	-0.01131	-0.00407	-0.01538	-0.01843
-0.0031	-0.01136	-0.00408	-0.01544	-0.01848
-0.003	-0.01141	-0.00409	-0.0155	-0.01853
-0.0029	-0.01146	-0.0041	-0.01556	-0.01857
-0.0028	-0.01151	-0.0041	-0.01561	-0.01862
-0.0027	-0.01156	-0.00411	-0.01567	-0.01866
-0.0026	-0.01161	-0.00412	-0.01573	-0.01871
-0.0025	-0.01166	-0.00413	-0.01579	-0.01875
-0.0024	-0.0117	-0.00413	-0.01583	-0.0188
-0.0023	-0.01175	-0.00414	-0.01589	-0.01884
-0.0022	-0.0118	-0.00415	-0.01595	-0.01889
-0.0021	-0.01185	-0.00415	-0.016	-0.01894
-0.002	-0.0119	-0.00416	-0.01606	-0.01898
-0.0019	-0.01195	-0.00417	-0.01612	-0.01903
-0.0018	-0.012	-0.00418	-0.01618	-0.01907
-0.0017	-0.01205	-0.00418	-0.01623	-0.01912
-0.0016	-0.01209	-0.00419	-0.01628	-0.01917
-0.0015	-0.01214	-0.0042	-0.01634	-0.01921
-0.0014	-0.01219	-0.00421	-0.0164	-0.01926
-0.0013	-0.01224	-0.00421	-0.01645	-0.01931
-0.0012	-0.01229	-0.00422	-0.01651	-0.01935
-0.0011	-0.01233	-0.00423	-0.01656	-0.0194
-0.001	-0.01238	-0.00424	-0.01662	-0.01945
-0.0009	-0.01243	-0.00424	-0.01667	-0.01949
-0.0008	-0.01248	-0.00425	-0.01673	-0.01954
-0.0007	-0.01252	-0.00426	-0.01678	-0.01959
-0.0006	-0.01257	-0.00426	-0.01683	-0.01963
-0.0005	-0.01262	-0.00427	-0.01689	-0.01968
-0.0004	-0.01266	-0.00428	-0.01694	-0.01972
-0.0003	-0.01271	-0.00429	-0.017	-0.01977
-0.0002	-0.01276	-0.00429	-0.01705	-0.01982
[truncated: 12,002 more rows]
